# Supplementary material for: Tonsillar expression quantitative trait loci verify and expand genetic contributors to childhood atopic diseases
Source: bioRxiv. 2026 Mar 17:2026.03.13.711667. Preprint. [Version 1] doi: 10.64898/2026.03.13.711667 (PMC13015460; doi:10.64898/2026.03.13.711667)
Supplement: Supplement 1 [file media-1.xlsx]

## Sheet: Columns
first line lists total # egenes as well as number of positive responses per column
phenotype_id	ENSG gene ID
gene_name	common gene name
gene_chr	chromosome gene is on
gene_start	gene start position
gene_end	gene end position
num_var	total SNPs tested for being eQTL for this gene
sig_var	total significant eQTL SNPs found
promoter	are any significant variants within 1kb upstream of TSS
DICE	was lead or proxy tested in any DICE tissue?
DICE_egene	was this eGene found in this DICE tissue
lead_sig_DICE	was our lead for this eGene significant in any DICE tissue
eQTLgen	was lead or proxy tested in eQTLgen?
eQTLgen_egene	was this eGene found in eQTLgen
lead_sig_eQTLgen	was our lead for this eGene significant in eQTLgen
pAID_snp	was the lead or a proxy significant in the pAID study?
ATAC	did any significant variant fall in an ATAC peak in this tissue?
CaptureC	was any significant SNP in a Capture C linked region to this eGene?
[celltype]_colocs	what traits did this eQTL region colocalize with?
DICE_[celltype]_colocs	what traits did this DICE region colocalize with?
[celltype]_lfc	differential expression between naive and active (NBG = naive B vs GCB; NTT = naive T vs TFH)
ImmuneSys_Panther	is this gene in the Panther immune system processes gene list
GSEA_[celltype]	is this gene in any of the GSEA [B/T] gene sets
overall values (top row for each tab)
	total egenes	promoter	pro %	DICE	DICE_egene	lead_sig_DICE	eQTLgen	eQTLgen_egene	lead_sig_eQTLgen	pAID	pAID %	ATAC	ATAC %	CaptureC	CC %	colocs	DICE_colocs	NvsA_lfc	sig_lfc %	ImmuneSys_Panther	Panther %	GSEA_[B/T]	GSEA %
NaiveB	7088	1787	25.2116	5568	2240	1922	6360	5628	4112	29	0.409142	4665	65.8155	1819	25.6631	25	8	1669	23.5468	169	2.38431	277	3.90801
GCB	7145	1769	24.7586	5674	0	1402	6430	5511	3816	22	0.307908	4937	69.0973	1785	24.9825	20	0	1806	25.2764	159	2.22533	285	3.9888
NaiveT	6594	1678	25.4474	5217	2468	2081	5890	5236	3961	25	0.379133	4304	65.2715	1573	23.855	31	11	1197	18.1529	88	1.33455	119	1.80467
TFH	6776	1692	24.9705	5358	2356	1772	6084	5395	3927	18	0.265643	4351	64.2119	1707	25.1919	27	14	1248	18.4179	100	1.4758	105	1.54959
averages			25.097								0.340456		66.099		24.9231									1.855		3.94841
																															1.67713

## Sheet: NaiveB
7088	total egenes					total # of positive responses	1787	5568	2240	1922	6360	5628	4112	29	4665	1819	25	8	1669	169	277
phenotype_id	gene_name	gene_chr	gene_start	gene_end	num_var	sig_var	promoter	DICE	DICE_egene	lead_sig_DICE	eQTLgen	eQTLgen_egene	lead_sig_eQTLgen	pAID_snp	ATAC	CaptureC	NaiveB_colocs	DICE_NaiveB_colocs	NBG_lfc	ImmuneSys_Panther	GSEA_B
ENSG00000228794.10	LINC01128	chr1	825138	859446	5128	22	no	tested	NA	no	tested	egene	no	no	yes	no	NA	NA	-0.792285	no	no
ENSG00000188976.11	NOC2L	chr1	944203	959309	5712	38	no	tested	NA	yes	tested	egene	yes	no	yes	no	NA	NA	0.091899	no	no
ENSG00000187583.11	PLEKHN1	chr1	966482	975865	5758	2	yes	tested	NA	yes	tested	egene	no	no	yes	no	NA	NA	-0.470495	no	no
ENSG00000187608.10	ISG15	chr1	1001138	1014540	6005	45	no	tested	NA	no	tested	egene	yes	no	yes	no	NA	NA	-0.546941	no	no
ENSG00000223823.1	LINC01342	chr1	1137017	1144056	6730	14	no	tested	NA	no	tested	egene	yes	no	yes	no	NA	NA	-5.58029	no	no
ENSG00000176022.7	B3GALT6	chr1	1232237	1235041	7044	73	no	tested	egene	yes	tested	egene	yes	no	yes	no	NA	NA	-0.581113	no	no
ENSG00000162572.21	SCNN1D	chr1	1280436	1292029	7228	3	no	tested	NA	no	tested	egene	yes	no	no	no	NA	NA	-1.83233	no	no
ENSG00000169972.12	PUSL1	chr1	1308597	1311677	7383	2	no	tested	NA	no	tested	egene	no	no	no	no	NA	NA	0.595528	no	no
ENSG00000107404.20	DVL1	chr1	1335276	1349418	7637	38	no	not_tested	NA	no	not_tested	NA	no	no	yes	no	NA	NA	-0.481442	no	no
ENSG00000224870.7	MRPL20-AS1	chr1	1399520	1402046	7861	7	no	not_tested	NA	no	tested	egene	no	no	no	no	NA	NA	NA	no	no
ENSG00000242485.6	MRPL20	chr1	1401909	1407293	7883	36	no	tested	NA	no	tested	egene	yes	no	yes	no	NA	NA	0.367469	no	no
ENSG00000225285.1	LINC01770	chr1	1430539	1434573	8025	1	no	tested	NA	no	tested	NA	no	no	no	no	NA	NA	-0.969761	no	no
ENSG00000215915.10	ATAD3C	chr1	1449689	1470163	8119	12	no	tested	NA	no	tested	egene	no	no	no	no	NA	NA	NA	no	no
ENSG00000197785.14	ATAD3A	chr1	1512162	1534685	8410	24	yes	tested	NA	no	tested	egene	no	no	yes	no	NA	NA	0.865547	no	no
ENSG00000160075.12	SSU72	chr1	1541673	1574863	8722	64	no	tested	NA	no	tested	egene	yes	no	yes	no	NA	NA	-0.174603	no	no
ENSG00000272004.1	FO704657.1	chr1	1659325	1662602	9024	49	yes	tested	NA	no	tested	NA	no	no	yes	no	NA	NA	0.415474	no	no
ENSG00000189339.12	SLC35E2B	chr1	1659529	1692795	9033	63	yes	tested	egene	yes	tested	egene	yes	no	yes	no	NA	NA	-0.725448	no	no
ENSG00000215914.4	MMP23A	chr1	1699942	1701782	9035	38	no	tested	NA	no	tested	egene	yes	no	yes	no	NA	NA	NA	no	no
ENSG00000008128.23	CDK11A	chr1	1702379	1724357	9038	56	no	tested	egene	no	tested	egene	no	no	no	no	NA	NA	-0.411586	no	no
ENSG00000227775.3	AL031282.1	chr1	1724512	1737251	9038	7	no	tested	egene	no	tested	egene	no	no	yes	no	NA	NA	0.999438	no	no
ENSG00000215790.7	SLC35E2A	chr1	1724838	1745999	9029	70	no	tested	NA	no	tested	egene	yes	no	yes	no	NA	NA	-0.729103	no	no
ENSG00000231050.1	AL109917.1	chr1	1891471	1892658	9230	112	no	tested	egene	yes	tested	egene	yes	no	yes	no	NA	NA	0.243019	no	no
ENSG00000169885.10	CALML6	chr1	1915108	1917296	9202	18	no	tested	egene	no	tested	egene	yes	no	yes	no	NA	NA	-1.82766	no	no
ENSG00000182873.5	PRKCZ-AS1	chr1	2181794	2184389	9236	2	no	not_tested	NA	no	tested	egene	yes	no	yes	no	NA	NA	-0.291323	no	no
ENSG00000162585.17	FAAP20	chr1	2184461	2212720	9231	23	no	tested	NA	no	tested	egene	yes	no	no	no	NA	NA	-0.496028	no	no
ENSG00000157933.10	SKI	chr1	2228319	2310213	9200	8	no	not_tested	NA	no	tested	egene	no	no	yes	yes	NA	NA	-3.44805	no	yes
ENSG00000287356.1	AL590822.3	chr1	2315040	2323085	9334	19	yes	tested	NA	no	tested	NA	no	no	yes	no	NA	NA	-5.81828	no	no
ENSG00000157916.20	RER1	chr1	2391775	2405442	9359	1	no	not_tested	NA	no	not_tested	egene	no	no	no	no	NA	NA	-0.244905	no	no
ENSG00000157911.11	PEX10	chr1	2403964	2413797	9418	1	no	tested	NA	no	tested	egene	yes	no	no	no	NA	NA	0.332332	no	no
ENSG00000238164.6	TNFRSF14-AS1	chr1	2549920	2557031	9443	4	no	tested	NA	no	tested	egene	yes	no	yes	no	NA	NA	-1.28556	no	no
ENSG00000225931.3	AL139246.2	chr1	2566410	2569888	9461	4	no	not_tested	NA	no	tested	egene	yes	no	no	no	NA	NA	-1.88298	no	no
ENSG00000157870.17	PRXL2B	chr1	2586491	2591469	9509	7	no	not_tested	NA	no	tested	egene	yes	no	no	no	NA	NA	-1.501	no	no
ENSG00000215912.12	TTC34	chr1	2635976	2801717	10001	47	no	tested	NA	no	tested	egene	yes	no	yes	yes	NA	NA	-1.88565	no	no
ENSG00000162591.16	MEGF6	chr1	3487951	3611508	11764	3	no	not_tested	NA	no	tested	egene	yes	no	no	no	NA	NA	-5.17039	no	no
ENSG00000116213.16	WRAP73	chr1	3630767	3652761	11872	13	no	tested	NA	no	tested	egene	yes	no	yes	no	NA	NA	0.34573	no	no
ENSG00000227372.12	TP73-AS1	chr1	3735511	3747373	12437	6	no	tested	NA	yes	tested	egene	yes	no	yes	yes	NA	NA	-0.721304	no	no
ENSG00000116198.13	CEP104	chr1	3812086	3857214	12691	153	no	tested	egene	yes	tested	egene	yes	no	yes	yes	NA	NA	0.347837	no	no
ENSG00000169598.16	DFFB	chr1	3857267	3885429	12691	48	yes	tested	NA	no	tested	egene	yes	no	yes	yes	NA	NA	-0.504091	no	no
ENSG00000198912.11	C1orf174	chr1	3889125	3900272	12670	12	no	tested	egene	yes	tested	egene	yes	no	no	yes	NA	NA	-0.0733384	no	no
ENSG00000131697.18	NPHP4	chr1	5862811	5992473	9768	38	no	tested	NA	yes	tested	egene	yes	no	no	yes	NA	NA	0.507869	no	no
ENSG00000215788.10	TNFRSF25	chr1	6460786	6466195	9276	23	no	tested	NA	no	tested	egene	yes	no	no	no	NA	NA	-0.551301	no	no
ENSG00000171680.22	PLEKHG5	chr1	6466092	6520061	9313	11	no	tested	NA	no	tested	egene	yes	no	yes	yes	NA	NA	1.0184	no	no
ENSG00000236266.1	Z98884.1	chr1	7810242	7827342	8315	8	no	not_tested	NA	no	tested	NA	no	no	no	no	NA	NA	NA	no	no
ENSG00000049247.13	UTS2	chr1	7843083	7853512	8329	83	no	tested	egene	yes	tested	egene	yes	no	no	no	NA	NA	NA	no	no
ENSG00000049249.9	TNFRSF9	chr1	7915871	7943165	8479	2	no	not_tested	NA	no	tested	egene	no	no	no	no	NA	NA	-1.00655	no	no
ENSG00000284747.1	AL034417.5	chr1	7991134	8005312	8600	41	no	tested	NA	no	tested	NA	no	no	no	no	NA	NA	-1.11697	no	no
ENSG00000142583.18	SLC2A5	chr1	9035106	9088478	8107	3	no	not_tested	egene	no	tested	egene	no	no	no	no	NA	NA	2.53267	no	yes
ENSG00000180758.12	GPR157	chr1	9100305	9129102	7974	4	no	not_tested	NA	no	tested	egene	yes	no	yes	no	NA	NA	-0.36268	no	no
ENSG00000049239.13	H6PD	chr1	9234774	9271337	7889	18	no	tested	NA	no	tested	egene	yes	no	yes	yes	NA	NA	-0.756912	no	no
ENSG00000171621.14	SPSB1	chr1	9292894	9369532	7799	2	no	not_tested	egene	no	tested	egene	no	no	yes	yes	NA	NA	-0.293461	no	no
ENSG00000171608.16	PIK3CD	chr1	9651731	9729114	7989	21	yes	tested	egene	no	tested	egene	no	no	yes	no	NA	NA	-0.0840063	no	no
ENSG00000179840.5	PIK3CD-AS1	chr1	9652610	9654586	7998	19	yes	tested	NA	no	tested	NA	no	no	yes	no	NA	NA	1.47775	no	no
ENSG00000178585.15	CTNNBIP1	chr1	9848276	9910336	8538	1	no	not_tested	NA	no	tested	egene	no	no	no	no	NA	NA	0.353715	no	no
ENSG00000162441.12	LZIC	chr1	9922113	9943407	8534	79	yes	tested	egene	yes	tested	egene	no	no	yes	yes	NA	NA	0.0705874	no	no
ENSG00000202415.1	RN7SKP269	chr1	9947318	9947636	8533	3	no	not_tested	NA	no	tested	NA	no	no	no	no	NA	NA	NA	no	no
ENSG00000054523.17	KIF1B	chr1	10210805	10381603	8490	52	yes	tested	egene	yes	tested	egene	yes	no	yes	no	NA	NA	-0.704283	no	no
ENSG00000284735.1	AL139424.3	chr1	10381906	10387150	8168	3	no	not_tested	NA	no	not_tested	NA	no	no	no	no	NA	NA	-0.61207	no	no
ENSG00000142657.21	PGD	chr1	10398592	10420511	8165	8	no	tested	NA	no	tested	egene	yes	no	no	no	NA	NA	0.94322	no	no
ENSG00000198793.13	MTOR	chr1	11106535	11262551	9446	41	no	not_tested	NA	no	not_tested	egene	no	no	yes	no	NA	NA	0.419297	no	no
ENSG00000204624.8	DISP3	chr1	11479155	11537551	9134	1	no	not_tested	NA	no	not_tested	egene	no	no	no	no	NA	NA	-1.18726	no	no
ENSG00000162490.7	DRAXIN	chr1	11691710	11725857	9406	7	no	not_tested	NA	no	tested	egene	yes	no	yes	no	NA	NA	-1.39828	no	no
ENSG00000177000.13	MTHFR	chr1	11785723	11806455	9577	8	no	tested	NA	yes	tested	egene	yes	no	yes	no	NA	NA	-0.886742	no	no
ENSG00000276470.1	AL021155.2	chr1	11843812	11843984	9679	60	no	tested	NA	no	tested	NA	no	no	yes	no	NA	NA	-1.17449	no	no
ENSG00000278852.1	AL021155.3	chr1	11845549	11845697	9663	75	yes	tested	NA	no	tested	NA	no	no	yes	no	NA	NA	-1.21276	no	no
ENSG00000116685.16	KIAA2013	chr1	11919591	11926428	9361	4	no	not_tested	NA	no	not_tested	egene	no	no	yes	no	NA	NA	0.144307	no	no
ENSG00000116688.17	MFN2	chr1	11980181	12013514	9035	27	no	tested	NA	no	tested	egene	no	no	no	no	NA	NA	NA	no	no
ENSG00000028137.19	TNFRSF1B	chr1	12166991	12209228	8341	4	no	not_tested	NA	no	tested	egene	yes	no	yes	yes	NA	NA	-3.8535	no	no
ENSG00000229484.1	LINC02766	chr1	12527724	12528420	8000	5	no	not_tested	NA	no	tested	NA	no	no	yes	no	NA	NA	-3.54186	no	no
ENSG00000162496.9	DHRS3	chr1	12567910	12618210	8080	16	no	not_tested	NA	no	tested	egene	yes	no	yes	no	NA	NA	-0.782377	no	no
ENSG00000162493.16	PDPN	chr1	13583465	13617957	9009	1	no	tested	NA	no	tested	NA	no	no	no	no	NA	NA	-1.47431	no	no
ENSG00000132906.18	CASP9	chr1	15490832	15526534	10119	143	no	tested	NA	yes	tested	egene	yes	no	yes	yes	NA	NA	0.231588	no	no
ENSG00000116138.13	DNAJC16	chr1	15526813	15592379	10115	142	yes	tested	egene	yes	tested	egene	yes	no	yes	yes	NA	NA	-0.615702	no	no
ENSG00000116771.6	AGMAT	chr1	15571699	15585051	9917	9	no	not_tested	NA	no	not_tested	egene	no	no	no	no	NA	NA	-0.377002	no	no
ENSG00000197312.12	DDI2	chr1	15617458	15669044	9827	143	no	tested	NA	no	tested	egene	yes	no	yes	yes	NA	NA	-0.235657	no	no
ENSG00000215695.1	RSC1A1	chr1	15659869	15661722	9647	71	no	tested	NA	no	tested	NA	no	no	yes	yes	NA	NA	-0.202712	no	no
ENSG00000116786.13	PLEKHM2	chr1	15684320	15734769	9604	41	no	tested	NA	no	tested	egene	yes	no	yes	no	NA	NA	-0.57556	no	no
ENSG00000162461.8	SLC25A34	chr1	15736258	15741392	9377	25	yes	tested	NA	no	tested	egene	yes	no	no	no	NA	NA	-0.195998	no	no
ENSG00000179743.4	AL450998.2	chr1	15834474	15848147	8741	1	no	tested	NA	no	tested	egene	yes	no	no	no	NA	NA	0.380187	no	no
ENSG00000186510.12	CLCNKA	chr1	16018875	16034050	8055	1	no	not_tested	NA	no	tested	NA	no	no	no	no	NA	NA	-1.2546	no	no
ENSG00000142632.17	ARHGEF19	chr1	16197854	16212652	7855	13	yes	tested	NA	no	tested	egene	yes	no	yes	yes	NA	NA	-1.44093	no	no
ENSG00000288398.1	AL109627.1	chr1	16228674	16231335	7809	72	no	tested	NA	no	tested	NA	no	no	yes	no	NA	NA	-0.7214	no	no
ENSG00000226029.1	LINC01772	chr1	16460948	16468481	8062	7	yes	tested	NA	no	tested	egene	yes	no	no	no	NA	NA	-0.471526	no	no
ENSG00000080947.15	CROCCP3	chr1	16467436	16499257	8044	6	no	tested	NA	no	tested	egene	yes	no	no	no	NA	NA	-0.526501	no	no
ENSG00000219481.10	NBPF1	chr1	16562319	16613562	8026	2	no	tested	egene	no	tested	egene	no	no	no	no	NA	NA	-0.179792	no	no
ENSG00000186301.8	MST1P2	chr1	16645622	16650289	8055	4	no	tested	NA	no	tested	egene	yes	no	no	no	NA	NA	-1.50995	no	no
ENSG00000058453.17	CROCC	chr1	16740273	16972964	8081	1	no	tested	NA	no	tested	egene	yes	no	no	no	NA	NA	-0.790144	no	no
ENSG00000159339.13	PADI4	chr1	17308195	17364004	8261	10	no	tested	NA	no	tested	egene	no	no	no	no	NA	NA	-1.1576	no	no
ENSG00000169991.11	IFFO2	chr1	18904280	18956676	10577	68	no	tested	NA	yes	tested	egene	yes	no	yes	yes	NA	NA	-1.60474	no	yes
ENSG00000127463.15	EMC1	chr1	19215660	19251525	10265	116	no	tested	NA	no	tested	egene	yes	no	no	yes	NA	NA	-0.299073	no	no
ENSG00000053372.5	MRTO4	chr1	19251805	19260128	10261	32	yes	tested	NA	no	tested	egene	no	no	yes	yes	NA	NA	0.207118	no	no
ENSG00000173436.15	MICOS10	chr1	19484403	19629821	10048	10	no	tested	NA	no	tested	egene	yes	no	no	no	NA	NA	0.409101	no	no
ENSG00000162542.13	TMCO4	chr1	19682213	19799945	9816	20	no	not_tested	NA	no	tested	egene	yes	no	yes	no	NA	NA	-0.85419	no	no
ENSG00000169914.6	OTUD3	chr1	19882395	19912945	9409	108	yes	tested	NA	no	tested	egene	yes	no	yes	no	NA	NA	-0.180215	no	no
ENSG00000090432.7	MUL1	chr1	20499448	20508151	8646	7	no	tested	NA	no	tested	egene	no	no	no	no	NA	NA	0.84599	no	no
ENSG00000117242.7	PINK1-AS	chr1	20642657	20652193	8658	113	yes	tested	NA	yes	tested	egene	yes	no	no	yes	NA	NA	0.0524021	no	no
ENSG00000227001.3	NBPF2P	chr1	21424625	21427967	8998	71	no	tested	NA	no	tested	egene	yes	no	no	no	NA	NA	NA	no	no
ENSG00000142794.18	NBPF3	chr1	21440128	21485005	8995	135	yes	tested	egene	yes	tested	egene	yes	no	yes	no	NA	NA	0.382698	no	no
ENSG00000162551.14	ALPL	chr1	21509397	21578410	8996	22	no	tested	NA	no	tested	egene	yes	no	yes	no	NA	NA	-2.64524	no	no
ENSG00000090686.16	USP48	chr1	21678298	21783606	8816	38	no	tested	egene	yes	tested	egene	yes	no	yes	no	NA	NA	0.290283	no	no
ENSG00000142798.20	HSPG2	chr1	21822244	21937310	9078	46	no	tested	NA	no	tested	egene	no	no	yes	no	NA	NA	-2.94685	no	no
ENSG00000218510.8	LINC00339	chr1	22024558	22031223	9162	143	yes	tested	egene	yes	tested	egene	yes	no	yes	yes	NA	NA	-0.490314	no	no
ENSG00000285794.1	AL031281.1	chr1	22030527	22030748	9149	64	yes	tested	NA	no	tested	NA	no	no	yes	no	NA	NA	-0.280348	no	no
ENSG00000088280.19	ASAP3	chr1	23428563	23484568	8160	20	no	tested	NA	no	tested	egene	yes	no	no	no	NA	NA	5.15415	no	no
ENSG00000011007.12	ELOA	chr1	23743155	23762059	8367	180	yes	tested	egene	no	tested	egene	yes	no	yes	no	NA	NA	-0.418659	no	no
ENSG00000057757.10	PITHD1	chr1	23778418	23788232	8281	166	no	tested	NA	no	tested	egene	yes	no	yes	yes	NA	NA	NA	no	no
ENSG00000117305.15	HMGCL	chr1	23801885	23838620	8149	37	no	tested	egene	yes	tested	egene	yes	no	yes	yes	NA	NA	0.562001	no	no
ENSG00000188822.8	CNR2	chr1	23870515	23913362	8202	14	no	tested	NA	no	tested	egene	no	no	no	no	NA	NA	-0.971308	no	no
ENSG00000189266.13	PNRC2	chr1	23956839	23963462	8155	18	no	not_tested	NA	no	not_tested	egene	no	no	no	no	NA	NA	0.42034	no	no
ENSG00000188529.15	SRSF10	chr1	23964347	23980927	8214	40	no	not_tested	NA	no	not_tested	egene	no	no	yes	no	NA	NA	0.726612	no	no
ENSG00000185436.12	IFNLR1	chr1	24154168	24187959	8743	2	no	tested	NA	yes	tested	egene	yes	no	yes	no	NA	NA	0.425063	no	no
ENSG00000001460.18	STPG1	chr1	24356999	24416934	8407	34	no	tested	egene	no	tested	egene	yes	no	yes	yes	NA	NA	0.822259	no	no
ENSG00000001461.17	NIPAL3	chr1	24415802	24472976	8404	25	yes	tested	egene	no	tested	egene	yes	no	yes	yes	NA	NA	-0.58238	no	no
ENSG00000117602.12	RCAN3	chr1	24502351	24541040	8362	8	no	tested	NA	no	tested	egene	yes	no	yes	yes	NA	NA	-0.374748	no	no
ENSG00000261349.1	AL031432.2	chr1	25266102	25267136	8099	75	no	tested	egene	no	tested	egene	yes	no	yes	no	NA	NA	-1.03735	no	no
ENSG00000224183.1	SDHDP6	chr1	25294164	25294643	8072	21	no	not_tested	egene	no	tested	egene	yes	no	no	no	NA	NA	NA	no	no
ENSG00000259984.1	AL928711.1	chr1	25336429	25337465	8049	23	no	tested	NA	no	tested	egene	no	no	yes	no	NA	NA	-1.26166	no	no
ENSG00000183726.11	TMEM50A	chr1	25338317	25362361	8049	130	no	tested	NA	no	tested	egene	yes	no	no	no	NA	NA	0.20766	no	no
ENSG00000157978.12	LDLRAP1	chr1	25543606	25568886	7932	8	no	not_tested	NA	no	tested	egene	yes	no	yes	no	NA	NA	-1.36805	no	no
ENSG00000175087.10	PDIK1L	chr1	26111165	26125555	6738	56	yes	tested	NA	no	tested	egene	no	no	yes	yes	NA	NA	NA	no	no
ENSG00000142684.9	ZNF593	chr1	26169908	26170873	6561	16	yes	tested	NA	no	tested	NA	no	no	yes	no	NA	NA	0.496459	no	no
ENSG00000142675.18	CNKSR1	chr1	26177484	26189884	6564	61	no	tested	egene	yes	tested	egene	yes	no	yes	yes	NA	NA	0.278395	no	no
ENSG00000130695.15	CEP85	chr1	26234200	26278808	6576	180	yes	tested	egene	no	tested	egene	yes	no	yes	yes	NA	NA	1.46667	no	no
ENSG00000142669.15	SH3BGRL3	chr1	26280086	26281522	6588	8	no	tested	NA	no	tested	egene	yes	no	no	yes	NA	NA	-0.422564	no	no
ENSG00000158062.20	UBXN11	chr1	26281328	26318363	6666	91	yes	tested	NA	no	tested	egene	no	no	yes	yes	NA	NA	0.0903079	no	no
ENSG00000169442.9	CD52	chr1	26317958	26320523	6665	171	yes	tested	egene	no	tested	egene	yes	no	yes	yes	NA	NA	-1.2047	no	no
ENSG00000225854.2	AL451139.1	chr1	26326688	26327033	6674	102	no	tested	egene	yes	tested	NA	no	no	yes	no	NA	NA	-4.30068	no	no
ENSG00000117682.17	DHDDS	chr1	26432282	26471306	6655	82	yes	tested	NA	yes	tested	egene	yes	no	yes	no	NA	NA	0.138058	no	no
ENSG00000117676.14	RPS6KA1	chr1	26529761	26575030	6598	23	no	tested	NA	no	tested	egene	yes	no	yes	yes	NA	NA	-0.395253	no	no
ENSG00000060642.11	PIGV	chr1	26787054	26800659	6496	130	no	tested	NA	no	tested	egene	yes	no	yes	yes	NA	NA	0.175824	no	yes
ENSG00000204160.12	ZDHHC18	chr1	26826688	26857604	6428	37	no	not_tested	NA	no	not_tested	egene	no	no	yes	yes	NA	NA	0.870739	no	no
ENSG00000186501.14	TMEM222	chr1	27322145	27336400	6322	10	no	not_tested	NA	no	tested	egene	yes	no	yes	no	NA	NA	-0.418197	no	no
ENSG00000142765.18	SYTL1	chr1	27342020	27353932	6295	6	no	not_tested	NA	no	tested	egene	no	no	yes	no	NA	NA	-1.28301	no	no
ENSG00000158195.11	WASF2	chr1	27404230	27490167	6296	50	no	tested	NA	no	tested	egene	yes	no	yes	yes	NA	NA	-0.238343	no	no
ENSG00000000938.13	FGR	chr1	27612064	27635185	6229	37	no	tested	NA	no	tested	egene	yes	no	yes	yes	NA	NA	-3.72342	yes	no
ENSG00000130775.16	THEMIS2	chr1	27872543	27886685	6528	99	no	tested	NA	yes	tested	egene	yes	no	yes	yes	NA	NA	-0.355926	yes	no
ENSG00000117748.10	RPA2	chr1	27891524	27914746	6651	13	no	tested	NA	no	tested	egene	yes	no	yes	no	NA	NA	-0.213735	no	no
ENSG00000158161.16	EYA3	chr1	27970344	28088637	6552	1	no	not_tested	NA	no	tested	egene	no	no	no	no	NA	NA	2.15818	no	no
ENSG00000238231.2	AL512288.2	chr1	27990158	27990524	6638	1	no	not_tested	NA	no	not_tested	NA	no	no	no	no	NA	NA	1.286	no	no
ENSG00000169403.12	PTAFR	chr1	28147166	28193936	6592	6	no	not_tested	NA	no	tested	egene	no	no	yes	yes	NA	NA	2.47433	no	no
ENSG00000270605.1	AL353622.1	chr1	28239509	28241453	6622	110	no	tested	NA	no	tested	NA	no	no	yes	no	NA	NA	-0.326704	no	no
ENSG00000271398.1	AL353622.2	chr1	28247144	28247568	6636	169	yes	tested	NA	yes	tested	NA	no	no	yes	no	NA	NA	0.684571	no	no
ENSG00000130772.14	MED18	chr1	28329002	28335965	6735	3	no	not_tested	NA	no	tested	egene	no	no	no	no	NA	NA	0.755753	no	no
ENSG00000204138.13	PHACTR4	chr1	28369582	28500364	6760	414	yes	tested	egene	yes	tested	egene	yes	no	yes	yes	NA	NA	-0.36378	no	no
ENSG00000242125.3	SNHG3	chr1	28505980	28510892	7140	192	yes	tested	NA	yes	tested	egene	yes	no	yes	yes	NA	NA	-0.840153	no	no
ENSG00000197989.14	SNHG12	chr1	28578538	28582986	7369	12	no	tested	NA	no	tested	egene	yes	no	no	yes	NA	NA	-0.155816	no	no
ENSG00000270103.3	AL360012.1	chr1	28648600	28648730	7453	1	no	not_tested	NA	no	tested	NA	no	no	no	no	NA	NA	-0.502476	no	no
ENSG00000233427.1	AL009181.2	chr1	28870483	28877336	7898	2	no	not_tested	egene	no	tested	NA	no	no	no	no	NA	NA	-1.58174	no	no
ENSG00000159023.21	EPB41	chr1	28887091	29120046	7899	35	no	tested	NA	no	tested	egene	yes	no	yes	no	NA	NA	-0.505476	no	no
ENSG00000162512.16	SDC3	chr1	30869466	30908758	10071	3	no	tested	NA	no	tested	egene	no	no	yes	no	NA	NA	-1.41565	no	no
ENSG00000121766.15	ZCCHC17	chr1	31296982	31364953	8900	4	no	not_tested	NA	no	not_tested	egene	no	no	no	no	NA	NA	0.424892	no	no
ENSG00000168528.12	SERINC2	chr1	31409565	31434680	8354	9	no	tested	NA	no	tested	egene	yes	no	yes	no	NA	NA	2.79304	no	no
ENSG00000162517.13	PEF1	chr1	31629866	31644896	7503	92	no	tested	NA	no	tested	egene	yes	no	yes	no	NA	NA	0.163958	no	no
ENSG00000184007.21	PTP4A2	chr1	31906421	31944856	6927	14	no	tested	NA	no	tested	egene	yes	no	no	no	NA	NA	1.16502	no	no
ENSG00000084652.16	TXLNA	chr1	32179675	32198285	6469	13	no	not_tested	NA	no	tested	egene	no	no	no	no	NA	NA	0.234726	no	no
ENSG00000084623.11	EIF3I	chr1	32221928	32231604	6372	37	no	tested	NA	no	tested	egene	no	no	yes	yes	NA	NA	0.78458	no	no
ENSG00000220785.7	MTMR9LP	chr1	32231658	32241620	6338	179	yes	tested	egene	yes	tested	egene	yes	no	yes	no	NA	NA	0.79133	no	no
ENSG00000183615.6	FAM167B	chr1	32247222	32248856	6327	140	yes	tested	egene	yes	tested	egene	yes	no	yes	yes	NA	NA	1.56377	no	no
ENSG00000116478.12	HDAC1	chr1	32292083	32333626	6256	5	no	not_tested	NA	no	tested	egene	no	no	no	no	NA	NA	0.873381	no	no
ENSG00000142920.17	AZIN2	chr1	33081104	33123492	6524	85	yes	tested	NA	no	tested	egene	yes	no	yes	no	NA	NA	-2.12755	no	no
ENSG00000278997.1	AL662907.1	chr1	33141871	33143230	6695	1	no	not_tested	NA	no	tested	NA	no	no	no	no	NA	NA	-1.087	no	no
ENSG00000197056.11	ZMYM1	chr1	35032172	35115859	7462	129	no	not_tested	egene	no	tested	egene	yes	no	yes	no	NA	NA	-0.693774	no	no
ENSG00000284640.1	AL590434.2	chr1	35141515	35146435	7284	1	no	not_tested	NA	no	not_tested	NA	no	no	no	no	NA	NA	NA	no	no
ENSG00000142687.18	KIAA0319L	chr1	35433492	35557950	7249	9	no	not_tested	NA	no	tested	egene	no	no	no	no	NA	NA	-0.313755	no	no
ENSG00000020129.16	NCDN	chr1	35557473	35567274	7247	126	no	not_tested	NA	no	not_tested	NA	no	no	yes	yes	NA	NA	0.40283	no	no
ENSG00000239636.1	AC004865.2	chr1	35569813	35577729	7277	1	no	tested	NA	no	tested	egene	yes	no	no	no	NA	NA	NA	no	no
ENSG00000092853.14	CLSPN	chr1	35720218	35769978	7120	2	no	not_tested	NA	no	tested	NA	no	no	no	no	NA	NA	4.2011	no	no
ENSG00000116871.15	MAP7D1	chr1	36155579	36180849	7137	37	no	tested	NA	no	tested	egene	yes	no	yes	yes	NA	NA	0.484456	no	no
ENSG00000054118.15	THRAP3	chr1	36224432	36305357	7159	72	no	tested	egene	yes	tested	egene	no	no	yes	yes	NA	NA	0.449723	no	no
ENSG00000163875.15	MEAF6	chr1	37492575	37514774	8176	56	yes	tested	NA	no	tested	egene	yes	no	yes	no	NA	NA	-0.157062	no	no
ENSG00000183317.17	EPHA10	chr1	37713880	37765133	8100	1	no	not_tested	NA	no	tested	egene	no	no	no	no	NA	NA	-1.19525	no	no
ENSG00000204084.13	INPP5B	chr1	37860697	37947057	8343	127	no	tested	egene	yes	tested	egene	yes	no	yes	yes	NA	NA	0.808919	no	no
ENSG00000183386.10	FHL3	chr1	37996770	38005606	8332	19	no	not_tested	NA	no	tested	egene	yes	no	no	yes	NA	NA	-1.2057	no	no
ENSG00000238063.3	LINC01685	chr1	38474825	38516520	7608	21	yes	not_tested	NA	no	tested	NA	no	no	yes	no	NA	NA	-1.82647	no	no
ENSG00000228436.3	AL139260.1	chr1	38859912	38965038	7851	15	no	not_tested	NA	no	not_tested	egene	no	no	yes	no	NA	NA	0.638947	no	no
ENSG00000127603.29	MACF1	chr1	39081316	39487177	7986	7	no	tested	egene	yes	tested	egene	yes	no	yes	no	NA	NA	-2.35687	no	yes
ENSG00000183682.8	BMP8A	chr1	39491636	39529869	7987	198	yes	tested	NA	no	tested	egene	yes	no	yes	no	NA	NA	-1.45123	no	no
ENSG00000237624.1	OXCT2P1	chr1	39514956	39516490	8031	78	no	tested	egene	no	tested	NA	no	no	yes	no	NA	NA	NA	no	no
ENSG00000084072.17	PPIE	chr1	39692182	39763914	7992	56	no	tested	egene	yes	tested	egene	yes	no	yes	no	NA	NA	NA	no	no
ENSG00000116985.12	BMP8B	chr1	39757182	39788865	7895	45	no	tested	egene	yes	tested	egene	yes	no	yes	no	NA	NA	0.90544	no	no
ENSG00000198754.5	OXCT2	chr1	39769523	39771348	7895	1	no	not_tested	egene	no	tested	egene	yes	no	no	no	NA	NA	2.02252	no	no
ENSG00000261798.1	AL033527.3	chr1	39788976	39790171	7895	1	no	not_tested	NA	no	tested	egene	yes	no	no	no	NA	NA	NA	no	no
ENSG00000284719.1	AL033527.4	chr1	39799422	39809450	7892	33	yes	tested	NA	no	tested	NA	no	no	yes	no	NA	NA	NA	no	no
ENSG00000043514.17	TRIT1	chr1	39838110	39883511	7935	1	no	not_tested	NA	no	not_tested	egene	no	no	no	no	NA	NA	-0.210114	no	no
ENSG00000131236.17	CAP1	chr1	40040233	40072649	7888	7	no	not_tested	NA	no	not_tested	egene	no	no	yes	no	NA	NA	0.266833	no	no
ENSG00000131238.17	PPT1	chr1	40071461	40097727	7871	48	no	tested	NA	no	tested	egene	yes	no	yes	no	NA	NA	-0.293369	no	no
ENSG00000259943.1	AL050341.2	chr1	40256427	40257967	7937	4	no	not_tested	NA	no	tested	egene	no	no	no	no	NA	NA	0.223685	no	no
ENSG00000238287.1	AL603839.3	chr1	40493157	40508661	8342	152	yes	tested	egene	yes	tested	egene	yes	no	yes	no	NA	NA	-0.625344	no	no
ENSG00000164002.11	EXO5	chr1	40508741	40516556	8342	41	yes	not_tested	egene	no	tested	egene	yes	no	yes	no	NA	NA	0.521146	no	no
ENSG00000066136.20	NFYC	chr1	40691689	40771603	8537	99	yes	tested	egene	no	tested	egene	yes	no	yes	yes	NA	NA	0.442028	no	no
ENSG00000171793.16	CTPS1	chr1	40979696	41012565	8364	106	yes	tested	NA	no	tested	egene	yes	no	yes	no	NA	NA	1.49516	no	no
ENSG00000010803.16	SCMH1	chr1	41027200	41242116	8006	131	no	tested	egene	no	tested	egene	yes	no	no	yes	NA	NA	0.898312	no	no
ENSG00000204060.7	FOXO6	chr1	41361922	41383590	7817	29	no	tested	egene	no	tested	egene	yes	no	yes	no	NA	NA	NA	no	no
ENSG00000198815.9	FOXJ3	chr1	42176539	42335877	8187	2	no	not_tested	NA	no	not_tested	egene	no	no	no	no	NA	NA	-0.115782	no	no
ENSG00000186409.18	CCDC30	chr1	42463221	42657190	7937	32	no	tested	NA	no	tested	egene	yes	no	no	no	NA	NA	-0.839118	no	no
ENSG00000227533.6	SLC2A1-AS1	chr1	42959049	42996814	7528	54	yes	tested	egene	yes	tested	egene	yes	no	yes	yes	NA	NA	-1.7839	no	no
ENSG00000178922.16	HYI	chr1	43451003	43453989	7520	12	no	tested	NA	no	tested	egene	yes	no	no	no	NA	NA	1.33236	no	no
ENSG00000237950.3	AL357079.1	chr1	43937918	43940781	7442	58	yes	tested	egene	no	tested	egene	yes	no	yes	no	NA	NA	-1.83665	no	no
ENSG00000117410.14	ATP6V0B	chr1	43974487	43978295	7386	58	no	not_tested	NA	no	not_tested	egene	no	no	yes	yes	NA	NA	0.147095	no	no
ENSG00000159214.13	CCDC24	chr1	43991359	43996528	7395	1	no	tested	egene	no	tested	egene	yes	no	no	no	NA	NA	1.23204	no	no
ENSG00000142945.13	KIF2C	chr1	44739818	44767767	6714	1	no	tested	NA	no	tested	egene	no	no	no	no	NA	NA	4.38945	no	yes
ENSG00000142937.12	RPS8	chr1	44775251	44778779	6706	227	no	tested	NA	no	tested	egene	yes	no	yes	yes	NA	NA	-0.444	no	no
ENSG00000070785.17	EIF2B3	chr1	44850522	44986722	6615	176	no	tested	NA	yes	tested	egene	yes	no	yes	yes	NA	NA	0.291996	no	no
ENSG00000162415.7	ZSWIM5	chr1	45016399	45306209	6207	24	no	tested	NA	no	tested	egene	no	no	yes	no	NA	NA	-1.42242	no	no
ENSG00000132781.18	MUTYH	chr1	45329163	45340893	6232	11	no	tested	NA	no	not_tested	egene	no	no	no	no	NA	NA	0.180168	no	no
ENSG00000070759.17	TESK2	chr1	45343883	45491163	6430	228	no	tested	egene	yes	tested	egene	yes	no	yes	no	NA	NA	-0.159108	no	no
ENSG00000280670.3	CCDC163	chr1	45493866	45500079	6442	141	no	tested	NA	no	tested	NA	no	no	yes	no	NA	NA	NA	no	no
ENSG00000117450.14	PRDX1	chr1	45511036	45523047	6480	57	no	tested	NA	no	tested	egene	yes	no	yes	yes	NA	NA	1.37723	yes	no
ENSG00000234329.1	AL604028.2	chr1	45651039	45651826	6507	296	no	tested	NA	no	tested	egene	yes	no	yes	no	NA	NA	-0.411467	no	no
ENSG00000197429.11	IPP	chr1	45694324	45750653	6583	5	no	tested	NA	no	tested	egene	yes	no	no	no	NA	NA	NA	no	no
ENSG00000117461.15	PIK3R3	chr1	46040140	46133036	6851	14	no	tested	NA	no	tested	egene	yes	no	no	no	NA	NA	1.74332	no	no
ENSG00000085998.14	POMGNT1	chr1	46188682	46220305	6966	23	no	not_tested	NA	no	not_tested	egene	no	no	yes	yes	NA	NA	-0.997677	no	no
ENSG00000171357.6	LURAP1	chr1	46203334	46221256	6918	3	no	not_tested	NA	no	tested	NA	no	no	yes	yes	NA	NA	-1.73355	no	no
ENSG00000173660.12	UQCRH	chr1	46303698	46316776	7000	22	no	tested	NA	no	tested	egene	yes	no	no	yes	NA	NA	0.812625	no	no
ENSG00000117481.10	NSUN4	chr1	46340177	46365152	7066	295	yes	tested	egene	yes	tested	egene	yes	no	yes	yes	NA	NA	-0.545133	no	no
ENSG00000225779.1	AL122001.1	chr1	46370586	46370955	7156	243	yes	tested	egene	yes	tested	NA	no	no	yes	no	NA	NA	-1.87234	no	no
ENSG00000117480.16	FAAH	chr1	46394317	46413848	7225	278	yes	tested	egene	yes	tested	egene	yes	no	yes	no	NA	NA	NA	no	no
ENSG00000123473.15	STIL	chr1	47250139	47314147	8678	1	no	not_tested	NA	no	tested	egene	no	no	no	no	NA	NA	3.31566	no	no
ENSG00000117859.19	OSBPL9	chr1	51577179	51798427	5681	1	no	tested	NA	no	tested	egene	no	no	no	no	NA	NA	1.21161	no	no
ENSG00000078618.21	NRDC	chr1	51789191	51878937	6262	128	no	tested	egene	yes	tested	egene	yes	no	no	no	NA	NA	0.169916	no	no
ENSG00000134748.13	PRPF38A	chr1	52404602	52420836	7374	94	yes	tested	NA	no	tested	egene	yes	no	yes	yes	NA	NA	0.460411	no	yes
ENSG00000134744.14	TUT4	chr1	52408282	52553487	7412	38	no	tested	NA	no	tested	egene	yes	no	yes	no	NA	NA	-0.229847	no	no
ENSG00000116157.6	GPX7	chr1	52602371	52609051	7457	25	yes	tested	egene	yes	tested	egene	yes	no	yes	no	NA	NA	0.346029	no	no
ENSG00000121310.17	ECHDC2	chr1	52895910	52927212	7798	136	no	tested	egene	yes	tested	egene	yes	no	yes	yes	NA	NA	-1.3461	no	no
ENSG00000116171.19	SCP2	chr1	52927276	53051698	7798	144	yes	tested	egene	yes	tested	egene	yes	no	yes	no	NA	NA	0.339201	no	no
ENSG00000226147.1	TUBBP10	chr1	52994726	52996026	7874	149	no	tested	NA	no	tested	NA	no	no	yes	no	NA	NA	-1.35153	no	no
ENSG00000236723.2	AL606760.2	chr1	53209783	53213775	8082	40	no	tested	NA	no	tested	NA	no	no	no	no	NA	NA	NA	no	no
ENSG00000162384.14	CZIB	chr1	53214099	53220634	8103	74	no	tested	NA	no	tested	egene	yes	no	yes	no	NA	NA	0.29362	no	no
ENSG00000157193.18	LRP8	chr1	53242364	53328469	8357	1	no	not_tested	egene	no	tested	egene	no	no	yes	no	NA	NA	0.906724	no	no
ENSG00000230138.2	LINC02812	chr1	53366656	53368245	8441	24	yes	tested	NA	no	tested	egene	yes	no	yes	no	NA	NA	-0.652645	no	no
ENSG00000081870.11	HSPB11	chr1	53916574	53945929	9335	6	no	not_tested	NA	no	tested	egene	no	no	yes	no	NA	NA	0.833322	no	no
ENSG00000116205.14	TCEANC2	chr1	54053584	54112519	9371	100	yes	tested	egene	yes	tested	egene	yes	no	yes	no	NA	NA	-0.382084	no	no
ENSG00000157211.11	CDCP2	chr1	54132968	54153770	9036	3	no	not_tested	NA	no	not_tested	NA	no	no	no	no	NA	NA	-2.8159	no	no
ENSG00000215883.10	CYB5RL	chr1	54169651	54200036	8942	9	no	not_tested	egene	no	tested	egene	yes	no	no	no	NA	NA	-0.186789	no	no
ENSG00000116221.15	MRPL37	chr1	54184041	54225464	8937	11	no	tested	NA	yes	tested	egene	yes	no	no	no	NA	NA	1.23438	no	no
ENSG00000198711.5	SSBP3-AS1	chr1	54236440	54239063	8991	12	no	tested	NA	no	tested	egene	yes	no	no	no	NA	NA	-1.33425	no	no
ENSG00000243725.7	TTC4	chr1	54715861	54742657	9439	98	yes	tested	NA	no	tested	egene	yes	no	yes	yes	NA	NA	NA	no	no
ENSG00000006555.11	TTC22	chr1	54779712	54801323	9452	14	no	not_tested	NA	no	not_tested	egene	no	no	yes	no	NA	NA	-2.29617	no	no
ENSG00000231090.2	MIR4422HG	chr1	55217645	55324691	9636	27	yes	tested	NA	no	tested	NA	no	no	no	no	NA	NA	NA	no	no
ENSG00000173406.15	DAB1	chr1	56994778	58546734	9546	256	no	tested	NA	no	tested	egene	yes	no	yes	no	NA	NA	-0.229217	no	no
ENSG00000162600.12	OMA1	chr1	58415384	58546802	9546	258	no	tested	NA	no	tested	egene	yes	no	yes	no	NA	NA	-0.274645	no	no
ENSG00000185839.3	AL035411.1	chr1	58630841	58631530	9548	5	no	not_tested	NA	no	not_tested	NA	no	no	yes	no	NA	NA	NA	no	no
ENSG00000237352.4	LINC01358	chr1	58933643	59240555	9132	2	no	tested	NA	no	tested	NA	no	no	yes	no	NA	NA	-4.62476	no	no
ENSG00000172456.18	FGGY	chr1	59296638	59810647	8767	1	no	not_tested	NA	no	tested	egene	no	no	no	no	NA	NA	-0.122587	no	no
ENSG00000134709.12	HOOK1	chr1	59814786	59876322	8141	58	yes	not_tested	NA	no	tested	egene	yes	no	yes	no	NA	NA	-1.38649	no	no
ENSG00000271200.1	AC099791.2	chr1	61741998	61742424	8687	3	no	tested	NA	no	tested	NA	no	no	yes	no	NA	NA	-2.13479	no	no
ENSG00000132849.20	PATJ	chr1	61742406	62178675	8687	29	yes	tested	NA	no	tested	egene	yes	no	yes	no	NA	NA	-1.56714	no	no
ENSG00000240563.2	L1TD1	chr1	62194849	62212328	9272	7	no	not_tested	NA	no	tested	egene	no	no	no	no	NA	NA	0.726156	no	no
ENSG00000125703.15	ATG4C	chr1	62784132	62865516	9348	149	no	tested	NA	no	tested	egene	yes	no	yes	yes	NA	NA	-1.05798	no	no
ENSG00000142856.16	ITGB3BP	chr1	63440770	63593721	8968	118	no	tested	egene	yes	tested	egene	yes	no	yes	yes	NA	NA	0.712323	no	no
ENSG00000203965.13	EFCAB7	chr1	63523372	63572693	8880	10	no	tested	egene	no	tested	egene	yes	no	no	no	NA	NA	0.262419	no	no
ENSG00000116652.6	DLEU2L	chr1	63547082	63550636	8882	54	no	tested	egene	no	tested	NA	no	no	yes	no	NA	NA	NA	no	no
ENSG00000079739.17	PGM1	chr1	63593411	63660245	8968	5	no	not_tested	egene	no	tested	egene	yes	no	yes	no	NA	NA	0.591563	no	yes
ENSG00000162437.14	RAVER2	chr1	64745095	64833232	8254	3	no	tested	NA	no	tested	egene	yes	no	no	no	NA	NA	1.41511	no	no
ENSG00000213625.9	LEPROT	chr1	65420587	65436007	7989	15	yes	tested	egene	yes	tested	egene	yes	no	yes	no	NA	NA	-0.0688317	no	no
ENSG00000116678.20	LEPR	chr1	65420652	65641559	7990	5	yes	tested	NA	no	tested	egene	yes	no	yes	no	NA	NA	-0.143281	no	no
ENSG00000184588.18	PDE4B	chr1	65792514	66374579	8749	3	no	tested	NA	no	tested	egene	no	no	no	no	NA	NA	-2.84539	no	yes
ENSG00000116704.8	SLC35D1	chr1	66999350	67054148	8789	16	no	tested	egene	yes	tested	egene	yes	no	yes	no	NA	NA	1.23993	no	no
ENSG00000116729.14	WLS	chr1	68098473	68233120	8352	30	no	not_tested	NA	no	tested	egene	yes	no	yes	no	NA	NA	-3.14939	no	no
ENSG00000118454.13	ANKRD13C	chr1	70258999	70354734	8091	60	yes	tested	NA	no	tested	egene	yes	no	yes	no	NA	NA	NA	no	no
ENSG00000197568.14	HHLA3	chr1	70354805	70385339	8091	121	no	tested	NA	yes	tested	egene	yes	no	yes	no	NA	NA	1.07596	no	no
ENSG00000116761.12	CTH	chr1	70411218	70439851	7945	99	yes	tested	egene	yes	tested	egene	yes	no	yes	no	NA	NA	NA	no	no
ENSG00000162620.16	LRRIQ3	chr1	74026015	74198187	7442	225	no	tested	egene	yes	tested	egene	yes	no	yes	yes	NA	NA	-0.678919	no	no
ENSG00000254685.6	FPGT	chr1	74198212	74234086	7443	155	yes	tested	NA	no	tested	egene	yes	no	yes	yes	NA	NA	-0.650581	no	no
ENSG00000116783.15	TNNI3K	chr1	74235387	74544428	7441	6	no	tested	NA	no	tested	NA	no	no	no	no	NA	NA	-2.55214	no	no
ENSG00000272864.1	AC135803.1	chr1	74698769	74699333	7657	109	no	tested	NA	no	tested	NA	no	no	yes	no	NA	NA	-1.05322	no	no
ENSG00000116791.14	CRYZ	chr1	74705482	74733408	7725	71	no	tested	egene	yes	tested	egene	yes	no	yes	yes	NA	NA	0.207841	no	no
ENSG00000137968.16	SLC44A5	chr1	75202131	75611116	8612	70	no	tested	egene	yes	tested	egene	yes	no	no	no	NA	NA	1.13008	no	no
ENSG00000117054.14	ACADM	chr1	75724347	75787575	8799	27	no	tested	NA	no	tested	egene	yes	no	no	no	NA	NA	1.56019	no	no
ENSG00000137955.16	RABGGTB	chr1	75786197	75795086	8790	37	no	tested	NA	no	tested	egene	yes	no	yes	yes	NA	NA	-0.374972	no	no
ENSG00000057468.7	MSH4	chr1	75796882	75913242	8807	218	no	tested	egene	yes	tested	egene	yes	no	yes	yes	NA	NA	-1.00551	no	no
ENSG00000180488.15	MIGA1	chr1	77779624	77879539	8019	1	no	not_tested	NA	no	tested	NA	no	no	no	no	NA	NA	-1.00175	no	no
ENSG00000162614.18	NEXN	chr1	77888513	77943895	8227	2	no	not_tested	NA	no	tested	egene	no	no	no	no	NA	NA	-2.14945	no	no
ENSG00000122432.18	SPATA1	chr1	84506300	84566194	8374	233	no	tested	NA	no	tested	egene	yes	no	yes	yes	NA	NA	-0.15228	no	no
ENSG00000117151.13	CTBS	chr1	84549611	84574480	8403	46	no	tested	NA	no	tested	egene	yes	no	yes	yes	NA	NA	-0.543413	no	no
ENSG00000284882.1	AL359762.1	chr1	84574129	84583620	8399	6	yes	tested	NA	no	tested	NA	no	no	no	no	NA	NA	0.400421	no	no
ENSG00000171517.6	LPAR3	chr1	84811602	84893206	8261	1	no	not_tested	NA	no	tested	egene	no	no	no	no	NA	NA	1.14531	no	no
ENSG00000153898.13	MCOLN2	chr1	84925583	84997113	8388	165	no	tested	egene	yes	tested	egene	yes	no	yes	no	NA	NA	2.48009	no	no
ENSG00000097096.9	SYDE2	chr1	85156889	85201016	9118	36	yes	tested	egene	yes	tested	egene	yes	no	yes	no	NA	NA	-2.15723	no	no
ENSG00000142867.14	BCL10	chr1	85265776	85276632	9193	71	yes	tested	egene	no	tested	egene	yes	no	yes	yes	NA	NA	0.33832	yes	no
ENSG00000223653.6	AL078459.1	chr1	85276388	85448124	9194	26	no	tested	NA	no	tested	NA	no	no	yes	no	NA	NA	0.691142	no	no
ENSG00000153904.20	DDAH1	chr1	85318485	85578363	9209	13	no	tested	NA	no	tested	egene	yes	no	yes	no	NA	NA	3.00055	no	no
ENSG00000117174.11	ZNHIT6	chr1	85649417	85708433	9308	102	no	tested	egene	yes	tested	egene	yes	no	yes	no	NA	NA	-0.62564	no	no
ENSG00000285210.1	LINC02795	chr1	86288704	86320711	8924	81	no	tested	NA	no	tested	NA	no	no	yes	no	NA	NA	-3.25911	no	no
ENSG00000016602.9	CLCA4	chr1	86547078	86580754	8871	2	no	tested	NA	no	tested	NA	no	no	no	no	NA	NA	-2.31033	no	no
ENSG00000236915.2	CLCA4-AS1	chr1	86571181	86696311	8931	1	no	tested	NA	no	tested	NA	no	no	no	no	NA	NA	-1.43708	no	no
ENSG00000153936.17	HS2ST1	chr1	86914635	87109982	8761	345	yes	tested	egene	yes	tested	egene	yes	no	yes	yes	NA	NA	2.0272	no	no
ENSG00000137944.18	KYAT3	chr1	88935773	88992953	7602	1	no	tested	NA	no	tested	egene	yes	no	no	no	NA	NA	-0.146624	no	no
ENSG00000213516.10	RBMXL1	chr1	88979456	88992960	7602	11	no	not_tested	NA	no	not_tested	egene	no	no	no	no	NA	NA	-0.232326	no	no
ENSG00000117226.12	GBP3	chr1	89006680	89022894	7546	278	yes	tested	egene	yes	tested	egene	yes	no	yes	yes	NA	NA	-2.21185	no	no
ENSG00000117228.10	GBP1	chr1	89052319	89065230	7528	1	no	not_tested	egene	no	tested	egene	no	no	no	no	NA	NA	-1.62354	yes	no
ENSG00000213512.3	GBP7	chr1	89131742	89176009	7800	182	no	tested	egene	yes	tested	NA	no	no	yes	yes	NA	NA	-3.70446	yes	no
ENSG00000286548.1	AL596214.1	chr1	89427533	89525472	7725	94	no	tested	NA	no	tested	NA	no	no	yes	no	NA	NA	NA	no	no
ENSG00000197147.13	LRRC8B	chr1	89524836	89597864	7724	98	no	tested	egene	yes	tested	egene	yes	no	yes	yes	NA	NA	-0.672276	no	no
ENSG00000171488.15	LRRC8C	chr1	89633072	89769903	7633	24	no	tested	NA	no	tested	egene	no	no	yes	yes	NA	NA	-1.57414	no	no
ENSG00000231613.1	AC099568.1	chr1	89788914	89790492	7644	58	no	tested	NA	yes	tested	egene	yes	no	yes	no	NA	NA	-3.11253	no	no
ENSG00000097046.13	CDC7	chr1	91500851	91525764	7877	30	yes	tested	egene	yes	tested	egene	yes	no	yes	yes	NA	NA	2.20507	no	no
ENSG00000189195.14	BTBD8	chr1	92080305	92184725	7851	11	yes	not_tested	NA	no	not_tested	NA	no	no	yes	no	NA	NA	-0.866722	no	no
ENSG00000154511.12	DIPK1A	chr1	92832737	92961522	6956	2	no	not_tested	NA	no	tested	egene	yes	no	yes	no	NA	NA	NA	no	no
ENSG00000117500.13	TMED5	chr1	93149742	93180516	7195	221	no	tested	NA	no	tested	egene	yes	no	yes	no	NA	NA	-0.285396	no	no
ENSG00000122483.17	CCDC18	chr1	93179919	93278730	7197	249	no	tested	egene	yes	tested	egene	yes	no	yes	no	NA	NA	0.767817	no	no
ENSG00000223745.8	CCDC18-AS1	chr1	93262186	93346025	7211	211	no	tested	egene	yes	tested	egene	yes	no	yes	no	NA	NA	-0.254039	no	no
ENSG00000117505.13	DR1	chr1	93345907	93369493	7212	387	yes	tested	NA	no	tested	egene	yes	no	yes	yes	NA	NA	0.210803	no	no
ENSG00000137936.18	BCAR3	chr1	93561741	93847150	7569	35	no	not_tested	NA	no	not_tested	egene	no	no	yes	yes	NA	NA	1.97038	no	yes
ENSG00000117528.14	ABCD3	chr1	94418389	94518666	8139	11	no	tested	NA	no	tested	egene	yes	no	yes	no	NA	NA	0.619874	no	no
ENSG00000117519.16	CNN3	chr1	94896949	94927223	7974	5	no	tested	NA	no	tested	egene	yes	no	no	no	NA	NA	-5.23488	no	no
ENSG00000152078.10	TLCD4	chr1	95117355	95197607	7745	25	no	tested	NA	no	tested	egene	no	no	yes	no	NA	NA	-3.72204	no	no
ENSG00000226026.6	AC092802.2	chr1	95161676	95233982	7769	4	no	not_tested	NA	no	tested	egene	no	no	yes	no	NA	NA	-3.41327	no	no
ENSG00000122481.17	RWDD3	chr1	95234210	95247225	7769	69	no	tested	NA	no	tested	egene	yes	no	yes	yes	NA	NA	-0.467946	no	no
ENSG00000137970.7	RPL7P9	chr1	96678874	96679620	7934	2	no	not_tested	NA	no	tested	egene	no	no	no	no	NA	NA	-0.294599	no	no
ENSG00000117569.18	PTBP2	chr1	96721665	96823738	7853	138	yes	tested	egene	yes	tested	egene	yes	no	yes	yes	NA	NA	-0.359142	no	no
ENSG00000162627.17	SNX7	chr1	98661701	98760500	7988	16	yes	tested	egene	yes	tested	egene	yes	no	yes	no	NA	NA	3.71139	no	no
ENSG00000156869.14	FRRS1	chr1	99703970	99766635	8595	5	no	tested	NA	no	tested	egene	no	no	no	no	NA	NA	-0.780905	no	no
ENSG00000117620.15	SLC35A3	chr1	99969351	100035634	8470	1	no	tested	NA	no	tested	egene	no	no	no	no	NA	NA	-0.47265	no	no
ENSG00000122435.10	TRMT13	chr1	100133150	100150498	8173	1	no	tested	NA	no	tested	NA	no	no	no	no	NA	NA	-0.74877	no	no
ENSG00000122477.12	LRRC39	chr1	100148449	100178273	8154	34	no	not_tested	NA	no	tested	egene	yes	no	yes	no	NA	NA	0.164672	no	no
ENSG00000224616.3	RTCA-AS1	chr1	100251528	100266179	8097	26	no	not_tested	NA	no	tested	egene	no	no	no	no	NA	NA	-0.425521	no	no
ENSG00000137996.12	RTCA	chr1	100266207	100292769	8098	42	no	tested	NA	no	tested	egene	yes	no	yes	yes	NA	NA	0.423753	no	no
ENSG00000079335.20	CDC14A	chr1	100345001	100520277	8157	43	no	tested	egene	no	tested	egene	yes	no	yes	no	NA	NA	-1.73202	no	no
ENSG00000162694.14	EXTL2	chr1	100872372	100895179	8741	12	no	tested	NA	yes	tested	egene	yes	no	yes	no	NA	NA	-0.899344	no	no
ENSG00000233184.7	AC093157.1	chr1	101025850	101090513	8885	126	no	tested	NA	yes	tested	egene	yes	no	yes	no	NA	NA	-3.07528	no	no
ENSG00000225938.1	AL109741.1	chr1	101235683	101236528	9191	1	no	not_tested	NA	no	not_tested	egene	no	no	yes	no	NA	NA	-7.42586	no	no
ENSG00000240038.6	AMY2B	chr1	103553815	103579534	9312	3	no	tested	NA	no	tested	egene	yes	no	no	no	NA	NA	-1.49786	no	no
ENSG00000162631.18	NTNG1	chr1	107140007	107483458	8898	11	no	not_tested	NA	no	tested	egene	yes	no	no	no	NA	NA	3.25739	no	no
ENSG00000230489.1	VAV3-AS1	chr1	107964443	107994607	7912	116	no	tested	egene	yes	tested	egene	yes	no	yes	yes	NA	NA	-1.66614	no	no
ENSG00000226822.3	LINC02785	chr1	108040263	108076020	7805	81	no	tested	NA	no	tested	egene	no	no	yes	no	NA	NA	-1.14647	no	no
ENSG00000085491.17	SLC25A24	chr1	108134043	108200849	7811	20	no	tested	NA	yes	tested	egene	yes	no	yes	no	NA	NA	-0.851623	no	yes
ENSG00000260879.1	AL359258.2	chr1	108199926	108201491	7812	28	yes	tested	NA	yes	tested	egene	yes	no	yes	no	NA	NA	NA	no	no
ENSG00000280186.1	AL359258.3	chr1	108200413	108202743	7810	39	yes	tested	NA	no	tested	NA	no	no	yes	no	NA	NA	NA	no	no
ENSG00000285923.1	AL160171.1	chr1	108661533	108666246	7395	11	no	not_tested	NA	no	not_tested	NA	no	no	yes	no	NA	NA	NA	no	no
ENSG00000116266.11	STXBP3	chr1	108746674	108809523	7281	114	yes	tested	NA	no	tested	egene	yes	no	yes	yes	NA	NA	-0.162216	no	no
ENSG00000121957.14	GPSM2	chr1	108875350	108934545	7393	97	yes	tested	NA	no	tested	egene	yes	no	yes	yes	NA	NA	3.64604	no	no
ENSG00000121940.15	CLCC1	chr1	108929508	108963457	7363	11	no	not_tested	NA	no	not_tested	egene	no	no	yes	no	NA	NA	-0.562291	no	no
ENSG00000116299.17	KIAA1324	chr1	109113679	109206781	6960	2	no	tested	egene	no	tested	egene	yes	no	no	no	NA	NA	3.45141	no	no
ENSG00000143126.8	CELSR2	chr1	109249539	109275751	6908	6	no	tested	NA	no	tested	egene	yes	no	no	no	NA	NA	1.3463	no	no
ENSG00000181754.7	AMIGO1	chr1	109504178	109509738	7418	155	yes	tested	egene	yes	tested	egene	yes	no	yes	no	NA	NA	-1.62849	no	no
ENSG00000168765.17	GSTM4	chr1	109656099	109674836	7483	24	yes	tested	egene	yes	tested	egene	yes	no	yes	no	NA	NA	-1.00527	no	no
ENSG00000134202.11	GSTM3	chr1	109733932	109741038	7431	24	no	tested	egene	yes	tested	egene	yes	no	yes	yes	NA	NA	-2.81947	no	no
ENSG00000116396.14	KCNC4	chr1	110211343	110283100	7308	12	no	tested	NA	no	tested	egene	no	no	yes	no	NA	NA	-2.31003	no	no
ENSG00000227963.1	RBM15-AS1	chr1	110286375	110339171	7781	8	yes	tested	NA	yes	tested	egene	yes	no	no	no	NA	NA	-0.277645	no	no
ENSG00000134248.13	LAMTOR5	chr1	110401249	110407942	8059	45	no	tested	egene	yes	tested	egene	yes	no	yes	yes	NA	NA	0.58437	no	no
ENSG00000143119.14	CD53	chr1	110871188	110899922	8425	26	yes	tested	egene	no	tested	egene	yes	no	no	no	NA	NA	0.374786	no	no
ENSG00000261654.1	AL360270.2	chr1	110936369	110942353	8459	6	no	tested	egene	no	tested	egene	no	no	no	no	NA	NA	0.400554	no	no
ENSG00000232811.1	AL360270.1	chr1	110943467	110952848	8463	66	no	tested	egene	yes	tested	egene	yes	no	yes	no	NA	NA	NA	no	no
ENSG00000273010.1	AL360270.3	chr1	110963302	110964649	8446	35	no	tested	NA	no	tested	NA	no	no	yes	no	NA	NA	0.654094	no	no
ENSG00000156171.14	DRAM2	chr1	111117333	111140216	8845	33	no	not_tested	NA	no	not_tested	egene	no	no	yes	yes	NA	NA	-1.18187	no	no
ENSG00000134255.14	CEPT1	chr1	111139627	111185104	8844	38	no	tested	NA	no	not_tested	egene	no	no	no	yes	NA	NA	-1.25492	no	no
ENSG00000273221.1	AL355816.2	chr1	111184415	111185061	8877	1	no	not_tested	NA	no	tested	NA	no	no	no	no	NA	NA	-0.867185	no	no
ENSG00000162777.17	DENND2D	chr1	111185969	111204535	8922	1	no	not_tested	NA	no	tested	egene	no	no	no	no	NA	NA	-0.221833	no	no
ENSG00000064886.14	CHI3L2	chr1	111200771	111243440	8905	83	no	tested	egene	yes	tested	egene	yes	no	yes	yes	NA	NA	-3.05524	no	no
ENSG00000134216.19	CHIA	chr1	111290851	111320566	8973	169	yes	tested	NA	no	tested	NA	no	no	yes	yes	NA	NA	2.32721	no	no
ENSG00000085465.13	OVGP1	chr1	111414319	111427735	9105	38	no	tested	egene	no	tested	egene	no	no	yes	no	NA	NA	-2.1629	no	no
ENSG00000260948.1	AL390195.3	chr1	111431046	111433068	9098	34	no	tested	egene	yes	tested	egene	yes	no	yes	no	NA	NA	-1.99481	no	no
ENSG00000243960.1	AL390195.2	chr1	111438638	111441364	9107	1	no	not_tested	NA	no	not_tested	egene	no	no	no	no	NA	NA	-0.0465533	no	no
ENSG00000116455.14	WDR77	chr1	111439890	111449256	9109	1	no	not_tested	NA	no	tested	egene	no	no	no	no	NA	NA	NA	no	yes
ENSG00000116459.11	ATP5PB	chr1	111448864	111462773	9109	2	no	tested	NA	no	tested	egene	no	no	no	no	NA	NA	0.63765	no	no
ENSG00000007341.19	ST7L	chr1	112523514	112620825	7908	43	no	tested	NA	no	tested	egene	yes	no	no	yes	NA	NA	-0.307097	no	no
ENSG00000116489.13	CAPZA1	chr1	112619805	112671616	7914	15	no	tested	NA	no	tested	egene	yes	no	yes	no	NA	NA	1.01789	no	no
ENSG00000155380.12	SLC16A1	chr1	112911847	112957013	7207	13	no	not_tested	NA	no	tested	egene	no	no	no	no	NA	NA	2.06702	no	no
ENSG00000226419.8	SLC16A1-AS1	chr1	112956415	113047055	7207	14	no	tested	NA	no	tested	egene	yes	no	yes	no	NA	NA	-0.333224	no	no
ENSG00000238198.2	LRIG2-DT	chr1	113011687	113073113	7121	1	no	tested	NA	no	tested	egene	no	no	no	no	NA	NA	-0.401419	no	no
ENSG00000198799.12	LRIG2	chr1	113073198	113132260	7121	182	no	tested	NA	no	tested	egene	yes	no	yes	no	NA	NA	-0.318904	no	no
ENSG00000134242.16	PTPN22	chr1	113813811	113871753	7002	316	yes	tested	egene	yes	tested	egene	yes	no	yes	yes	NA	NA	-0.661139	yes	no
ENSG00000188761.13	BCL2L15	chr1	113876816	113887581	6999	80	no	tested	egene	no	tested	egene	yes	no	yes	yes	NA	NA	-1.04224	no	no
ENSG00000134262.13	AP4B1	chr1	113894194	113905201	6965	63	yes	tested	NA	no	tested	egene	yes	no	yes	yes	NA	NA	-0.657642	no	no
ENSG00000163349.22	HIPK1	chr1	113929324	113977869	6980	5	no	tested	NA	no	tested	egene	no	no	no	no	NA	NA	-0.109064	no	no
ENSG00000175984.15	DENND2C	chr1	114582848	114670422	7863	6	no	not_tested	NA	no	tested	egene	yes	no	yes	no	NA	NA	-0.721665	no	no
ENSG00000173218.15	VANGL1	chr1	115641970	115698224	8444	5	no	not_tested	NA	no	not_tested	egene	no	no	no	no	NA	NA	3.40464	no	no
ENSG00000163393.13	SLC22A15	chr1	115976513	116070054	8660	57	yes	tested	NA	yes	tested	egene	yes	no	yes	no	NA	NA	-0.232226	no	no
ENSG00000163399.16	ATP1A1	chr1	116372668	116410261	8489	1	no	tested	NA	no	tested	egene	no	no	no	no	NA	NA	0.749559	no	no
ENSG00000116824.5	CD2	chr1	116754430	116769229	8131	10	no	not_tested	NA	no	not_tested	egene	no	no	no	no	NA	NA	1.26247	no	no
ENSG00000116874.11	WARS2	chr1	119031216	119140671	7743	5	no	tested	egene	yes	tested	egene	yes	no	no	no	NA	NA	0.572878	no	no
ENSG00000231365.6	WARS2-AS1	chr1	119140391	119275973	7742	248	yes	tested	egene	yes	tested	egene	yes	no	yes	no	NA	NA	-0.269103	no	no
ENSG00000092621.12	PHGDH	chr1	119648411	119744226	6082	8	no	tested	egene	yes	tested	egene	yes	no	yes	yes	NA	NA	4.03594	no	no
ENSG00000270231.4	NBPF8	chr1	120419850	120467739	3300	72	no	tested	NA	no	tested	NA	no	no	no	no	NA	NA	-1.00044	no	no
ENSG00000275131.3	AC241952.2	chr1	120489860	120701289	2123	18	no	tested	NA	no	tested	NA	no	no	no	no	NA	NA	-1.20203	no	no
ENSG00000286106.1	AC253572.1	chr1	120723946	120793874	2048	147	no	tested	NA	no	tested	NA	no	no	yes	no	NA	NA	-2.30547	no	no
ENSG00000273136.7	NBPF26	chr1	120723949	120842110	2048	192	no	tested	NA	no	tested	NA	no	no	yes	no	NA	NA	-1.70155	no	no
ENSG00000287979.1	AC253572.2	chr1	120849674	120850985	1501	67	no	tested	NA	no	tested	NA	no	no	yes	no	NA	NA	-1.69322	no	no
ENSG00000275538.1	RNVU1-19	chr1	120850819	120850985	1501	28	no	tested	NA	no	tested	NA	no	no	yes	no	NA	NA	-1.60875	no	no
ENSG00000285215.2	AC241377.5	chr1	120963645	120977585	1202	161	no	tested	NA	no	tested	NA	no	no	yes	no	NA	NA	-1.04485	no	no
ENSG00000188610.12	FAM72B	chr1	121167646	121185539	919	1	no	not_tested	NA	no	not_tested	egene	no	no	no	no	NA	NA	4.1232	no	no
ENSG00000171943.12	SRGAP2C	chr1	121184811	121392874	919	200	yes	tested	egene	yes	tested	egene	yes	no	yes	no	NA	NA	-0.283042	no	no
ENSG00000281571.2	AC241585.2	chr1	145214851	145215938	17	2	no	not_tested	NA	no	not_tested	NA	no	no	yes	no	NA	NA	-0.564022	no	no
ENSG00000268043.7	NBPF12	chr1	146938744	146996202	5388	32	no	not_tested	NA	no	tested	NA	no	no	yes	no	NA	NA	-0.721896	no	no
ENSG00000227242.4	NBPF13P	chr1	147019656	147056593	5648	118	no	tested	egene	yes	tested	egene	yes	no	yes	no	NA	NA	-2.16643	no	no
ENSG00000230832.3	AC241584.1	chr1	147082338	147083578	5671	109	no	tested	NA	no	tested	NA	no	no	yes	no	NA	NA	NA	no	no
ENSG00000131791.8	PRKAB2	chr1	147155106	147172550	5858	79	no	tested	NA	no	tested	egene	yes	no	yes	no	NA	NA	-1.00732	no	no
ENSG00000180867.11	PDIA3P1	chr1	147172744	147179622	5858	58	no	tested	egene	no	tested	NA	no	no	yes	no	NA	NA	-0.381112	no	no
ENSG00000131781.13	FMO5	chr1	147175351	147243050	5904	19	no	tested	egene	no	tested	egene	yes	no	yes	no	NA	NA	-3.91086	no	no
ENSG00000226015.2	CCT8P1	chr1	147203276	147204932	5888	21	no	tested	egene	no	tested	egene	no	no	no	no	NA	NA	-2.64199	no	no
ENSG00000131778.19	CHD1L	chr1	147242654	147295765	5904	113	no	tested	egene	no	tested	egene	yes	no	yes	no	NA	NA	-0.63068	no	no
ENSG00000162836.12	ACP6	chr1	147629652	147670524	6691	17	no	tested	NA	yes	tested	egene	yes	no	no	no	NA	NA	-0.352324	no	no
ENSG00000263956.6	NBPF11	chr1	148102046	148152322	5107	131	no	not_tested	NA	no	not_tested	NA	no	no	yes	no	NA	NA	-0.374279	no	no
ENSG00000274020.4	LINC01138	chr1	148290889	148519604	3086	225	yes	not_tested	NA	no	not_tested	NA	no	no	yes	no	NA	NA	-0.483304	no	no
ENSG00000272824.1	AC245100.7	chr1	148358245	148358686	3837	129	no	not_tested	NA	no	not_tested	NA	no	no	yes	no	NA	NA	NA	no	no
ENSG00000231551.8	AC245100.4	chr1	148402516	148432545	3649	119	no	not_tested	NA	no	not_tested	NA	no	no	yes	no	NA	NA	-0.972562	no	no
ENSG00000280649.2	AC245100.8	chr1	148458814	148459871	3374	21	no	not_tested	NA	no	tested	NA	no	no	yes	no	NA	NA	-0.782893	no	no
ENSG00000270629.6	NBPF14	chr1	148531385	148679742	2588	145	no	tested	NA	no	tested	NA	no	no	yes	no	NA	NA	-2.06897	no	no
ENSG00000263464.2	PPIAL4C	chr1	149583865	149584464	3181	15	no	not_tested	NA	no	not_tested	NA	no	no	no	no	NA	NA	-1.46358	no	no
ENSG00000284842.1	FAM91A2P	chr1	149675205	149677740	3479	24	no	not_tested	NA	no	not_tested	NA	no	no	yes	no	NA	NA	0.803268	no	no
ENSG00000184270.6	H2AC21	chr1	149887469	149887965	4073	1	no	not_tested	NA	no	tested	NA	no	no	no	no	NA	NA	0.646833	no	no
ENSG00000285184.3	AC244033.2	chr1	150045660	150067701	4664	51	yes	tested	NA	no	tested	NA	no	no	yes	no	NA	NA	-1.71107	no	no
ENSG00000266472.5	MRPS21	chr1	150293720	150308979	5251	402	yes	tested	NA	no	tested	NA	no	no	yes	yes	NA	NA	-0.202652	no	no
ENSG00000117360.13	PRPF3	chr1	150321479	150353233	5292	9	no	tested	NA	no	tested	egene	no	no	no	no	NA	NA	-0.139095	no	no
ENSG00000143457.11	GOLPH3L	chr1	150646230	150697154	6339	110	no	tested	NA	no	tested	egene	no	no	yes	yes	NA	NA	0.801652	no	no
ENSG00000143452.16	HORMAD1	chr1	150698060	150720895	6415	279	yes	tested	NA	no	tested	egene	yes	no	yes	no	NA	NA	-0.935122	no	no
ENSG00000163131.11	CTSS	chr1	150730188	150765792	6508	155	no	not_tested	NA	no	tested	egene	no	no	yes	yes	NA	NA	-1.21198	no	no
ENSG00000143387.13	CTSK	chr1	150796208	150808260	6571	72	no	tested	egene	yes	tested	egene	yes	no	yes	no	NA	NA	-0.69706	no	no
ENSG00000143437.21	ARNT	chr1	150809713	150876708	6787	6	no	tested	egene	yes	tested	egene	yes	no	no	no	NA	NA	-0.799601	no	no
ENSG00000143418.19	CERS2	chr1	150963670	150975004	6894	18	no	not_tested	egene	no	not_tested	egene	no	no	no	no	NA	NA	-0.158531	no	no
ENSG00000197622.13	CDC42SE1	chr1	151050971	151070325	6794	92	no	tested	NA	no	tested	egene	yes	no	yes	yes	NA	NA	-1.31066	no	no
ENSG00000143458.12	GABPB2	chr1	151070578	151125542	6794	8	no	tested	NA	no	tested	egene	no	no	yes	no	NA	NA	0.500059	no	no
ENSG00000143434.15	SEMA6C	chr1	151131685	151146664	6571	36	no	tested	NA	no	tested	egene	yes	no	no	no	NA	NA	1.79494	no	no
ENSG00000163155.12	LYSMD1	chr1	151159748	151165948	6521	6	no	not_tested	NA	no	not_tested	egene	no	no	no	no	NA	NA	0.860458	no	no
ENSG00000143373.18	ZNF687	chr1	151281618	151292176	6670	5	no	not_tested	NA	no	not_tested	NA	no	no	no	no	NA	NA	-0.115425	no	no
ENSG00000143390.17	RFX5	chr1	151340640	151347357	6648	5	no	not_tested	NA	no	tested	egene	no	no	no	no	NA	NA	-0.0804444	no	no
ENSG00000143442.22	POGZ	chr1	151402724	151459494	6523	34	yes	tested	NA	yes	tested	egene	yes	no	yes	yes	NA	NA	0.363467	no	yes
ENSG00000143376.14	SNX27	chr1	151612006	151699091	6712	5	no	not_tested	NA	no	not_tested	egene	no	no	no	no	NA	NA	-0.778372	no	yes
ENSG00000182134.16	TDRKH	chr1	151770107	151791416	6950	60	yes	tested	NA	yes	tested	egene	yes	no	no	yes	NA	NA	0.707771	no	no
ENSG00000234614.1	C2CD4D-AS1	chr1	151841877	151850385	7115	15	no	tested	egene	yes	tested	egene	yes	no	yes	no	NA	NA	0.695241	no	no
ENSG00000159445.13	THEM4	chr1	151870866	151909637	7404	145	no	tested	NA	yes	tested	egene	yes	no	yes	no	NA	NA	1.56891	no	no
ENSG00000197747.9	S100A10	chr1	151982915	151993859	7649	136	yes	tested	NA	no	tested	egene	yes	no	yes	no	NA	NA	2.22774	no	no
ENSG00000163191.6	S100A11	chr1	152032506	152047907	7898	42	no	tested	NA	no	tested	egene	yes	no	yes	yes	NA	NA	0.207768	no	no
ENSG00000169509.6	CRCT1	chr1	152514482	152516008	8901	7	no	not_tested	NA	no	not_tested	NA	no	no	no	no	NA	NA	-1.3807	no	no
ENSG00000189171.14	S100A13	chr1	153618787	153631360	7927	37	no	tested	egene	yes	tested	egene	yes	no	yes	yes	NA	NA	0.765261	no	no
ENSG00000272030.1	AL162258.2	chr1	153631438	153634397	7927	55	no	tested	NA	no	tested	NA	no	no	yes	no	NA	NA	0.825178	no	no
ENSG00000143554.14	SLC27A3	chr1	153774354	153780157	7841	55	yes	tested	egene	yes	tested	egene	yes	no	yes	no	NA	NA	1.16796	no	no
ENSG00000284738.1	AL358472.5	chr1	153923337	153935240	7574	189	no	tested	NA	no	tested	NA	no	no	no	no	NA	NA	1.9481	no	no
ENSG00000198837.10	DENND4B	chr1	153929501	153946718	7508	13	no	tested	NA	no	tested	egene	yes	no	no	no	NA	NA	-0.423596	no	no
ENSG00000143570.18	SLC39A1	chr1	153959099	153968184	7428	136	no	tested	NA	no	tested	egene	yes	no	no	yes	NA	NA	-0.332524	no	no
ENSG00000143578.16	CREB3L4	chr1	153967534	153974361	7430	75	yes	tested	NA	no	tested	egene	yes	no	yes	yes	NA	NA	0.272326	no	no
ENSG00000143575.15	HAX1	chr1	154272589	154275875	6195	11	no	tested	NA	no	tested	egene	yes	no	yes	no	NA	NA	NA	no	no
ENSG00000160712.13	IL6R	chr1	154405193	154469450	5884	15	no	tested	NA	no	tested	egene	no	no	yes	no	NA	NA	NA	no	no
ENSG00000160691.19	SHC1	chr1	154962298	154974395	5334	52	yes	tested	NA	no	tested	egene	yes	no	yes	yes	NA	NA	0.0542897	no	no
ENSG00000143590.14	EFNA3	chr1	155078837	155087538	5322	10	no	tested	NA	no	tested	egene	yes	no	yes	yes	NA	NA	NA	no	no
ENSG00000169231.13	THBS3	chr1	155195588	155209051	5480	50	yes	tested	egene	yes	tested	egene	yes	no	yes	yes	NA	NA	-0.387509	no	no
ENSG00000236263.1	AC234582.2	chr1	155211151	155213819	5474	111	no	tested	NA	no	tested	NA	no	no	yes	no	NA	NA	1.12372	no	no
ENSG00000160766.14	GBAP1	chr1	155213825	155227422	5492	233	no	tested	egene	yes	tested	egene	yes	no	yes	yes	NA	NA	0.855328	no	no
ENSG00000177628.16	GBA	chr1	155234452	155244699	5506	57	no	tested	NA	no	tested	egene	no	no	yes	no	NA	NA	0.192703	no	no
ENSG00000160767.21	FAM189B	chr1	155247205	155255483	5498	296	no	tested	egene	yes	tested	egene	yes	no	yes	no	NA	NA	-0.949731	no	no
ENSG00000160753.16	RUSC1	chr1	155320894	155331114	5486	1	no	not_tested	NA	no	tested	NA	no	no	no	no	NA	NA	-0.277004	no	no
ENSG00000163374.19	YY1AP1	chr1	155659443	155689000	5567	126	no	tested	NA	no	tested	egene	yes	no	yes	no	NA	NA	0.0739186	no	no
ENSG00000143622.11	RIT1	chr1	155897808	155911404	5610	38	yes	tested	NA	no	tested	egene	yes	no	yes	yes	NA	NA	NA	no	no
ENSG00000160785.13	SLC25A44	chr1	156193932	156212796	6248	110	no	tested	egene	yes	tested	egene	yes	no	yes	yes	NA	NA	0.269287	no	no
ENSG00000160783.19	PMF1	chr1	156212993	156240042	6300	53	yes	tested	NA	no	tested	egene	yes	no	yes	yes	NA	NA	0.569393	no	no
ENSG00000163468.15	CCT3	chr1	156308968	156367873	7097	112	yes	tested	egene	no	tested	egene	no	no	yes	yes	NA	NA	0.746349	no	no
ENSG00000187862.12	TTC24	chr1	156579727	156586770	7840	25	no	tested	egene	yes	tested	egene	yes	no	yes	yes	NA	NA	-1.0211	no	no
ENSG00000223356.1	AL590666.1	chr1	156712212	156713174	8156	15	no	not_tested	NA	no	not_tested	egene	no	no	no	no	NA	NA	NA	no	no
ENSG00000143321.19	HDGF	chr1	156742109	156766925	8255	1	yes	not_tested	NA	no	not_tested	egene	no	no	no	yes	NA	NA	1.02916	no	no
ENSG00000143297.19	FCRL5	chr1	157513377	157552515	10211	94	no	tested	egene	yes	tested	egene	yes	no	yes	no	NA	NA	-1.78896	yes	no
ENSG00000160856.21	FCRL3	chr1	157674321	157700769	10285	86	yes	tested	egene	yes	tested	egene	yes	no	yes	yes	NA	NA	NA	yes	no
ENSG00000163534.15	FCRL1	chr1	157794403	157820120	10553	77	no	tested	egene	yes	tested	egene	yes	no	yes	yes	NA	NA	-1.65997	yes	no
ENSG00000158473.8	CD1D	chr1	158178030	158186427	10762	9	no	tested	egene	yes	tested	egene	yes	no	no	no	NA	NA	-2.53188	yes	no
ENSG00000158477.7	CD1A	chr1	158254424	158258269	10623	48	no	tested	egene	no	tested	egene	yes	no	yes	yes	NA	NA	-2.42607	yes	no
ENSG00000163563.8	MNDA	chr1	158831351	158849506	10346	38	no	tested	NA	no	tested	egene	no	no	yes	no	NA	NA	-4.89211	yes	no
ENSG00000163564.15	PYHIN1	chr1	158930796	158977059	10177	40	no	tested	egene	no	tested	egene	no	no	yes	no	NA	NA	NA	yes	no
ENSG00000272668.2	AL590560.3	chr1	159854870	159867685	9102	12	yes	not_tested	NA	no	tested	NA	no	no	yes	no	NA	NA	-1.85833	no	no
ENSG00000143315.8	PIGM	chr1	160024953	160031990	8777	26	no	tested	egene	yes	tested	egene	yes	no	no	no	NA	NA	-0.152816	no	no
ENSG00000162729.14	IGSF8	chr1	160091340	160098943	8681	19	no	tested	egene	yes	tested	egene	yes	no	no	no	NA	NA	-0.875371	no	no
ENSG00000162739.14	SLAMF6	chr1	160485030	160523262	8664	17	no	tested	NA	no	tested	egene	no	no	yes	no	NA	NA	-0.376605	yes	no
ENSG00000066294.15	CD84	chr1	160541095	160579516	8581	94	no	tested	egene	no	tested	egene	no	no	yes	yes	NA	NA	-0.71306	yes	no
ENSG00000235101.1	SETP9	chr1	160670148	160670979	8391	8	no	not_tested	NA	no	tested	egene	no	no	yes	no	NA	NA	-2.22058	no	no
ENSG00000228863.8	AL121985.1	chr1	160670778	160699761	8388	18	yes	tested	egene	yes	tested	egene	yes	no	yes	no	NA	NA	-1.56268	no	no
ENSG00000026751.17	SLAMF7	chr1	160739057	160754821	8491	21	no	tested	NA	no	tested	egene	yes	no	yes	no	NA	NA	0.307086	yes	no
ENSG00000158769.18	F11R	chr1	160995211	161021343	8216	83	no	tested	egene	yes	tested	egene	yes	no	yes	yes	NA	NA	-0.186417	no	no
ENSG00000215845.11	TSTD1	chr1	161037631	161038977	8246	102	yes	tested	egene	yes	tested	egene	yes	no	yes	yes	NA	NA	-1.08905	no	no
ENSG00000162755.14	KLHDC9	chr1	161098361	161100346	8336	9	no	not_tested	NA	no	tested	egene	no	no	no	no	NA	NA	NA	no	no
ENSG00000158793.14	NIT1	chr1	161118086	161125445	8367	39	no	tested	egene	yes	tested	egene	yes	no	yes	no	NA	NA	-0.0433382	no	no
ENSG00000143224.18	PPOX	chr1	161166056	161178013	8376	18	no	tested	NA	no	tested	egene	yes	no	yes	no	NA	NA	-0.315635	no	no
ENSG00000158864.12	NDUFS2	chr1	161197104	161214395	8361	34	no	tested	NA	no	tested	egene	no	no	yes	yes	NA	NA	0.232915	no	no
ENSG00000283696.1	AL592295.4	chr1	161399409	161422424	8538	7	no	tested	NA	no	tested	NA	no	no	no	no	NA	NA	-0.114405	no	no
ENSG00000288093.1	AL592295.5	chr1	161399998	161401868	8540	21	no	tested	NA	no	tested	NA	no	no	no	no	NA	NA	-0.376781	no	no
ENSG00000215840.3	AL592295.1	chr1	161406068	161407082	8558	1	no	not_tested	NA	no	tested	NA	no	no	no	no	NA	NA	-0.753718	no	no
ENSG00000143226.14	FCGR2A	chr1	161505430	161524013	8689	89	no	not_tested	egene	no	tested	egene	yes	no	yes	no	NA	NA	-2.28815	yes	no
ENSG00000244682.7	FCGR2C	chr1	161581339	161605662	8523	80	no	not_tested	egene	no	tested	egene	yes	no	yes	no	NA	NA	-3.92505	yes	yes
ENSG00000225217.1	HSPA7	chr1	161606291	161608217	8471	93	yes	not_tested	egene	no	tested	egene	yes	no	yes	no	NA	NA	-3.54944	no	no
ENSG00000132185.17	FCRLA	chr1	161706972	161714352	8371	31	yes	tested	egene	yes	tested	egene	yes	no	yes	yes	NA	NA	0.781198	yes	no
ENSG00000162746.14	FCRLB	chr1	161721563	161728143	8340	5	no	tested	NA	no	tested	egene	yes	no	yes	yes	NA	NA	2.25395	yes	no
ENSG00000118217.6	ATF6	chr1	161766320	161964070	8351	226	yes	tested	NA	yes	tested	egene	yes	no	yes	no	NA	NA	-0.327262	no	no
ENSG00000152332.16	UHMK1	chr1	162497251	162529631	8888	6	no	not_tested	NA	no	tested	egene	no	no	no	no	NA	NA	-0.240551	no	no
ENSG00000272574.1	AL596325.2	chr1	162593103	162593754	9078	1	no	not_tested	NA	no	tested	NA	no	no	no	no	NA	NA	-0.708353	no	no
ENSG00000143248.13	RGS5	chr1	163111121	163321791	9324	54	no	tested	egene	yes	tested	egene	yes	no	no	yes	NA	NA	0.867053	no	no
ENSG00000232995.7	AL592435.1	chr1	163244505	163321894	9324	54	yes	tested	egene	yes	tested	egene	yes	no	no	no	NA	NA	0.869188	no	no
ENSG00000143198.13	MGST3	chr1	165631213	165661796	9368	88	yes	tested	egene	yes	tested	egene	yes	no	yes	no	NA	NA	-2.06756	no	no
ENSG00000143149.12	ALDH9A1	chr1	165662216	165698863	9585	18	no	tested	egene	yes	tested	egene	yes	no	yes	no	NA	NA	-0.737971	no	no
ENSG00000224358.1	TMCO1-AS1	chr1	165768929	165775176	9727	45	yes	tested	NA	no	tested	egene	yes	no	yes	no	NA	NA	NA	no	no
ENSG00000225171.2	DUTP6	chr1	166868748	166869209	9338	57	no	tested	NA	no	tested	egene	yes	no	yes	no	NA	NA	-1.11235	no	no
ENSG00000143195.13	ILDR2	chr1	166895711	166975540	9349	107	yes	tested	egene	yes	tested	NA	no	no	yes	yes	NA	NA	3.05997	no	no
ENSG00000143194.13	MAEL	chr1	166975582	167022214	9349	91	no	tested	NA	no	tested	NA	no	no	yes	no	NA	NA	1.35396	no	no
ENSG00000143167.12	GPA33	chr1	167052836	167166479	9270	53	yes	tested	NA	no	tested	egene	yes	no	yes	yes	NA	NA	-2.34392	no	no
ENSG00000272205.1	AL451050.2	chr1	167219831	167220512	9318	1	no	not_tested	NA	no	not_tested	NA	no	no	no	no	NA	NA	0.503639	no	no
ENSG00000143162.9	CREG1	chr1	167529117	167553805	9104	14	no	tested	egene	no	tested	egene	yes	no	yes	yes	NA	NA	1.13169	no	no
ENSG00000241666.2	AL031733.2	chr1	167627385	167630674	9117	50	yes	tested	egene	no	tested	egene	yes	no	yes	no	NA	NA	-1.30349	no	no
ENSG00000198771.11	RCSD1	chr1	167630093	167708696	9115	32	no	tested	egene	yes	tested	egene	yes	no	yes	no	NA	NA	-0.268771	no	no
ENSG00000197965.12	MPZL1	chr1	167721192	167791919	9070	18	no	not_tested	NA	no	not_tested	egene	no	no	yes	no	NA	NA	1.29112	no	no
ENSG00000143158.11	MPC2	chr1	167916675	167937072	9279	140	yes	tested	NA	no	tested	egene	yes	no	yes	yes	NA	NA	1.61699	no	no
ENSG00000143147.14	GPR161	chr1	168079543	168137667	9601	98	no	tested	NA	no	tested	egene	yes	no	yes	yes	NA	NA	-3.56949	no	no
ENSG00000143178.13	TBX19	chr1	168280877	168314426	9676	14	no	tested	NA	yes	tested	egene	yes	no	no	no	NA	NA	-0.599575	no	no
ENSG00000143156.14	NME7	chr1	169132531	169367948	10410	36	no	tested	NA	yes	tested	egene	yes	no	no	no	NA	NA	0.480073	no	no
ENSG00000198734.12	F5	chr1	169511951	169586588	10255	1	no	tested	NA	no	tested	egene	no	no	no	no	NA	NA	1.53367	no	no
ENSG00000174175.17	SELP	chr1	169588849	169630193	10220	6	no	tested	egene	no	tested	egene	no	no	no	no	NA	NA	-3.09406	no	no
ENSG00000000460.17	C1orf112	chr1	169662007	169854080	10141	154	yes	tested	egene	yes	tested	egene	yes	no	yes	yes	NA	NA	1.45719	no	no
ENSG00000188404.10	SELL	chr1	169690665	169711702	9932	65	yes	tested	NA	no	tested	egene	yes	no	yes	yes	NA	NA	-3.79897	no	yes
ENSG00000171806.12	METTL18	chr1	169792529	169794963	9761	502	yes	tested	egene	yes	tested	egene	yes	no	yes	yes	NA	NA	-0.369384	no	no
ENSG00000239494.2	RN7SL333P	chr1	169859756	169860052	9868	11	no	tested	NA	no	tested	NA	no	no	no	no	NA	NA	0.650143	no	no
ENSG00000075945.13	KIFAP3	chr1	169921326	170085208	9869	16	no	tested	NA	no	tested	egene	no	no	no	no	NA	NA	0.112623	no	yes
ENSG00000120370.12	GORAB	chr1	170532129	170553446	9882	76	no	tested	egene	yes	tested	egene	no	no	yes	yes	NA	NA	-0.375439	no	no
ENSG00000010932.17	FMO1	chr1	171248471	171285978	8668	41	no	tested	NA	no	tested	NA	no	no	no	no	NA	NA	1.42256	no	no
ENSG00000117533.15	VAMP4	chr1	171700160	171742074	8302	148	yes	tested	NA	no	tested	egene	yes	no	yes	yes	NA	NA	-0.998654	no	no
ENSG00000094975.14	SUCO	chr1	172532349	172611833	7401	19	no	tested	NA	no	tested	egene	no	no	no	yes	NA	NA	-0.379451	no	no
ENSG00000117586.11	TNFSF4	chr1	173183731	173207331	6972	15	yes	tested	NA	no	tested	egene	yes	no	yes	no	pAsthma	NA	-0.777602	no	no
ENSG00000200674.1	RN7SKP160	chr1	173791548	173791887	7097	3	no	tested	NA	no	tested	NA	no	no	no	no	NA	NA	-0.545045	no	no
ENSG00000234741.8	GAS5	chr1	173858559	173868882	7109	252	yes	tested	NA	no	tested	egene	no	no	yes	yes	NA	NA	NA	no	no
ENSG00000117601.13	SERPINC1	chr1	173903804	173917378	7100	188	no	tested	NA	no	tested	egene	yes	no	no	no	NA	NA	NA	no	no
ENSG00000152061.23	RABGAP1L	chr1	174159410	174995308	7019	142	yes	tested	NA	no	tested	egene	yes	no	yes	yes	NA	NA	1.58131	no	no
ENSG00000235750.10	KIAA0040	chr1	175156986	175192999	7901	1	no	not_tested	egene	no	not_tested	egene	no	no	yes	no	NA	NA	-0.458154	no	no
ENSG00000116147.17	TNR	chr1	175315194	175743616	7607	1	no	not_tested	NA	no	tested	NA	no	no	no	no	NA	NA	-3.59208	no	no
ENSG00000188585.9	CLEC20A	chr1	178479247	178499634	8459	97	no	tested	NA	no	tested	NA	no	no	yes	no	NA	NA	-2.75262	no	no
ENSG00000240021.10	TEX35	chr1	178513109	178548602	8455	187	no	tested	NA	no	tested	NA	no	no	yes	no	NA	NA	-0.944324	no	no
ENSG00000213057.5	C1orf220	chr1	178542752	178548889	8482	212	yes	tested	egene	no	tested	egene	yes	no	yes	no	NA	NA	-0.921457	no	no
ENSG00000273384.1	AL137796.1	chr1	178651706	178652282	8668	99	no	tested	egene	yes	tested	NA	no	no	yes	no	NA	NA	-1.30588	no	no
ENSG00000186283.14	TOR3A	chr1	179082070	179098023	8479	73	yes	tested	NA	no	tested	egene	yes	no	yes	no	NA	NA	1.11513	no	no
ENSG00000057252.13	SOAT1	chr1	179293714	179358680	8901	354	no	tested	egene	yes	tested	egene	yes	no	yes	no	NA	NA	-0.444977	no	no
ENSG00000162779.22	AXDND1	chr1	179365720	179554735	9026	93	yes	tested	NA	no	tested	NA	no	no	yes	no	NA	NA	1.58184	no	no
ENSG00000143337.18	TOR1AIP1	chr1	179882042	179925000	9298	131	yes	tested	NA	no	tested	egene	yes	no	yes	yes	NA	NA	-0.494366	no	no
ENSG00000116260.17	QSOX1	chr1	180154869	180204030	9195	12	no	tested	NA	no	tested	egene	yes	no	yes	yes	NA	NA	-0.662435	no	no
ENSG00000135835.12	KIAA1614	chr1	180912897	180951614	8460	1	no	tested	NA	no	tested	NA	no	no	yes	no	NA	NA	-1.17715	no	no
ENSG00000198216.12	CACNA1E	chr1	181317690	181808084	8367	12	no	tested	NA	no	not_tested	egene	no	no	yes	no	NA	NA	2.15147	no	no
ENSG00000135828.11	RNASEL	chr1	182573634	182589256	8047	10	no	tested	NA	no	tested	egene	yes	no	yes	no	NA	NA	-0.289891	no	no
ENSG00000143333.7	RGS16	chr1	182598623	182604389	8075	30	no	tested	NA	no	tested	egene	yes	no	yes	yes	NA	NA	1.9982	no	yes
ENSG00000116701.15	NCF2	chr1	183555562	183590876	8057	36	no	tested	NA	no	tested	egene	yes	no	yes	yes	NA	NA	1.32812	no	no
ENSG00000162704.16	ARPC5	chr1	183620846	183635783	8049	94	yes	tested	NA	no	tested	egene	yes	no	yes	no	NA	NA	1.13457	no	no
ENSG00000198860.13	TSEN15	chr1	184051651	184122529	7685	1	no	tested	NA	no	tested	egene	yes	no	no	no	NA	NA	-0.278737	no	no
ENSG00000116406.19	EDEM3	chr1	184690237	184754907	7213	47	yes	tested	egene	yes	tested	egene	yes	no	yes	no	NA	NA	0.245796	no	no
ENSG00000229739.4	PDC-AS1	chr1	186423481	186521147	8111	230	no	tested	NA	no	tested	NA	no	no	yes	no	NA	NA	-0.884124	no	no
ENSG00000118197.14	DDX59	chr1	200623896	200669907	9352	124	yes	tested	NA	yes	tested	egene	yes	no	yes	yes	NA	NA	-0.360622	no	no
ENSG00000163362.11	INAVA	chr1	200891048	200915742	8934	2	no	not_tested	NA	no	not_tested	egene	no	no	no	no	NA	NA	-1.80029	no	no
ENSG00000116852.14	KIF21B	chr1	200969390	201023700	8878	67	yes	tested	NA	no	tested	egene	no	no	yes	no	NA	NA	-1.25409	no	no
ENSG00000229191.1	AL358473.1	chr1	201023949	201028792	8882	35	no	tested	NA	no	tested	egene	yes	no	yes	no	NA	NA	-1.12383	no	no
ENSG00000116857.17	TMEM9	chr1	201134772	201171574	8828	11	no	tested	NA	no	tested	egene	yes	no	yes	yes	NA	NA	0.0706091	no	no
ENSG00000159176.14	CSRP1	chr1	201483530	201509456	8448	2	no	not_tested	NA	no	tested	egene	no	no	no	no	NA	NA	1.40555	no	no
ENSG00000223396.4	RPS10P7	chr1	201518703	201584367	8419	1	no	not_tested	NA	no	tested	egene	no	no	no	no	NA	NA	0.456994	no	no
ENSG00000134369.15	NAV1	chr1	201622885	201826969	8186	11	no	tested	NA	yes	tested	egene	no	no	yes	yes	NA	NA	-0.615912	no	no
ENSG00000176393.11	RNPEP	chr1	201982372	202006147	8057	68	yes	tested	NA	no	tested	egene	yes	no	yes	no	NA	NA	0.378279	no	no
ENSG00000143851.15	PTPN7	chr1	202147013	202161588	7874	4	no	tested	NA	no	tested	egene	yes	no	yes	no	NA	NA	0.137528	no	no
ENSG00000243323.7	PTPRVP	chr1	202168051	202189455	7881	2	no	tested	NA	no	tested	egene	yes	no	yes	no	NA	NA	1.88653	no	no
ENSG00000133067.17	LGR6	chr1	202193901	202319781	7828	4	no	not_tested	egene	no	tested	egene	yes	no	yes	no	NA	NA	NA	no	no
ENSG00000117139.18	KDM5B	chr1	202724495	202808487	7384	8	no	not_tested	NA	no	not_tested	egene	no	no	no	no	NA	NA	-1.20761	no	no
ENSG00000183155.5	RABIF	chr1	202878282	202889149	7600	7	no	tested	NA	no	tested	egene	no	no	no	no	NA	NA	0.249473	no	no
ENSG00000117153.16	KLHL12	chr1	202891116	202928636	7713	1	no	tested	NA	no	tested	egene	no	no	no	yes	NA	NA	0.254991	no	no
ENSG00000159346.13	ADIPOR1	chr1	202940832	202958572	7767	3	no	not_tested	NA	no	tested	egene	no	no	no	no	NA	NA	-0.043397	no	no
ENSG00000122188.13	LAX1	chr1	203765177	203776372	8541	57	yes	tested	egene	yes	tested	egene	yes	no	yes	no	NA	NA	NA	yes	no
ENSG00000182004.13	SNRPE	chr1	203861599	203871152	8633	1	no	not_tested	NA	no	tested	egene	no	no	no	no	NA	NA	0.761182	no	no
ENSG00000143850.16	PLEKHA6	chr1	204218853	204377665	8948	61	no	not_tested	NA	no	not_tested	egene	no	no	yes	no	NA	NA	1.32751	no	no
ENSG00000198625.13	MDM4	chr1	204516379	204558120	9045	103	no	tested	egene	no	tested	egene	yes	no	yes	no	NA	NA	-0.172261	no	no
ENSG00000174514.13	MFSD4A	chr1	205568885	205602918	8407	1	no	tested	NA	yes	tested	egene	yes	no	no	no	NA	NA	-1.24145	no	no
ENSG00000133065.11	SLC41A1	chr1	205789094	205813748	8295	47	no	tested	egene	yes	tested	egene	yes	no	yes	no	NA	NA	1.17699	no	no
ENSG00000286619.1	AC119673.3	chr1	205813322	205896082	8296	70	no	tested	NA	no	tested	NA	no	no	yes	no	NA	NA	3.38242	no	no
ENSG00000162877.13	PM20D1	chr1	205828025	205850132	8260	126	no	tested	egene	yes	tested	egene	yes	no	yes	no	NA	NA	0.426925	no	no
ENSG00000261000.1	AC244034.2	chr1	206503948	206504456	7394	51	yes	tested	egene	yes	tested	egene	yes	no	yes	no	NA	NA	-0.459014	no	no
ENSG00000266094.8	RASSF5	chr1	206507531	206589448	7385	49	no	tested	NA	no	tested	NA	no	no	yes	yes	NA	NA	-0.771499	no	no
ENSG00000123843.13	C4BPB	chr1	207088860	207099993	7326	12	no	tested	egene	yes	tested	egene	yes	no	yes	yes	NA	NA	-1.54803	no	no
ENSG00000196352.16	CD55	chr1	207321532	207386804	7647	36	no	tested	egene	yes	tested	egene	yes	no	yes	yes	NA	NA	-2.40637	no	yes
ENSG00000117335.20	CD46	chr1	207752054	207795513	8202	88	yes	tested	egene	no	tested	egene	no	no	yes	yes	NA	NA	-0.794023	no	yes
ENSG00000076356.7	PLXNA2	chr1	208022242	208244384	8723	5	no	not_tested	NA	no	tested	egene	yes	no	yes	yes	NA	NA	-1.35824	no	no
ENSG00000009790.15	TRAF3IP3	chr1	209756032	209782320	9145	67	no	tested	NA	no	tested	egene	yes	no	yes	yes	NA	NA	-1.99435	no	yes
ENSG00000117595.12	IRF6	chr1	209785617	209806175	9018	79	no	tested	egene	yes	tested	egene	yes	no	yes	no	NA	NA	-2.7446	no	no
ENSG00000117597.18	UTP25	chr1	209827972	209857565	9048	73	yes	tested	egene	yes	tested	egene	yes	no	yes	no	NA	NA	-1.33561	no	no
ENSG00000054392.13	HHAT	chr1	210328252	210676296	9388	146	yes	tested	egene	yes	tested	egene	no	no	yes	no	NA	NA	-2.2475	no	no
ENSG00000279333.1	AC096636.1	chr1	210678315	210681932	9631	17	no	tested	NA	no	tested	NA	no	no	no	no	NA	NA	-2.51042	no	no
ENSG00000287033.1	AL590101.1	chr1	211376834	211382717	9866	1	no	tested	NA	no	tested	NA	no	no	no	no	NA	NA	NA	no	no
ENSG00000153363.13	LINC00467	chr1	211382736	211435570	9866	77	yes	tested	NA	no	tested	egene	yes	no	yes	yes	NA	NA	1.49328	no	no
ENSG00000117650.13	NEK2	chr1	211658657	211675630	9386	32	no	not_tested	NA	no	not_tested	egene	no	no	no	no	NA	NA	4.69985	no	no
ENSG00000066027.12	PPP2R5A	chr1	212285410	212361853	9256	2	no	not_tested	NA	no	tested	egene	no	no	no	no	NA	NA	-0.401293	no	no
ENSG00000065600.12	PACC1	chr1	212363931	212414901	9290	6	no	tested	NA	no	tested	egene	yes	no	yes	no	NA	NA	0.241184	no	no
ENSG00000162771.8	FAM71A	chr1	212624474	212626775	9200	4	no	not_tested	NA	no	tested	NA	no	no	no	no	NA	NA	NA	no	no
ENSG00000117697.15	NSL1	chr1	212726153	212791782	9188	44	no	tested	NA	no	tested	egene	yes	no	yes	yes	NA	NA	-0.146821	no	no
ENSG00000203705.11	TATDN3	chr1	212791828	212816830	9188	130	yes	tested	NA	no	tested	egene	yes	no	yes	yes	NA	NA	-0.463309	no	no
ENSG00000198468.9	FLVCR1-DT	chr1	212852105	212858126	9158	351	yes	tested	egene	yes	tested	egene	yes	no	yes	no	NA	NA	0.11457	no	no
ENSG00000162769.13	FLVCR1	chr1	212858275	212899363	9158	97	no	tested	egene	no	tested	egene	no	no	yes	no	NA	NA	-0.308494	yes	no
ENSG00000174606.14	ANGEL2	chr1	212992182	213015867	8973	43	no	tested	egene	yes	tested	egene	yes	no	no	no	NA	NA	-0.355193	no	no
ENSG00000092978.11	GPATCH2	chr1	217426992	217631090	9902	3	no	tested	NA	no	tested	egene	no	no	no	no	NA	NA	0.142548	no	no
ENSG00000143353.12	LYPLAL1	chr1	219173869	219212865	8808	24	no	tested	NA	no	tested	egene	yes	no	yes	yes	NA	NA	1.84009	no	no
ENSG00000277007.1	AC096642.1	chr1	219270774	219273387	8640	1	no	tested	NA	no	tested	NA	no	no	no	no	NA	NA	0.903148	no	no
ENSG00000287676.1	AC096642.2	chr1	219294982	219297668	8606	2	no	tested	NA	no	tested	NA	no	no	no	no	NA	NA	1.24585	no	no
ENSG00000136628.18	EPRS1	chr1	219968600	220046530	8387	27	yes	tested	NA	no	tested	egene	yes	no	no	no	NA	NA	0.377154	no	no
ENSG00000162817.7	C1orf115	chr1	220690363	220699153	8584	106	no	tested	egene	yes	tested	egene	yes	no	yes	yes	NA	NA	NA	no	yes
ENSG00000117791.16	MTARC2	chr1	220748225	220784815	8444	122	yes	tested	egene	yes	tested	egene	yes	no	yes	no	NA	NA	0.354063	no	no
ENSG00000186205.13	MTARC1	chr1	220786913	220819659	8368	75	no	tested	egene	no	tested	egene	yes	no	yes	no	NA	NA	1.60047	no	no
ENSG00000143512.13	HHIPL2	chr1	222522258	222548104	8306	6	no	tested	NA	no	tested	egene	no	no	yes	no	NA	NA	-2.46875	no	no
ENSG00000143498.18	TAF1A	chr1	222557902	222589933	8161	84	yes	tested	egene	no	tested	egene	yes	no	yes	yes	NA	NA	-0.749003	no	no
ENSG00000225265.2	TAF1A-AS1	chr1	222589825	222593843	8161	8	yes	tested	NA	yes	tested	egene	yes	no	no	no	NA	NA	0.839783	no	no
ENSG00000154305.18	MIA3	chr1	222618097	222668007	8069	41	no	tested	NA	no	tested	egene	yes	no	yes	yes	NA	NA	-0.801576	no	no
ENSG00000272750.1	AL592148.3	chr1	222658867	222661512	8050	41	yes	tested	NA	no	tested	NA	no	no	no	no	NA	NA	-2.51114	no	no
ENSG00000186063.13	AIDA	chr1	222668013	222713210	8057	112	no	not_tested	NA	no	tested	egene	no	no	yes	yes	NA	NA	-1.26367	no	no
ENSG00000197520.10	FAM177B	chr1	222737207	222750805	8071	156	no	tested	egene	no	tested	egene	yes	no	yes	yes	NA	NA	-5.64109	no	no
ENSG00000287684.1	AL392172.2	chr1	222743356	222773149	8131	53	no	not_tested	NA	no	tested	NA	no	no	yes	no	NA	NA	-5.18929	no	no
ENSG00000228106.6	AL392172.1	chr1	222815022	222837384	8114	60	no	not_tested	NA	no	tested	egene	no	no	yes	no	NA	NA	-1.52561	no	no
ENSG00000154309.8	DISP1	chr1	222872271	223005995	8149	52	no	not_tested	egene	no	tested	egene	yes	no	yes	no	NA	NA	-2.60801	no	no
ENSG00000162909.18	CAPN2	chr1	223701593	223776018	8232	22	no	not_tested	NA	no	not_tested	egene	no	no	yes	no	NA	NA	-3.2219	no	no
ENSG00000272645.3	GTF2IP20	chr1	223951479	223992594	8314	204	yes	tested	NA	no	tested	NA	no	no	yes	no	NA	NA	0.41261	no	no
ENSG00000185495.10	AC138393.1	chr1	223992743	224009703	8315	161	yes	tested	NA	no	tested	NA	no	no	yes	no	NA	NA	-0.162468	no	no
ENSG00000143753.13	DEGS1	chr1	224175756	224193441	8341	27	yes	tested	egene	yes	tested	egene	yes	no	yes	no	NA	NA	0.18822	no	no
ENSG00000143748.18	NVL	chr1	224227334	224330189	8536	10	no	not_tested	egene	no	not_tested	egene	no	no	no	no	NA	NA	-0.264676	no	no
ENSG00000143771.12	CNIH4	chr1	224356858	224379459	8612	79	yes	tested	NA	yes	tested	egene	yes	no	yes	yes	NA	NA	-0.0718135	no	no
ENSG00000143819.12	EPHX1	chr1	225810092	225845563	7923	17	no	not_tested	NA	no	tested	egene	yes	no	yes	no	NA	NA	-0.197465	no	no
ENSG00000242861.1	AL591895.1	chr1	225840883	225846522	7873	4	no	not_tested	NA	no	tested	egene	no	no	no	no	NA	NA	-3.27103	no	no
ENSG00000196187.12	TMEM63A	chr1	225845536	225882380	7853	6	no	not_tested	NA	no	tested	egene	no	no	no	no	NA	NA	-2.18684	no	no
ENSG00000143811.19	PYCR2	chr1	225919877	225924340	7834	1	no	tested	NA	no	tested	egene	yes	no	yes	no	NA	NA	0.134304	no	no
ENSG00000163041.12	H3-3A	chr1	226061851	226073212	7851	69	no	tested	NA	no	tested	egene	yes	no	yes	no	NA	NA	0.982398	no	no
ENSG00000182827.9	ACBD3	chr1	226144679	226186741	7996	23	no	tested	egene	yes	tested	egene	yes	no	yes	no	NA	NA	0.0806603	no	no
ENSG00000185155.11	MIXL1	chr1	226223618	226227054	8054	43	yes	tested	NA	no	tested	NA	no	no	yes	no	NA	NA	5.63608	no	yes
ENSG00000143799.13	PARP1	chr1	226360691	226408093	8510	58	no	tested	NA	yes	tested	egene	yes	no	yes	no	NA	NA	1.61735	no	no
ENSG00000143801.17	PSEN2	chr1	226870184	226896105	8696	9	no	not_tested	NA	no	tested	egene	no	no	no	no	NA	NA	-0.797252	no	no
ENSG00000163050.17	COQ8A	chr1	226897536	226987545	8682	92	no	tested	NA	no	tested	egene	yes	no	yes	no	NA	NA	-1.18061	no	yes
ENSG00000181450.18	ZNF678	chr1	227563543	227677443	9086	137	yes	tested	NA	no	tested	egene	yes	no	yes	yes	NA	NA	-0.536129	no	no
ENSG00000143740.14	SNAP47	chr1	227728539	227781231	8829	1	no	not_tested	NA	no	tested	egene	no	no	no	no	NA	NA	-0.174438	no	no
ENSG00000081692.12	JMJD4	chr1	227731189	227735411	8832	3	no	tested	NA	no	tested	egene	no	no	no	no	NA	NA	0.0578272	no	no
ENSG00000143793.13	C1orf35	chr1	228100726	228105411	8939	2	no	not_tested	NA	no	tested	egene	no	no	no	no	NA	NA	0.450819	no	no
ENSG00000198835.4	GJC2	chr1	228149930	228159826	8884	101	yes	not_tested	NA	no	not_tested	egene	no	no	yes	yes	NA	NA	0.80586	no	no
ENSG00000162913.10	OBSCN-AS1	chr1	228203503	228213664	8891	20	no	tested	NA	yes	tested	egene	yes	no	yes	no	NA	NA	-2.6398	no	no
ENSG00000269934.3	AL353593.1	chr1	228238241	228276066	8741	109	yes	tested	NA	no	tested	NA	no	no	yes	no	NA	NA	-4.96	no	no
ENSG00000270104.1	AL670729.2	chr1	228384114	228385016	8389	20	no	tested	NA	no	tested	NA	no	no	yes	no	NA	NA	-0.528273	no	no
ENSG00000168159.13	RNF187	chr1	228487382	228496188	8395	3	no	not_tested	NA	no	not_tested	egene	no	no	yes	no	NA	NA	-0.0964072	no	no
ENSG00000168118.12	RAB4A	chr1	229271062	229305894	8462	4	no	tested	NA	no	tested	egene	no	no	no	no	NA	NA	0.774968	no	no
ENSG00000154429.11	CCSAP	chr1	229321011	229343294	8618	60	yes	tested	egene	yes	tested	egene	yes	no	yes	no	NA	NA	0.356699	no	no
ENSG00000143641.10	GALNT2	chr1	230057990	230282122	9463	72	no	tested	egene	no	tested	egene	no	no	yes	yes	NA	NA	-1.35908	no	yes
ENSG00000224407.1	AL136988.1	chr1	230280312	230281893	9142	1	no	not_tested	NA	no	tested	NA	no	no	yes	no	NA	NA	-3.54865	no	no
ENSG00000135775.14	COG2	chr1	230642481	230693982	9114	13	no	not_tested	NA	no	not_tested	egene	no	no	no	no	NA	NA	0.199676	no	no
ENSG00000143643.13	TTC13	chr1	230906243	230978875	8920	23	no	tested	NA	no	tested	egene	yes	no	yes	no	NA	NA	-0.586386	no	no
ENSG00000173409.14	ARV1	chr1	230978981	231000733	8920	235	yes	tested	egene	yes	tested	egene	yes	no	yes	yes	NA	NA	0.108257	no	no
ENSG00000116906.13	GNPAT	chr1	231241207	231277973	9123	53	no	tested	egene	yes	tested	egene	yes	no	yes	no	NA	NA	0.416844	no	no
ENSG00000162946.23	DISC1	chr1	231626790	232041272	9100	102	yes	tested	egene	yes	tested	egene	yes	no	yes	no	NA	NA	-5.09847	no	no
ENSG00000116991.10	SIPA1L2	chr1	232397965	232561558	9778	10	no	not_tested	egene	no	not_tested	egene	no	no	yes	no	NA	NA	1.60211	no	no
ENSG00000212916.4	MAP10	chr1	232804892	232808407	10348	2	no	not_tested	NA	no	tested	egene	yes	no	yes	yes	NA	NA	1.71279	no	no
ENSG00000135778.12	NTPCR	chr1	232950605	232983882	10477	102	yes	tested	egene	yes	tested	egene	yes	no	yes	yes	NA	NA	NA	no	no
ENSG00000231940.1	RPS7P3	chr1	233288868	233289447	10491	1	no	tested	egene	no	tested	NA	no	no	no	no	NA	NA	NA	no	no
ENSG00000236358.1	AL355472.2	chr1	234357006	234365828	9982	4	no	not_tested	NA	no	tested	NA	no	no	yes	no	NA	NA	-0.439447	no	no
ENSG00000231663.1	COA6-AS1	chr1	234372807	234373593	10003	52	yes	tested	NA	yes	tested	egene	yes	no	yes	no	NA	NA	-0.593693	no	no
ENSG00000059588.10	TARBP1	chr1	234391313	234479179	9787	14	no	tested	egene	yes	tested	egene	yes	no	yes	no	NA	NA	NA	no	no
ENSG00000173726.11	TOMM20	chr1	235109341	235128837	9117	59	no	tested	NA	no	tested	egene	no	no	no	no	NA	NA	0.322335	no	no
ENSG00000229795.2	RPS21P1	chr1	235432985	235433231	9477	2	no	not_tested	NA	no	tested	NA	no	no	no	no	NA	NA	-0.794712	no	no
ENSG00000162885.13	B3GALNT2	chr1	235447190	235504452	9425	184	yes	tested	egene	yes	tested	egene	yes	no	yes	yes	NA	NA	-0.471071	no	no
ENSG00000168243.11	GNG4	chr1	235547685	235650754	9807	6	no	not_tested	NA	no	tested	NA	no	no	no	no	NA	NA	1.34471	no	no
ENSG00000143669.14	LYST	chr1	235661041	235883640	10109	69	no	tested	egene	yes	tested	egene	yes	no	yes	yes	NA	NA	-2.12549	no	yes
ENSG00000077585.14	GPR137B	chr1	236142505	236221865	10291	13	yes	tested	egene	yes	tested	egene	yes	no	yes	no	NA	NA	2.25423	no	no
ENSG00000086619.14	ERO1B	chr1	236215101	236281958	10427	102	yes	tested	NA	no	tested	egene	yes	no	no	no	NA	NA	-0.634716	no	no
ENSG00000116977.18	LGALS8	chr1	236518000	236552981	10721	17	no	tested	egene	yes	tested	egene	yes	no	yes	yes	NA	NA	-1.01607	no	no
ENSG00000273058.2	AL359921.2	chr1	236536162	236536704	10738	1	no	tested	NA	no	tested	NA	no	no	no	no	NA	NA	-0.684842	no	no
ENSG00000230325.1	AL359921.1	chr1	236540094	236550280	10725	299	yes	tested	NA	yes	tested	NA	no	no	yes	no	NA	NA	-0.737532	no	no
ENSG00000119285.11	HEATR1	chr1	236549005	236604516	10821	392	yes	tested	NA	no	tested	egene	yes	no	yes	yes	NA	NA	NA	no	no
ENSG00000077522.13	ACTN2	chr1	236664141	236764631	10856	7	no	tested	NA	no	tested	NA	no	no	no	no	NA	NA	6.27095	no	no
ENSG00000117009.12	KMO	chr1	241532134	241595642	10830	13	no	tested	NA	no	tested	egene	yes	no	yes	yes	NA	NA	-2.23828	no	no
ENSG00000180287.17	PLD5	chr1	242082986	242524697	10336	1	no	not_tested	NA	no	tested	NA	no	no	yes	no	NA	NA	-5.55956	no	no
ENSG00000253326.2	AL606534.4	chr1	243054861	243056394	8867	15	no	tested	NA	no	tested	egene	yes	no	no	no	NA	NA	2.76031	no	no
ENSG00000054282.16	SDCCAG8	chr1	243256034	243500091	8754	109	no	tested	NA	no	tested	egene	yes	no	yes	yes	NA	NA	-0.629414	no	no
ENSG00000035687.10	ADSS2	chr1	244408494	244451909	9070	21	no	tested	NA	no	tested	egene	no	no	no	no	NA	NA	-0.400042	no	no
ENSG00000179397.18	CATSPERE	chr1	244454377	244641177	9070	1	no	tested	NA	no	tested	egene	yes	no	no	no	NA	NA	-0.787817	no	no
ENSG00000203667.10	COX20	chr1	244835616	244845057	10279	5	no	not_tested	NA	no	tested	egene	no	no	yes	yes	NA	NA	-0.918836	no	no
ENSG00000272195.1	AL356512.1	chr1	244969350	244971088	10671	109	yes	tested	egene	yes	tested	NA	no	no	yes	no	NA	NA	0.416499	no	no
ENSG00000203666.12	EFCAB2	chr1	244969705	245127164	10667	199	no	tested	egene	yes	tested	egene	yes	no	yes	no	NA	NA	0.338317	no	no
ENSG00000197472.15	ZNF695	chr1	246945547	247008093	12576	3	no	tested	NA	no	tested	NA	no	no	no	no	NA	NA	3.13592	no	no
ENSG00000277462.2	ZNF670	chr1	247034637	247078811	12492	25	no	tested	NA	no	tested	NA	no	no	no	no	NA	NA	-0.170944	no	no
ENSG00000196418.12	ZNF124	chr1	247121975	247172016	12336	27	yes	tested	egene	yes	tested	egene	yes	no	no	yes	NA	NA	-0.554775	no	no
ENSG00000215795.2	AL390728.2	chr1	247183813	247185482	12387	12	yes	tested	egene	yes	tested	NA	no	no	no	no	NA	NA	NA	no	no
ENSG00000259865.1	AL390728.6	chr1	247187281	247188526	12402	109	yes	tested	egene	yes	tested	egene	yes	no	yes	no	NA	NA	-0.809759	no	no
ENSG00000227671.4	AL390728.4	chr1	247189851	247210856	12391	71	yes	tested	NA	no	tested	egene	yes	no	no	no	NA	NA	-0.876669	no	no
ENSG00000232347.1	AL390728.5	chr1	247210691	247241823	12159	1	no	not_tested	NA	no	tested	egene	no	no	no	no	NA	NA	-0.656273	no	no
ENSG00000162711.17	NLRP3	chr1	247416156	247449108	12447	146	no	tested	NA	no	tested	egene	yes	no	yes	yes	NA	NA	-2.991	no	no
ENSG00000162722.9	TRIM58	chr1	247857187	247880138	11501	98	yes	tested	egene	no	tested	egene	yes	no	yes	yes	NA	NA	-3.55042	yes	no
ENSG00000238243.3	OR2W3	chr1	247895587	247896531	11563	38	no	tested	egene	no	tested	egene	yes	no	yes	no	NA	NA	-3.55083	no	no
ENSG00000232215.2	OR2L6P	chr1	248003129	248004068	11220	16	no	tested	NA	no	tested	NA	no	no	yes	no	NA	NA	-3.77975	no	no
ENSG00000197454.2	OR2L5	chr1	248013660	248024276	11139	9	no	not_tested	egene	no	tested	NA	no	no	yes	no	NA	NA	-4.88118	no	no
ENSG00000196071.5	OR2L13	chr1	248095184	248101103	10488	1	no	not_tested	egene	no	tested	NA	no	no	yes	no	NA	NA	-5.9663	no	no
ENSG00000224521.2	AC098483.2	chr1	248548756	248565299	7764	4	no	tested	NA	no	tested	NA	no	no	no	no	NA	NA	1.51307	no	no
ENSG00000184022.4	OR2T10	chr1	248590487	248597700	7504	42	no	tested	NA	no	tested	NA	no	no	no	yes	NA	NA	1.13653	no	no
ENSG00000279301.4	OR2T11	chr1	248623557	248635091	7255	73	no	tested	NA	no	tested	NA	no	no	no	yes	NA	NA	0.570922	no	no
ENSG00000175137.11	SH3BP5L	chr1	248810446	248825915	5930	30	no	tested	NA	no	tested	egene	yes	no	yes	yes	NA	NA	NA	no	no
ENSG00000151240.17	DIP2C	chr10	274190	689668	7930	37	no	tested	NA	no	tested	egene	yes	no	yes	no	NA	NA	-2.32665	no	no
ENSG00000107929.15	LARP4B	chr10	806914	931705	9316	1	no	not_tested	NA	no	not_tested	egene	no	no	no	no	NA	NA	0.634967	no	no
ENSG00000232656.8	IDI2-AS1	chr10	1022630	1045425	9797	5	no	tested	NA	no	tested	NA	no	no	no	no	NA	NA	NA	no	no
ENSG00000047056.16	WDR37	chr10	1049538	1132384	10048	15	no	tested	NA	no	tested	egene	no	no	yes	no	NA	NA	-0.347495	no	no
ENSG00000185736.16	ADARB2	chr10	1177313	1737525	11678	66	no	tested	NA	yes	tested	egene	yes	no	no	no	NA	NA	-4.78515	no	no
ENSG00000287043.1	AL392083.2	chr10	1201406	1208389	10663	71	yes	tested	NA	no	tested	NA	no	no	no	no	NA	NA	-2.48605	no	no
ENSG00000107959.16	PITRM1	chr10	3137728	3172841	12296	35	yes	tested	egene	no	tested	egene	yes	no	yes	yes	NA	NA	0.190855	no	no
ENSG00000237399.7	PITRM1-AS1	chr10	3141632	3167972	12387	91	no	tested	NA	no	tested	egene	no	no	no	yes	NA	NA	-1.22765	no	no
ENSG00000057608.17	GDI2	chr10	5765223	5842132	12652	162	no	tested	NA	no	tested	egene	yes	no	yes	yes	NA	NA	0.469893	no	no
ENSG00000134461.16	ANKRD16	chr10	5861616	5889906	12606	98	yes	tested	NA	no	tested	egene	yes	no	yes	no	NA	NA	-0.463909	no	no
ENSG00000240180.1	RPL12P28	chr10	5861805	5862594	12566	2	no	tested	NA	no	tested	NA	no	no	yes	no	NA	NA	-1.5986	no	no
ENSG00000134460.18	IL2RA	chr10	6010689	6062370	12549	6	no	tested	egene	no	tested	egene	no	no	no	no	NA	NA	-0.168254	no	no
ENSG00000134453.16	RBM17	chr10	6089034	6117457	12603	1	no	tested	NA	no	tested	egene	yes	no	no	no	NA	NA	0.538029	no	yes
ENSG00000215244.3	LINC02649	chr10	6271169	6353827	11957	3	no	not_tested	NA	no	tested	egene	yes	no	no	no	NA	NA	-0.836716	no	no
ENSG00000065675.15	PRKCQ	chr10	6427143	6580301	11878	9	no	not_tested	NA	no	tested	egene	no	no	yes	no	NA	NA	0.723168	no	no
ENSG00000237943.7	PRKCQ-AS1	chr10	6580419	6616921	11877	1	no	not_tested	egene	no	tested	egene	yes	no	no	no	NA	NA	-0.792464	no	no
ENSG00000107485.18	GATA3	chr10	8045378	8075198	11151	23	no	tested	egene	yes	tested	egene	no	no	no	yes	Asthma	NA	NA	yes	no
ENSG00000271046.1	AL512631.1	chr10	11679675	11680514	10279	14	no	tested	egene	yes	tested	NA	no	no	yes	no	NA	NA	4.82128	no	no
ENSG00000134463.15	ECHDC3	chr10	11742366	11764070	10287	45	yes	tested	NA	no	tested	egene	yes	no	yes	no	NA	NA	0.528601	no	no
ENSG00000181192.12	DHTKD1	chr10	12068954	12123221	11160	84	yes	tested	egene	yes	tested	egene	yes	no	yes	no	NA	NA	NA	no	no
ENSG00000165609.13	NUDT5	chr10	12165330	12196144	11000	31	no	tested	NA	no	tested	egene	no	no	yes	no	NA	NA	0.353481	no	no
ENSG00000183049.12	CAMK1D	chr10	12349482	12835545	11178	2	no	tested	NA	no	tested	egene	yes	no	yes	no	NA	NA	-4.53799	no	yes
ENSG00000123240.17	OPTN	chr10	13099449	13138308	11502	37	no	tested	egene	yes	tested	egene	yes	no	yes	no	NA	NA	-0.607403	no	no
ENSG00000107537.14	PHYH	chr10	13277796	13302412	11533	19	no	tested	egene	yes	tested	egene	yes	no	yes	no	NA	NA	0.170665	no	no
ENSG00000165630.14	PRPF18	chr10	13586939	13630859	11417	29	no	tested	NA	no	tested	egene	yes	no	no	no	NA	NA	NA	no	no
ENSG00000239665.8	AL157392.3	chr10	13631143	13668445	11463	71	yes	tested	NA	no	tested	egene	yes	no	no	no	NA	NA	-0.54667	no	no
ENSG00000065809.13	FAM107B	chr10	14518557	14774897	11382	49	no	tested	NA	no	tested	egene	yes	no	yes	yes	NA	NA	1.14472	no	no
ENSG00000176244.7	ACBD7	chr10	15075475	15088776	10820	26	no	tested	NA	no	tested	NA	no	no	yes	no	NA	NA	3.67958	no	no
ENSG00000152464.15	RPP38	chr10	15097180	15139818	10828	8	no	not_tested	NA	no	tested	egene	no	no	no	no	NA	NA	-0.164796	no	no
ENSG00000152465.18	NMT2	chr10	15102584	15168693	10827	2	no	not_tested	NA	no	tested	egene	yes	no	no	no	NA	NA	-3.9479	no	no
ENSG00000165983.14	PTER	chr10	16436943	16513745	11610	41	no	tested	NA	no	tested	egene	yes	no	yes	no	NA	NA	NA	no	no
ENSG00000148484.18	RSU1	chr10	16590611	16817463	11978	27	no	tested	egene	yes	tested	egene	yes	no	yes	no	NA	NA	0.320341	no	yes
ENSG00000107611.16	CUBN	chr10	16823966	17129811	12231	83	no	tested	egene	yes	tested	egene	yes	no	yes	yes	NA	NA	-4.31112	no	no
ENSG00000240291.1	AL450384.2	chr10	18513115	18545651	11693	287	yes	tested	egene	yes	tested	egene	yes	no	yes	no	NA	NA	0.174975	no	no
ENSG00000241058.4	NSUN6	chr10	18545561	18659285	11690	323	yes	tested	egene	yes	tested	egene	yes	no	yes	yes	NA	NA	0.341779	no	no
ENSG00000180592.17	SKIDA1	chr10	21513475	21526368	7451	2	no	not_tested	NA	no	not_tested	NA	no	no	no	no	NA	NA	1.93411	no	no
ENSG00000165312.6	OTUD1	chr10	23439458	23442390	9024	2	no	not_tested	egene	no	not_tested	egene	no	no	no	no	NA	NA	-0.53169	no	no
ENSG00000107890.16	ANKRD26	chr10	26991914	27100498	10728	57	no	not_tested	NA	no	tested	egene	yes	no	yes	yes	NA	NA	1.20882	no	yes
ENSG00000120539.15	MASTL	chr10	27154824	27187953	10796	366	yes	tested	egene	yes	tested	egene	yes	no	yes	yes	NA	NA	1.35933	no	yes
ENSG00000262412.1	AL160291.1	chr10	27243130	27250804	10846	43	no	tested	NA	no	tested	NA	no	no	yes	no	NA	NA	0.399795	no	no
ENSG00000150054.18	MPP7	chr10	28050993	28334486	10760	4	no	tested	NA	no	tested	egene	yes	no	no	no	NA	NA	-1.93689	no	no
ENSG00000254635.6	WAC-AS1	chr10	28522652	28533066	10710	106	no	tested	egene	no	tested	egene	yes	no	yes	no	NA	NA	0.365972	no	no
ENSG00000224597.10	SVIL-AS1	chr10	29409402	29487745	11339	12	no	tested	egene	no	tested	egene	yes	no	yes	no	NA	NA	1.97723	no	no
ENSG00000197321.15	SVIL	chr10	29457338	29736959	12063	11	no	tested	egene	yes	tested	egene	no	no	yes	no	NA	NA	NA	no	no
ENSG00000165757.9	JCAD	chr10	30012803	30115494	11202	14	no	tested	NA	no	tested	NA	no	no	yes	no	NA	NA	0.660469	no	no
ENSG00000272914.1	AL359532.1	chr10	30831828	30833387	10155	2	no	not_tested	NA	no	not_tested	NA	no	no	no	no	NA	NA	-2.88769	no	no
ENSG00000165322.18	ARHGAP12	chr10	31805398	31928876	9443	138	yes	tested	NA	no	tested	egene	no	no	yes	no	NA	NA	-1.21727	no	no
ENSG00000216937.13	CCDC7	chr10	32446140	32882874	9797	477	yes	tested	egene	no	tested	egene	yes	no	yes	no	NA	NA	0.126428	no	no
ENSG00000273038.2	AL365203.2	chr10	32887255	32889311	10152	9	no	not_tested	egene	no	tested	NA	no	no	no	no	NA	NA	0.5266	no	no
ENSG00000271335.6	AL117336.2	chr10	35314552	35336401	8352	187	yes	tested	egene	yes	tested	NA	no	no	yes	no	NA	NA	-0.354711	no	no
ENSG00000177283.7	FZD8	chr10	35638249	35642278	8734	10	no	tested	NA	no	tested	egene	no	no	no	no	NA	NA	3.13759	no	no
ENSG00000198105.15	ZNF248	chr10	37776526	37858106	7768	672	yes	tested	NA	no	tested	egene	yes	no	yes	yes	NA	NA	-0.766492	no	no
ENSG00000272983.1	AL117339.3	chr10	38137337	38144399	7113	310	no	tested	NA	no	tested	NA	no	no	no	no	NA	NA	-0.808357	no	no
ENSG00000099251.14	HSD17B7P2	chr10	38356380	38378505	6634	1070	yes	tested	NA	yes	tested	egene	yes	no	yes	no	NA	NA	-0.401455	no	no
ENSG00000276805.2	AL133216.2	chr10	38403189	38452153	6514	1064	yes	tested	NA	no	tested	NA	no	no	yes	no	NA	NA	NA	no	no
ENSG00000215146.5	BX322639.1	chr10	42331866	42367974	7157	703	yes	tested	egene	yes	tested	NA	no	no	yes	no	NA	NA	0.125505	no	no
ENSG00000196693.15	ZNF33B	chr10	42574185	42638570	8219	115	no	tested	egene	yes	tested	egene	yes	no	yes	no	NA	NA	-0.255158	no	no
ENSG00000285884.1	AL022345.4	chr10	42638314	42645542	8218	79	yes	tested	NA	no	tested	NA	no	no	yes	no	NA	NA	-0.554331	no	no
ENSG00000273008.1	AC010864.1	chr10	43136824	43138334	9726	57	no	tested	NA	no	tested	NA	no	no	yes	no	NA	NA	0.258814	no	no
ENSG00000169826.8	CSGALNACT2	chr10	43138445	43185302	9725	161	yes	tested	NA	yes	tested	egene	yes	no	yes	no	NA	NA	0.230066	no	no
ENSG00000230555.2	AL450326.1	chr10	43420738	43422100	10631	111	yes	tested	NA	no	tested	egene	yes	no	yes	no	NA	NA	-0.64393	no	no
ENSG00000243660.11	ZNF487	chr10	43436841	43483181	10628	88	yes	tested	NA	no	tested	egene	no	no	yes	yes	NA	NA	-1.00912	no	no
ENSG00000236114.1	AL450326.2	chr10	43523256	43525217	10737	31	no	tested	NA	no	tested	egene	yes	no	yes	no	NA	NA	-1.66817	no	no
ENSG00000196793.13	ZNF239	chr10	43556344	43574618	10729	108	no	tested	egene	yes	tested	egene	yes	no	no	no	NA	NA	-1.13706	no	no
ENSG00000165511.6	ZNF22-AS1	chr10	44997698	45000888	9325	10	no	not_tested	NA	no	not_tested	egene	no	no	no	no	NA	NA	-1.4463	no	no
ENSG00000165512.5	ZNF22	chr10	45000923	45005326	9324	31	no	not_tested	NA	no	tested	egene	no	no	yes	yes	NA	NA	-0.279152	no	no
ENSG00000256574.8	OR13A1	chr10	45302298	45315608	8323	263	yes	tested	egene	no	tested	egene	no	no	yes	no	NA	NA	3.29465	no	no
ENSG00000165406.16	MARCHF8	chr10	45454585	45594906	6698	65	no	tested	NA	yes	tested	egene	yes	no	yes	no	NA	NA	-0.163848	yes	no
ENSG00000230869.1	AGAP10P	chr10	45678692	45700532	6244	42	no	tested	NA	no	tested	egene	no	no	no	no	NA	NA	0.828418	no	no
ENSG00000237840.6	FAM21FP	chr10	45706431	45727231	6061	46	no	tested	NA	no	tested	egene	yes	no	yes	no	NA	NA	0.262985	no	no
ENSG00000172661.18	WASHC2C	chr10	45727200	45792961	6061	84	no	tested	NA	no	tested	egene	yes	no	yes	no	NA	NA	-0.342308	no	no
ENSG00000188234.13	AGAP4	chr10	45825594	45853875	5539	107	yes	tested	egene	no	tested	egene	no	no	yes	no	NA	NA	-0.499259	no	no
ENSG00000239883.8	PARGP1	chr10	45854093	45972154	4952	74	no	tested	NA	no	tested	NA	no	no	no	no	NA	NA	-0.346843	no	no
ENSG00000264204.2	AGAP7P	chr10	46109621	46131358	4483	92	no	tested	NA	no	tested	NA	no	no	yes	no	NA	NA	NA	no	no
ENSG00000263482.3	ANTXRLP1	chr10	46233885	46273557	4080	109	no	tested	NA	no	tested	NA	no	no	yes	no	NA	NA	-1.17074	no	no
ENSG00000279058.2	AGAP14P	chr10	46337224	46358714	3940	56	no	tested	NA	no	tested	NA	no	no	no	no	NA	NA	NA	no	no
ENSG00000243289.1	AGAP13P	chr10	46816516	46832476	2563	2	no	not_tested	NA	no	not_tested	NA	no	no	no	no	NA	NA	NA	no	no
ENSG00000204172.12	AGAP9	chr10	47501854	47523638	2592	65	no	not_tested	NA	no	tested	NA	no	no	no	no	NA	NA	-0.507431	no	no
ENSG00000251079.6	BMS1P2	chr10	47538377	47551954	2715	43	no	not_tested	NA	no	tested	NA	no	no	no	no	NA	NA	-0.549846	no	no
ENSG00000107643.16	MAPK8	chr10	48306639	48439360	6357	85	no	tested	egene	no	tested	egene	yes	no	no	yes	NA	NA	0.361433	no	no
ENSG00000236800.1	AC068898.1	chr10	48664199	48672424	7360	50	no	tested	egene	yes	tested	NA	no	no	yes	no	NA	NA	0.722553	no	no
ENSG00000226576.1	AC060234.1	chr10	48984564	49018897	8370	18	no	tested	NA	no	tested	NA	no	no	no	no	NA	NA	-2.49232	no	no
ENSG00000204161.14	TMEM273	chr10	49154725	49188585	9164	111	no	tested	NA	yes	tested	egene	yes	no	yes	no	NA	NA	-3.6681	no	no
ENSG00000225830.14	ERCC6	chr10	49454470	49539538	9224	73	no	tested	NA	no	tested	egene	yes	no	yes	yes	NA	NA	-0.342786	no	no
ENSG00000227345.8	PARG	chr10	49818279	49970203	8624	32	no	tested	egene	yes	tested	egene	yes	no	no	no	NA	NA	0.286341	no	no
ENSG00000204152.12	TIMM23B	chr10	49942049	49974850	8579	23	no	tested	NA	no	tested	NA	no	no	no	no	NA	NA	-0.107376	no	no
ENSG00000204149.12	AGAP6	chr10	49982190	50010499	8657	116	no	tested	egene	yes	tested	egene	yes	no	no	no	NA	NA	-0.685983	no	no
ENSG00000235618.8	FAM21EP	chr10	50021182	50067803	8559	9	no	tested	NA	no	tested	NA	no	no	yes	no	NA	NA	0.881433	no	no
ENSG00000188611.15	ASAH2	chr10	50182778	50279720	8260	94	no	tested	egene	yes	tested	NA	no	no	yes	no	NA	NA	-0.483293	no	no
ENSG00000226200.7	SGMS1-AS1	chr10	50623466	50641451	8572	23	no	tested	NA	no	tested	NA	no	no	yes	no	NA	NA	NA	no	no
ENSG00000232706.3	NUTM2HP	chr10	50676743	50686326	8494	1	no	not_tested	NA	no	tested	egene	no	no	no	no	NA	NA	-1.60974	no	no
ENSG00000204147.10	ASAH2B	chr10	50739318	50816495	8449	151	yes	tested	NA	yes	tested	egene	yes	no	yes	no	NA	NA	-0.557065	no	no
ENSG00000151151.6	IPMK	chr10	58191517	58267894	9252	16	no	tested	NA	no	tested	egene	yes	no	no	no	NA	NA	-0.122096	no	no
ENSG00000122873.12	CISD1	chr10	58269162	58289586	9251	312	yes	tested	NA	no	tested	egene	yes	no	yes	yes	NA	NA	0.778261	no	no
ENSG00000072401.15	UBE2D1	chr10	58334979	58370751	9135	1	no	not_tested	NA	no	tested	egene	yes	no	yes	yes	NA	NA	-0.465338	no	no
ENSG00000108064.11	TFAM	chr10	58385345	58399220	9170	3	yes	tested	NA	no	tested	egene	yes	no	yes	yes	NA	NA	0.0562928	no	no
ENSG00000165449.11	SLC16A9	chr10	59650761	59736002	8684	29	no	tested	NA	no	tested	NA	no	no	yes	no	NA	NA	1.79508	no	no
ENSG00000182010.11	RTKN2	chr10	62183035	62268844	8207	57	yes	tested	NA	yes	tested	egene	yes	no	yes	no	NA	NA	2.92	no	no
ENSG00000181915.5	ADO	chr10	62804720	62808479	7878	56	no	tested	NA	no	tested	egene	yes	no	yes	no	NA	NA	-0.0629046	no	no
ENSG00000171988.19	JMJD1C	chr10	63167221	63521850	7723	11	no	tested	NA	no	tested	egene	no	no	no	no	NA	NA	NA	no	no
ENSG00000096717.12	SIRT1	chr10	67884656	67918390	8917	207	yes	tested	NA	no	tested	egene	yes	no	yes	yes	NA	NA	-0.0908369	no	no
ENSG00000148634.15	HERC4	chr10	67921899	68075348	8843	52	no	tested	NA	no	tested	egene	yes	no	yes	yes	NA	NA	0.563927	no	yes
ENSG00000122912.15	SLC25A16	chr10	68477998	68527523	9359	183	yes	tested	NA	no	tested	egene	yes	no	yes	no	NA	NA	-0.326169	no	no
ENSG00000213025.2	COX20P1	chr10	68632371	68632727	9439	1	no	tested	NA	no	not_tested	egene	no	no	no	no	NA	NA	-0.485901	no	no
ENSG00000165730.16	STOX1	chr10	68827531	68895432	9668	306	yes	tested	egene	yes	tested	egene	yes	no	yes	no	NA	NA	3.3281	no	no
ENSG00000107625.13	DDX50	chr10	68901286	68946847	9818	1	no	not_tested	NA	no	tested	egene	no	no	no	no	NA	NA	0.266551	no	no
ENSG00000079332.15	SAR1A	chr10	70147289	70170523	10988	23	no	tested	NA	no	tested	egene	yes	no	yes	no	NA	NA	0.213713	no	no
ENSG00000180817.12	PPA1	chr10	70202835	70233911	10885	62	no	tested	egene	yes	tested	egene	yes	no	yes	yes	NA	NA	0.852677	no	no
ENSG00000107719.9	PALD1	chr10	70478767	70568450	10673	13	no	tested	egene	yes	tested	egene	yes	no	yes	yes	NA	NA	0.715388	no	no
ENSG00000166224.17	SGPL1	chr10	70815948	70881184	10573	1	no	tested	NA	no	tested	egene	no	no	no	no	NA	NA	0.302876	no	no
ENSG00000166228.9	PCBD1	chr10	70882280	70888565	10455	2	no	not_tested	NA	no	tested	egene	no	no	no	no	NA	NA	2.15846	no	no
ENSG00000107736.21	CDH23	chr10	71396920	71815947	10200	11	no	tested	NA	no	tested	egene	yes	no	yes	yes	NA	NA	-1.2631	no	no
ENSG00000138303.18	ASCC1	chr10	72096032	72217134	8390	15	no	tested	NA	no	tested	egene	yes	no	yes	yes	NA	NA	-0.0596802	no	no
ENSG00000213700.3	RPL17P50	chr10	73005833	73006595	6617	1	no	tested	NA	no	tested	NA	no	no	no	no	NA	NA	-1.05451	no	no
ENSG00000166321.14	NUDT13	chr10	73110375	73131828	6431	1005	yes	tested	egene	yes	tested	egene	yes	no	yes	yes	NA	NA	-0.829395	no	no
ENSG00000122882.11	ECD	chr10	73130155	73169055	6465	616	yes	tested	NA	no	tested	egene	yes	no	yes	yes	NA	NA	-0.168906	no	no
ENSG00000288559.1	AC016394.4	chr10	73247342	73248268	6514	1	no	not_tested	NA	no	tested	NA	no	no	no	no	NA	NA	1.39043	no	no
ENSG00000156042.18	CFAP70	chr10	73253759	73358859	6403	870	no	tested	egene	yes	tested	egene	yes	no	yes	no	NA	NA	1.5976	no	no
ENSG00000221817.10	PPP3CB-AS1	chr10	73495525	73520070	6230	89	no	not_tested	NA	no	tested	egene	no	no	yes	no	NA	NA	-0.628988	no	no
ENSG00000242338.6	BMS1P4	chr10	73715843	73730469	6095	81	no	tested	NA	no	tested	egene	yes	no	yes	no	NA	NA	NA	no	no
ENSG00000176986.16	SEC24C	chr10	73744372	73772161	6111	33	no	tested	egene	no	tested	egene	no	no	yes	no	NA	NA	0.0694543	no	no
ENSG00000035403.18	VCL	chr10	73995193	74121363	6023	20	no	not_tested	NA	no	tested	egene	no	no	yes	no	NA	NA	1.61621	no	no
ENSG00000156671.15	SAMD8	chr10	75099586	75182123	5827	22	yes	tested	NA	no	tested	egene	no	no	no	no	NA	NA	-0.809154	no	no
ENSG00000165637.13	VDAC2	chr10	75210154	75231448	5921	75	no	tested	NA	no	tested	egene	yes	no	yes	yes	NA	NA	0.685062	no	no
ENSG00000151208.17	DLG5	chr10	77790791	77926755	8510	90	no	tested	NA	yes	tested	egene	yes	no	yes	no	NA	NA	NA	no	no
ENSG00000108175.17	ZMIZ1	chr10	79068966	79316528	9813	17	no	tested	egene	yes	tested	egene	no	no	yes	no	NA	NA	0.125472	no	no
ENSG00000225484.7	NUTM2B-AS1	chr10	79661394	79826594	10386	18	no	tested	NA	no	tested	egene	yes	no	no	no	NA	NA	-0.211003	no	no
ENSG00000272489.1	AL132656.3	chr10	79663192	79664786	10334	14	no	tested	NA	no	tested	NA	no	no	no	no	NA	NA	-0.674536	no	no
ENSG00000280355.1	AL132656.4	chr10	79681973	79684094	10339	101	no	tested	NA	no	tested	NA	no	no	yes	no	NA	NA	-1.77309	no	no
ENSG00000224886.2	AL132656.1	chr10	79684494	79684983	10340	163	yes	tested	egene	yes	tested	egene	yes	no	yes	no	NA	NA	-1.68969	no	no
ENSG00000188199.10	NUTM2B	chr10	79703227	79714681	10369	124	no	tested	egene	yes	tested	egene	yes	no	yes	no	NA	NA	-0.21238	no	no
ENSG00000272447.1	AL135925.1	chr10	79825902	79827602	10386	36	yes	tested	egene	yes	tested	NA	no	no	no	no	NA	NA	0.115895	no	no
ENSG00000228570.7	NUTM2E	chr10	79841358	79850878	10415	231	no	tested	egene	yes	tested	egene	yes	no	yes	no	NA	NA	NA	no	no
ENSG00000230091.6	TMEM254-AS1	chr10	80046860	80078912	10649	96	yes	tested	egene	yes	tested	egene	yes	no	yes	no	NA	NA	-1.22207	no	no
ENSG00000133678.14	TMEM254	chr10	80078646	80092557	10650	26	yes	not_tested	NA	no	tested	egene	no	no	no	no	NA	NA	-0.119899	no	no
ENSG00000122359.18	ANXA11	chr10	80150889	80205572	10640	230	no	tested	NA	no	tested	egene	yes	no	yes	yes	NA	NA	-0.045517	no	no
ENSG00000122378.14	PRXL2A	chr10	80407829	80437115	10800	353	yes	tested	egene	yes	tested	egene	yes	no	yes	no	NA	NA	0.282278	no	no
ENSG00000226659.1	AC021028.1	chr10	80529597	80535942	10879	15	no	not_tested	NA	no	tested	egene	yes	no	no	no	NA	NA	-1.78165	no	no
ENSG00000165678.21	GHITM	chr10	84139509	84153568	10752	10	yes	tested	NA	no	tested	egene	yes	no	yes	no	NA	NA	0.51329	no	no
ENSG00000107771.17	CCSER2	chr10	84328586	84518521	10688	255	yes	tested	NA	no	tested	egene	yes	no	yes	no	NA	NA	NA	no	no
ENSG00000287475.1	AL844892.2	chr10	86395187	86400943	8443	48	no	tested	NA	no	tested	NA	no	no	yes	no	NA	NA	2.86709	no	no
ENSG00000272631.1	AC067750.1	chr10	86749754	86756298	8230	1	no	not_tested	NA	no	not_tested	NA	no	no	no	no	NA	NA	2.56471	no	no
ENSG00000173269.14	MMRN2	chr10	86935540	86969481	7862	58	no	tested	NA	no	tested	egene	no	no	yes	no	NA	NA	-1.2369	no	no
ENSG00000148672.9	GLUD1	chr10	87050202	87094843	7818	47	no	tested	egene	yes	tested	egene	yes	no	yes	no	NA	NA	-0.183318	no	no
ENSG00000184923.12	NUTM2A	chr10	87225448	87236908	7787	20	no	tested	NA	no	tested	egene	yes	no	no	no	NA	NA	-0.596226	no	no
ENSG00000138138.13	ATAD1	chr10	87751512	87841343	6949	6	no	not_tested	egene	no	not_tested	egene	no	no	no	no	NA	NA	0.255552	no	no
ENSG00000138134.12	STAMBPL1	chr10	88879734	88975153	7982	50	no	tested	egene	yes	tested	egene	yes	no	yes	yes	NA	NA	-0.155859	no	no
ENSG00000180139.11	ACTA2-AS1	chr10	88932390	88940820	8041	15	yes	tested	NA	no	tested	egene	no	no	yes	yes	NA	NA	-1.08308	no	no
ENSG00000107796.13	ACTA2	chr10	88935074	88991339	8140	73	no	tested	NA	yes	tested	egene	yes	no	yes	yes	NA	NA	3.17545	no	no
ENSG00000286116.1	AL157394.3	chr10	88990045	88994249	8145	37	no	tested	NA	no	tested	NA	no	no	yes	no	NA	NA	2.78876	no	no
ENSG00000138135.7	CH25H	chr10	89205629	89207317	8570	6	no	not_tested	NA	no	tested	NA	no	no	no	no	NA	NA	NA	no	no
ENSG00000152778.9	IFIT5	chr10	89414568	89420997	8938	95	yes	tested	egene	yes	tested	egene	yes	no	yes	yes	NA	NA	-2.636	no	no
ENSG00000152782.16	PANK1	chr10	89579497	89645572	9144	20	no	tested	NA	no	tested	egene	yes	no	no	yes	NA	NA	2.77188	no	yes
ENSG00000138182.14	KIF20B	chr10	89701610	89774939	9245	62	no	tested	NA	no	tested	egene	yes	no	yes	yes	NA	NA	1.39199	no	no
ENSG00000232229.6	LINC00865	chr10	89829483	89840861	9209	156	yes	tested	egene	yes	tested	egene	yes	no	yes	yes	NA	NA	-4.52663	no	no
ENSG00000165338.16	HECTD2	chr10	91409280	91514829	7478	32	no	tested	NA	no	tested	egene	no	no	yes	no	NA	NA	-0.57534	no	no
ENSG00000228701.2	TNKS2-AS1	chr10	91782835	91798304	7243	49	no	tested	egene	yes	tested	egene	yes	no	no	yes	NA	NA	1.61978	no	no
ENSG00000107854.6	TNKS2	chr10	91798426	91865475	7244	141	yes	tested	NA	no	tested	egene	yes	no	no	yes	NA	NA	NA	no	no
ENSG00000095564.14	BTAF1	chr10	91923770	92030325	7236	87	no	tested	NA	no	tested	egene	yes	no	yes	yes	NA	NA	NA	no	no
ENSG00000236493.2	EIF2S2P3	chr10	92668745	92669743	7879	86	no	tested	NA	no	tested	egene	yes	no	yes	no	Atopic_Asthma, Child_Asthma, pAsthma	NA	-1.02659	no	no
ENSG00000138119.17	MYOF	chr10	93306429	93482334	8435	3	no	tested	NA	no	tested	egene	no	no	yes	yes	NA	NA	-1.8092	no	no
ENSG00000173145.11	NOC3L	chr10	94333226	94362959	8550	31	no	tested	NA	no	tested	egene	yes	no	no	yes	NA	NA	-0.699771	no	no
ENSG00000119969.15	HELLS	chr10	94501434	94613905	8253	243	yes	tested	egene	yes	tested	egene	yes	no	yes	no	NA	NA	2.61454	yes	yes
ENSG00000244332.1	AL138759.1	chr10	94577439	94611238	8240	166	yes	tested	NA	no	tested	NA	no	no	yes	no	NA	NA	2.47676	no	no
ENSG00000231829.4	AL157834.1	chr10	95109136	95111642	7794	48	no	not_tested	NA	no	tested	NA	no	no	no	no	NA	NA	0.995369	no	no
ENSG00000095637.22	SORBS1	chr10	95311771	95561414	8444	2	no	tested	egene	yes	tested	egene	yes	no	yes	no	NA	NA	1.09239	no	no
ENSG00000119977.21	TCTN3	chr10	95663396	95694143	8595	116	no	tested	NA	no	tested	egene	yes	no	yes	yes	NA	NA	-0.455152	no	no
ENSG00000187122.17	SLIT1	chr10	96998038	97185959	7946	106	no	tested	NA	no	tested	NA	no	no	yes	no	NA	NA	1.33837	no	no
ENSG00000213390.11	ARHGAP19	chr10	97222173	97292673	7774	112	yes	tested	NA	no	tested	egene	yes	no	yes	yes	NA	NA	1.04407	no	no
ENSG00000171314.9	PGAM1	chr10	97426191	97433444	7882	6	no	tested	NA	no	tested	egene	yes	no	yes	yes	NA	NA	1.31556	no	no
ENSG00000165886.5	UBTD1	chr10	97498924	97571206	7953	3	no	not_tested	NA	no	tested	egene	no	no	no	no	NA	NA	NA	no	no
ENSG00000171160.18	MORN4	chr10	97614553	97633500	8143	4	no	tested	NA	no	tested	egene	yes	no	yes	no	NA	NA	NA	no	no
ENSG00000155256.17	ZFYVE27	chr10	97737121	97760907	8315	12	no	tested	NA	no	tested	egene	yes	no	no	no	NA	NA	-0.6482	no	no
ENSG00000119943.13	PYROXD2	chr10	98383565	98415182	7871	79	no	tested	egene	yes	tested	egene	yes	no	yes	yes	NA	NA	-2.35638	no	no
ENSG00000233690.1	EBAG9P1	chr10	99697407	99697949	7180	20	no	tested	egene	yes	tested	NA	no	no	no	no	NA	NA	-0.739482	no	no
ENSG00000107566.14	ERLIN1	chr10	100150094	100186033	7163	39	no	tested	NA	no	tested	egene	yes	no	yes	yes	NA	NA	0.192168	no	no
ENSG00000196072.12	BLOC1S2	chr10	100273280	100286680	7250	1	no	tested	egene	yes	tested	egene	yes	no	no	no	NA	NA	-0.454934	no	no
ENSG00000107593.17	PKD2L1	chr10	100288149	100330264	7215	25	no	tested	egene	yes	tested	egene	no	no	yes	yes	NA	NA	-3.00893	no	no
ENSG00000075826.17	SEC31B	chr10	100486647	100519864	7017	300	yes	tested	egene	yes	tested	egene	yes	no	yes	yes	NA	NA	-0.216123	no	no
ENSG00000119906.13	SLF2	chr10	100912963	100965134	6411	25	no	tested	NA	no	tested	egene	yes	no	yes	no	NA	NA	0.084184	no	no
ENSG00000055950.16	MRPL43	chr10	100969458	100987515	6286	63	no	tested	NA	no	tested	egene	yes	no	yes	yes	NA	NA	NA	no	no
ENSG00000198728.11	LDB1	chr10	102106489	102120368	5246	44	yes	tested	NA	no	tested	egene	yes	no	yes	yes	NA	NA	-1.31635	no	no
ENSG00000107872.12	FBXL15	chr10	102419189	102423136	4892	13	no	tested	NA	no	tested	egene	yes	no	yes	yes	NA	NA	-0.231139	no	no
ENSG00000120055.7	C10orf95	chr10	102449837	102451543	4879	1	no	not_tested	NA	no	not_tested	egene	no	no	no	no	NA	NA	-0.644189	no	no
ENSG00000138111.14	MFSD13A	chr10	102461395	102477045	4876	460	no	tested	NA	yes	tested	egene	yes	no	yes	no	pAsthma	NA	0.391964	no	no
ENSG00000171206.14	TRIM8	chr10	102642310	102660680	5135	93	yes	tested	NA	no	tested	egene	yes	no	yes	no	NA	NA	0.54059	no	no
ENSG00000156398.13	SFXN2	chr10	102714538	102743492	5208	98	no	tested	NA	no	tested	egene	yes	no	yes	no	NA	NA	NA	no	no
ENSG00000166275.16	BORCS7	chr10	102854259	102864961	5644	509	yes	tested	egene	yes	tested	egene	yes	no	yes	no	NA	NA	-0.580598	no	no
ENSG00000214435.8	AS3MT	chr10	102869470	102901899	5661	452	yes	tested	NA	no	tested	egene	yes	no	yes	yes	NA	NA	-1.1309	no	no
ENSG00000076685.18	NT5C2	chr10	103088017	103193306	6243	137	no	tested	NA	no	tested	egene	yes	no	yes	no	NA	NA	0.792948	no	no
ENSG00000148835.11	TAF5	chr10	103367976	103389065	6623	11	no	tested	NA	no	tested	NA	no	no	no	no	NA	NA	0.735332	no	no
ENSG00000283867.1	MIR1307	chr10	103394253	103394401	6667	223	no	tested	NA	no	tested	NA	no	no	yes	yes	NA	NA	NA	no	no
ENSG00000138172.11	CALHM2	chr10	103446786	103452402	6749	59	no	tested	NA	no	tested	egene	yes	no	yes	no	NA	NA	-0.941388	no	no
ENSG00000107954.10	NEURL1	chr10	103493979	103592552	6726	5	no	tested	NA	no	tested	egene	no	no	no	no	NA	NA	NA	no	no
ENSG00000107960.11	STN1	chr10	103877569	103918184	7087	55	no	tested	NA	no	tested	egene	yes	no	yes	no	NA	NA	-0.764382	no	no
ENSG00000065613.15	SLK	chr10	103967140	104029233	7164	97	yes	tested	NA	no	tested	egene	yes	no	yes	no	NA	NA	-0.635079	no	no
ENSG00000148834.13	GSTO1	chr10	104235356	104267459	7627	120	no	not_tested	egene	no	tested	egene	no	no	yes	yes	NA	NA	-0.091485	no	no
ENSG00000148700.15	ADD3	chr10	109996368	110135565	8514	157	yes	tested	egene	yes	tested	egene	yes	no	yes	yes	NA	NA	-0.682478	no	no
ENSG00000119950.21	MXI1	chr10	110207605	110287365	8365	19	no	tested	NA	no	tested	egene	yes	no	yes	yes	NA	NA	-3.12366	no	no
ENSG00000108055.10	SMC3	chr10	110567695	110606048	8734	1	no	not_tested	NA	no	tested	egene	no	no	no	no	NA	NA	0.944824	no	no
ENSG00000150593.18	PDCD4	chr10	110871795	110900006	9124	1	no	tested	NA	no	tested	egene	yes	no	no	yes	NA	NA	-2.2797	no	no
ENSG00000232934.8	AL157786.1	chr10	112395813	112425589	8364	5	no	tested	egene	no	tested	egene	yes	no	no	no	NA	NA	0.559683	no	no
ENSG00000148737.17	TCF7L2	chr10	112950247	113167678	7699	5	no	tested	NA	yes	tested	egene	yes	no	no	no	NA	NA	-0.933438	no	no
ENSG00000165806.21	CASP7	chr10	113679162	113730907	8255	49	yes	tested	egene	yes	tested	egene	yes	no	yes	yes	NA	NA	-0.189947	no	no
ENSG00000043591.6	ADRB1	chr10	114043866	114046904	8417	14	no	tested	egene	yes	tested	egene	yes	no	no	no	NA	NA	-1.33012	no	yes
ENSG00000151553.15	FAM160B1	chr10	114821744	114899832	8824	91	no	tested	NA	no	tested	egene	yes	no	yes	no	NA	NA	-0.245594	no	no
ENSG00000165832.6	TRUB1	chr10	114938195	114977676	8993	19	no	tested	NA	no	tested	egene	yes	no	no	no	NA	NA	0.181775	no	no
ENSG00000165868.15	HSPA12A	chr10	116671192	116850251	8371	57	no	tested	NA	no	tested	NA	no	no	yes	no	NA	NA	3.22772	no	no
ENSG00000277879.1	AL391988.1	chr10	117267116	117268668	8023	189	yes	tested	NA	no	tested	NA	no	no	yes	no	NA	NA	-1.05967	no	no
ENSG00000165650.12	PDZD8	chr10	117277274	117375440	7877	169	yes	tested	egene	yes	tested	egene	yes	no	yes	no	NA	NA	0.306782	no	no
ENSG00000183605.17	SFXN4	chr10	119140767	119165714	9012	84	no	tested	egene	yes	tested	egene	yes	no	no	yes	NA	NA	1.45735	no	no
ENSG00000148908.15	RGS10	chr10	119499817	119542719	9528	11	no	not_tested	NA	no	not_tested	egene	no	no	no	no	NA	NA	1.44544	no	no
ENSG00000151923.17	TIAL1	chr10	119571802	119597029	9594	6	no	tested	NA	no	tested	egene	no	no	no	yes	NA	NA	0.0895521	no	no
ENSG00000282413.1	AL133461.1	chr10	119818866	119819133	9739	2	no	not_tested	NA	no	tested	NA	no	no	no	no	NA	NA	-0.241841	no	no
ENSG00000120008.16	WDR11	chr10	120851305	120909524	10436	96	yes	tested	egene	yes	tested	egene	yes	no	yes	yes	NA	NA	NA	no	no
ENSG00000107669.17	ATE1	chr10	121740421	121928801	10204	66	no	tested	NA	no	tested	egene	yes	no	yes	no	NA	NA	0.535673	no	no
ENSG00000226864.2	ATE1-AS1	chr10	121928312	121951965	10206	42	yes	tested	egene	no	tested	NA	no	no	yes	no	NA	NA	0.769942	no	no
ENSG00000107679.14	PLEKHA1	chr10	122374696	122442602	9767	1	no	tested	NA	no	tested	egene	yes	no	no	yes	NA	NA	-3.85019	no	yes
ENSG00000232334.1	AL683842.1	chr10	124004304	124004828	10375	8	no	tested	NA	no	tested	egene	no	no	no	no	NA	NA	-1.60853	no	no
ENSG00000182022.18	CHST15	chr10	124007668	124093598	10536	52	no	tested	NA	yes	tested	egene	yes	no	yes	yes	NA	NA	-0.806408	no	no
ENSG00000065154.12	OAT	chr10	124397303	124418976	10593	2	no	tested	NA	no	tested	egene	no	no	no	no	NA	NA	0.338918	no	no
ENSG00000107902.14	LHPP	chr10	124461823	124617888	10700	28	no	tested	NA	no	tested	egene	yes	no	yes	no	NA	NA	-0.221746	no	no
ENSG00000189319.14	FAM53B	chr10	124619292	124744378	10221	22	no	tested	NA	no	tested	egene	yes	no	yes	yes	NA	NA	-0.882866	no	no
ENSG00000278831.1	AL513190.1	chr10	124623353	124624079	10449	21	no	tested	NA	no	tested	NA	no	no	yes	no	NA	NA	0.860796	no	no
ENSG00000203791.15	EEF1AKMT2	chr10	124748149	124791887	10138	116	yes	tested	NA	yes	tested	egene	yes	no	yes	no	NA	NA	-0.303204	no	no
ENSG00000188690.15	UROS	chr10	125784980	125823258	9637	2	no	tested	NA	no	tested	egene	no	no	no	no	NA	NA	0.164151	no	no
ENSG00000107949.17	BCCIP	chr10	125823546	125853695	9638	109	yes	tested	NA	no	tested	egene	yes	no	yes	no	NA	NA	0.391127	no	no
ENSG00000089876.12	DHX32	chr10	125836337	125896436	9848	261	yes	tested	egene	yes	tested	egene	yes	no	yes	no	NA	NA	-1.66938	no	no
ENSG00000170430.10	MGMT	chr10	129467190	129770983	10792	111	no	tested	NA	no	tested	egene	yes	no	yes	yes	NA	NA	0.611065	no	no
ENSG00000237489.5	C10orf143	chr10	130020025	130110830	11976	1	no	not_tested	egene	no	not_tested	egene	no	no	no	no	NA	NA	-0.08903	no	no
ENSG00000151640.13	DPYSL4	chr10	132186948	132205759	11652	74	yes	tested	egene	yes	tested	egene	yes	no	no	no	NA	NA	-0.669408	no	no
ENSG00000148814.18	LRRC27	chr10	132332154	132381508	11482	129	yes	tested	egene	yes	tested	egene	yes	no	yes	yes	NA	NA	-0.970652	no	no
ENSG00000068383.19	INPP5A	chr10	132537787	132783480	10903	68	no	tested	NA	no	tested	egene	yes	no	yes	yes	NA	NA	-0.532726	no	no
ENSG00000171798.18	KNDC1	chr10	133160219	133226412	7454	27	no	not_tested	NA	no	tested	egene	no	no	no	no	NA	NA	-3.22317	no	no
ENSG00000148832.16	PAOX	chr10	133379261	133391694	6113	34	yes	tested	NA	no	tested	egene	yes	no	yes	no	NA	NA	-1.84622	no	no
ENSG00000148824.19	MTG1	chr10	133394094	133422520	6060	57	no	tested	NA	yes	tested	egene	yes	no	no	no	NA	NA	-0.150708	no	no
ENSG00000214279.13	SCART1	chr10	133453946	133469183	5792	3	no	tested	NA	no	tested	egene	no	no	no	no	NA	NA	-0.533589	no	no
ENSG00000177951.17	BET1L	chr11	167784	207428	5421	2	no	tested	NA	no	tested	egene	yes	no	no	no	NA	NA	-0.728364	no	no
ENSG00000177963.14	RIC8A	chr11	207511	215113	5421	52	yes	tested	egene	yes	tested	egene	yes	no	yes	no	NA	NA	0.19915	no	no
ENSG00000185627.18	PSMD13	chr11	236966	252984	5560	62	yes	tested	egene	yes	tested	egene	yes	no	yes	yes	NA	NA	0.346221	no	no
ENSG00000174885.12	NLRP6	chr11	278365	285359	5736	44	no	tested	NA	yes	tested	egene	yes	no	yes	no	NA	NA	-2.88974	no	no
ENSG00000142102.16	PGGHG	chr11	289126	296107	5770	22	no	tested	NA	yes	tested	egene	yes	no	yes	no	NA	NA	-4.62779	no	no
ENSG00000254910.1	AC136475.2	chr11	310139	311141	5862	11	no	tested	NA	yes	tested	egene	yes	no	yes	no	NA	NA	-5.32173	no	no
ENSG00000251661.3	AC136475.1	chr11	318640	325631	5889	11	no	tested	egene	yes	tested	egene	yes	no	no	no	NA	NA	-5.59204	no	no
ENSG00000142089.16	IFITM3	chr11	319676	327537	5915	17	no	not_tested	NA	no	tested	egene	yes	no	no	no	NA	NA	-2.74392	no	yes
ENSG00000270030.1	AC136475.7	chr11	325703	326294	5911	3	no	tested	NA	no	tested	egene	no	no	no	no	NA	NA	0.35612	no	no
ENSG00000255328.1	AC136475.5	chr11	327171	330122	5915	15	yes	tested	egene	yes	tested	egene	yes	no	yes	no	NA	NA	-1.97766	no	no
ENSG00000270972.1	AC136475.9	chr11	333192	333688	5928	15	yes	tested	egene	yes	tested	NA	no	no	yes	no	NA	NA	-2.61536	no	no
ENSG00000184363.10	PKP3	chr11	392614	404908	6311	3	no	tested	NA	no	tested	egene	no	no	yes	no	NA	NA	-1.8684	no	no
ENSG00000185187.13	SIGIRR	chr11	405716	417397	6475	8	yes	tested	NA	no	tested	egene	yes	no	yes	no	NA	NA	-2.5387	no	no
ENSG00000185101.13	ANO9	chr11	417938	442011	6620	17	no	tested	NA	no	tested	egene	yes	no	yes	no	NA	NA	-1.30172	no	no
ENSG00000288033.1	AC137894.3	chr11	512513	518134	6966	1	no	not_tested	NA	no	tested	NA	no	no	no	no	NA	NA	-0.995906	no	no
ENSG00000254739.1	AC137894.1	chr11	528907	529659	7041	58	no	tested	NA	no	tested	egene	yes	no	yes	no	NA	NA	-3.18428	no	no
ENSG00000174775.17	HRAS	chr11	532242	537287	7074	9	no	tested	NA	no	tested	egene	yes	no	no	no	NA	NA	0.118096	no	no
ENSG00000161328.11	LRRC56	chr11	537527	554912	7074	45	yes	tested	NA	no	tested	egene	yes	no	yes	no	NA	NA	-1.75671	no	no
ENSG00000254815.6	LMNTD2-AS1	chr11	557595	560107	7130	55	no	tested	NA	no	tested	egene	yes	no	no	no	NA	NA	-2.70659	no	no
ENSG00000177030.17	DEAF1	chr11	644233	706715	8100	42	no	tested	NA	no	tested	egene	yes	no	yes	no	NA	NA	-0.395817	no	no
ENSG00000177042.14	TMEM80	chr11	695428	705028	8007	128	no	tested	egene	no	tested	egene	yes	no	yes	no	NA	NA	-0.409453	no	no
ENSG00000255284.2	AP006621.3	chr11	777578	784297	8419	86	no	tested	NA	yes	tested	egene	yes	no	yes	no	NA	NA	-0.231715	no	no
ENSG00000279672.1	AP006621.5	chr11	779617	780755	8425	99	no	tested	NA	no	tested	NA	no	no	yes	no	NA	NA	-0.203621	no	no
ENSG00000255142.1	AP006621.2	chr11	781645	782105	8438	14	yes	tested	NA	yes	tested	egene	yes	no	yes	no	NA	NA	-0.68943	no	no
ENSG00000177595.18	PIDD1	chr11	799179	809753	8586	45	no	tested	NA	no	tested	egene	yes	no	yes	no	NA	NA	0.70885	no	no
ENSG00000177600.9	RPLP2	chr11	809965	812880	8587	24	yes	tested	NA	yes	tested	egene	yes	no	yes	yes	NA	NA	-0.677133	no	no
ENSG00000177685.17	CRACR2B	chr11	826144	831991	8669	8	no	tested	egene	yes	tested	egene	yes	no	no	no	NA	NA	1.15727	no	no
ENSG00000177697.19	CD151	chr11	832887	839831	8706	64	no	tested	egene	yes	tested	egene	yes	no	yes	no	NA	NA	-0.818787	no	no
ENSG00000214063.11	TSPAN4	chr11	842812	867116	8744	4	no	not_tested	NA	no	tested	egene	yes	no	no	no	NA	NA	NA	no	no
ENSG00000183020.14	AP2A2	chr11	924894	1012245	9129	228	yes	tested	NA	no	tested	egene	yes	no	yes	yes	NA	NA	-0.056005	no	no
ENSG00000233930.4	KRTAP5-AS1	chr11	1571353	1599184	10185	1	no	tested	NA	no	tested	egene	no	no	no	no	NA	NA	-1.19947	no	no
ENSG00000130592.16	LSP1	chr11	1853084	1892267	9975	8	yes	tested	NA	no	tested	egene	yes	no	yes	no	NA	NA	0.0757656	no	no
ENSG00000229671.3	LINC01150	chr11	1897015	1908656	9996	3	yes	tested	NA	no	tested	egene	yes	no	no	no	NA	NA	1.55673	no	no
ENSG00000130595.19	TNNT3	chr11	1919703	1938706	10068	61	yes	tested	egene	yes	tested	egene	yes	no	yes	yes	NA	NA	-4.19115	no	no
ENSG00000214026.11	MRPL23	chr11	1947278	1984522	10031	4	no	not_tested	NA	no	tested	egene	no	no	no	yes	NA	NA	0.769666	no	no
ENSG00000183734.4	ASCL2	chr11	2268495	2270952	10144	31	yes	tested	NA	no	tested	egene	yes	no	yes	no	NA	NA	-1.47627	no	no
ENSG00000110665.12	C11orf21	chr11	2295628	2303049	10043	35	no	tested	egene	yes	tested	egene	yes	no	yes	no	NA	NA	-2.7289	no	no
ENSG00000064201.16	TSPAN32	chr11	2301997	2318204	10046	19	yes	tested	egene	yes	tested	egene	yes	no	yes	no	NA	NA	-3.03588	no	no
ENSG00000238184.1	CD81-AS1	chr11	2328749	2377992	9866	5	no	not_tested	NA	no	not_tested	egene	no	no	no	no	NA	NA	-0.779509	no	no
ENSG00000110651.12	CD81	chr11	2376177	2397397	9865	7	yes	tested	NA	no	tested	egene	yes	no	yes	no	NA	NA	1.16663	no	yes
ENSG00000184281.15	TSSC4	chr11	2400488	2403878	9880	4	no	not_tested	NA	no	tested	egene	yes	no	yes	no	NA	NA	0.272219	no	no
ENSG00000110628.16	SLC22A18	chr11	2899721	2925246	10456	11	no	tested	egene	yes	tested	egene	yes	no	yes	yes	NA	NA	-0.846012	no	no
ENSG00000205531.13	NAP1L4	chr11	2944431	2992377	10603	16	no	tested	egene	yes	tested	egene	yes	no	no	no	NA	NA	1.06818	no	no
ENSG00000005801.18	ZNF195	chr11	3339261	3379222	10081	111	yes	tested	NA	yes	tested	egene	yes	no	yes	yes	NA	NA	NA	no	no
ENSG00000177105.10	RHOG	chr11	3826978	3840959	11494	20	no	tested	NA	no	tested	egene	yes	no	yes	no	NA	NA	0.619437	no	yes
ENSG00000167325.15	RRM1	chr11	4094707	4138932	11931	76	no	tested	NA	no	tested	egene	yes	no	yes	no	NA	NA	2.57657	no	no
ENSG00000121236.21	TRIM6	chr11	5596109	5612958	12618	12	no	tested	NA	no	tested	egene	yes	no	yes	no	NA	NA	-2.53316	yes	no
ENSG00000232381.1	OR52U1P	chr11	5719290	5720212	12307	3	no	tested	NA	no	tested	NA	no	no	no	no	NA	NA	-3.72002	no	no
ENSG00000181109.3	OR52P1P	chr11	5726502	5727464	12295	73	no	tested	NA	no	tested	NA	no	no	yes	no	NA	NA	-4.09925	no	no
ENSG00000181074.4	OR52N4	chr11	5754243	5755905	12220	9	no	tested	NA	yes	tested	egene	yes	no	no	no	NA	NA	-5.37417	no	no
ENSG00000181017.5	OR56B2P	chr11	5761153	5767465	12234	221	yes	tested	egene	yes	tested	NA	no	no	yes	no	NA	NA	-5.07281	no	no
ENSG00000236965.4	OR52N3P	chr11	5800364	5801297	12098	132	yes	tested	egene	yes	tested	NA	no	no	yes	no	NA	NA	-4.37743	no	no
ENSG00000180988.2	OR52N2	chr11	5820314	5821348	12061	111	yes	tested	egene	yes	tested	NA	no	no	yes	no	NA	NA	-3.97174	no	no
ENSG00000166313.19	APBB1	chr11	6395124	6419414	10886	7	no	not_tested	NA	no	not_tested	NA	no	no	no	no	NA	NA	-0.613322	no	no
ENSG00000132286.12	TIMM10B	chr11	6481501	6484681	10786	86	no	tested	NA	no	tested	egene	yes	no	yes	no	NA	NA	-0.492269	no	no
ENSG00000166341.8	DCHS1	chr11	6621330	6655809	10611	1	no	not_tested	egene	no	tested	egene	yes	no	yes	no	NA	NA	-0.899095	no	no
ENSG00000158042.9	MRPL17	chr11	6680385	6683340	10614	2	no	not_tested	NA	no	tested	egene	no	no	yes	no	NA	NA	0.792212	no	no
ENSG00000254838.5	GVINP1	chr11	6713536	6746439	10606	9	no	not_tested	NA	no	not_tested	egene	no	no	no	no	NA	NA	-2.56421	no	yes
ENSG00000149054.16	ZNF215	chr11	6926404	7001004	10735	146	no	tested	egene	yes	tested	egene	yes	no	yes	no	NA	NA	3.92598	no	yes
ENSG00000158077.5	NLRP14	chr11	7020479	7071526	10649	129	no	tested	NA	yes	tested	NA	no	no	yes	no	NA	NA	4.04939	no	no
ENSG00000251364.7	AC107884.1	chr11	7418826	7513644	11200	49	no	tested	egene	no	tested	egene	yes	no	yes	no	NA	NA	-1.17049	no	no
ENSG00000175390.14	EIF3F	chr11	7970251	8001862	10855	17	no	tested	egene	yes	tested	egene	yes	no	no	no	NA	NA	0.335454	no	yes
ENSG00000130413.15	STK33	chr11	8391868	8594289	9779	59	no	tested	egene	yes	tested	egene	yes	no	no	no	NA	NA	0.725246	no	no
ENSG00000166436.16	TRIM66	chr11	8612037	8682694	9482	76	no	tested	egene	yes	tested	egene	yes	no	yes	yes	NA	NA	0.19236	no	no
ENSG00000166441.13	RPL27A	chr11	8682788	8714759	9483	1	no	tested	NA	no	not_tested	egene	no	no	no	no	NA	NA	-0.104528	no	no
ENSG00000166444.19	DENND2B	chr11	8693351	8910951	8833	90	no	tested	NA	no	tested	egene	no	no	yes	no	NA	NA	-0.854665	no	no
ENSG00000166452.12	AKIP1	chr11	8911139	8920084	8831	230	yes	tested	egene	yes	tested	egene	yes	no	yes	no	NA	NA	NA	no	no
ENSG00000175348.11	TMEM9B	chr11	8947202	8965011	8727	101	no	tested	NA	no	tested	egene	yes	no	yes	no	NA	NA	-0.479427	no	no
ENSG00000254860.6	TMEM9B-AS1	chr11	8964510	8977527	8728	81	yes	tested	egene	yes	tested	egene	yes	no	yes	yes	NA	NA	-0.603559	no	no
ENSG00000184014.8	DENND5A	chr11	9138825	9265350	8419	35	no	tested	egene	no	tested	egene	no	no	yes	no	NA	NA	-1.13717	no	no
ENSG00000166471.11	TMEM41B	chr11	9280654	9314636	8356	199	yes	tested	egene	yes	tested	egene	yes	no	yes	no	NA	NA	NA	no	no
ENSG00000166478.10	ZNF143	chr11	9460319	9528524	8350	77	yes	not_tested	NA	no	tested	egene	yes	no	yes	no	NA	NA	0.191538	no	no
ENSG00000133789.15	SWAP70	chr11	9664077	9752993	8508	47	no	tested	egene	no	tested	egene	yes	no	yes	yes	NA	NA	0.838357	no	yes
ENSG00000133805.15	AMPD3	chr11	10308313	10507579	9452	20	no	tested	egene	no	tested	egene	yes	no	yes	yes	NA	NA	-1.19575	no	no
ENSG00000177112.8	MRVI1-AS1	chr11	10541258	10599936	10016	39	yes	tested	egene	no	tested	egene	yes	no	yes	yes	NA	NA	-1.28415	no	no
ENSG00000072952.18	MRVI1	chr11	10573091	10693988	10389	1	no	tested	NA	no	tested	egene	yes	no	no	no	NA	NA	-1.24659	no	no
ENSG00000203258.3	AC013549.1	chr11	12921186	12922925	9919	1	no	tested	NA	no	tested	NA	no	no	no	no	NA	NA	-0.877064	no	no
ENSG00000133794.19	ARNTL	chr11	13276652	13387266	9456	64	no	tested	NA	no	tested	egene	yes	no	yes	yes	NA	NA	-0.472761	no	no
ENSG00000254418.1	SPON1-AS1	chr11	14262846	14273691	7083	25	yes	tested	NA	no	tested	NA	no	no	yes	no	NA	NA	1.35072	no	no
ENSG00000129083.12	COPB1	chr11	14443440	14500027	7166	271	yes	tested	NA	no	tested	egene	yes	no	yes	yes	NA	NA	0.118983	no	no
ENSG00000175868.14	CALCB	chr11	14904997	15082342	6914	1	no	tested	NA	no	tested	NA	no	no	no	no	NA	NA	2.85404	no	no
ENSG00000166689.16	PLEKHA7	chr11	16777297	17014414	7258	13	no	tested	NA	no	tested	egene	yes	no	no	no	NA	NA	0.445153	no	no
ENSG00000110700.7	RPS13	chr11	17074388	17077706	7321	57	no	tested	NA	no	tested	egene	yes	no	yes	yes	NA	NA	-0.266939	no	no
ENSG00000187486.5	KCNJ11	chr11	17385859	17389331	8058	116	no	tested	egene	yes	tested	egene	yes	no	yes	no	NA	NA	3.47978	no	no
ENSG00000129167.9	TPH1	chr11	18017564	18042426	8717	140	no	tested	NA	no	tested	egene	yes	no	yes	no	NA	NA	-0.89236	no	no
ENSG00000166788.10	SAAL1	chr11	18069935	18106087	8917	60	no	tested	NA	yes	tested	egene	yes	no	yes	no	NA	NA	0.61243	no	no
ENSG00000110756.18	HPS5	chr11	18278668	18322198	9210	49	no	tested	NA	no	tested	egene	yes	no	yes	no	NA	NA	NA	no	yes
ENSG00000110768.12	GTF2H1	chr11	18322295	18367045	9211	5	no	tested	NA	no	tested	egene	no	no	no	no	NA	NA	-0.0642677	no	no
ENSG00000166796.12	LDHC	chr11	18412318	18452063	9310	124	yes	tested	egene	yes	tested	egene	yes	no	yes	no	NA	NA	1.21843	no	no
ENSG00000279837.1	AC112694.2	chr11	18601882	18602649	9379	6	no	not_tested	NA	no	tested	NA	no	no	no	no	NA	NA	-0.497826	no	no
ENSG00000129173.13	E2F8	chr11	19224063	19241620	9820	10	no	not_tested	NA	no	not_tested	NA	no	no	no	no	NA	NA	5.08471	no	no
ENSG00000109854.13	HTATIP2	chr11	20363685	20383783	10784	2	yes	tested	NA	no	tested	egene	no	no	yes	no	NA	NA	-1.07509	no	no
ENSG00000185238.13	PRMT3	chr11	20387558	20509338	10775	34	no	not_tested	NA	no	not_tested	egene	no	no	no	no	NA	NA	-0.356335	no	no
ENSG00000183161.6	FANCF	chr11	22622533	22625823	11842	4	no	tested	NA	no	tested	egene	no	no	no	no	NA	NA	-0.810457	no	no
ENSG00000148935.11	GAS2	chr11	22625509	22813055	11842	54	no	tested	egene	no	tested	egene	yes	no	yes	yes	NA	NA	-0.811942	no	no
ENSG00000198168.9	SVIP	chr11	22813799	22830299	11574	25	yes	tested	egene	yes	tested	egene	yes	no	yes	yes	NA	NA	-1.06896	no	no
ENSG00000205213.14	LGR4	chr11	27365961	27472790	7138	8	no	not_tested	NA	no	tested	egene	no	no	yes	no	NA	NA	-0.752412	no	yes
ENSG00000152219.5	ARL14EP	chr11	30323104	30338223	7249	269	yes	tested	egene	no	tested	egene	no	no	yes	yes	NA	NA	0.114	no	no
ENSG00000066382.16	MPPED2	chr11	30384493	30586872	6666	3	no	tested	NA	no	tested	egene	yes	no	yes	no	NA	NA	-7.18393	no	no
ENSG00000148950.11	IMMP1L	chr11	31432401	31509645	7009	66	no	tested	NA	no	tested	egene	no	no	no	no	NA	NA	0.702992	no	no
ENSG00000060749.15	QSER1	chr11	32892820	32993316	8822	18	yes	not_tested	NA	no	tested	egene	yes	no	yes	no	NA	NA	0.723865	no	no
ENSG00000176148.16	TCP11L1	chr11	33039417	33105943	8827	101	yes	tested	egene	yes	tested	egene	yes	no	yes	no	NA	NA	0.515387	no	no
ENSG00000280798.1	LINC00294	chr11	33076149	33079454	8832	101	yes	tested	NA	no	tested	NA	no	no	yes	no	NA	NA	0.311043	no	no
ENSG00000176102.13	CSTF3	chr11	33077188	33162371	8776	6	no	not_tested	NA	no	not_tested	egene	no	no	no	no	NA	NA	0.646583	no	no
ENSG00000284969.1	AL049629.2	chr11	33702692	33710283	8727	27	no	tested	NA	no	tested	NA	no	no	yes	no	NA	NA	1.25611	no	no
ENSG00000085063.17	CD59	chr11	33703010	33736479	8702	133	no	tested	egene	no	tested	egene	yes	no	yes	yes	NA	NA	1.16212	no	yes
ENSG00000110429.14	FBXO3	chr11	33740939	33774543	8699	41	no	tested	NA	no	tested	egene	yes	no	yes	no	NA	NA	-0.513026	no	no
ENSG00000166016.6	ABTB2	chr11	34150987	34358010	9622	10	no	not_tested	NA	no	not_tested	egene	no	no	no	no	NA	NA	1.23634	no	no
ENSG00000121691.7	CAT	chr11	34438934	34472060	9647	189	yes	tested	NA	no	tested	egene	yes	no	yes	no	NA	NA	-0.0945018	no	no
ENSG00000149089.13	APIP	chr11	34853094	34916379	9710	342	no	tested	egene	yes	tested	egene	yes	no	yes	no	NA	NA	1.09844	no	no
ENSG00000110435.12	PDHX	chr11	34915829	35020591	9710	17	no	tested	NA	no	tested	egene	yes	no	no	no	NA	NA	0.762505	no	yes
ENSG00000166326.7	TRIM44	chr11	35662775	35818007	9847	6	no	not_tested	NA	no	not_tested	egene	no	no	yes	no	NA	NA	-1.47574	no	yes
ENSG00000135362.14	PRR5L	chr11	36296288	36465204	9262	13	no	tested	egene	yes	tested	egene	yes	no	yes	yes	NA	NA	-3.57056	no	no
ENSG00000149084.13	HSD17B12	chr11	43680680	43855305	9427	102	no	tested	egene	yes	tested	egene	yes	no	no	yes	NA	NA	1.18956	no	yes
ENSG00000110455.14	ACCS	chr11	44065925	44084237	8889	55	no	tested	egene	yes	tested	egene	yes	no	yes	no	NA	NA	-1.06115	no	no
ENSG00000255165.1	AC134775.1	chr11	44071462	44072403	8887	7	no	tested	egene	yes	tested	NA	no	no	yes	no	NA	NA	-0.581099	no	no
ENSG00000151348.15	EXT2	chr11	44095673	44251962	8899	7	no	tested	egene	yes	tested	egene	yes	no	yes	no	NA	NA	-0.44135	no	no
ENSG00000085117.12	CD82	chr11	44564427	44620358	8780	1	no	not_tested	NA	no	tested	egene	no	no	no	no	NA	NA	0.531545	no	no
ENSG00000244267.1	RPL34P22	chr11	44629357	44629674	8948	1	no	tested	egene	yes	tested	NA	no	no	no	no	NA	NA	NA	no	no
ENSG00000181830.9	SLC35C1	chr11	45804072	45813016	6992	59	yes	tested	NA	no	tested	egene	no	no	yes	no	NA	NA	-0.532876	no	no
ENSG00000121653.11	MAPK8IP1	chr11	45885651	45906465	6735	49	no	tested	NA	yes	tested	egene	yes	no	yes	no	NA	NA	-0.78128	no	no
ENSG00000121680.16	PEX16	chr11	45909663	45918812	6664	20	no	tested	NA	no	tested	egene	no	no	no	no	NA	NA	-0.216829	no	no
ENSG00000165905.18	LARGE2	chr11	45921621	45929096	6649	1	no	tested	NA	no	tested	egene	yes	no	no	no	NA	NA	-4.26907	no	yes
ENSG00000149091.15	DGKZ	chr11	46332905	46380554	5844	15	no	not_tested	NA	no	tested	egene	no	no	no	yes	NA	NA	0.908447	no	no
ENSG00000149182.15	ARFGAP2	chr11	47164299	47177125	5123	57	no	tested	NA	no	tested	egene	yes	no	yes	no	NA	NA	NA	no	no
ENSG00000243802.2	AC090589.1	chr11	47191181	47191542	5173	3	no	tested	NA	no	tested	NA	no	no	no	no	NA	NA	NA	no	no
ENSG00000134575.13	ACP2	chr11	47239302	47248906	5322	148	yes	tested	NA	no	tested	egene	yes	no	yes	yes	NA	NA	1.40891	no	no
ENSG00000025434.19	NR1H3	chr11	47248300	47269033	5321	159	yes	tested	egene	no	tested	egene	yes	no	yes	yes	NA	NA	0.735571	no	no
ENSG00000110514.19	MADD	chr11	47269161	47330031	5387	143	no	tested	NA	no	tested	egene	yes	no	yes	yes	NA	NA	NA	no	no
ENSG00000134571.11	MYBPC3	chr11	47331406	47352702	5635	90	no	tested	NA	no	tested	egene	yes	no	yes	no	NA	NA	0.826294	no	no
ENSG00000066336.12	SPI1	chr11	47354860	47378547	5689	1	no	not_tested	NA	no	not_tested	egene	no	no	no	no	NA	NA	0.678607	no	no
ENSG00000255197.6	AC090559.1	chr11	47381509	47409369	5854	52	no	tested	NA	no	tested	egene	yes	no	yes	no	NA	NA	-1.05928	no	no
ENSG00000165915.14	SLC39A13	chr11	47407132	47416496	5839	6	no	tested	NA	no	tested	egene	no	no	no	no	NA	NA	-0.0572079	no	no
ENSG00000165916.8	PSMC3	chr11	47418769	47426473	5976	5	no	not_tested	NA	no	tested	egene	no	no	no	no	NA	NA	0.98828	no	no
ENSG00000123444.14	KBTBD4	chr11	47572197	47578976	6824	4	no	tested	NA	no	tested	egene	no	no	no	no	NA	NA	0.0737655	no	no
ENSG00000172247.4	C1QTNF4	chr11	47589667	47594411	6891	588	yes	tested	NA	yes	tested	egene	yes	no	yes	yes	NA	NA	-1.21279	no	no
ENSG00000109920.13	FNBP4	chr11	47716494	47767443	7820	57	no	tested	NA	no	tested	egene	yes	no	yes	no	NA	NA	-0.81032	no	yes
ENSG00000149115.14	TNKS1BP1	chr11	57299638	57324952	8143	1	no	tested	NA	no	tested	egene	yes	no	yes	no	NA	NA	-0.425083	no	no
ENSG00000149136.9	SSRP1	chr11	57325988	57335892	8136	4	no	tested	NA	no	tested	egene	no	no	no	yes	NA	NA	0.952831	no	no
ENSG00000265566.2	RN7SL605P	chr11	57528085	57528365	7993	14	no	tested	NA	no	tested	NA	no	no	yes	no	NA	NA	-0.96648	no	no
ENSG00000134809.9	TIMM10	chr11	57528464	57530803	7993	69	no	tested	egene	yes	tested	egene	yes	no	yes	no	NA	NA	0.650012	no	no
ENSG00000156587.16	UBE2L6	chr11	57551656	57568284	7911	44	no	tested	NA	no	tested	egene	no	no	no	no	NA	NA	-1.02956	no	no
ENSG00000156599.11	ZDHHC5	chr11	57667747	57701182	7894	66	no	tested	NA	yes	tested	egene	yes	no	no	no	NA	NA	0.22573	no	no
ENSG00000156603.19	MED19	chr11	57703714	57712323	7964	10	no	tested	NA	no	tested	egene	yes	no	no	yes	NA	NA	0.216354	no	no
ENSG00000211450.10	SELENOH	chr11	57741250	57743554	7924	2	no	tested	NA	no	tested	egene	no	no	no	no	NA	NA	-0.317299	no	no
ENSG00000198561.15	CTNND1	chr11	57753243	57819546	7936	47	no	not_tested	NA	no	tested	egene	no	no	yes	yes	NA	NA	-1.70927	no	yes
ENSG00000255299.5	AP003557.1	chr11	58497888	58505758	7764	2	no	not_tested	NA	no	not_tested	NA	no	no	no	no	NA	NA	-0.87288	no	no
ENSG00000110031.12	LPXN	chr11	58526871	58578220	7904	28	no	tested	NA	no	tested	egene	yes	no	yes	no	NA	NA	0.39919	no	no
ENSG00000242689.3	CNTF	chr11	58622665	58625733	7923	268	yes	tested	NA	no	tested	egene	yes	no	yes	yes	NA	NA	NA	no	no
ENSG00000156689.7	GLYATL2	chr11	58834065	58904215	8177	167	yes	tested	NA	no	tested	egene	yes	no	yes	no	NA	NA	-2.87575	no	no
ENSG00000255240.6	AP001636.3	chr11	58933643	59058659	7958	164	yes	tested	egene	no	tested	egene	yes	no	yes	no	NA	NA	-1.02787	no	no
ENSG00000254877.1	AP001636.2	chr11	58967596	58968291	8117	59	yes	tested	egene	no	tested	NA	no	no	yes	no	NA	NA	-2.85449	no	no
ENSG00000245571.7	FAM111A-DT	chr11	59130133	59143015	7924	394	yes	tested	egene	yes	tested	egene	yes	no	yes	no	NA	NA	-1.20659	no	no
ENSG00000166801.15	FAM111A	chr11	59142748	59155039	7925	318	no	tested	egene	yes	tested	egene	yes	no	yes	yes	NA	NA	-0.277511	no	no
ENSG00000110042.8	DTX4	chr11	59171430	59208588	7891	9	no	tested	NA	no	tested	egene	no	no	yes	yes	NA	NA	-1.63352	no	no
ENSG00000166889.14	PATL1	chr11	59636716	59669037	8126	50	no	not_tested	NA	no	tested	egene	yes	no	yes	no	NA	NA	-0.155439	no	no
ENSG00000166900.17	STX3	chr11	59713456	59805882	8078	225	no	tested	egene	yes	tested	egene	yes	no	yes	yes	NA	NA	-3.2285	no	no
ENSG00000214787.10	MS4A4E	chr11	60200270	60243137	8023	48	no	tested	NA	no	tested	egene	no	no	yes	no	NA	NA	-1.2285	no	no
ENSG00000166928.11	MS4A14	chr11	60378530	60417756	7825	133	yes	tested	egene	yes	tested	egene	yes	no	yes	yes	NA	NA	-1.34034	no	no
ENSG00000183134.5	PTGDR2	chr11	60850933	60855950	7353	15	no	not_tested	NA	no	not_tested	egene	no	no	yes	no	NA	NA	-1.01276	no	no
ENSG00000110108.10	TMEM109	chr11	60914158	60923443	7484	88	no	tested	NA	no	tested	egene	yes	no	yes	yes	NA	NA	-0.952338	no	yes
ENSG00000110446.11	SLC15A3	chr11	60937084	60952530	7506	25	no	tested	NA	no	tested	egene	yes	no	yes	no	NA	NA	-0.670995	no	no
ENSG00000013725.14	CD6	chr11	60971680	61020377	7536	31	no	not_tested	NA	no	not_tested	egene	no	no	yes	yes	NA	NA	-4.29161	no	yes
ENSG00000149483.12	TMEM138	chr11	61362361	61369509	7850	10	no	tested	NA	no	tested	egene	no	no	no	no	NA	NA	-0.291428	no	no
ENSG00000134825.16	TMEM258	chr11	61768501	61792802	7217	2	no	tested	egene	no	tested	egene	yes	no	no	no	NA	Asthma	0.565115	no	no
ENSG00000134824.14	FADS2	chr11	61792980	61867354	7215	67	yes	tested	egene	yes	tested	egene	yes	no	yes	yes	Asthma	NA	-1.25681	no	no
ENSG00000149485.19	FADS1	chr11	61799627	61829318	7092	58	no	tested	egene	yes	tested	egene	yes	no	yes	yes	Asthma	Asthma	-1.15838	no	no
ENSG00000221968.9	FADS3	chr11	61873519	61892051	7015	18	no	tested	NA	no	tested	egene	no	no	yes	yes	NA	NA	-0.115754	no	no
ENSG00000167995.17	BEST1	chr11	61950063	61965515	6974	13	no	tested	NA	no	tested	egene	yes	no	yes	no	NA	NA	-1.99529	no	no
ENSG00000254772.10	EEF1G	chr11	62559596	62574086	8055	23	yes	tested	NA	no	tested	NA	no	no	yes	yes	NA	NA	-0.605148	no	no
ENSG00000149480.7	MTA2	chr11	62593214	62601865	8069	1	no	not_tested	NA	no	not_tested	egene	no	no	yes	no	NA	NA	0.781619	no	no
ENSG00000149541.10	B3GAT3	chr11	62615296	62622154	8088	9	no	tested	NA	no	tested	egene	no	no	yes	yes	NA	NA	-0.436787	no	no
ENSG00000278615.5	C11orf98	chr11	62662817	62665210	8015	6	no	tested	NA	no	tested	NA	no	no	no	no	NA	NA	0.271272	no	no
ENSG00000162194.12	LBHD1	chr11	62662817	62672255	8012	133	yes	tested	egene	yes	tested	egene	yes	no	yes	no	NA	NA	NA	no	no
ENSG00000214756.8	CSKMT	chr11	62665309	62668108	8014	97	no	not_tested	NA	no	tested	egene	no	no	yes	no	NA	NA	NA	no	no
ENSG00000168000.14	BSCL2	chr11	62690275	62709845	7979	3	no	not_tested	NA	no	tested	egene	yes	no	yes	yes	NA	NA	0.251742	no	no
ENSG00000168002.12	POLR2G	chr11	62761565	62766710	7917	2	no	tested	NA	no	tested	egene	no	no	no	no	NA	NA	0.480997	no	no
ENSG00000162231.14	NXF1	chr11	62792123	62806302	7989	32	no	tested	NA	no	tested	egene	yes	no	no	no	NA	NA	-0.68785	no	no
ENSG00000162236.12	STX5	chr11	62806860	62832051	8048	2	no	tested	NA	no	tested	egene	no	no	no	yes	NA	NA	0.168065	no	no
ENSG00000255717.7	SNHG1	chr11	62851987	62855953	8013	34	no	tested	NA	no	tested	egene	yes	no	yes	yes	NA	NA	-0.505374	no	no
ENSG00000184743.13	ATL3	chr11	63624087	63671921	7105	95	yes	tested	NA	no	tested	egene	yes	no	yes	yes	NA	NA	-0.440774	no	no
ENSG00000110583.13	NAA40	chr11	63938994	63957319	7096	47	no	tested	NA	no	tested	egene	yes	no	yes	no	NA	NA	-0.233675	no	no
ENSG00000167770.11	OTUB1	chr11	63985853	64001811	7154	53	yes	not_tested	NA	no	tested	egene	yes	no	yes	yes	NA	NA	0.390763	no	no
ENSG00000133315.11	MACROD1	chr11	63998558	64166113	6817	2	no	not_tested	NA	no	not_tested	egene	no	no	no	no	NA	NA	-0.949047	no	no
ENSG00000256341.1	AP006333.2	chr11	64118272	64119210	6953	47	yes	tested	NA	no	tested	NA	no	no	yes	no	NA	NA	-1.62791	no	no
ENSG00000149781.12	FERMT3	chr11	64206678	64223886	6680	18	yes	not_tested	NA	no	not_tested	egene	no	no	no	no	NA	NA	0.861333	no	no
ENSG00000149761.9	NUDT22	chr11	64225941	64230686	6631	27	no	tested	NA	no	tested	egene	no	no	no	no	NA	NA	-0.0547122	no	no
ENSG00000173486.13	FKBP2	chr11	64241095	64244134	6611	60	yes	tested	NA	no	tested	egene	no	no	yes	yes	NA	NA	-0.290217	no	no
ENSG00000286264.1	AP001453.5	chr11	64241144	64244134	6611	65	yes	tested	NA	no	tested	NA	no	no	yes	no	NA	NA	-0.314173	no	no
ENSG00000173457.11	PPP1R14B	chr11	64244479	64246943	6601	4	no	tested	NA	no	tested	egene	no	no	no	no	NA	NA	0.267753	yes	no
ENSG00000173113.7	TRMT112	chr11	64316460	64317559	6455	33	no	tested	NA	no	tested	egene	yes	no	yes	yes	NA	NA	0.346226	no	no
ENSG00000126432.14	PRDX5	chr11	64318121	64321811	6450	7	yes	tested	NA	no	tested	egene	yes	no	yes	no	NA	NA	0.389174	no	no
ENSG00000236935.1	AP003774.2	chr11	64325050	64329504	6425	80	no	tested	egene	yes	tested	egene	yes	no	yes	no	NA	NA	0.335113	no	no
ENSG00000168071.22	CCDC88B	chr11	64340204	64357534	6383	25	yes	tested	NA	no	tested	egene	yes	no	yes	no	NA	NA	-1.44233	no	no
ENSG00000168067.12	MAP4K2	chr11	64784918	64803241	6199	2	no	not_tested	NA	no	tested	egene	no	no	no	no	NA	NA	0.660281	no	no
ENSG00000133895.16	MEN1	chr11	64803510	64811294	6206	147	no	tested	NA	no	tested	egene	yes	no	yes	no	NA	NA	0.682392	no	yes
ENSG00000110047.18	EHD1	chr11	64851642	64888296	6218	138	no	tested	NA	no	tested	egene	yes	no	yes	yes	NA	NA	1.10956	no	no
ENSG00000229719.5	MIR194-2HG	chr11	64889560	64893449	6221	1	no	not_tested	NA	no	not_tested	NA	no	no	no	no	NA	NA	NA	no	no
ENSG00000068971.14	PPP2R5B	chr11	64917553	64934475	6252	38	no	tested	NA	no	tested	egene	yes	no	no	no	NA	NA	-0.485634	no	no
ENSG00000149735.7	GPHA2	chr11	64934471	64935893	6263	25	no	not_tested	NA	no	tested	NA	no	no	yes	no	NA	NA	-1.05185	no	no
ENSG00000168070.12	MAJIN	chr11	64937517	64972108	6206	7	no	not_tested	NA	no	tested	egene	no	no	yes	no	NA	NA	-0.261822	no	no
ENSG00000168062.10	BATF2	chr11	64987945	64997018	6240	36	yes	tested	egene	yes	tested	egene	no	no	no	no	NA	NA	-1.82535	no	no
ENSG00000110025.13	SNX15	chr11	65027439	65040572	6261	39	yes	tested	NA	no	tested	egene	no	no	yes	no	NA	NA	1.04509	no	no
ENSG00000168061.17	SAC3D1	chr11	65040901	65044828	6290	16	yes	tested	NA	no	tested	egene	yes	no	yes	no	NA	NA	2.41972	no	no
ENSG00000162298.18	SYVN1	chr11	65127279	65134533	6304	4	no	not_tested	NA	no	not_tested	egene	no	no	no	no	NA	NA	1.15201	no	yes
ENSG00000255200.1	PGAM1P8	chr11	65174117	65176470	6316	72	yes	tested	egene	yes	tested	egene	yes	no	yes	no	NA	NA	0.266213	no	no
ENSG00000254614.2	AP003068.2	chr11	65177606	65181834	6328	54	yes	tested	egene	yes	tested	egene	yes	no	yes	no	NA	NA	0.0839337	no	no
ENSG00000014216.16	CAPN1	chr11	65180566	65212006	6326	17	no	not_tested	NA	no	not_tested	egene	no	no	no	no	NA	NA	0.707941	no	no
ENSG00000014138.9	POLA2	chr11	65261920	65305589	6331	16	no	not_tested	NA	no	tested	egene	no	no	yes	no	NA	NA	1.34164	no	no
ENSG00000126391.14	FRMD8	chr11	65386621	65413525	6401	1	no	not_tested	NA	no	not_tested	egene	no	no	no	yes	NA	NA	NA	no	no
ENSG00000245532.9	NEAT1	chr11	65422774	65445540	6415	53	no	tested	NA	yes	tested	egene	yes	no	yes	yes	NA	NA	-0.822844	no	no
ENSG00000278144.1	AP000944.4	chr11	65423273	65423392	6415	4	no	tested	NA	no	tested	NA	no	no	no	no	NA	NA	-0.895505	no	no
ENSG00000277599.1	AP000944.2	chr11	65423960	65424118	6412	35	yes	tested	NA	no	tested	NA	no	no	yes	no	NA	NA	-0.897404	no	no
ENSG00000251562.8	MALAT1	chr11	65497688	65506516	6330	4	no	not_tested	NA	no	not_tested	NA	no	no	no	no	NA	NA	-1.56578	no	no
ENSG00000260233.3	ZNRD2-AS1	chr11	65568482	65570423	6309	10	no	tested	NA	no	tested	egene	yes	no	yes	no	NA	NA	-0.957642	no	no
ENSG00000176973.8	FAM89B	chr11	65572349	65574198	6312	18	no	not_tested	NA	no	tested	egene	yes	no	yes	no	NA	NA	-0.438315	no	no
ENSG00000173327.8	MAP3K11	chr11	65597756	65614249	6261	99	no	tested	NA	no	tested	egene	yes	no	yes	yes	NA	NA	-0.609753	no	no
ENSG00000197136.4	PCNX3	chr11	65615773	65637439	6263	29	no	tested	NA	no	tested	egene	yes	no	yes	no	NA	NA	0.0547264	no	no
ENSG00000285533.2	RELA-DT	chr11	65663006	65671716	6268	32	yes	tested	NA	no	tested	NA	no	no	no	no	NA	NA	-1.43434	no	no
ENSG00000172922.11	RNASEH2C	chr11	65715032	65720803	6235	22	no	tested	NA	yes	tested	egene	yes	no	yes	no	NA	NA	-0.303896	no	no
ENSG00000172818.10	OVOL1	chr11	65787063	65797214	6190	24	yes	tested	NA	no	tested	NA	no	no	yes	yes	ADE, Allergic, Atopic_Asthma, pAsthma	NA	-1.98548	no	no
ENSG00000172803.18	SNX32	chr11	65833943	65853701	6108	67	no	tested	egene	yes	tested	egene	yes	no	yes	yes	NA	NA	-1.49853	no	no
ENSG00000172638.13	EFEMP2	chr11	65866441	65873592	6070	88	no	tested	NA	no	tested	egene	yes	no	yes	yes	NA	NA	-3.35491	no	yes
ENSG00000172543.8	CTSW	chr11	65879837	65883741	6091	55	yes	tested	NA	yes	tested	egene	yes	no	yes	no	NA	NA	-2.35756	no	no
ENSG00000172500.13	FIBP	chr11	65883740	65888531	6115	1	no	not_tested	NA	no	tested	egene	no	no	no	no	NA	NA	0.574387	no	no
ENSG00000175376.9	EIF1AD	chr11	65996545	66002176	5968	45	yes	tested	NA	no	tested	egene	yes	no	yes	yes	NA	NA	0.048696	no	no
ENSG00000175334.8	BANF1	chr11	66002228	66004149	5968	100	yes	tested	NA	no	tested	egene	yes	no	yes	yes	NA	NA	0.71443	no	no
ENSG00000087365.16	SF3B2	chr11	66050729	66069308	5899	61	yes	tested	NA	no	tested	egene	yes	no	yes	yes	NA	NA	0.226617	no	no
ENSG00000255320.1	AP000759.1	chr11	66244840	66246239	5743	204	no	tested	egene	yes	tested	egene	yes	no	yes	no	NA	NA	NA	no	no
ENSG00000174791.11	RIN1	chr11	66330241	66336840	5780	47	no	tested	NA	no	tested	egene	yes	no	yes	no	NA	NA	1.42761	no	no
ENSG00000174516.15	PELI3	chr11	66466327	66477337	5730	154	no	tested	NA	no	tested	egene	yes	no	yes	yes	NA	NA	-2.04257	no	no
ENSG00000255517.6	AP002748.4	chr11	66473490	66480233	5684	69	yes	tested	NA	no	tested	egene	no	no	yes	no	NA	NA	0.108936	no	no
ENSG00000174080.11	CTSF	chr11	66563464	66568841	5752	187	no	tested	egene	yes	tested	egene	yes	no	yes	no	NA	NA	-2.29177	no	no
ENSG00000173992.9	CCS	chr11	66593185	66606019	5815	120	no	tested	NA	yes	tested	egene	yes	no	yes	yes	NA	NA	-0.662094	no	no
ENSG00000173933.21	RBM4	chr11	66638667	66668374	5904	183	no	not_tested	NA	no	not_tested	NA	no	no	yes	yes	NA	NA	0.297414	no	yes
ENSG00000173898.13	SPTBN2	chr11	66685248	66729226	6164	292	yes	not_tested	NA	no	not_tested	NA	no	no	yes	yes	NA	NA	-2.38606	no	no
ENSG00000173653.8	RCE1	chr11	66843437	66846552	6702	8	no	tested	NA	no	tested	egene	yes	no	no	no	NA	NA	NA	no	no
ENSG00000173621.9	LRFN4	chr11	66856647	66860475	6807	143	yes	tested	NA	yes	tested	egene	yes	no	yes	yes	NA	NA	-1.08435	no	no
ENSG00000173156.7	RHOD	chr11	67056847	67072017	7216	8	yes	tested	NA	no	tested	egene	yes	no	yes	no	NA	NA	-4.99254	no	no
ENSG00000172932.16	ANKRD13D	chr11	67289303	67302484	7089	21	no	not_tested	NA	no	tested	egene	yes	no	yes	no	NA	NA	-0.423636	no	no
ENSG00000172613.8	RAD9A	chr11	67317871	67398410	7081	21	no	not_tested	NA	no	not_tested	egene	no	no	yes	yes	NA	NA	-0.289845	no	no
ENSG00000175482.9	POLD4	chr11	67350772	67356972	7103	3	no	not_tested	NA	no	not_tested	egene	no	no	no	no	NA	NA	0.831264	no	no
ENSG00000084207.18	GSTP1	chr11	67583742	67586656	7165	47	yes	tested	NA	no	tested	egene	no	no	yes	no	NA	NA	1.96339	no	no
ENSG00000167792.13	NDUFV1	chr11	67605653	67612554	7192	80	yes	tested	NA	no	tested	egene	yes	no	yes	yes	NA	NA	0.166942	no	no
ENSG00000231793.5	DOC2GP	chr11	67612653	67616257	7218	8	no	tested	NA	no	tested	egene	yes	no	no	yes	NA	NA	-1.18558	no	no
ENSG00000167799.10	NUDT8	chr11	67627938	67629937	7306	9	no	tested	NA	no	tested	egene	yes	no	no	no	NA	NA	0.431997	no	no
ENSG00000132744.8	ACY3	chr11	67642555	67650730	7421	17	no	tested	NA	yes	tested	egene	yes	no	yes	no	NA	NA	4.22566	no	no
ENSG00000275022.1	MIR6753	chr11	68044794	68044957	8055	19	no	not_tested	NA	no	tested	NA	no	no	yes	no	NA	NA	0.496011	no	no
ENSG00000162337.12	LRP5	chr11	68312591	68449275	8841	66	no	not_tested	NA	no	tested	egene	no	no	yes	no	NA	NA	-0.456116	no	no
ENSG00000132749.11	TESMIN	chr11	68707440	68751520	9357	65	yes	tested	NA	yes	tested	egene	yes	no	no	no	NA	NA	0.728878	no	no
ENSG00000197345.13	MRPL21	chr11	68891276	68903835	8988	126	yes	tested	NA	yes	tested	egene	yes	no	yes	no	NA	NA	0.550645	no	no
ENSG00000132740.9	IGHMBP2	chr11	68903891	68940601	8988	170	yes	tested	egene	yes	tested	egene	yes	no	yes	no	NA	NA	-0.304045	no	no
ENSG00000162341.18	TPCN2	chr11	69048932	69136316	9233	127	yes	tested	egene	yes	tested	egene	yes	no	yes	no	NA	NA	0.37628	no	no
ENSG00000284713.1	SMIM38	chr11	69155478	69159752	9639	50	yes	not_tested	NA	no	tested	NA	no	no	no	no	NA	NA	0.869641	no	no
ENSG00000131626.18	PPFIA1	chr11	70270700	70385312	9364	83	no	tested	egene	no	tested	egene	no	no	yes	yes	NA	NA	0.445809	no	no
ENSG00000254682.1	AP002387.2	chr11	71448674	71452157	9406	209	yes	tested	egene	yes	tested	egene	yes	no	yes	no	NA	NA	-1.41992	no	no
ENSG00000172890.13	NADSYN1	chr11	71453203	71524107	9401	216	yes	tested	egene	yes	tested	egene	yes	no	yes	no	NA	NA	-0.64306	no	no
ENSG00000248671.8	AP003498.1	chr11	71673885	71818238	9460	200	no	tested	NA	no	tested	egene	yes	no	yes	no	NA	NA	-1.94309	no	no
ENSG00000158483.16	FAM86C1	chr11	71787510	71801237	9468	276	yes	tested	NA	yes	tested	egene	yes	no	yes	no	NA	NA	0.246888	no	no
ENSG00000137496.18	IL18BP	chr11	71998613	72005715	9288	10	no	tested	NA	no	tested	egene	yes	no	no	yes	NA	NA	-0.92036	no	no
ENSG00000214530.9	STARD10	chr11	72754729	72793681	7284	55	no	tested	egene	no	tested	egene	yes	no	yes	yes	NA	NA	-1.1611	no	no
ENSG00000168010.11	ATG16L2	chr11	72814406	72843674	7220	53	yes	tested	NA	no	tested	egene	yes	no	yes	no	NA	NA	-0.988306	no	no
ENSG00000137478.15	FCHSD2	chr11	72836745	73142318	7049	1	no	not_tested	NA	no	not_tested	egene	no	no	yes	no	NA	NA	-0.681598	no	no
ENSG00000054967.13	RELT	chr11	73376399	73397474	7178	12	no	not_tested	NA	no	not_tested	egene	no	no	yes	no	NA	NA	-0.696393	no	no
ENSG00000021300.14	PLEKHB1	chr11	73646178	73662819	7172	7	no	tested	NA	no	tested	egene	yes	no	yes	yes	NA	NA	NA	no	no
ENSG00000175582.19	RAB6A	chr11	73675638	73761137	7263	157	yes	tested	NA	no	tested	egene	yes	no	yes	yes	NA	NA	-0.127687	no	no
ENSG00000175581.14	MRPL48	chr11	73787872	73865133	7295	243	no	not_tested	NA	no	tested	egene	yes	no	no	yes	NA	NA	0.773574	no	no
ENSG00000255847.5	AP003717.1	chr11	73963657	73970287	7494	12	no	tested	NA	no	tested	NA	no	no	no	no	NA	NA	-2.24365	no	no
ENSG00000175567.10	UCP2	chr11	73974672	73983246	7520	16	no	tested	NA	yes	tested	egene	yes	no	no	yes	NA	NA	1.01245	no	no
ENSG00000254974.1	AP001372.4	chr11	74485580	74486051	7711	50	no	tested	egene	yes	tested	NA	no	no	yes	no	NA	NA	-1.60703	no	no
ENSG00000175536.7	LIPT2	chr11	74490519	74493724	7717	61	yes	tested	NA	no	tested	egene	yes	no	yes	no	NA	NA	0.320104	no	no
ENSG00000166435.15	XRRA1	chr11	74807739	74949200	7531	192	no	tested	egene	yes	tested	egene	yes	no	yes	yes	NA	NA	NA	no	no
ENSG00000278879.1	AP000560.1	chr11	74830574	74832510	7712	200	no	tested	NA	no	tested	NA	no	no	yes	no	NA	NA	-0.861434	no	no
ENSG00000241170.3	AP001992.1	chr11	74876286	74920022	7657	93	no	tested	egene	yes	tested	egene	yes	no	yes	no	NA	NA	-0.341733	no	no
ENSG00000137486.17	ARRB1	chr11	75260122	75351705	7525	67	no	tested	egene	yes	tested	egene	yes	no	yes	no	NA	NA	-1.80023	no	no
ENSG00000279117.1	AP001972.5	chr11	75260129	75262466	7414	53	no	tested	NA	no	tested	NA	no	no	yes	no	NA	NA	-2.25283	no	no
ENSG00000149273.15	RPS3	chr11	75399518	75422280	7494	14	yes	tested	egene	no	tested	egene	yes	no	yes	no	NA	NA	-0.3502	no	no
ENSG00000158555.15	GDPD5	chr11	75434640	75525941	7280	138	no	tested	egene	yes	tested	egene	yes	no	yes	yes	NA	NA	1.99465	no	yes
ENSG00000149257.15	SERPINH1	chr11	75562056	75572783	7185	9	no	not_tested	NA	no	tested	egene	yes	no	yes	no	NA	NA	-1.17824	no	no
ENSG00000255081.1	AP003168.2	chr11	75914201	75915213	7596	1	no	not_tested	NA	no	not_tested	NA	no	no	no	no	NA	NA	NA	no	no
ENSG00000179240.12	GVQW3	chr11	76381303	76414619	7915	51	no	not_tested	NA	no	not_tested	egene	no	no	yes	no	NA	NA	0.795931	no	no
ENSG00000078124.12	ACER3	chr11	76860867	77026797	7487	8	no	tested	NA	no	tested	egene	no	no	no	no	NA	NA	-0.193231	no	no
ENSG00000087884.14	AAMDC	chr11	77821109	77918432	8166	365	yes	tested	NA	no	tested	egene	yes	no	yes	yes	NA	NA	0.477788	no	no
ENSG00000254459.1	AP002812.2	chr11	77829654	77872262	8155	392	no	tested	egene	yes	tested	NA	no	no	yes	no	NA	NA	-1.5956	no	no
ENSG00000255449.1	AP002812.5	chr11	77866412	77870091	8153	440	no	tested	NA	no	tested	egene	yes	no	yes	no	NA	NA	-0.671438	no	no
ENSG00000241782.1	AP002812.1	chr11	77868722	77869195	8155	46	no	tested	NA	no	tested	egene	yes	no	no	no	NA	NA	-0.589809	no	no
ENSG00000149262.17	INTS4	chr11	77878720	77994671	8096	101	no	tested	NA	no	tested	egene	yes	no	no	no	NA	NA	-0.0582139	no	no
ENSG00000151366.13	NDUFC2	chr11	78068297	78079862	8174	123	yes	tested	NA	no	tested	egene	yes	no	yes	no	NA	NA	0.65633	no	no
ENSG00000159063.13	ALG8	chr11	78100936	78139653	8218	145	yes	tested	egene	no	tested	egene	yes	no	yes	yes	NA	NA	-0.133132	no	no
ENSG00000246174.9	KCTD21-AS1	chr11	78139771	78175323	8218	237	yes	tested	egene	yes	tested	egene	yes	no	yes	yes	NA	NA	0.153328	no	no
ENSG00000033327.13	GAB2	chr11	78215293	78418348	8399	331	no	tested	egene	yes	tested	egene	yes	no	yes	yes	NA	NA	-1.2621	no	no
ENSG00000288538.1	AP002985.1	chr11	78223815	78225909	8191	568	no	tested	NA	no	tested	NA	no	no	yes	no	NA	NA	-0.873327	no	no
ENSG00000251323.3	LINC02728	chr11	78423982	78429836	8405	564	yes	tested	egene	yes	tested	egene	yes	no	yes	no	NA	NA	-2.16745	no	no
ENSG00000137513.10	NARS2	chr11	78435968	78574874	8627	8	no	tested	NA	no	tested	egene	yes	no	yes	no	NA	NA	NA	no	no
ENSG00000149256.16	TENM4	chr11	78652829	79441030	9276	68	no	tested	egene	yes	tested	egene	yes	no	yes	yes	NA	NA	-2.21501	no	no
ENSG00000137502.10	RAB30	chr11	82973133	83071923	9246	77	no	tested	NA	no	tested	egene	yes	no	yes	yes	NA	NA	0.440072	no	no
ENSG00000246067.8	RAB30-DT	chr11	83072052	83107789	9246	55	yes	tested	egene	no	tested	egene	yes	no	yes	no	NA	NA	-0.0962306	no	yes
ENSG00000150672.17	DLG2	chr11	83455012	85627922	7703	21	no	tested	egene	no	tested	egene	no	no	yes	yes	NA	NA	1.49537	no	no
ENSG00000137501.17	SYTL2	chr11	85694224	85811159	8056	88	yes	tested	NA	no	tested	egene	yes	no	yes	yes	NA	NA	5.75743	no	no
ENSG00000073921.18	PICALM	chr11	85957175	86069882	8176	12	no	tested	NA	no	tested	egene	yes	no	no	yes	NA	NA	0.598685	no	no
ENSG00000074266.21	EED	chr11	86244753	86278813	8693	51	no	tested	NA	no	tested	egene	yes	no	no	yes	NA	NA	1.12598	no	yes
ENSG00000151376.16	ME3	chr11	86441108	86672636	9732	55	no	tested	egene	no	tested	egene	no	no	yes	no	NA	NA	-4.81551	no	no
ENSG00000166575.17	TMEM135	chr11	87037844	87328824	10277	10	no	tested	NA	no	tested	egene	yes	no	no	no	NA	NA	0.300486	no	no
ENSG00000109861.16	CTSC	chr11	88293592	88337761	10187	19	no	tested	NA	no	tested	egene	yes	no	no	yes	NA	NA	-0.996096	no	no
ENSG00000280367.1	AP002364.1	chr11	90223153	90226538	7815	89	yes	tested	NA	no	tested	NA	no	no	yes	no	NA	NA	NA	no	no
ENSG00000166002.7	SMCO4	chr11	93478472	93543391	8755	27	no	tested	NA	no	tested	egene	yes	no	yes	no	NA	NA	3.4805	no	no
ENSG00000166004.15	CEP295	chr11	93661682	93730358	8809	116	yes	not_tested	NA	no	tested	egene	yes	no	yes	no	NA	NA	0.12027	no	no
ENSG00000210825.1	SNORA40	chr11	93735111	93735236	9038	1	no	not_tested	NA	no	tested	NA	no	no	no	no	NA	NA	-0.242776	no	no
ENSG00000110218.9	PANX1	chr11	94128841	94181968	8885	57	no	tested	NA	yes	tested	egene	yes	no	yes	no	NA	NA	-0.550214	no	no
ENSG00000250519.7	AP002784.1	chr11	94185439	94282203	8889	6	no	tested	egene	yes	tested	NA	no	no	no	no	NA	NA	-1.39796	no	no
ENSG00000123901.9	GPR83	chr11	94377316	94401419	8697	44	no	tested	egene	yes	tested	egene	yes	no	no	no	NA	NA	-1.45781	no	no
ENSG00000020922.13	MRE11	chr11	94415570	94493885	8653	186	yes	tested	egene	yes	tested	egene	yes	no	yes	no	NA	NA	-0.138653	no	no
ENSG00000255893.1	AP000786.1	chr11	94472908	94473570	8671	143	yes	tested	egene	yes	tested	egene	yes	no	yes	no	NA	NA	-0.357249	no	no
ENSG00000196371.3	FUT4	chr11	94543840	94549898	8660	9	no	not_tested	NA	no	tested	egene	no	no	yes	no	NA	NA	-1.62855	no	no
ENSG00000134627.12	PIWIL4	chr11	94543840	94621421	8660	6	no	not_tested	NA	no	tested	egene	yes	no	yes	no	NA	NA	-2.38572	no	no
ENSG00000166025.18	AMOTL1	chr11	94706431	94876748	8807	17	no	not_tested	NA	no	not_tested	egene	no	no	no	no	NA	NA	3.16389	no	no
ENSG00000150316.12	CWC15	chr11	94962620	94973556	8498	6	no	tested	NA	no	tested	egene	yes	no	no	no	NA	NA	0.262858	no	no
ENSG00000149218.5	ENDOD1	chr11	95089846	95132645	8594	21	no	not_tested	NA	no	tested	egene	yes	no	yes	no	NA	NA	-0.121357	no	no
ENSG00000245552.7	AP000787.1	chr11	95150539	95234391	8641	3	no	tested	NA	no	tested	egene	yes	no	yes	no	NA	NA	-1.11219	no	no
ENSG00000077458.13	FAM76B	chr11	95768953	95790409	8595	118	yes	tested	NA	no	tested	egene	no	no	yes	no	NA	NA	1.33233	no	no
ENSG00000166037.11	CEP57	chr11	95789965	95832693	8593	220	yes	tested	egene	yes	tested	egene	yes	no	yes	no	NA	NA	1.08652	no	no
ENSG00000149231.15	CCDC82	chr11	96352769	96389956	9576	32	no	tested	egene	yes	tested	egene	yes	no	no	no	NA	NA	0.0720959	no	no
ENSG00000248027.1	AP001351.1	chr11	100684162	100687955	10977	1	no	not_tested	NA	no	not_tested	NA	no	no	no	no	NA	NA	-1.90268	no	no
ENSG00000110318.15	CEP126	chr11	101915010	102001062	9603	1	no	not_tested	NA	no	tested	egene	yes	no	yes	no	NA	NA	-0.800149	no	no
ENSG00000137673.9	MMP7	chr11	102520508	102530747	9667	2	no	tested	NA	no	tested	NA	no	no	yes	no	NA	NA	1.05196	no	no
ENSG00000182359.15	KBTBD3	chr11	106051098	106077459	7562	13	no	tested	NA	no	tested	egene	yes	no	no	no	NA	NA	-0.145916	no	no
ENSG00000261098.1	AP000766.1	chr11	107312132	107316271	8957	41	no	tested	egene	yes	tested	egene	yes	no	no	no	NA	NA	-0.826776	no	no
ENSG00000075239.14	ACAT1	chr11	108116695	108147603	8852	126	no	tested	NA	no	tested	egene	yes	no	yes	yes	NA	NA	0.968287	no	no
ENSG00000285696.1	AP002433.2	chr11	108142458	108150381	8864	348	no	tested	NA	no	tested	NA	no	no	yes	no	NA	NA	-0.808667	no	no
ENSG00000149308.17	NPAT	chr11	108157215	108222638	8783	326	yes	tested	egene	yes	tested	egene	yes	no	yes	yes	NA	NA	NA	no	no
ENSG00000149311.18	ATM	chr11	108222484	108369102	8782	340	yes	tested	egene	yes	tested	egene	yes	no	yes	yes	NA	NA	-0.32719	no	no
ENSG00000178202.13	POGLUT3	chr11	108472112	108498384	8057	16	no	tested	egene	yes	tested	egene	yes	no	yes	no	NA	NA	0.111185	no	no
ENSG00000110723.12	EXPH5	chr11	108505435	108593768	8019	59	no	tested	egene	yes	tested	egene	yes	no	yes	yes	NA	NA	-1.99693	no	no
ENSG00000178105.11	DDX10	chr11	108665069	108940927	8052	53	no	not_tested	NA	no	not_tested	egene	no	no	yes	no	NA	NA	-0.183149	no	no
ENSG00000196167.10	COLCA1	chr11	111290787	111305498	7877	68	no	tested	egene	yes	tested	egene	yes	no	yes	yes	NA	NA	1.15693	no	no
ENSG00000170145.5	SIK2	chr11	111602449	111730855	7555	133	yes	tested	NA	yes	tested	egene	yes	no	yes	yes	Allergic, Asthma	NA	-0.140416	no	no
ENSG00000197580.13	BCO2	chr11	112175512	112224699	7847	33	no	tested	NA	no	tested	egene	yes	no	no	yes	NA	NA	-0.575519	no	no
ENSG00000250303.4	LINC02762	chr11	112270749	112362534	7804	86	yes	tested	egene	no	tested	egene	no	no	yes	no	NA	NA	-2.23722	no	no
ENSG00000149292.16	TTC12	chr11	113314529	113383544	8396	88	no	tested	egene	yes	tested	egene	yes	no	no	no	NA	NA	-0.936298	no	no
ENSG00000270179.1	AP002840.2	chr11	113368478	113369117	8575	1	no	tested	egene	no	tested	egene	yes	no	no	no	NA	NA	-2.04184	no	no
ENSG00000170209.5	ANKK1	chr11	113387779	113400416	8564	20	no	tested	egene	yes	tested	egene	yes	no	no	no	NA	NA	-3.83845	no	no
ENSG00000076043.10	REXO2	chr11	114439386	114450279	8091	9	no	not_tested	NA	no	not_tested	egene	no	no	no	no	NA	NA	0.469984	no	yes
ENSG00000118137.9	APOA1	chr11	116835751	116837950	9606	3	no	tested	NA	no	tested	NA	no	no	no	no	NA	NA	-1.34804	no	no
ENSG00000254851.1	AP005018.2	chr11	117135528	117138582	9958	291	no	tested	egene	yes	tested	egene	yes	no	yes	no	NA	NA	-0.78234	no	no
ENSG00000149577.16	SIDT2	chr11	117178736	117197445	9986	146	no	tested	egene	yes	tested	egene	yes	no	yes	yes	NA	NA	-1.86008	no	no
ENSG00000149591.17	TAGLN	chr11	117199370	117207464	9982	203	no	tested	egene	yes	tested	egene	yes	no	yes	yes	NA	NA	-2.44797	no	no
ENSG00000160613.13	PCSK7	chr11	117204337	117232525	9946	16	no	not_tested	egene	no	not_tested	egene	no	no	yes	no	NA	NA	-0.560343	no	no
ENSG00000280143.1	AP000892.4	chr11	117204967	117210292	9982	143	no	tested	NA	no	tested	NA	no	no	yes	no	NA	NA	-2.09215	no	no
ENSG00000177103.15	DSCAML1	chr11	117427772	117817525	8638	12	no	tested	egene	no	tested	egene	no	no	yes	yes	NA	NA	-6.1208	no	no
ENSG00000137731.14	FXYD2	chr11	117800844	117828698	8630	11	no	tested	egene	no	tested	egene	no	no	yes	no	NA	NA	-3.78402	no	no
ENSG00000160593.19	JAML	chr11	118193725	118225094	8249	63	no	tested	egene	yes	tested	egene	yes	no	yes	no	NA	NA	4.43002	no	no
ENSG00000110344.10	UBE4A	chr11	118359600	118399211	8141	12	no	not_tested	NA	no	not_tested	egene	no	no	no	no	NA	NA	-0.206256	no	no
ENSG00000118058.23	KMT2A	chr11	118436490	118526832	8172	1	no	not_tested	NA	no	tested	egene	no	no	no	no	NA	NA	0.733593	no	no
ENSG00000118096.8	IFT46	chr11	118544528	118572970	8163	13	no	not_tested	NA	no	not_tested	egene	no	no	no	no	NA	NA	NA	no	no
ENSG00000095139.14	ARCN1	chr11	118572390	118603033	8164	3	no	tested	NA	no	tested	egene	no	no	no	no	NA	NA	0.214287	no	no
ENSG00000278376.1	AP004609.5	chr11	118791254	118793137	8115	315	yes	tested	NA	no	tested	NA	no	no	yes	no	NA	NA	-0.305588	no	no
ENSG00000160683.5	CXCR5	chr11	118883892	118897787	8044	1	no	not_tested	NA	no	tested	egene	no	no	no	no	NA	NA	-0.494471	yes	no
ENSG00000255121.2	CCDC84-DT	chr11	118994824	118998004	8197	18	no	not_tested	NA	no	not_tested	egene	no	no	yes	no	NA	NA	1.4929	no	no
ENSG00000186166.9	CCDC84	chr11	118998138	119015793	8198	14	no	tested	NA	no	tested	egene	yes	no	no	no	NA	NA	-0.553169	no	no
ENSG00000118181.11	RPS25	chr11	119015712	119018678	8263	230	no	not_tested	NA	no	tested	egene	no	no	yes	yes	NA	NA	-0.562207	no	no
ENSG00000196655.12	TRAPPC4	chr11	119018766	119025454	8261	162	yes	tested	egene	no	tested	egene	yes	no	yes	yes	NA	NA	0.514315	no	no
ENSG00000149428.19	HYOU1	chr11	119044188	119057227	8198	44	no	tested	NA	no	tested	egene	no	no	yes	no	NA	NA	0.707838	no	no
ENSG00000160695.14	VPS11	chr11	119067692	119081978	8208	79	yes	tested	NA	no	tested	egene	yes	no	yes	no	NA	NA	-0.278447	no	no
ENSG00000256269.10	HMBS	chr11	119084866	119093549	8207	76	yes	tested	NA	yes	tested	egene	yes	no	yes	yes	NA	NA	0.785205	no	no
ENSG00000172269.19	DPAGT1	chr11	119096503	119108331	8214	69	yes	tested	NA	no	tested	egene	yes	no	yes	yes	NA	NA	0.524806	no	no
ENSG00000172375.13	C2CD2L	chr11	119102198	119118544	8232	80	no	tested	NA	no	tested	egene	yes	no	yes	yes	NA	NA	0.922379	no	no
ENSG00000160703.16	NLRX1	chr11	119166568	119184016	8084	2	no	tested	NA	no	tested	egene	no	no	yes	no	NA	NA	0.976324	no	no
ENSG00000110395.7	CBL	chr11	119206298	119313926	8114	45	no	tested	NA	no	tested	egene	yes	no	yes	no	NA	NA	0.341427	no	no
ENSG00000154114.12	TBCEL	chr11	121024072	121090775	8176	35	no	tested	NA	no	tested	egene	no	no	no	yes	NA	NA	0.429252	no	no
ENSG00000246790.2	AP000977.1	chr11	121447331	121453013	7951	3	no	not_tested	egene	no	tested	egene	yes	no	no	no	NA	NA	1.90801	no	no
ENSG00000137642.13	SORL1	chr11	121452314	121633763	7950	2	no	tested	egene	no	tested	egene	no	no	no	yes	NA	NA	1.45782	no	no
ENSG00000109944.11	JHY	chr11	122882683	122963862	9333	25	no	tested	egene	no	tested	egene	no	no	no	no	NA	NA	-5.48241	no	no
ENSG00000023171.18	GRAMD1B	chr11	123358428	123627774	10571	28	no	tested	egene	yes	tested	egene	yes	no	yes	yes	NA	NA	2.52094	no	no
ENSG00000166261.11	ZNF202	chr11	123723914	123741675	10508	70	no	tested	egene	no	tested	egene	yes	no	yes	no	NA	NA	-0.651021	no	no
ENSG00000110002.16	VWA5A	chr11	124115404	124147721	10390	339	no	tested	egene	yes	tested	egene	yes	no	yes	no	NA	NA	-2.67883	no	no
ENSG00000154146.13	NRGN	chr11	124739942	124747210	9959	7	no	tested	NA	no	tested	egene	yes	no	no	no	NA	NA	2.56106	no	yes
ENSG00000245498.7	AP000866.1	chr11	124800424	124834487	9983	29	no	tested	NA	yes	tested	egene	yes	no	yes	no	NA	NA	-0.272038	no	no
ENSG00000154134.15	ROBO3	chr11	124865432	124881471	9900	96	no	not_tested	egene	no	tested	egene	yes	no	yes	no	NA	NA	-1.14788	no	no
ENSG00000149548.15	CCDC15	chr11	124954121	125041489	9780	126	yes	tested	egene	yes	tested	egene	yes	no	yes	yes	NA	NA	2.10242	no	no
ENSG00000134955.12	SLC37A2	chr11	125063302	125090516	9700	19	no	tested	NA	no	tested	egene	yes	no	yes	no	NA	NA	-3.97318	no	no
ENSG00000150433.9	TMEM218	chr11	125096545	125111763	9632	7	no	tested	NA	no	tested	egene	yes	no	no	no	NA	NA	-0.158249	no	no
ENSG00000165526.9	RPUSD4	chr11	126202096	126211692	9526	21	no	tested	NA	no	tested	egene	yes	no	no	yes	NA	NA	0.231589	no	no
ENSG00000110074.11	FOXRED1	chr11	126269055	126278131	9565	89	no	tested	NA	yes	tested	egene	yes	no	yes	yes	NA	NA	0.76292	no	no
ENSG00000150455.13	TIRAP	chr11	126283065	126298845	9569	19	no	tested	NA	no	tested	egene	no	no	no	yes	NA	NA	-0.595083	no	no
ENSG00000134954.14	ETS1	chr11	128458761	128587558	8599	4	no	tested	NA	no	tested	egene	no	no	no	yes	NA	NA	0.349215	no	no
ENSG00000134909.18	ARHGAP32	chr11	128965060	129279324	8652	103	no	tested	egene	yes	tested	egene	yes	no	no	yes	NA	NA	-3.5408	no	no
ENSG00000170322.14	NFRKB	chr11	129863636	129895590	9122	34	no	tested	egene	no	tested	egene	no	no	yes	yes	NA	NA	NA	no	no
ENSG00000084234.17	APLP2	chr11	130068147	130144811	9367	26	no	not_tested	NA	no	tested	egene	no	no	yes	no	NA	NA	NA	no	no
ENSG00000149418.11	ST14	chr11	130159782	130210362	9618	39	yes	tested	egene	yes	tested	egene	yes	no	yes	no	NA	NA	2.89227	no	no
ENSG00000196323.14	ZBTB44	chr11	130226677	130314917	9885	5	no	not_tested	NA	no	not_tested	egene	no	no	no	no	NA	NA	0.568959	no	no
ENSG00000120451.10	SNX19	chr11	130875436	130916509	10493	107	no	tested	egene	yes	tested	egene	yes	no	yes	no	NA	NA	0.152989	no	no
ENSG00000151503.13	NCAPD3	chr11	134150113	134225454	9898	43	no	tested	egene	yes	tested	egene	yes	no	yes	yes	NA	NA	1.58782	no	yes
ENSG00000120645.12	IQSEC3	chr12	66767	178455	4667	23	no	not_tested	egene	no	tested	egene	yes	no	no	no	NA	NA	-2.4428	no	no
ENSG00000010379.16	SLC6A13	chr12	220621	262873	5523	1	no	not_tested	NA	no	not_tested	egene	no	no	no	no	NA	NA	-0.887634	no	no
ENSG00000120647.10	CCDC77	chr12	389273	442642	6361	21	yes	not_tested	NA	no	not_tested	egene	no	no	yes	yes	NA	NA	-0.137202	no	no
ENSG00000139044.12	B4GALNT3	chr12	459939	563509	6720	30	no	tested	egene	yes	tested	egene	yes	no	yes	no	NA	NA	2.03508	no	no
ENSG00000171840.12	NINJ2	chr12	564296	663779	8038	2	no	not_tested	NA	no	not_tested	egene	no	no	no	no	NA	NA	2.32877	no	no
ENSG00000177406.5	NINJ2-AS1	chr12	630858	664196	7861	66	yes	tested	NA	yes	tested	egene	yes	no	yes	no	NA	NA	-0.973683	no	no
ENSG00000060237.17	WNK1	chr12	752579	911452	8378	31	no	not_tested	egene	no	tested	egene	yes	no	yes	yes	NA	NA	0.284409	no	no
ENSG00000002016.18	RAD52	chr12	911736	990053	9585	2	no	not_tested	egene	no	tested	egene	yes	no	yes	no	NA	NA	0.143798	no	no
ENSG00000082805.20	ERC1	chr12	990509	1495933	9588	5	no	tested	NA	no	tested	egene	yes	no	no	no	NA	NA	0.623734	no	no
ENSG00000151065.14	DCP1B	chr12	1946053	2004535	9626	23	no	tested	NA	no	tested	egene	no	no	no	no	NA	NA	0.209504	no	no
ENSG00000256030.1	CBX3P4	chr12	2786931	2794295	10047	5	no	tested	NA	no	tested	NA	no	no	no	no	NA	NA	0.409884	no	no
ENSG00000111206.13	FOXM1	chr12	2857680	2877174	9960	1	no	tested	NA	no	tested	egene	no	no	no	no	NA	NA	4.75777	no	no
ENSG00000171792.11	RHNO1	chr12	2876258	2889524	9959	191	no	tested	NA	no	tested	egene	yes	no	yes	yes	NA	NA	0.871729	no	no
ENSG00000078246.17	TULP3	chr12	2877223	2941138	9959	184	no	tested	NA	no	tested	egene	yes	no	yes	yes	NA	NA	-0.419122	no	no
ENSG00000283138.1	AC006207.1	chr12	3752518	3757842	10052	12	no	tested	NA	no	tested	NA	no	no	no	no	NA	NA	0.456334	no	no
ENSG00000078237.7	TIGAR	chr12	4307763	4360028	9510	29	no	tested	NA	no	tested	egene	yes	no	yes	no	NA	NA	0.69605	no	no
ENSG00000010219.13	DYRK4	chr12	4562204	4615302	9306	6	no	tested	egene	yes	tested	egene	yes	no	yes	no	NA	NA	-1.08936	no	no
ENSG00000111254.8	AKAP3	chr12	4615508	4649051	9269	10	no	tested	egene	yes	tested	egene	yes	no	yes	no	NA	NA	-0.272372	no	no
ENSG00000139180.11	NDUFA9	chr12	4649114	4694317	9269	5	no	tested	egene	no	tested	egene	yes	no	no	no	NA	NA	0.230227	no	no
ENSG00000256988.2	AC005833.2	chr12	4804499	4830747	9183	27	no	tested	NA	no	tested	NA	no	no	yes	no	NA	NA	1.36496	no	no
ENSG00000010278.14	CD9	chr12	6199715	6238271	8999	7	no	tested	NA	no	tested	egene	yes	no	no	no	NA	NA	2.6884	no	no
ENSG00000215039.7	CD27-AS1	chr12	6439158	6451567	8949	3	no	not_tested	egene	no	tested	egene	yes	no	yes	yes	NA	NA	-1.1735	no	no
ENSG00000139192.12	TAPBPL	chr12	6451690	6466517	8949	64	no	tested	NA	yes	tested	egene	yes	no	yes	yes	NA	NA	-0.671912	yes	no
ENSG00000139190.16	VAMP1	chr12	6462237	6470987	8939	81	yes	tested	egene	yes	tested	egene	yes	no	yes	yes	NA	NA	0.946998	no	no
ENSG00000010292.13	NCAPD2	chr12	6493356	6531955	8919	84	no	tested	egene	yes	tested	egene	yes	no	yes	yes	NA	NA	1.89946	no	no
ENSG00000111640.15	GAPDH	chr12	6534517	6538374	8917	4	no	tested	NA	no	tested	egene	yes	no	no	no	NA	NA	1.85165	no	yes
ENSG00000111641.12	NOP2	chr12	6556863	6568691	8949	1	no	not_tested	egene	no	tested	egene	no	no	no	no	NA	NA	0.245385	no	no
ENSG00000184574.10	LPAR5	chr12	6618835	6635960	9139	19	no	not_tested	NA	no	not_tested	egene	no	no	yes	yes	NA	NA	-1.27618	no	no
ENSG00000126746.17	ZNF384	chr12	6666477	6689510	9064	2	no	tested	NA	no	tested	egene	yes	no	no	yes	NA	NA	-0.0433204	no	no
ENSG00000269892.1	AC125494.2	chr12	6742985	6743641	9171	9	no	not_tested	NA	no	not_tested	egene	no	no	no	no	NA	NA	-1.82192	no	no
ENSG00000089693.10	MLF2	chr12	6747996	6767475	9204	3	no	tested	NA	no	tested	egene	yes	no	yes	yes	NA	NA	0.369597	no	no
ENSG00000111671.9	SPSB2	chr12	6870935	6889358	9474	120	yes	tested	egene	yes	tested	egene	yes	no	yes	yes	NA	NA	NA	no	no
ENSG00000010626.15	LRRC23	chr12	6873569	6914241	9457	108	yes	tested	egene	yes	tested	egene	yes	no	yes	yes	NA	NA	0.609835	no	no
ENSG00000111676.15	ATN1	chr12	6924463	6942321	9480	8	no	tested	NA	no	tested	egene	no	no	no	no	NA	NA	NA	no	no
ENSG00000111678.11	C12orf57	chr12	6943433	6946003	9451	20	no	tested	NA	no	tested	egene	yes	no	yes	no	NA	NA	-0.336924	no	no
ENSG00000215021.9	PHB2	chr12	6965327	6970753	9432	3	no	not_tested	NA	no	not_tested	egene	no	no	yes	no	NA	NA	0.513307	no	no
ENSG00000139178.11	C1RL	chr12	7089587	7109238	9275	2	no	tested	NA	no	tested	egene	yes	no	no	no	NA	NA	NA	no	no
ENSG00000205885.7	C1RL-AS1	chr12	7108052	7122501	9276	1	no	tested	egene	yes	tested	egene	yes	no	no	no	NA	NA	-0.571533	no	no
ENSG00000139182.15	CLSTN3	chr12	7129698	7158945	9253	4	no	tested	NA	no	tested	egene	yes	no	yes	no	NA	NA	0.711942	no	no
ENSG00000139197.10	PEX5	chr12	7188685	7218574	9121	43	no	not_tested	egene	no	tested	egene	yes	no	yes	yes	NA	NA	2.80568	no	no
ENSG00000065970.9	FOXJ2	chr12	8032716	8055517	9967	12	no	tested	NA	no	tested	egene	yes	no	yes	no	NA	NA	-1.98333	no	no
ENSG00000089818.18	NECAP1	chr12	8076939	8097881	9999	1	no	not_tested	NA	no	not_tested	egene	no	no	no	no	NA	NA	-0.396522	no	no
ENSG00000111729.14	CLEC4A	chr12	8123632	8138607	10029	12	yes	not_tested	NA	no	tested	egene	yes	no	yes	no	NA	NA	-2.58207	yes	no
ENSG00000226711.7	FAM66C	chr12	8180209	8216151	10037	80	yes	tested	egene	yes	tested	egene	yes	no	yes	no	NA	NA	-1.13977	no	no
ENSG00000164845.16	FAM86FP	chr12	8232512	8242948	9979	2	no	not_tested	NA	no	tested	egene	yes	no	no	no	NA	NA	-1.04216	no	no
ENSG00000166532.16	RIMKLB	chr12	8681691	8783095	9883	15	no	tested	egene	yes	tested	egene	yes	no	yes	yes	NA	NA	-1.68222	no	no
ENSG00000111752.11	PHC1	chr12	8913896	8941467	9745	8	no	tested	egene	yes	tested	egene	yes	no	no	yes	NA	NA	-1.14049	no	no
ENSG00000139187.10	KLRG1	chr12	8950044	9010760	9730	193	no	tested	NA	no	tested	egene	no	no	yes	yes	NA	NA	1.35848	no	no
ENSG00000237248.5	LINC00987	chr12	9240003	9257960	10319	3	no	tested	NA	no	tested	egene	yes	no	no	no	NA	NA	-1.09105	no	no
ENSG00000111788.10	AC009533.1	chr12	9277235	9313241	10278	92	no	tested	egene	yes	tested	egene	yes	no	yes	no	NA	NA	1.41667	no	no
ENSG00000260423.2	LINC02367	chr12	9347056	9400387	10022	16	no	tested	egene	yes	tested	egene	yes	no	yes	no	NA	NA	1.42421	no	no
ENSG00000214826.5	DDX12P	chr12	9418673	9448229	9797	359	yes	tested	egene	yes	tested	egene	yes	no	yes	no	NA	NA	2.3324	no	no
ENSG00000284634.1	AC092821.4	chr12	9448295	9657441	9797	220	no	not_tested	NA	no	tested	NA	no	no	yes	no	NA	NA	-0.147054	no	no
ENSG00000214776.12	AC092821.2	chr12	9480608	9575695	9793	358	yes	tested	egene	yes	tested	egene	yes	no	yes	no	NA	NA	1.45375	no	no
ENSG00000256594.8	AC010186.2	chr12	9648047	9658412	10087	144	yes	tested	NA	no	tested	egene	yes	no	yes	no	NA	NA	-0.550797	no	no
ENSG00000257027.1	AC010186.3	chr12	9658567	9662085	10075	199	yes	tested	egene	no	tested	egene	yes	no	yes	no	NA	NA	-0.406085	no	no
ENSG00000069493.15	CLEC2D	chr12	9664969	9699553	10098	94	no	tested	egene	no	tested	egene	yes	no	yes	yes	NA	NA	0.368691	no	no
ENSG00000213443.2	AC007068.1	chr12	9695384	9696227	10063	149	yes	tested	NA	no	tested	egene	yes	no	yes	no	NA	NA	0.603108	no	no
ENSG00000256582.1	LINC02390	chr12	9704077	9709350	10065	71	yes	tested	egene	yes	tested	egene	yes	no	yes	no	NA	NA	-2.12934	no	no
ENSG00000184293.7	CLECL1	chr12	9715860	9733299	10030	14	no	tested	NA	no	tested	egene	yes	no	yes	yes	NA	NA	-0.438558	no	no
ENSG00000245648.2	AC022075.1	chr12	10363638	10398506	10135	144	yes	tested	egene	yes	tested	egene	yes	no	yes	no	NA	NA	-0.668766	no	no
ENSG00000213809.9	KLRK1	chr12	10372353	10391874	9951	235	yes	tested	egene	yes	tested	egene	yes	no	yes	yes	NA	NA	-2.21832	no	no
ENSG00000256667.6	KLRA1P	chr12	10588063	10599669	10542	19	no	tested	egene	yes	tested	egene	yes	no	no	no	NA	NA	-0.390658	no	no
ENSG00000231887.7	PRH1	chr12	10824960	11171608	10225	601	no	tested	NA	no	tested	NA	no	no	yes	no	NA	NA	-1.03258	no	no
ENSG00000111215.12	PRR4	chr12	10845849	10849475	10301	511	no	tested	egene	yes	tested	egene	yes	no	yes	yes	NA	NA	-1.41612	no	no
ENSG00000256682.2	AC006518.2	chr12	10894943	10896952	10298	466	yes	tested	egene	yes	tested	NA	no	no	yes	no	NA	NA	-1.26077	no	no
ENSG00000212127.6	TAS2R14	chr12	10937408	11171573	10225	543	no	tested	egene	yes	tested	egene	yes	no	yes	yes	NA	NA	-0.804185	no	no
ENSG00000212125.2	TAS2R15P	chr12	10964425	10965352	10302	395	no	tested	egene	yes	tested	egene	yes	no	yes	no	NA	NA	-0.582383	no	no
ENSG00000212126.3	TAS2R50	chr12	10985913	10986912	10279	67	yes	tested	NA	no	tested	NA	no	no	no	no	NA	NA	-0.766979	no	no
ENSG00000255837.1	TAS2R20	chr12	10996495	10997875	10278	494	yes	tested	egene	yes	tested	egene	yes	no	yes	yes	NA	NA	-1.18679	no	no
ENSG00000256436.1	TAS2R31	chr12	11030387	11031407	10286	201	no	tested	egene	no	tested	NA	no	no	no	no	NA	NA	-0.355659	no	no
ENSG00000256274.1	TAS2R64P	chr12	11076769	11079171	10467	580	no	tested	egene	yes	tested	NA	no	no	no	no	NA	NA	-0.585061	no	no
ENSG00000255374.3	TAS2R45	chr12	11091287	11092313	10496	565	no	tested	egene	yes	tested	NA	no	no	no	no	NA	NA	-0.790512	no	no
ENSG00000256981.1	AC134349.2	chr12	11158785	11159694	10253	3	no	not_tested	egene	no	tested	NA	no	no	no	no	NA	NA	-0.948817	no	no
ENSG00000278654.1	AC007450.4	chr12	11500499	11501022	9976	190	no	tested	NA	no	tested	NA	no	no	no	no	NA	NA	-0.551822	no	no
ENSG00000270863.1	DDX55P1	chr12	11512723	11514136	9950	331	no	tested	egene	yes	tested	NA	no	no	yes	no	NA	NA	-1.22378	no	no
ENSG00000247157.7	LINC01252	chr12	11548030	11590369	9763	625	no	tested	egene	yes	tested	egene	yes	no	yes	no	NA	NA	-1.8047	no	no
ENSG00000070018.9	LRP6	chr12	12116025	12267044	9290	25	yes	tested	egene	no	tested	egene	yes	no	no	no	NA	NA	-0.763602	no	no
ENSG00000165714.11	BORCS5	chr12	12357078	12471233	9251	26	yes	tested	egene	no	tested	egene	yes	no	yes	no	NA	NA	NA	no	no
ENSG00000183150.8	GPR19	chr12	12660890	12696207	9332	9	no	tested	NA	yes	tested	egene	yes	no	yes	no	NA	NA	2.27453	no	no
ENSG00000013583.10	HEBP1	chr12	12974870	13000265	9350	25	no	tested	NA	yes	tested	egene	yes	no	yes	no	NA	NA	-1.79831	no	yes
ENSG00000121316.11	PLBD1	chr12	14503661	14567883	8943	2	no	not_tested	NA	no	tested	egene	no	no	no	no	NA	NA	NA	no	no
ENSG00000111341.10	MGP	chr12	14880864	14885857	8521	4	no	tested	NA	yes	tested	egene	yes	no	yes	yes	NA	NA	-1.94127	no	no
ENSG00000139055.7	ERP27	chr12	14914039	14938537	8498	6	no	tested	egene	yes	tested	egene	yes	no	no	yes	NA	NA	-0.655969	no	no
ENSG00000004700.16	RECQL	chr12	21468910	21501669	10366	12	no	tested	NA	yes	tested	egene	yes	no	yes	yes	NA	NA	-0.0539324	no	no
ENSG00000111711.10	GOLT1B	chr12	21501781	21518408	10366	2	no	tested	NA	no	tested	egene	yes	no	no	no	NA	NA	NA	no	no
ENSG00000111728.10	ST8SIA1	chr12	22063773	22437041	8409	102	no	tested	NA	no	tested	egene	no	no	yes	no	NA	NA	0.918398	no	no
ENSG00000111731.12	C2CD5	chr12	22448583	22544546	8205	164	yes	tested	NA	no	tested	egene	yes	no	yes	yes	NA	NA	-0.234174	no	no
ENSG00000139163.16	ETNK1	chr12	22625075	22690665	8168	23	no	not_tested	NA	no	not_tested	egene	no	no	no	no	NA	NA	-0.264815	no	no
ENSG00000060982.15	BCAT1	chr12	24810024	24949101	9958	1	no	tested	egene	yes	tested	egene	yes	no	no	no	NA	NA	3.10323	no	no
ENSG00000205707.11	ETFRF1	chr12	25195216	25209645	10147	9	no	tested	NA	no	tested	egene	yes	no	no	no	NA	NA	-1.96675	no	no
ENSG00000123104.12	ITPR2	chr12	26335352	26833194	9503	21	no	tested	NA	no	tested	egene	yes	no	yes	no	NA	NA	NA	no	yes
ENSG00000256625.1	AC092747.2	chr12	27121910	27147664	9086	10	no	tested	NA	no	tested	NA	no	no	no	no	NA	NA	-1.58111	no	no
ENSG00000110841.14	PPFIBP1	chr12	27523431	27695564	8759	81	no	tested	egene	yes	tested	egene	yes	no	yes	no	NA	NA	-3.7165	no	no
ENSG00000123106.10	CCDC91	chr12	28133249	28581511	8963	22	no	not_tested	NA	no	tested	egene	yes	no	yes	no	NA	NA	-0.0639423	no	no
ENSG00000275476.1	AC009318.4	chr12	29277397	29277882	10420	40	no	tested	NA	no	tested	NA	no	no	yes	no	NA	NA	-1.54517	no	no
ENSG00000257176.3	AC009318.1	chr12	29277955	29317848	10626	133	yes	tested	egene	yes	tested	egene	yes	no	yes	no	NA	NA	-1.53801	no	no
ENSG00000013573.17	DDX11	chr12	31073860	31104799	11003	216	yes	tested	egene	yes	tested	egene	yes	no	yes	no	NA	NA	0.634568	no	no
ENSG00000170456.16	DENND5B	chr12	31382226	31591136	10234	4	no	tested	egene	yes	tested	egene	yes	no	yes	no	NA	NA	NA	no	no
ENSG00000276900.1	AC023157.2	chr12	31729117	31731204	10466	17	no	not_tested	NA	no	tested	NA	no	no	no	no	NA	NA	-1.90907	no	no
ENSG00000188375.5	H3-5	chr12	31791185	31792298	10512	3	no	not_tested	egene	no	tested	egene	yes	no	no	no	NA	NA	-1.53828	no	no
ENSG00000255760.2	LINC02422	chr12	31876969	31959316	10481	117	no	tested	egene	yes	tested	egene	yes	no	yes	no	NA	NA	-2.91061	no	no
ENSG00000151746.15	BICD1	chr12	32106835	32383633	10693	47	no	tested	NA	no	tested	egene	no	no	yes	yes	NA	NA	0.778224	no	no
ENSG00000139132.14	FGD4	chr12	32399529	32646050	11115	4	no	tested	NA	no	tested	egene	no	no	no	no	NA	NA	-2.3974	no	no
ENSG00000260943.1	LINC02555	chr12	40140926	40142876	8430	76	no	tested	NA	no	tested	egene	yes	no	yes	no	NA	NA	1.58031	no	no
ENSG00000223914.4	LINC02471	chr12	40156113	40211419	8430	184	yes	tested	NA	no	tested	NA	no	no	yes	no	NA	NA	0.612201	no	no
ENSG00000188906.16	LRRK2	chr12	40196744	40369285	8496	101	no	tested	NA	no	tested	egene	yes	no	yes	yes	NA	NA	-1.3947	no	no
ENSG00000134283.18	PPHLN1	chr12	42238447	42459715	9339	296	yes	tested	NA	no	tested	egene	yes	no	yes	yes	NA	NA	0.0877537	no	no
ENSG00000139174.12	PRICKLE1	chr12	42456757	42590355	9049	2	no	not_tested	NA	no	tested	egene	no	no	no	no	NA	NA	-3.84868	no	no
ENSG00000257225.1	AC079601.2	chr12	42459366	42466128	9001	361	yes	tested	NA	no	tested	NA	no	no	yes	no	NA	NA	-1.53839	no	no
ENSG00000129317.14	PUS7L	chr12	43718993	43758817	8481	47	yes	tested	NA	no	tested	egene	yes	no	no	no	NA	NA	-0.112505	no	no
ENSG00000139173.10	TMEM117	chr12	43836081	44389762	8487	57	no	tested	NA	no	tested	egene	yes	no	yes	yes	NA	NA	-1.20421	no	no
ENSG00000177119.16	ANO6	chr12	45215987	45440404	7724	33	yes	tested	NA	no	tested	egene	no	no	yes	no	NA	NA	0.321576	no	no
ENSG00000111371.16	SLC38A1	chr12	46183063	46270017	7291	3	no	tested	NA	no	tested	egene	no	no	no	yes	NA	NA	-0.735615	no	no
ENSG00000139211.6	AMIGO2	chr12	47075707	47079951	8422	1	no	not_tested	NA	no	tested	egene	yes	no	no	no	NA	NA	-1.01089	no	no
ENSG00000179715.13	PCED1B	chr12	47079603	47236662	8421	6	no	tested	NA	no	tested	egene	yes	no	yes	yes	NA	NA	0.386714	no	no
ENSG00000258181.1	AC008083.3	chr12	47248124	47257539	8444	70	no	tested	egene	yes	tested	egene	yes	no	no	no	NA	NA	0.574489	no	no
ENSG00000257924.1	LINC02416	chr12	47353754	47369935	8558	31	yes	tested	NA	no	tested	egene	yes	no	yes	no	NA	NA	-0.272924	no	no
ENSG00000257906.3	LINC02156	chr12	47377638	47420192	8571	22	no	tested	NA	no	tested	NA	no	no	no	no	NA	NA	0.508088	no	no
ENSG00000257433.6	AC004241.1	chr12	47706083	47742294	9011	191	yes	tested	egene	yes	tested	egene	yes	no	yes	no	NA	NA	1.78364	no	no
ENSG00000274902.1	AC004241.2	chr12	47731908	47732351	8962	80	yes	tested	NA	no	tested	NA	no	no	yes	no	NA	NA	1.05366	no	no
ENSG00000079337.16	RAPGEF3	chr12	47734363	47771040	8885	16	no	tested	NA	no	tested	egene	yes	no	yes	yes	NA	NA	1.34257	no	no
ENSG00000079387.14	SENP1	chr12	48042897	48106079	8229	7	no	tested	NA	no	tested	egene	yes	no	yes	no	NA	NA	1.15872	no	no
ENSG00000240399.1	AC004801.2	chr12	48054813	48055591	8361	319	yes	tested	egene	no	tested	egene	no	no	yes	no	NA	NA	-0.593881	no	no
ENSG00000177981.11	ASB8	chr12	48147789	48181213	8112	122	no	tested	NA	no	tested	egene	yes	no	yes	yes	NA	NA	NA	no	no
ENSG00000258273.1	AC024257.2	chr12	48333755	48333901	7884	268	no	tested	NA	no	tested	egene	yes	no	yes	no	NA	NA	-1.93354	no	no
ENSG00000167528.12	ZNF641	chr12	48337180	48351414	7786	189	yes	tested	NA	no	tested	egene	no	no	yes	no	NA	NA	-0.698637	no	no
ENSG00000139620.13	KANSL2	chr12	48653211	48682238	6996	113	no	tested	NA	no	tested	egene	yes	no	yes	yes	NA	NA	-0.295173	no	no
ENSG00000174243.10	DDX23	chr12	48829756	48852842	6917	7	no	not_tested	egene	no	not_tested	egene	no	no	no	no	NA	NA	0.0434053	no	yes
ENSG00000134285.11	FKBP11	chr12	48921959	48925520	6950	102	yes	tested	egene	yes	tested	egene	yes	no	yes	yes	NA	NA	0.416325	no	no
ENSG00000258017.2	AC011603.3	chr12	49127782	49188484	6632	69	yes	tested	NA	no	tested	NA	no	no	yes	no	NA	NA	0.278011	no	no
ENSG00000123416.15	TUBA1B	chr12	49127782	49131397	6634	149	yes	tested	NA	no	tested	egene	yes	no	yes	yes	NA	NA	2.22984	no	no
ENSG00000167553.16	TUBA1C	chr12	49188736	49274600	6547	2	no	not_tested	NA	no	not_tested	egene	no	no	no	no	NA	NA	2.38711	no	yes
ENSG00000139644.13	TMBIM6	chr12	49707725	49764934	5597	48	no	tested	NA	no	tested	egene	yes	no	yes	yes	NA	NA	-0.210988	no	yes
ENSG00000178449.9	COX14	chr12	50112082	50120457	5952	21	no	tested	NA	no	tested	egene	yes	no	no	no	NA	NA	0.6447	no	no
ENSG00000272368.2	AC074032.1	chr12	50112197	50165618	5953	112	no	tested	NA	no	tested	NA	no	no	no	no	NA	NA	0.546345	no	no
ENSG00000139624.14	CERS5	chr12	50129289	50167533	6029	119	yes	tested	egene	yes	tested	egene	yes	no	no	yes	NA	NA	-0.155386	no	no
ENSG00000161813.22	LARP4	chr12	50392383	50480004	6252	113	no	tested	NA	no	tested	NA	no	no	no	no	NA	NA	0.837618	no	no
ENSG00000123268.9	ATF1	chr12	50763710	50821162	6296	73	no	not_tested	NA	no	not_tested	egene	no	no	yes	no	NA	NA	NA	no	no
ENSG00000110911.16	SLC11A2	chr12	50979401	51028566	6197	154	yes	tested	egene	no	tested	egene	yes	no	yes	no	NA	NA	-0.883158	no	no
ENSG00000135457.10	TFCP2	chr12	51093656	51173135	6578	137	no	tested	NA	no	tested	egene	yes	no	yes	no	NA	NA	0.326222	no	no
ENSG00000170545.17	SMAGP	chr12	51244558	51270415	6896	21	no	tested	NA	no	tested	egene	yes	no	yes	no	NA	NA	-2.56405	no	no
ENSG00000110934.13	BIN2	chr12	51281038	51324668	7097	65	no	tested	NA	no	tested	egene	yes	no	yes	no	NA	NA	-1.08815	no	no
ENSG00000050438.17	SLC4A8	chr12	51391317	51515763	7358	18	no	tested	NA	no	tested	egene	yes	no	yes	yes	NA	NA	0.455913	no	no
ENSG00000135503.13	ACVR1B	chr12	51951699	51997078	9302	2	no	tested	NA	no	tested	egene	yes	no	no	no	NA	NA	-1.26031	no	no
ENSG00000257542.5	OR7E47P	chr12	52084744	52108261	9209	7	no	not_tested	NA	no	not_tested	NA	no	no	yes	yes	NA	NA	-2.3556	no	no
ENSG00000063046.17	EIF4B	chr12	53006158	53042209	9187	104	no	tested	egene	yes	tested	egene	yes	no	yes	no	NA	NA	0.193813	no	no
ENSG00000257475.2	AC068888.2	chr12	53012104	53013921	9179	13	no	tested	NA	no	tested	NA	no	no	no	no	NA	NA	NA	no	no
ENSG00000139631.18	CSAD	chr12	53157663	53180909	8885	13	yes	not_tested	NA	no	tested	egene	yes	no	no	no	NA	NA	-0.545524	no	no
ENSG00000139651.11	ZNF740	chr12	53180722	53195142	8885	49	no	tested	egene	yes	tested	egene	yes	no	yes	no	NA	NA	-0.54809	no	no
ENSG00000139626.16	ITGB7	chr12	53191323	53207282	8832	17	no	tested	NA	yes	tested	egene	yes	no	yes	yes	NA	NA	-0.456567	yes	no
ENSG00000172819.17	RARG	chr12	53210567	53232980	8739	19	yes	tested	NA	no	tested	egene	yes	no	yes	yes	NA	NA	-2.4504	no	no
ENSG00000123349.14	PFDN5	chr12	53295291	53299450	8505	3	no	not_tested	NA	no	tested	egene	no	no	no	no	NA	NA	-1.04136	no	no
ENSG00000139637.14	C12orf10	chr12	53299695	53307177	8481	3	no	tested	NA	no	tested	NA	no	no	no	no	NA	NA	NA	no	no
ENSG00000094914.14	AAAS	chr12	53307456	53324864	8317	1	no	not_tested	NA	no	tested	NA	no	no	no	no	NA	NA	NA	no	no
ENSG00000139546.11	TARBP2	chr12	53500921	53506431	7706	29	no	not_tested	NA	no	not_tested	egene	no	no	yes	yes	NA	NA	0.333338	no	no
ENSG00000135390.21	ATP5MC2	chr12	53632726	53677408	7101	14	no	not_tested	NA	no	not_tested	egene	no	no	yes	no	NA	NA	-0.0814634	no	no
ENSG00000286069.2	AC076968.2	chr12	53739611	53898976	7023	5	no	tested	NA	no	tested	NA	no	no	yes	no	NA	NA	3.53235	no	no
ENSG00000249388.3	AC023794.4	chr12	54081736	54102699	7259	4	no	not_tested	NA	no	not_tested	NA	no	no	no	no	NA	NA	-1.27752	no	no
ENSG00000260470.1	AC023794.7	chr12	54145069	54147225	7426	24	no	tested	NA	no	tested	NA	no	no	yes	no	NA	NA	-1.63691	no	no
ENSG00000257534.1	AC023794.6	chr12	54162065	54164452	7460	20	no	tested	egene	no	tested	NA	no	no	yes	no	NA	NA	-1.61813	no	no
ENSG00000161638.11	ITGA5	chr12	54395261	54419266	7920	2	no	not_tested	NA	no	tested	egene	yes	no	yes	no	NA	NA	-5.89092	no	no
ENSG00000135426.16	TESPA1	chr12	54948015	54984762	8170	16	no	tested	NA	no	tested	egene	yes	no	yes	yes	NA	NA	-0.326244	no	no
ENSG00000170439.7	METTL7B	chr12	55681678	55684611	8051	9	no	tested	NA	no	tested	egene	yes	no	yes	yes	NA	NA	-2.14702	no	no
ENSG00000135424.18	ITGA7	chr12	55684568	55716043	7949	4	no	not_tested	NA	no	tested	egene	yes	no	yes	yes	NA	NA	-0.89255	yes	no
ENSG00000135441.7	BLOC1S1	chr12	55716037	55720087	7949	6	no	not_tested	NA	no	tested	egene	yes	no	no	no	NA	NA	0.206278	no	no
ENSG00000135437.10	RDH5	chr12	55720367	55724705	7948	17	no	not_tested	NA	no	tested	egene	yes	no	yes	yes	NA	NA	-0.790308	no	no
ENSG00000135414.10	GDF11	chr12	55743122	55757264	7901	22	no	tested	NA	no	tested	egene	yes	yes	yes	yes	Allergic, Asthma	NA	-2.7032	no	no
ENSG00000139531.13	SUOX	chr12	55997180	56006641	7195	52	yes	tested	egene	yes	tested	egene	yes	yes	yes	yes	Allergic, Asthma	NA	1.04943	no	no
ENSG00000197728.11	RPS26	chr12	56041351	56044697	7144	63	no	tested	NA	no	tested	egene	yes	yes	yes	yes	Allergic, pAsthma	NA	NA	no	no
ENSG00000139641.12	ESYT1	chr12	56118250	56144671	6958	1	no	not_tested	NA	no	not_tested	egene	no	no	no	no	NA	NA	-1.32721	no	yes
ENSG00000135469.13	COQ10A	chr12	56266858	56270966	6597	1	no	not_tested	NA	no	tested	egene	no	no	no	no	NA	NA	-0.19131	no	no
ENSG00000274569.1	AC024884.1	chr12	56413647	56414045	6097	2	no	not_tested	NA	no	not_tested	NA	no	no	no	no	NA	NA	0.918778	no	no
ENSG00000111602.12	TIMELESS	chr12	56416363	56449426	6020	16	no	not_tested	NA	no	not_tested	egene	no	no	no	no	NA	NA	1.21171	no	no
ENSG00000176422.14	SPRYD4	chr12	56468578	56479708	5964	4	yes	tested	NA	yes	tested	egene	yes	no	no	no	NA	NA	-0.528051	no	no
ENSG00000076067.13	RBMS2	chr12	56521820	56596193	5735	141	yes	tested	egene	yes	tested	egene	yes	no	yes	no	NA	NA	-3.09478	no	no
ENSG00000123384.14	LRP1	chr12	57128483	57213361	5782	4	yes	tested	NA	no	not_tested	egene	no	no	no	yes	NA	NA	-1.8994	no	no
ENSG00000287200.1	AC022506.2	chr12	57457596	57462818	6296	107	yes	tested	NA	no	tested	NA	no	no	yes	no	NA	NA	-4.31502	no	no
ENSG00000123329.20	ARHGAP9	chr12	57472264	57488814	6419	34	no	tested	egene	yes	tested	egene	yes	no	no	no	NA	NA	-1.86575	no	no
ENSG00000135506.16	OS9	chr12	57693955	57721557	6782	7	no	tested	NA	no	tested	egene	yes	no	no	no	NA	NA	NA	no	no
ENSG00000135452.10	TSPAN31	chr12	57738013	57750219	6882	14	no	tested	NA	no	tested	egene	yes	no	no	no	NA	NA	-0.234107	no	no
ENSG00000123427.17	EEF1AKMT3	chr12	57771492	57782541	6954	13	yes	tested	NA	yes	tested	egene	yes	no	yes	no	NA	NA	-0.362955	no	no
ENSG00000166896.9	ATP23	chr12	57906039	57959148	7111	424	no	tested	egene	yes	tested	egene	yes	no	yes	no	NA	NA	1.08589	no	no
ENSG00000135655.16	USP15	chr12	62260338	62417431	9101	50	no	tested	NA	no	tested	egene	yes	no	yes	no	NA	NA	-1.07714	no	no
ENSG00000177990.12	DPY19L2	chr12	63558913	63668849	8883	80	no	tested	egene	yes	tested	egene	yes	no	yes	no	NA	NA	3.51388	no	yes
ENSG00000255642.1	PABPC1P4	chr12	63822021	63823895	8751	48	no	tested	NA	no	tested	NA	no	no	yes	no	NA	NA	2.17016	no	no
ENSG00000183735.10	TBK1	chr12	64452092	64502114	7648	58	yes	tested	NA	no	tested	egene	yes	no	yes	yes	NA	NA	0.428277	no	no
ENSG00000135677.11	GNS	chr12	64713445	64759431	6874	19	yes	tested	NA	no	tested	egene	yes	no	yes	no	NA	NA	-0.660362	no	no
ENSG00000276853.1	AC026124.2	chr12	65171262	65171917	6892	5	no	not_tested	NA	no	not_tested	NA	no	no	no	no	NA	NA	-0.449146	no	no
ENSG00000239335.4	LLPH-DT	chr12	66130751	66134449	7914	128	yes	tested	NA	yes	tested	egene	yes	no	yes	no	NA	NA	-0.409668	no	no
ENSG00000155957.17	TMBIM4	chr12	66135846	66170072	8019	105	no	tested	egene	yes	tested	egene	yes	no	yes	no	NA	NA	-0.81267	no	no
ENSG00000090376.11	IRAK3	chr12	66189195	66254622	8047	29	no	tested	egene	yes	tested	egene	yes	no	yes	no	NA	NA	-4.47388	no	yes
ENSG00000127311.10	HELB	chr12	66302493	66343643	8210	147	yes	tested	egene	yes	tested	egene	yes	no	yes	yes	NA	NA	-2.53033	no	no
ENSG00000155974.12	GRIP1	chr12	66347431	67069162	9017	14	no	tested	egene	yes	tested	egene	no	no	yes	no	NA	NA	2.53339	no	no
ENSG00000237766.2	GGTA2P	chr12	67265842	67266966	9195	9	no	tested	NA	no	tested	NA	no	no	no	no	NA	NA	1.44474	no	no
ENSG00000255733.6	IFNG-AS1	chr12	67989445	68234686	8531	45	no	tested	egene	yes	tested	egene	yes	no	yes	no	NA	NA	2.42058	no	no
ENSG00000236946.2	HNRNPA1P70	chr12	68035767	68036853	8611	14	no	tested	NA	no	tested	egene	yes	no	yes	no	NA	NA	2.25357	no	no
ENSG00000111554.14	MDM1	chr12	68272443	68332381	8698	43	no	tested	NA	yes	tested	egene	yes	no	yes	yes	NA	NA	0.278259	no	no
ENSG00000251301.7	LINC02384	chr12	68332888	68451663	8715	22	no	tested	egene	yes	tested	egene	yes	no	yes	no	NA	NA	-0.502596	no	no
ENSG00000273824.1	AC008033.3	chr12	68426331	68427737	8736	19	no	tested	NA	no	tested	NA	no	no	yes	no	NA	NA	-0.429801	no	no
ENSG00000247363.2	AC090061.1	chr12	68674371	68687755	8769	1	no	tested	NA	no	tested	egene	yes	no	yes	no	NA	NA	0.588558	no	no
ENSG00000111581.10	NUP107	chr12	68686951	68745809	8767	75	yes	tested	egene	yes	tested	egene	yes	no	yes	yes	NA	NA	0.264747	no	no
ENSG00000256664.1	AC025423.2	chr12	68841946	68842384	8732	2	no	not_tested	NA	no	not_tested	NA	no	no	no	no	NA	NA	1.35319	no	no
ENSG00000135678.12	CPM	chr12	68842197	68971570	8833	1	no	not_tested	NA	no	tested	egene	no	no	no	no	NA	NA	3.28207	no	no
ENSG00000274979.1	AC020656.2	chr12	69326574	69331882	9133	117	no	tested	NA	no	tested	NA	no	no	yes	no	NA	NA	1.41679	no	no
ENSG00000090382.7	LYZ	chr12	69348381	69354234	9149	2	no	not_tested	NA	no	tested	egene	yes	no	no	no	NA	NA	-0.742067	no	no
ENSG00000127337.7	YEATS4	chr12	69359710	69390870	9149	103	yes	tested	egene	yes	tested	egene	yes	no	yes	yes	NA	NA	1.18369	no	no
ENSG00000166268.11	MYRFL	chr12	69825227	69959097	9734	54	no	tested	egene	yes	tested	NA	no	no	yes	yes	NA	NA	4.65479	no	no
ENSG00000257815.6	PRANCR	chr12	69901918	70243379	9356	180	no	tested	NA	no	tested	egene	yes	no	yes	no	NA	NA	0.385157	no	no
ENSG00000135643.5	KCNMB4	chr12	70366290	70434292	9418	19	no	tested	NA	no	tested	egene	no	no	yes	no	NA	NA	3.29604	no	no
ENSG00000258168.6	AC025569.1	chr12	70468080	70543040	9446	25	no	tested	NA	no	tested	NA	no	no	yes	no	NA	NA	5.33281	no	no
ENSG00000180881.19	CAPS2	chr12	75275979	75390928	8858	208	no	tested	egene	yes	tested	egene	yes	no	yes	yes	NA	NA	-0.752779	no	no
ENSG00000180481.11	GLIPR1L2	chr12	75391089	75432688	8858	317	yes	tested	egene	yes	tested	egene	yes	no	yes	yes	NA	NA	-2.23066	no	no
ENSG00000139278.10	GLIPR1	chr12	75480753	75503863	8793	8	no	tested	NA	no	tested	egene	yes	no	no	yes	NA	NA	-0.695042	no	no
ENSG00000257497.2	AC121761.1	chr12	75483454	75489820	8781	413	yes	tested	egene	yes	tested	egene	yes	no	yes	no	NA	NA	-0.875041	no	no
ENSG00000091039.17	OSBPL8	chr12	76351797	76559809	8834	219	yes	tested	NA	no	tested	egene	yes	no	yes	yes	NA	NA	-0.312127	no	no
ENSG00000067715.14	SYT1	chr12	78863993	79452008	7021	4	no	tested	NA	no	tested	egene	yes	no	no	no	NA	NA	-2.90657	no	no
ENSG00000177425.11	PAWR	chr12	79574979	79690964	6699	14	no	tested	NA	no	tested	egene	no	no	no	no	NA	NA	NA	no	no
ENSG00000058272.19	PPP1R12A	chr12	79773563	79935460	6734	42	no	tested	NA	no	tested	egene	no	no	yes	yes	NA	NA	0.242407	no	no
ENSG00000277130.1	AC073569.3	chr12	79818784	79819465	6803	19	no	tested	NA	no	tested	NA	no	no	no	no	NA	NA	0.196837	no	no
ENSG00000139324.12	TMTC3	chr12	88142296	88199887	7112	18	no	not_tested	NA	no	tested	egene	no	no	no	no	NA	NA	-0.265034	no	no
ENSG00000139318.8	DUSP6	chr12	89347235	89352501	6083	10	no	tested	NA	no	tested	egene	no	no	yes	no	NA	NA	-3.24588	no	no
ENSG00000274021.1	AC024909.1	chr12	89351015	89353271	6083	4	yes	tested	NA	no	tested	NA	no	no	yes	no	NA	NA	-2.26048	no	no
ENSG00000271327.1	AC010201.2	chr12	89367807	89369301	6099	6	no	tested	NA	no	tested	NA	no	no	no	no	NA	NA	-2.85964	no	no
ENSG00000270344.3	POC1B-AS1	chr12	89524594	89548005	6237	133	no	tested	NA	no	tested	NA	no	no	yes	no	NA	NA	-1.16896	no	no
ENSG00000258302.2	AC025034.1	chr12	89561129	89594878	6184	81	no	tested	NA	no	tested	egene	yes	no	yes	no	NA	NA	-1.92554	no	no
ENSG00000277851.2	LINC02391	chr12	92247697	92363832	8602	2	no	tested	NA	no	tested	NA	no	no	yes	no	NA	NA	-0.361162	no	no
ENSG00000205057.5	CLLU1-AS1	chr12	92420094	92428148	8598	33	yes	tested	egene	yes	tested	NA	no	no	yes	no	NA	NA	-1.70676	no	no
ENSG00000257127.6	CLLU1	chr12	92421531	92431002	8606	32	no	tested	egene	no	tested	NA	no	no	yes	yes	NA	NA	-2.72489	no	no
ENSG00000205056.8	LINC02397	chr12	92466451	92492091	8594	6	yes	tested	egene	no	tested	egene	yes	no	yes	no	NA	NA	-2.33395	no	no
ENSG00000198015.13	MRPL42	chr12	93467488	93516214	8939	25	yes	tested	egene	yes	tested	egene	yes	no	yes	yes	NA	NA	-0.494462	no	no
ENSG00000258303.1	AC012464.2	chr12	93836167	93838038	9389	2	no	tested	NA	no	tested	NA	no	no	no	no	NA	NA	NA	no	no
ENSG00000258035.2	AC123567.2	chr12	94167528	94187724	9722	25	no	tested	NA	no	tested	NA	no	no	yes	no	NA	NA	-2.73	no	no
ENSG00000057704.13	TMCC3	chr12	94567122	94650557	9945	83	no	tested	egene	yes	tested	egene	no	no	yes	no	NA	NA	-2.48777	no	no
ENSG00000184752.13	NDUFA12	chr12	94897055	95003748	10123	14	no	tested	NA	no	tested	egene	yes	no	yes	no	NA	NA	0.721624	no	yes
ENSG00000028203.18	VEZT	chr12	95217746	95302799	9995	25	no	tested	egene	yes	tested	egene	yes	no	no	no	NA	NA	2.28861	no	yes
ENSG00000136014.12	USP44	chr12	95516560	95551476	9980	15	no	tested	egene	yes	tested	egene	yes	no	no	yes	NA	NA	0.551498	no	no
ENSG00000139344.8	AMDHD1	chr12	95943331	95968720	9283	130	yes	tested	egene	yes	tested	egene	yes	no	yes	yes	NA	NA	-0.781184	no	no
ENSG00000084110.11	HAL	chr12	95972662	95996365	9163	17	no	tested	egene	yes	tested	egene	yes	no	no	no	NA	NA	-0.874125	no	no
ENSG00000111144.10	LTA4H	chr12	96000753	96043520	9152	35	yes	tested	egene	yes	tested	egene	yes	no	yes	yes	NA	NA	-0.600421	no	no
ENSG00000245017.2	LINC02453	chr12	98485544	98503855	8038	12	yes	tested	NA	yes	tested	egene	yes	no	yes	no	NA	NA	-0.380322	no	no
ENSG00000075415.13	SLC25A3	chr12	98593591	98606379	8184	34	no	tested	NA	no	tested	egene	yes	no	yes	yes	NA	NA	1.0572	no	no
ENSG00000166130.15	IKBIP	chr12	98613405	98645113	8134	66	no	tested	NA	yes	tested	egene	yes	no	yes	no	NA	NA	0.14195	no	no
ENSG00000238105.7	GOLGA2P5	chr12	100156412	100173659	7809	262	yes	tested	egene	yes	tested	egene	yes	no	yes	no	NA	NA	0.161855	no	no
ENSG00000257489.6	AC010203.1	chr12	100173196	100199783	7816	80	no	tested	NA	no	tested	NA	no	no	yes	no	NA	NA	NA	no	no
ENSG00000136021.19	SCYL2	chr12	100267140	100341715	7980	1	no	tested	NA	no	tested	egene	no	no	no	no	NA	NA	0.167919	no	no
ENSG00000111666.11	CHPT1	chr12	101696947	101744140	8376	50	yes	tested	NA	yes	tested	egene	yes	no	yes	yes	NA	NA	-3.44828	no	no
ENSG00000258230.2	AC063950.1	chr12	101773114	101773755	8427	28	no	tested	NA	no	tested	egene	yes	no	yes	no	NA	NA	-2.05802	no	no
ENSG00000120860.11	WASHC3	chr12	102012840	102062149	8399	141	no	tested	egene	no	tested	egene	yes	no	yes	no	NA	NA	0.0639222	no	no
ENSG00000257703.6	AC068643.1	chr12	103079634	103178675	8080	52	no	tested	NA	no	tested	NA	no	no	yes	no	NA	NA	-7.36258	no	no
ENSG00000179088.14	C12orf42	chr12	103237591	103496010	8854	3	no	tested	NA	no	tested	egene	no	no	no	no	NA	NA	-6.85699	no	no
ENSG00000257681.1	AC025265.1	chr12	103746315	103768858	9067	43	no	tested	egene	yes	tested	egene	yes	no	yes	no	NA	NA	-2.17196	no	no
ENSG00000111696.12	NT5DC3	chr12	103770453	103841234	9145	56	no	tested	egene	yes	tested	egene	yes	no	yes	no	NA	NA	-1.37849	no	no
ENSG00000214198.8	TTC41P	chr12	103843749	103930211	9003	9	no	tested	NA	no	tested	egene	no	no	no	no	NA	NA	-0.54236	no	no
ENSG00000284503.1	MIR3652	chr12	103930425	103930555	9005	64	yes	tested	NA	no	tested	NA	no	no	yes	yes	NA	NA	0.240443	no	no
ENSG00000139372.15	TDG	chr12	103965822	103988874	9050	108	no	tested	NA	yes	tested	egene	yes	no	yes	yes	NA	NA	0.317357	no	no
ENSG00000198431.16	TXNRD1	chr12	104215779	104350307	9254	64	no	tested	NA	yes	tested	egene	yes	no	yes	yes	NA	NA	1.50768	no	no
ENSG00000136051.15	WASHC4	chr12	105107324	105169130	9481	4	no	tested	NA	no	tested	egene	yes	no	no	no	NA	NA	-0.296883	no	no
ENSG00000136044.12	APPL2	chr12	105173297	105236203	9624	166	no	tested	NA	no	tested	egene	no	no	yes	yes	NA	NA	-0.258226	no	no
ENSG00000235162.9	C12orf75	chr12	105235290	105396097	9626	1	no	not_tested	egene	no	tested	egene	yes	no	yes	yes	NA	NA	2.53021	no	no
ENSG00000120832.10	MTERF2	chr12	106977277	106987160	8062	37	yes	not_tested	egene	no	not_tested	egene	no	no	yes	no	NA	NA	-0.564599	no	no
ENSG00000151136.15	BTBD11	chr12	107318421	107659642	8265	1	no	not_tested	NA	no	not_tested	egene	no	no	no	no	NA	NA	NA	no	no
ENSG00000240441.1	AC007622.1	chr12	107719599	107720133	8887	1	no	not_tested	NA	no	not_tested	NA	no	no	no	no	NA	NA	-0.906623	no	no
ENSG00000198855.7	FICD	chr12	108515277	108525837	9213	32	no	tested	NA	no	tested	egene	no	no	yes	no	NA	NA	0.997812	no	no
ENSG00000075856.12	SART3	chr12	108522214	108561400	9220	40	no	tested	NA	no	tested	egene	yes	no	yes	yes	NA	NA	0.265699	no	no
ENSG00000136003.15	ISCU	chr12	108562601	108569384	9223	69	yes	tested	egene	yes	tested	egene	yes	no	yes	yes	NA	NA	-0.74108	no	no
ENSG00000257221.4	AC007569.1	chr12	108628668	108642349	9305	9	no	tested	NA	no	tested	egene	yes	no	yes	no	NA	NA	-2.63887	no	no
ENSG00000110880.10	CORO1C	chr12	108645109	108731596	9353	96	no	tested	egene	yes	tested	egene	yes	no	yes	yes	NA	NA	-0.759058	no	no
ENSG00000084112.15	SSH1	chr12	108778191	108857590	9035	117	yes	tested	egene	yes	tested	egene	yes	no	yes	yes	NA	NA	-0.676696	no	no
ENSG00000135093.13	USP30	chr12	109023089	109088023	8472	27	yes	tested	egene	yes	tested	egene	yes	no	yes	yes	NA	NA	0.703908	no	no
ENSG00000256262.1	USP30-AS1	chr12	109052350	109053952	8337	17	yes	tested	egene	yes	tested	egene	yes	no	yes	yes	NA	NA	0.232688	no	no
ENSG00000189046.11	ALKBH2	chr12	109088188	109093488	8178	2	no	not_tested	NA	no	tested	egene	no	no	no	no	NA	NA	-0.194676	no	no
ENSG00000076555.15	ACACB	chr12	109116595	109268226	8123	103	yes	tested	egene	yes	tested	egene	yes	no	yes	yes	NA	NA	0.608404	no	no
ENSG00000151148.14	UBE3B	chr12	109477402	109536705	7114	104	no	tested	NA	no	tested	egene	yes	no	no	yes	NA	NA	-0.155079	no	no
ENSG00000139428.12	MMAB	chr12	109553715	109573580	6796	47	no	tested	NA	no	tested	egene	yes	no	no	no	NA	NA	-0.28393	no	no
ENSG00000139436.21	GIT2	chr12	109929802	109996389	6533	51	yes	tested	NA	no	tested	egene	yes	no	yes	no	NA	NA	0.138531	no	no
ENSG00000111231.9	GPN3	chr12	110452486	110469268	6065	1	no	tested	NA	no	tested	egene	yes	no	no	no	NA	NA	0.38402	no	no
ENSG00000111237.19	VPS29	chr12	110491083	110502111	6014	99	no	tested	NA	no	tested	egene	yes	no	yes	yes	NA	NA	0.455124	no	no
ENSG00000278993.1	AC002350.2	chr12	110501614	110503441	6014	88	no	tested	NA	no	tested	NA	no	no	yes	no	NA	NA	1.5193	no	no
ENSG00000151164.18	RAD9B	chr12	110501655	110532086	6013	1	no	not_tested	NA	no	tested	egene	no	no	no	no	NA	NA	1.03399	no	no
ENSG00000196850.6	PPTC7	chr12	110533245	110583318	5843	16	no	tested	egene	no	tested	egene	yes	no	yes	yes	NA	NA	-0.121894	no	no
ENSG00000204852.16	TCTN1	chr12	110614027	110649430	5790	63	no	not_tested	NA	no	not_tested	egene	no	no	yes	no	NA	NA	-0.25607	no	no
ENSG00000198324.13	PHETA1	chr12	111360651	111369121	5114	6	no	not_tested	NA	no	not_tested	egene	no	no	yes	no	NA	NA	-4.04104	no	no
ENSG00000111252.11	SH2B3	chr12	111405923	111451623	5069	125	no	tested	NA	no	tested	egene	yes	no	yes	yes	NA	NA	-0.109957	no	no
ENSG00000204842.18	ATXN2	chr12	111443485	111599676	5090	14	no	not_tested	egene	no	not_tested	egene	no	no	no	no	NA	NA	0.114721	no	no
ENSG00000089022.14	MAPKAPK5	chr12	111842228	111902222	5251	298	no	tested	egene	yes	tested	egene	yes	no	yes	yes	NA	NA	-0.245603	no	no
ENSG00000229186.4	ADAM1A	chr12	111899263	111901391	5169	259	no	tested	egene	yes	tested	egene	yes	no	yes	no	NA	NA	-0.435434	no	no
ENSG00000089248.7	ERP29	chr12	112013348	112023449	5193	522	yes	tested	NA	yes	tested	egene	yes	no	yes	yes	NA	NA	-0.524634	no	no
ENSG00000089127.13	OAS1	chr12	112906783	112933222	6816	166	no	tested	NA	no	tested	egene	yes	no	yes	yes	NA	NA	-1.28897	no	no
ENSG00000111331.13	OAS3	chr12	112938444	112973251	6926	117	yes	tested	NA	yes	tested	egene	yes	no	yes	yes	NA	NA	-3.5021	no	no
ENSG00000111335.13	OAS2	chr12	112978395	113011723	7076	114	no	tested	NA	no	tested	egene	yes	no	yes	yes	NA	NA	-1.73365	no	no
ENSG00000111344.11	RASAL1	chr12	113098819	113136239	7566	55	no	tested	egene	yes	tested	egene	yes	no	yes	yes	NA	NA	3.70437	no	no
ENSG00000139405.16	RITA1	chr12	113185526	113192368	7752	65	yes	tested	NA	no	tested	egene	yes	no	yes	no	NA	NA	0.946972	no	no
ENSG00000186815.12	TPCN1	chr12	113221050	113298585	7874	103	no	tested	NA	no	tested	egene	no	no	yes	yes	NA	NA	0.430386	no	yes
ENSG00000151176.8	PLBD2	chr12	113358566	113391629	8247	2	no	not_tested	NA	no	tested	egene	yes	no	yes	no	NA	NA	-1.25325	no	no
ENSG00000139410.15	SDSL	chr12	113422380	113438276	8436	8	yes	not_tested	NA	no	not_tested	egene	no	no	yes	no	NA	NA	-1.74734	no	no
ENSG00000122965.11	RBM19	chr12	113816738	113966325	9558	2	no	not_tested	NA	no	tested	egene	no	no	no	no	NA	NA	-0.536189	no	no
ENSG00000196668.4	LINC00173	chr12	116533422	116536513	8450	14	yes	tested	egene	yes	tested	egene	yes	no	yes	yes	NA	NA	-2.77184	no	no
ENSG00000111707.12	SUDS3	chr12	118376555	118418033	9400	2	no	tested	egene	no	tested	egene	no	no	no	no	NA	NA	0.496414	no	no
ENSG00000111725.11	PRKAB1	chr12	119667864	119681624	8268	95	no	tested	egene	no	tested	egene	yes	no	yes	no	NA	NA	0.555161	no	no
ENSG00000122966.16	CIT	chr12	119685791	119877320	8141	40	no	not_tested	NA	no	tested	egene	no	no	yes	yes	NA	NA	3.29497	no	no
ENSG00000111737.12	RAB35	chr12	120095099	120117502	8127	89	no	tested	NA	no	tested	egene	yes	no	yes	yes	NA	NA	0.72623	no	no
ENSG00000277283.1	AC004812.2	chr12	120116907	120119000	8127	3	no	not_tested	NA	no	tested	NA	no	no	no	no	NA	NA	0.632188	no	no
ENSG00000089154.11	GCN1	chr12	120127202	120194715	8225	7	no	tested	NA	no	tested	egene	no	no	no	no	NA	NA	0.180374	no	no
ENSG00000089157.16	RPLP0	chr12	120196699	120201235	8233	17	no	not_tested	NA	no	not_tested	egene	no	no	no	no	NA	NA	NA	no	no
ENSG00000286067.1	AC004263.2	chr12	120218070	120222668	8212	1	no	not_tested	NA	no	tested	NA	no	no	no	no	NA	NA	-0.47057	no	no
ENSG00000135097.7	MSI1	chr12	120341330	120369164	8191	1	no	not_tested	NA	no	not_tested	NA	no	no	no	no	NA	NA	-0.820544	no	no
ENSG00000170855.4	TRIAP1	chr12	120443964	120446384	8297	76	no	tested	NA	no	tested	egene	no	no	yes	no	NA	NA	0.409488	no	no
ENSG00000257218.6	GATC	chr12	120446444	120463749	8297	95	no	tested	egene	no	tested	egene	yes	no	yes	no	NA	NA	0.0689365	no	no
ENSG00000110871.15	COQ5	chr12	120503279	120534434	8345	113	yes	tested	egene	no	tested	egene	no	no	yes	yes	NA	NA	0.755215	no	no
ENSG00000022840.16	RNF10	chr12	120533480	120577588	8341	18	no	tested	NA	no	tested	egene	no	no	yes	no	NA	NA	0.500341	no	no
ENSG00000175970.11	UNC119B	chr12	120710458	120723640	8269	15	no	tested	NA	no	tested	egene	no	no	yes	no	NA	NA	0.811631	no	no
ENSG00000157837.16	SPPL3	chr12	120762510	120904358	8131	9	no	not_tested	NA	no	not_tested	egene	no	no	no	no	NA	NA	-0.50227	no	no
ENSG00000231313.2	CLIC1P1	chr12	120914400	120915123	8135	46	no	tested	NA	no	tested	NA	no	no	yes	no	NA	NA	NA	no	no
ENSG00000157895.11	C12orf43	chr12	121000486	121016502	8124	10	yes	tested	NA	no	tested	egene	yes	no	yes	no	NA	NA	0.0513184	no	no
ENSG00000089041.17	P2RX7	chr12	121132819	121188032	8234	28	no	tested	egene	yes	tested	egene	yes	no	yes	no	NA	NA	-3.26494	no	no
ENSG00000135124.14	P2RX4	chr12	121209857	121234106	8392	53	yes	tested	NA	no	tested	egene	yes	no	yes	no	NA	NA	0.096659	no	no
ENSG00000110931.19	CAMKK2	chr12	121237675	121298308	8448	11	no	tested	NA	yes	tested	egene	yes	no	no	no	NA	NA	1.08745	no	no
ENSG00000139714.12	MORN3	chr12	121648742	121672631	8383	2	no	not_tested	NA	no	tested	egene	yes	no	yes	no	NA	NA	0.775372	no	no
ENSG00000212694.8	LINC01089	chr12	121795267	121803906	8356	36	no	tested	NA	yes	tested	egene	yes	no	yes	no	NA	NA	-2.0112	no	no
ENSG00000110987.9	BCL7A	chr12	122019422	122062044	8057	32	no	tested	NA	yes	tested	egene	yes	no	yes	no	NA	NA	2.367	no	no
ENSG00000175727.14	MLXIP	chr12	122078756	122147344	7875	122	no	tested	NA	no	tested	egene	yes	no	yes	yes	NA	NA	0.136875	no	no
ENSG00000184047.19	DIABLO	chr12	122207668	122226052	7383	44	no	tested	NA	no	tested	egene	no	no	no	no	NA	NA	0.566964	no	no
ENSG00000139719.11	VPS33A	chr12	122229564	122266494	7300	10	no	tested	egene	no	tested	egene	no	no	no	no	NA	NA	NA	no	no
ENSG00000255398.3	HCAR3	chr12	122714756	122716811	7434	2	no	not_tested	NA	no	tested	egene	yes	no	no	no	NA	NA	2.01395	no	no
ENSG00000130787.14	HIP1R	chr12	122835457	122862961	7614	34	no	tested	NA	no	tested	egene	yes	no	yes	no	NA	NA	-0.185842	no	no
ENSG00000256152.2	AC027290.2	chr12	122865335	122867021	7645	60	yes	tested	NA	no	tested	NA	no	no	no	no	NA	NA	-1.89365	no	no
ENSG00000280138.1	AC027290.3	chr12	122870059	122888720	7683	1	no	not_tested	NA	no	tested	NA	no	no	no	no	NA	NA	-5.22186	no	no
ENSG00000150967.18	ABCB9	chr12	122920951	122981649	7703	297	no	tested	egene	yes	tested	egene	yes	no	yes	yes	NA	NA	0.870461	no	no
ENSG00000051825.15	MPHOSPH9	chr12	123152320	123244014	7789	15	no	tested	egene	yes	tested	egene	yes	no	no	no	NA	NA	0.928131	no	yes
ENSG00000111328.7	CDK2AP1	chr12	123250112	123272334	7841	82	no	tested	NA	no	tested	egene	yes	no	yes	no	NA	NA	1.97816	no	no
ENSG00000256092.2	SBNO1-AS1	chr12	123363868	123366113	7955	13	no	not_tested	NA	no	tested	egene	yes	no	yes	no	NA	NA	0.55652	no	no
ENSG00000150977.10	RILPL2	chr12	123410683	123436717	8021	72	yes	tested	egene	yes	tested	egene	yes	no	yes	yes	NA	NA	-1.3818	no	no
ENSG00000247373.3	TMED2-DT	chr12	123575891	123585115	8110	70	yes	tested	egene	yes	tested	egene	yes	no	yes	no	NA	NA	-0.452075	no	no
ENSG00000111364.16	DDX55	chr12	123602099	123620943	8111	175	yes	tested	egene	yes	tested	egene	yes	no	yes	yes	NA	NA	-0.36905	no	no
ENSG00000111361.13	EIF2B1	chr12	123620406	123633766	8138	13	yes	tested	NA	no	tested	egene	yes	no	yes	no	NA	NA	0.207514	no	no
ENSG00000168778.12	TCTN2	chr12	123671113	123708399	8213	6	no	not_tested	NA	no	tested	egene	yes	no	yes	no	NA	NA	-0.575715	no	no
ENSG00000119242.8	CCDC92	chr12	123918660	123972831	8980	113	no	tested	NA	yes	tested	egene	yes	no	yes	no	NA	NA	-0.415496	no	no
ENSG00000073060.16	SCARB1	chr12	124776856	124882668	10307	18	no	tested	egene	no	tested	egene	yes	no	yes	no	NA	NA	3.53247	no	no
ENSG00000150990.8	DHX37	chr12	124946826	124989131	10302	2	no	tested	NA	no	tested	egene	yes	no	no	no	NA	NA	-0.230068	no	no
ENSG00000184992.13	BRI3BP	chr12	124993645	125031231	10308	4	no	tested	egene	yes	tested	egene	yes	no	no	no	NA	NA	1.84323	no	no
ENSG00000081760.17	AACS	chr12	125065434	125143316	10511	15	yes	tested	NA	no	tested	egene	yes	no	yes	no	NA	NA	1.51929	no	no
ENSG00000279233.1	AC122688.3	chr12	125138245	125141711	10668	119	yes	tested	NA	no	tested	NA	no	no	no	no	NA	NA	0.934719	no	no
ENSG00000139370.12	SLC15A4	chr12	128793194	128823958	12362	34	yes	tested	egene	no	tested	egene	yes	no	yes	no	NA	NA	0.804924	no	no
ENSG00000274695.1	AC108704.1	chr12	128826836	128827579	12369	4	no	not_tested	NA	no	tested	NA	no	no	no	no	NA	NA	3.17359	no	no
ENSG00000151948.12	GLT1D1	chr12	128853427	128984968	12432	89	no	tested	egene	yes	tested	egene	yes	no	yes	no	NA	NA	1.42911	no	no
ENSG00000111450.14	STX2	chr12	130789600	130839266	11976	120	no	tested	egene	yes	tested	egene	yes	no	yes	no	NA	NA	0.418908	no	no
ENSG00000132341.12	RAN	chr12	130872037	130877678	11974	7	no	tested	NA	no	tested	egene	no	no	yes	no	NA	NA	1.29028	no	no
ENSG00000111452.13	ADGRD1	chr12	130953907	131141469	11806	19	no	not_tested	egene	no	tested	egene	no	no	no	no	NA	NA	-1.40856	no	no
ENSG00000279581.1	AC073862.2	chr12	130980667	130981367	11674	6	no	tested	NA	no	tested	NA	no	no	no	no	NA	NA	0.547463	no	no
ENSG00000279128.1	AC078925.2	chr12	131022769	131024741	11451	43	yes	tested	NA	no	tested	NA	no	no	no	no	NA	NA	-0.510305	no	no
ENSG00000279993.1	AC078925.3	chr12	131025561	131028060	11439	45	no	tested	NA	no	tested	NA	no	no	no	no	NA	NA	-0.577215	no	no
ENSG00000256810.2	AC078925.1	chr12	131029110	131035487	11377	43	no	tested	NA	no	tested	NA	no	no	no	no	NA	NA	NA	no	no
ENSG00000061936.9	SFSWAP	chr12	131711089	131799737	10961	1	no	tested	NA	no	tested	egene	no	no	no	no	NA	NA	-0.434013	no	no
ENSG00000198598.6	MMP17	chr12	131828393	131851783	10747	6	no	tested	egene	yes	tested	egene	yes	no	no	no	NA	NA	-7.51272	no	no
ENSG00000185684.15	EP400P1	chr12	132084283	132131639	10647	123	yes	tested	egene	yes	tested	egene	yes	no	yes	no	NA	NA	0.313521	no	no
ENSG00000256576.2	LINC02361	chr12	132186735	132189695	10555	56	no	tested	egene	no	tested	egene	yes	no	yes	no	NA	NA	-1.45135	no	no
ENSG00000182870.13	GALNT9	chr12	132196372	132329589	10027	11	no	tested	NA	no	tested	egene	yes	no	no	yes	NA	NA	-1.47972	no	no
ENSG00000112787.13	FBRSL1	chr12	132489551	132585188	9023	11	yes	not_tested	NA	no	not_tested	egene	no	no	yes	no	NA	NA	-1.3122	no	no
ENSG00000177084.18	POLE	chr12	132623762	132687376	7841	1	no	not_tested	NA	no	tested	egene	no	no	no	no	NA	NA	1.2665	no	no
ENSG00000176894.10	PXMP2	chr12	132687587	132704985	7838	109	no	tested	NA	no	tested	egene	no	no	yes	no	NA	NA	3.41611	no	no
ENSG00000176915.15	ANKLE2	chr12	132725503	132761832	7567	17	no	tested	NA	no	tested	egene	yes	no	yes	no	NA	NA	0.318001	no	no
ENSG00000196458.11	ZNF605	chr12	132918306	132956306	6801	164	no	tested	NA	no	tested	egene	no	no	yes	no	NA	NA	-0.866169	no	no
ENSG00000198040.10	ZNF84	chr12	133037292	133063304	6661	49	yes	not_tested	egene	no	not_tested	egene	no	no	yes	no	NA	NA	-1.2111	no	no
ENSG00000214029.5	ZNF891	chr12	133106817	133130473	6408	205	yes	tested	egene	no	tested	egene	no	no	yes	no	NA	NA	-1.5089	no	no
ENSG00000090612.22	ZNF268	chr12	133181409	133214832	6143	4	no	tested	NA	no	tested	egene	yes	no	no	no	NA	NA	-0.582777	no	no
ENSG00000237636.3	ANKRD26P3	chr13	19262797	19344973	10438	253	yes	tested	NA	no	tested	NA	no	no	no	no	NA	NA	5.41237	no	no
ENSG00000196199.14	MPHOSPH8	chr13	19633659	19673441	12218	18	no	tested	NA	yes	tested	egene	yes	no	yes	no	NA	NA	-1.16899	no	no
ENSG00000121390.19	PSPC1	chr13	19674756	19783019	12311	8	no	tested	NA	no	tested	egene	yes	no	no	no	NA	NA	0.558909	no	yes
ENSG00000121742.19	GJB6	chr13	20221962	20232365	11114	42	no	tested	egene	yes	tested	egene	yes	no	yes	no	NA	NA	NA	no	no
ENSG00000165475.15	CRYL1	chr13	20403666	20525873	10683	33	no	tested	egene	no	tested	egene	yes	no	yes	no	NA	NA	-1.99363	no	no
ENSG00000032742.17	IFT88	chr13	20567069	20691437	10638	78	no	tested	NA	no	tested	egene	yes	no	yes	yes	NA	NA	-0.571369	no	no
ENSG00000238286.1	SLC35E1P1	chr13	20607268	20608131	10651	205	no	tested	egene	yes	tested	NA	no	no	yes	no	NA	NA	-0.467957	no	no
ENSG00000150457.9	LATS2	chr13	20973036	21061586	11337	3	no	tested	egene	yes	tested	egene	yes	no	no	no	NA	NA	-0.556374	no	no
ENSG00000233325.3	MIPEPP3	chr13	21298139	21306373	11220	1	no	not_tested	NA	no	not_tested	NA	no	no	yes	no	NA	NA	-0.325036	no	no
ENSG00000224429.8	LINC00539	chr13	21302862	21348721	11176	58	no	tested	NA	no	tested	egene	yes	no	yes	no	NA	NA	-0.315618	no	no
ENSG00000180776.15	ZDHHC20	chr13	21372573	21459370	10979	99	no	tested	NA	no	tested	egene	yes	no	yes	no	NA	NA	0.184598	no	no
ENSG00000102699.6	PARP4	chr13	24420931	24512778	11487	29	no	tested	NA	no	tested	egene	yes	no	yes	no	NA	NA	-0.1716	no	no
ENSG00000132972.19	RNF17	chr13	24764169	24879921	11703	51	no	tested	NA	no	tested	egene	yes	no	yes	no	NA	NA	NA	no	no
ENSG00000139505.11	MTMR6	chr13	25246201	25288009	11147	61	yes	tested	NA	no	tested	egene	yes	no	yes	yes	NA	NA	0.354999	no	no
ENSG00000230641.1	USP12-AS2	chr13	27172259	27182998	10984	3	no	tested	NA	no	tested	egene	no	no	no	no	NA	NA	2.45313	no	no
ENSG00000275294.4	LINC02340	chr13	27178263	27251288	10789	50	no	tested	NA	no	tested	NA	no	no	yes	no	NA	NA	1.13468	no	no
ENSG00000122034.16	GTF3A	chr13	27424619	27435823	10797	28	yes	tested	egene	yes	tested	egene	yes	no	yes	no	NA	NA	-0.149989	no	no
ENSG00000122033.14	MTIF3	chr13	27435643	27450591	10756	2	no	not_tested	NA	no	not_tested	egene	no	no	yes	no	NA	NA	-0.183011	no	no
ENSG00000186184.19	POLR1D	chr13	27620742	27744237	10809	20	yes	tested	egene	yes	tested	egene	yes	no	yes	no	NA	NA	0.435696	no	no
ENSG00000139508.15	SLC46A3	chr13	28700064	28718970	10180	63	no	tested	NA	no	tested	egene	yes	no	no	yes	NA	NA	0.160407	no	no
ENSG00000102781.14	KATNAL1	chr13	30202630	30307551	9938	1	no	not_tested	NA	no	not_tested	egene	no	no	no	no	NA	NA	2.48142	no	no
ENSG00000238121.6	LINC00426	chr13	30340267	30377145	9624	22	no	tested	NA	no	tested	egene	yes	no	yes	yes	NA	NA	1.43531	no	no
ENSG00000225039.1	LINC01058	chr13	30419519	30422237	9635	37	no	tested	NA	no	tested	NA	no	no	yes	yes	NA	NA	1.82377	no	no
ENSG00000189403.15	HMGB1	chr13	30456704	30617597	9501	49	no	not_tested	egene	no	tested	egene	yes	no	yes	yes	NA	NA	1.6385	no	no
ENSG00000073910.22	FRY	chr13	31846713	32299125	8071	13	no	tested	egene	no	tested	egene	no	no	yes	no	NA	NA	2.30265	no	no
ENSG00000139618.15	BRCA2	chr13	32315086	32400266	8445	2	no	not_tested	NA	no	tested	egene	yes	no	yes	no	NA	NA	1.60244	no	no
ENSG00000244754.9	N4BP2L2	chr13	32432417	32538885	8178	8	no	not_tested	NA	no	tested	egene	no	no	yes	no	NA	NA	-1.42745	no	no
ENSG00000281026.1	N4BP2L2-IT2	chr13	32504506	32509395	8182	7	no	tested	NA	no	tested	NA	no	no	no	no	NA	NA	-2.04158	no	no
ENSG00000172915.18	NBEA	chr13	34942287	35673022	8406	34	yes	tested	NA	no	tested	egene	no	no	yes	no	NA	NA	-0.213619	no	no
ENSG00000133104.14	SPART	chr13	36301638	36370180	8782	205	yes	tested	NA	no	tested	egene	no	no	yes	no	NA	NA	-7.32259	no	no
ENSG00000120664.11	SPART-AS1	chr13	36346431	36369601	8759	1	no	tested	NA	no	tested	NA	no	no	no	no	NA	NA	-2.81424	no	no
ENSG00000120699.13	EXOSC8	chr13	36998816	37009614	9366	90	yes	tested	NA	no	tested	egene	yes	no	yes	yes	NA	NA	0.143713	no	no
ENSG00000102710.20	SUPT20H	chr13	37009312	37059713	9506	182	no	tested	egene	yes	tested	egene	yes	no	yes	yes	NA	NA	-0.0674957	no	no
ENSG00000120686.12	UFM1	chr13	38349851	38363619	10269	5	no	tested	NA	no	tested	egene	no	no	no	no	NA	NA	-0.919701	no	no
ENSG00000133103.17	COG6	chr13	39655627	39791665	9467	136	yes	tested	egene	yes	tested	egene	yes	no	yes	no	NA	NA	0.160252	no	no
ENSG00000168852.13	TPTE2P5	chr13	40812309	40921749	8128	4	no	tested	NA	no	tested	egene	no	no	no	no	NA	NA	-1.7495	no	no
ENSG00000176268.5	CYCSP34	chr13	40863599	40863902	8229	329	yes	tested	egene	yes	tested	egene	yes	no	yes	no	NA	NA	-1.19692	no	no
ENSG00000287837.1	AL590064.1	chr13	40874685	40877861	8220	324	yes	tested	NA	no	tested	NA	no	no	yes	no	NA	NA	-1.21913	no	no
ENSG00000120690.16	ELF1	chr13	40931924	41061440	8065	10	no	tested	NA	no	tested	egene	yes	no	yes	yes	NA	NA	0.200403	no	no
ENSG00000229473.2	RGS17P1	chr13	40992779	40993331	7998	189	yes	tested	NA	no	tested	egene	yes	no	no	no	NA	NA	-0.605596	no	no
ENSG00000120696.9	KBTBD7	chr13	41189834	41194569	8084	15	no	tested	NA	no	tested	egene	yes	no	yes	no	NA	NA	-1.35359	no	no
ENSG00000133106.14	EPSTI1	chr13	42886388	42992249	8853	10	no	tested	NA	yes	tested	egene	yes	no	yes	no	NA	NA	-1.41953	no	no
ENSG00000120675.6	DNAJC15	chr13	43023203	43114213	8770	118	no	tested	egene	yes	tested	egene	yes	no	yes	yes	NA	NA	0.237354	no	yes
ENSG00000151773.13	CCDC122	chr13	43823909	43879740	8258	116	no	tested	egene	yes	tested	egene	yes	no	yes	no	NA	NA	1.58649	no	no
ENSG00000179630.11	LACC1	chr13	43879284	43893932	8256	137	no	tested	egene	yes	tested	egene	no	no	yes	no	NA	NA	1.70858	no	no
ENSG00000227258.6	SMIM2-AS1	chr13	44110451	44240517	7903	31	no	tested	egene	yes	tested	NA	no	no	no	yes	NA	NA	-0.657975	no	no
ENSG00000170919.16	TPT1-AS1	chr13	45341345	45417975	7922	77	no	not_tested	NA	no	tested	egene	no	no	yes	yes	NA	NA	-0.463044	no	no
ENSG00000102445.18	RUBCNL	chr13	46342000	46438190	9334	139	no	tested	NA	no	tested	egene	yes	no	yes	no	NA	NA	0.155692	no	no
ENSG00000136141.15	LRCH1	chr13	46553168	46753040	9456	17	no	tested	NA	no	tested	egene	yes	no	yes	no	NA	NA	0.598003	no	no
ENSG00000139684.15	ESD	chr13	46771256	46797420	9812	9	no	tested	NA	no	tested	egene	yes	no	yes	no	NA	NA	0.691201	no	no
ENSG00000136143.16	SUCLA2	chr13	47745736	48037968	9296	127	no	tested	egene	no	tested	egene	yes	no	yes	yes	NA	NA	0.776095	no	no
ENSG00000136159.4	NUDT15	chr13	48037726	48047221	9295	10	no	not_tested	NA	no	tested	egene	no	no	no	no	NA	NA	1.18959	no	no
ENSG00000136156.15	ITM2B	chr13	48232612	48270357	8837	255	yes	tested	NA	no	tested	egene	yes	no	yes	yes	NA	NA	-1.73211	no	yes
ENSG00000139679.15	LPAR6	chr13	48389567	48444704	8394	3	no	tested	NA	no	tested	egene	no	no	no	no	NA	NA	-1.8168	no	no
ENSG00000225131.2	PSME2P2	chr13	48771128	48771827	8227	15	no	tested	NA	no	tested	NA	no	no	yes	no	NA	NA	-0.415992	no	no
ENSG00000275202.1	AL161421.1	chr13	48974967	48976867	8096	65	no	tested	NA	no	tested	NA	no	no	no	no	NA	NA	-2.96037	no	no
ENSG00000102531.16	FNDC3A	chr13	48975912	49209779	8097	25	no	not_tested	NA	no	tested	egene	yes	no	no	no	NA	NA	-1.04694	no	yes
ENSG00000102543.14	CDADC1	chr13	49247925	49293485	7540	52	yes	tested	NA	no	tested	egene	yes	no	yes	no	NA	NA	NA	no	no
ENSG00000102547.19	CAB39L	chr13	49308650	49444064	7446	4	no	tested	NA	no	tested	egene	yes	no	no	no	NA	NA	0.944428	no	no
ENSG00000136169.16	SETDB2	chr13	49444374	49495003	7446	45	no	tested	NA	no	tested	egene	yes	no	yes	yes	NA	NA	0.426109	no	no
ENSG00000236577.1	SNRPGP14	chr13	49488970	49489364	7501	1	no	not_tested	NA	no	tested	NA	no	no	no	no	NA	NA	NA	no	no
ENSG00000136147.18	PHF11	chr13	49495665	49528981	7519	189	no	tested	NA	no	tested	egene	yes	no	yes	yes	NA	NA	-0.773238	no	no
ENSG00000136144.12	RCBTB1	chr13	49531946	49585558	7661	25	no	tested	egene	yes	tested	egene	yes	no	yes	no	NA	NA	-0.0803144	no	no
ENSG00000152213.4	ARL11	chr13	49628507	49633872	7645	82	yes	tested	egene	yes	tested	egene	yes	no	yes	no	NA	NA	-0.199434	no	no
ENSG00000123179.14	EBPL	chr13	49660674	49691486	7567	127	no	tested	egene	yes	tested	egene	yes	no	yes	no	NA	NA	-0.96552	no	no
ENSG00000102753.10	KPNA3	chr13	49699320	49792682	7522	39	no	tested	NA	no	tested	egene	yes	no	yes	no	NA	NA	0.418429	no	no
ENSG00000176124.14	DLEU1	chr13	50082169	50906856	7631	75	no	not_tested	NA	no	not_tested	egene	no	no	yes	yes	NA	NA	-0.796461	no	no
ENSG00000276089.1	AL137060.6	chr13	50082295	50082484	7632	5	no	not_tested	NA	no	tested	NA	no	no	no	no	NA	NA	-0.454563	no	no
ENSG00000233672.9	RNASEH2B-AS1	chr13	50862172	50910764	7466	31	no	tested	NA	no	tested	egene	yes	no	yes	no	NA	NA	-1.52569	no	no
ENSG00000136104.21	RNASEH2B	chr13	50909747	51024120	7466	10	yes	not_tested	egene	no	tested	egene	yes	no	yes	no	NA	NA	-0.735012	no	no
ENSG00000102796.11	DHRS12	chr13	51767993	51804162	7281	13	no	tested	NA	no	tested	egene	yes	no	no	no	NA	NA	-0.580125	no	no
ENSG00000253710.4	ALG11	chr13	52012398	52033600	7371	29	no	tested	egene	yes	tested	egene	yes	no	no	no	NA	NA	-0.264438	no	no
ENSG00000136108.15	CKAP2	chr13	52455429	52476628	7128	331	yes	tested	egene	yes	tested	egene	yes	no	yes	no	NA	NA	1.54748	no	no
ENSG00000165416.14	SUGT1	chr13	52652709	52700909	7225	684	yes	tested	NA	no	tested	egene	yes	no	yes	yes	NA	NA	-0.194631	no	no
ENSG00000184226.15	PCDH9	chr13	66302834	67230445	8025	22	no	tested	NA	no	tested	egene	yes	no	yes	no	NA	NA	-3.76823	no	no
ENSG00000136122.18	BORA	chr13	72727749	72756198	8966	4	no	not_tested	NA	no	tested	egene	yes	no	yes	no	NA	NA	0.823025	no	no
ENSG00000083535.16	PIBF1	chr13	72782133	73016461	9099	6	no	tested	NA	no	tested	egene	no	no	no	no	NA	NA	-0.246532	no	no
ENSG00000102554.14	KLF5	chr13	73054976	73077541	9129	119	no	tested	NA	no	tested	egene	no	no	yes	no	NA	NA	0.944276	no	no
ENSG00000136111.14	TBC1D4	chr13	75283503	75482169	9300	55	no	tested	egene	yes	tested	egene	yes	no	yes	no	NA	NA	4.03858	no	no
ENSG00000188243.12	COMMD6	chr13	75525219	75549439	9257	142	yes	tested	egene	no	tested	egene	yes	no	yes	yes	NA	NA	-0.121397	no	no
ENSG00000261105.6	LMO7-AS1	chr13	75604700	75635994	9105	39	no	tested	NA	no	tested	NA	no	no	yes	no	NA	NA	1.55348	no	no
ENSG00000136153.20	LMO7	chr13	75620434	75859870	9139	49	no	tested	egene	yes	tested	egene	yes	no	yes	no	NA	NA	1.34174	no	no
ENSG00000178695.6	KCTD12	chr13	76880175	76886405	8525	1	no	tested	NA	no	not_tested	egene	no	no	no	no	NA	NA	NA	no	no
ENSG00000152193.8	OBI1	chr13	78614289	78659155	8945	3	no	tested	NA	no	tested	egene	yes	no	no	no	NA	NA	0.289952	no	no
ENSG00000139746.15	RBM26	chr13	79311824	79406221	8039	22	no	tested	NA	no	tested	egene	yes	no	yes	no	NA	NA	-0.268227	no	no
ENSG00000227354.7	RBM26-AS1	chr13	79406293	79427317	8040	43	yes	tested	egene	yes	tested	egene	yes	no	yes	no	NA	NA	0.615267	no	no
ENSG00000282997.1	AL162456.1	chr13	91994518	91996523	9215	10	no	tested	NA	no	tested	NA	no	no	no	no	NA	NA	NA	no	no
ENSG00000152749.8	GPR180	chr13	94601857	94634661	9855	76	yes	tested	egene	yes	tested	egene	yes	no	yes	no	NA	NA	0.205843	no	no
ENSG00000125257.16	ABCC4	chr13	95019835	95301475	9498	1	no	not_tested	NA	no	not_tested	egene	no	no	no	no	NA	NA	0.926206	no	no
ENSG00000102595.20	UGGT2	chr13	95801580	96053482	8249	107	no	tested	NA	no	tested	egene	yes	no	yes	no	NA	NA	4.12527	no	no
ENSG00000125249.7	RAP2A	chr13	97434169	97469128	8092	8	no	tested	NA	no	tested	egene	no	no	no	no	NA	NA	2.35116	no	no
ENSG00000102572.14	STK24	chr13	98445185	98577940	9836	98	no	tested	egene	yes	tested	egene	yes	no	yes	yes	NA	NA	0.509623	no	no
ENSG00000088387.19	DOCK9	chr13	98793429	99086625	9798	152	no	tested	egene	no	tested	egene	yes	no	yes	yes	NA	NA	1.61754	no	no
ENSG00000260992.1	DOCK9-DT	chr13	99087819	99088625	9795	102	yes	tested	egene	yes	tested	egene	yes	no	yes	no	NA	NA	1.41553	no	no
ENSG00000203441.2	LINC00449	chr13	99499727	99501052	8656	20	no	not_tested	NA	no	not_tested	NA	no	no	no	yes	NA	NA	1.75959	no	no
ENSG00000125246.15	CLYBL	chr13	99606669	99897134	8492	4	no	tested	egene	yes	tested	egene	yes	no	yes	no	NA	NA	-1.76156	no	no
ENSG00000134864.10	GGACT	chr13	100530164	100589528	8895	34	no	tested	egene	yes	tested	egene	yes	no	yes	no	NA	NA	0.464406	no	no
ENSG00000224356.5	AL356966.1	chr13	100535741	100587146	8886	4	no	tested	egene	yes	tested	NA	no	no	no	no	NA	NA	0.303931	no	no
ENSG00000125247.15	TMTC4	chr13	100603927	100675093	8882	121	no	tested	egene	yes	tested	egene	yes	no	yes	yes	NA	NA	0.699117	no	no
ENSG00000134897.14	BIVM	chr13	102799119	102841533	9816	16	no	tested	egene	yes	tested	egene	yes	no	yes	no	NA	NA	0.565113	no	no
ENSG00000250878.3	METTL21EP	chr13	102880099	102896033	9798	10	no	tested	NA	no	tested	NA	no	no	no	yes	NA	NA	-2.10866	no	no
ENSG00000174405.13	LIG4	chr13	108207439	108218368	11194	62	yes	tested	egene	yes	tested	NA	no	no	yes	yes	NA	NA	-0.284234	no	no
ENSG00000139826.6	ABHD13	chr13	108218392	108234243	11194	53	no	tested	NA	no	tested	egene	no	no	yes	yes	NA	NA	-1.11513	no	no
ENSG00000139832.5	RAB20	chr13	110523066	110561722	11655	7	no	tested	egene	yes	tested	egene	no	no	yes	no	NA	NA	-4.57336	no	no
ENSG00000213995.11	NAXD	chr13	110615460	110639993	11769	65	yes	tested	egene	yes	tested	egene	yes	no	yes	no	NA	NA	0.143491	no	no
ENSG00000134905.17	CARS2	chr13	110641417	110713603	11556	151	yes	tested	NA	yes	tested	egene	yes	no	yes	yes	NA	NA	-0.531999	no	no
ENSG00000153487.13	ING1	chr13	110712736	110723339	11563	6	no	not_tested	NA	no	tested	egene	no	no	no	yes	NA	NA	-0.333683	no	no
ENSG00000088448.14	ANKRD10	chr13	110878540	110915069	10972	57	yes	tested	egene	yes	tested	egene	yes	no	yes	yes	NA	NA	-0.626894	no	no
ENSG00000277767.1	AL442128.2	chr13	110916004	110917827	10975	28	yes	tested	NA	no	tested	NA	no	no	yes	no	NA	NA	-0.859778	no	no
ENSG00000102606.18	ARHGEF7	chr13	111114559	111305737	10829	47	no	tested	egene	yes	tested	egene	yes	no	yes	yes	NA	NA	1.00115	no	no
ENSG00000153531.13	ADPRHL1	chr13	113399610	113453524	10004	4	no	not_tested	NA	no	not_tested	egene	no	no	no	no	NA	NA	1.22572	no	no
ENSG00000276248.1	AL442125.1	chr13	113527260	113530621	9723	180	yes	tested	NA	no	tested	NA	no	no	yes	no	NA	NA	0.417094	no	no
ENSG00000184497.13	TMEM255B	chr13	113759226	113816995	8532	57	no	tested	NA	no	tested	egene	yes	no	yes	no	NA	NA	0.436673	no	no
ENSG00000233695.2	GAS6-AS1	chr13	113815630	113845744	8215	59	yes	tested	egene	yes	tested	egene	yes	no	yes	no	NA	NA	-1.38508	no	no
ENSG00000130177.16	CDC16	chr13	114234887	114272723	6022	89	yes	tested	egene	yes	tested	egene	yes	no	yes	yes	NA	NA	-0.34243	no	no
ENSG00000169062.15	UPF3A	chr13	114281601	114305817	5817	50	yes	tested	NA	no	tested	egene	yes	no	yes	yes	NA	NA	0.554504	no	no
ENSG00000258768.2	AL356019.2	chr14	20260480	20264308	7601	5	no	not_tested	NA	no	tested	egene	no	no	no	no	NA	NA	-1.43604	no	no
ENSG00000100814.18	CCNB1IP1	chr14	20311368	20333312	7924	67	yes	tested	egene	yes	tested	egene	yes	no	yes	yes	NA	NA	-0.276601	no	no
ENSG00000129484.13	PARP2	chr14	20343582	20357905	8026	3	yes	not_tested	NA	no	tested	egene	yes	no	yes	no	NA	NA	1.21882	no	yes
ENSG00000185271.9	KLHL33	chr14	20425852	20436166	8414	4	no	tested	NA	no	tested	egene	yes	no	no	yes	NA	NA	-2.5549	no	no
ENSG00000092094.11	OSGEP	chr14	20446401	20455053	8481	31	yes	tested	egene	yes	tested	egene	yes	no	yes	yes	NA	NA	-0.871449	no	no
ENSG00000198805.12	PNP	chr14	20468954	20477089	8541	1	no	not_tested	NA	no	tested	egene	no	no	yes	no	NA	NA	-1.43155	no	no
ENSG00000182545.6	RNASE10	chr14	20505537	20511169	8689	3	no	tested	NA	no	tested	NA	no	no	no	no	NA	NA	-3.73319	no	no
ENSG00000169413.3	RNASE6	chr14	20781268	20782467	10471	4	no	tested	egene	yes	tested	egene	yes	no	yes	yes	NA	NA	-5.80477	no	no
ENSG00000258810.1	AL133371.2	chr14	20783888	20784293	10484	3	no	tested	egene	yes	tested	egene	yes	no	no	no	NA	NA	-7.11778	no	no
ENSG00000165801.10	ARHGEF40	chr14	21070273	21090248	11814	18	yes	tested	egene	yes	tested	egene	yes	no	yes	yes	NA	NA	-4.09277	no	no
ENSG00000165804.16	ZNF219	chr14	21090077	21104722	11685	1	no	not_tested	NA	no	tested	egene	no	no	no	no	NA	NA	-0.474766	no	no
ENSG00000092199.17	HNRNPC	chr14	21209136	21269494	11805	1	no	not_tested	NA	no	tested	NA	no	no	no	no	NA	NA	0.800305	no	yes
ENSG00000092200.12	RPGRIP1	chr14	21287939	21351301	11805	24	no	tested	egene	yes	tested	egene	yes	no	yes	no	NA	NA	0.38315	no	no
ENSG00000129472.15	RAB2B	chr14	21459020	21476960	11778	10	no	tested	NA	no	tested	egene	yes	no	no	yes	NA	NA	-0.512573	no	no
ENSG00000092203.15	TOX4	chr14	21476597	21499175	11778	2	no	tested	NA	no	tested	egene	yes	no	no	no	NA	NA	0.149005	no	no
ENSG00000129562.11	DAD1	chr14	22564907	22589224	10574	20	no	tested	NA	no	tested	egene	yes	no	yes	no	NA	NA	0.132898	no	no
ENSG00000100439.10	ABHD4	chr14	22598237	22613215	10530	1	no	not_tested	NA	no	tested	egene	no	no	no	no	NA	NA	-0.40429	no	no
ENSG00000155463.14	OXA1L	chr14	22766522	22773042	10553	1	no	tested	NA	no	tested	egene	no	no	no	no	NA	NA	-0.0431062	no	no
ENSG00000155465.19	SLC7A7	chr14	22773222	22829820	10597	6	no	tested	egene	yes	tested	egene	no	no	yes	yes	NA	NA	-2.04515	no	no
ENSG00000172590.18	MRPL52	chr14	22829883	22835037	10597	1	no	not_tested	NA	no	tested	egene	yes	no	no	no	NA	NA	0.395266	no	no
ENSG00000157227.13	MMP14	chr14	22836576	22849027	10590	15	no	tested	egene	no	tested	egene	yes	no	yes	no	NA	NA	-0.599001	no	no
ENSG00000139890.10	REM2	chr14	22883222	22887678	10486	1	no	not_tested	NA	no	not_tested	egene	no	no	no	no	NA	NA	-2.33021	no	no
ENSG00000100461.18	RBM23	chr14	22893204	22919182	10341	92	no	tested	NA	no	tested	egene	yes	no	yes	no	NA	NA	-0.157032	no	no
ENSG00000100462.16	PRMT5	chr14	22920525	22929408	10266	110	yes	tested	NA	no	tested	egene	yes	no	yes	yes	NA	NA	0.500243	no	no
ENSG00000257285.6	AL132780.1	chr14	22929607	22956374	10262	57	yes	tested	NA	no	tested	egene	yes	no	yes	no	NA	NA	-0.400371	no	no
ENSG00000092036.18	HAUS4	chr14	22946228	22957161	10302	103	no	tested	egene	yes	tested	egene	yes	no	yes	yes	NA	NA	0.896666	no	no
ENSG00000279656.1	AL132780.4	chr14	23023083	23024217	10302	17	no	tested	NA	no	tested	NA	no	no	no	no	NA	NA	-1.15753	no	no
ENSG00000092068.20	SLC7A8	chr14	23125295	23183674	9851	1	no	tested	NA	no	tested	egene	yes	no	yes	no	NA	NA	-1.22552	no	no
ENSG00000215271.9	HOMEZ	chr14	23272422	23286132	9413	1	no	not_tested	NA	no	tested	egene	no	no	no	no	NA	NA	NA	no	no
ENSG00000235194.9	PPP1R3E	chr14	23295915	23301583	9363	1	no	not_tested	NA	no	tested	egene	no	no	no	no	NA	NA	-0.753938	no	no
ENSG00000157306.14	ZFHX2-AS1	chr14	23511760	23560778	9653	15	no	tested	NA	no	tested	egene	yes	no	yes	no	NA	NA	-1.17094	no	no
ENSG00000259431.6	THTPA	chr14	23555988	23560271	9646	9	no	tested	NA	no	tested	egene	no	no	yes	no	NA	NA	-0.904729	no	no
ENSG00000213983.12	AP1G2	chr14	23559565	23568070	9571	7	yes	not_tested	NA	no	not_tested	egene	no	no	no	no	NA	NA	-0.0620233	no	no
ENSG00000258727.1	AL135999.1	chr14	23561097	23568073	9617	15	no	tested	NA	no	tested	egene	yes	no	yes	no	NA	NA	-1.66133	no	no
ENSG00000215256.4	DHRS4-AS1	chr14	23938219	24052555	9536	159	yes	tested	NA	no	tested	egene	yes	no	yes	no	NA	NA	-0.429706	no	no
ENSG00000157326.19	DHRS4	chr14	23953734	23969279	9375	156	yes	tested	egene	no	tested	egene	yes	no	yes	no	NA	NA	NA	no	no
ENSG00000187630.17	DHRS4L2	chr14	23969874	24006408	9422	136	no	tested	egene	no	tested	egene	yes	no	yes	no	NA	NA	1.12729	no	no
ENSG00000286931.1	AL136419.3	chr14	24007185	24027782	9465	11	no	tested	NA	no	tested	NA	no	no	no	no	NA	NA	1.00636	no	no
ENSG00000100908.14	EMC9	chr14	24138965	24141591	9581	21	no	tested	NA	no	tested	egene	yes	no	yes	yes	NA	NA	1.09112	no	yes
ENSG00000259321.1	AL136295.2	chr14	24139445	24140444	9576	17	no	tested	NA	no	tested	egene	yes	no	yes	no	NA	NA	-1.65786	no	no
ENSG00000278784.1	AL136295.7	chr14	24201612	24202811	9698	6	yes	tested	NA	no	tested	NA	no	no	no	no	NA	NA	-0.510732	no	no
ENSG00000286825.1	AL096870.8	chr14	24271726	24279089	9716	3	no	tested	NA	no	tested	NA	no	no	no	no	NA	NA	0.206471	no	no
ENSG00000157379.14	DHRS1	chr14	24290598	24299780	9809	2	no	tested	NA	no	tested	egene	yes	no	no	no	NA	NA	NA	no	no
ENSG00000196943.14	NOP9	chr14	24299850	24309124	9809	3	no	tested	NA	no	tested	egene	no	no	no	no	NA	NA	0.401187	no	no
ENSG00000139899.11	CBLN3	chr14	24426545	24430954	10178	20	no	tested	egene	yes	tested	egene	yes	no	yes	no	NA	NA	-0.819368	no	no
ENSG00000100441.10	KHNYN	chr14	24429286	24441843	10173	14	no	tested	NA	no	tested	egene	yes	no	yes	no	NA	NA	-0.529771	no	no
ENSG00000100445.17	SDR39U1	chr14	24439766	24442904	10201	46	yes	not_tested	egene	no	tested	egene	no	no	yes	yes	NA	NA	-0.885092	no	no
ENSG00000184304.16	PRKD1	chr14	29576479	30191898	7791	51	no	tested	egene	yes	tested	egene	yes	no	yes	no	NA	NA	-2.63286	no	no
ENSG00000092108.21	SCFD1	chr14	30622311	30735850	7996	99	no	tested	NA	no	tested	egene	yes	no	yes	yes	NA	NA	0.263218	no	no
ENSG00000100473.18	COCH	chr14	30874514	30895065	8479	7	no	tested	egene	no	tested	egene	yes	no	no	no	NA	NA	2.36861	no	no
ENSG00000258525.2	AL049830.3	chr14	30876179	30889808	8474	25	no	not_tested	egene	no	tested	NA	no	no	no	no	NA	NA	NA	no	no
ENSG00000196792.12	STRN3	chr14	30893799	31026401	8591	41	no	tested	NA	no	tested	egene	yes	no	yes	yes	NA	NA	0.602433	no	no
ENSG00000258655.2	ARHGAP5-AS1	chr14	32074946	32076793	9037	3	no	tested	NA	no	tested	egene	no	no	no	no	NA	NA	-2.2989	no	no
ENSG00000286527.1	AL161665.2	chr14	32200433	32201736	9416	1	no	tested	NA	no	tested	NA	no	no	no	no	NA	NA	-1.23985	no	no
ENSG00000165410.15	CFL2	chr14	34709113	34714823	9416	10	yes	tested	egene	yes	tested	egene	yes	no	yes	no	NA	NA	0.685223	no	no
ENSG00000258738.1	AL121603.2	chr14	34874343	34876459	9017	27	yes	tested	NA	no	tested	egene	yes	no	yes	no	NA	NA	0.342897	no	no
ENSG00000092020.10	PPP2R3C	chr14	35085467	35122517	8969	86	no	not_tested	NA	no	not_tested	egene	no	no	yes	no	NA	NA	0.489832	no	no
ENSG00000100890.16	PRORP	chr14	35121846	35277622	8965	26	no	tested	NA	no	tested	NA	no	no	yes	no	NA	NA	1.08549	no	no
ENSG00000174373.16	RALGAPA1	chr14	35538352	35809304	8124	242	no	tested	egene	yes	tested	egene	yes	no	yes	yes	NA	NA	-1.0104	no	no
ENSG00000151332.19	MBIP	chr14	36298564	36320637	8358	81	no	tested	NA	no	tested	egene	yes	no	yes	yes	NA	NA	0.654349	no	no
ENSG00000100934.15	SEC23A	chr14	39031919	39109646	9281	13	yes	not_tested	NA	no	not_tested	NA	no	no	yes	no	NA	NA	0.221999	no	no
ENSG00000150527.17	MIA2	chr14	39230231	39388513	9370	37	no	tested	NA	no	tested	egene	yes	no	no	no	NA	NA	-0.66411	no	no
ENSG00000185246.18	PRPF39	chr14	45084107	45116282	8452	5	no	not_tested	NA	no	tested	egene	no	no	no	no	NA	NA	-0.124465	no	no
ENSG00000187790.11	FANCM	chr14	45135930	45200890	8530	70	no	tested	NA	no	tested	egene	no	no	no	yes	NA	NA	0.13151	no	no
ENSG00000244270.1	RPL32P29	chr14	49577392	49577794	8076	70	yes	tested	NA	no	tested	NA	no	no	yes	no	NA	NA	0.636555	no	no
ENSG00000165501.17	LRR1	chr14	49598761	49614672	8030	34	yes	tested	egene	yes	tested	egene	yes	no	yes	no	NA	NA	1.92567	no	no
ENSG00000258568.1	RHOQP1	chr14	49599994	49600572	8026	130	yes	tested	NA	yes	tested	NA	no	no	yes	yes	NA	NA	1.67821	no	no
ENSG00000165502.7	RPL36AL	chr14	49618530	49620626	7987	167	yes	tested	egene	yes	tested	egene	yes	no	yes	yes	NA	NA	0.366048	no	yes
ENSG00000168282.6	MGAT2	chr14	49620799	49623481	7986	31	no	tested	NA	no	tested	egene	yes	no	yes	no	NA	NA	0.466464	no	no
ENSG00000165506.14	DNAAF2	chr14	49625174	49635230	7994	121	yes	tested	NA	no	tested	egene	no	no	yes	yes	NA	NA	-0.0651461	no	no
ENSG00000278002.1	AL627171.3	chr14	49863072	49864379	8236	5	no	not_tested	NA	no	not_tested	NA	no	no	no	no	NA	NA	-0.843183	no	no
ENSG00000214900.11	LINC01588	chr14	49927571	50105043	8485	2	no	not_tested	NA	no	tested	egene	no	no	no	no	NA	NA	-2.93865	no	no
ENSG00000100483.14	VCPKMT	chr14	50108633	50116600	8475	7	no	tested	egene	no	tested	egene	yes	no	no	no	NA	NA	NA	no	no
ENSG00000151748.15	SAV1	chr14	50632058	50668306	8679	19	no	tested	egene	no	tested	egene	no	no	yes	no	NA	NA	-1.09038	no	no
ENSG00000273888.1	FRMD6-AS1	chr14	51649516	51651744	10317	12	no	not_tested	NA	no	tested	NA	no	no	yes	no	NA	NA	1.97465	no	no
ENSG00000198252.12	STYX	chr14	52730166	52774989	9384	41	yes	tested	NA	no	tested	egene	yes	no	yes	no	NA	NA	0.0533073	no	no
ENSG00000100523.16	DDHD1	chr14	53036745	53153323	8816	139	no	tested	NA	no	tested	egene	yes	no	yes	yes	NA	NA	NA	no	no
ENSG00000100526.20	CDKN3	chr14	54396849	54420218	8108	1	no	tested	NA	no	tested	egene	no	no	no	no	NA	NA	4.99643	no	no
ENSG00000100528.12	CNIH1	chr14	54423561	54441391	8144	63	no	tested	NA	no	tested	egene	yes	no	yes	yes	NA	NA	1.15508	no	yes
ENSG00000020577.14	SAMD4A	chr14	54566117	54793315	8374	13	no	tested	egene	no	tested	egene	yes	no	yes	yes	NA	NA	-0.515811	no	no
ENSG00000131979.19	GCH1	chr14	54842008	54902826	8633	59	no	tested	NA	yes	tested	egene	yes	no	yes	no	NA	NA	1.07823	no	no
ENSG00000186615.11	KTN1-AS1	chr14	55496786	55580888	9781	5	no	tested	NA	no	tested	egene	yes	no	no	no	NA	NA	-0.870437	no	no
ENSG00000277763.1	AL138995.1	chr14	56117316	56117990	9886	8	no	tested	NA	no	tested	NA	no	no	no	no	NA	NA	-4.56996	no	no
ENSG00000070269.14	TMEM260	chr14	56488354	56650606	9319	4	no	tested	NA	no	tested	egene	yes	no	no	no	NA	NA	-0.357268	no	no
ENSG00000053770.12	AP5M1	chr14	57268940	57298742	9285	63	no	tested	NA	no	tested	egene	yes	no	no	no	NA	NA	NA	no	no
ENSG00000257621.8	PSMA3-AS1	chr14	58265365	58298134	8727	3	no	tested	NA	no	tested	egene	yes	no	no	no	NA	NA	-0.468281	no	no
ENSG00000100592.15	DAAM1	chr14	59188680	59371405	7619	2	no	not_tested	NA	no	not_tested	egene	no	no	no	no	NA	NA	3.26275	no	yes
ENSG00000181619.11	GPR135	chr14	59429022	59465342	7950	23	no	not_tested	egene	no	tested	egene	no	no	no	yes	NA	NA	NA	no	no
ENSG00000126790.12	L3HYPDH	chr14	59460363	59484408	7973	439	no	tested	egene	yes	tested	egene	yes	no	yes	no	NA	NA	-1.90443	no	no
ENSG00000100612.14	DHRS7	chr14	60144119	60169856	6908	45	no	not_tested	NA	no	not_tested	egene	no	no	no	no	NA	NA	-0.785677	no	no
ENSG00000100644.17	HIF1A	chr14	61695513	61748259	9000	2	no	not_tested	NA	no	not_tested	egene	no	no	no	no	NA	NA	-0.169306	no	no
ENSG00000023608.5	SNAPC1	chr14	61762420	61796428	9184	57	yes	tested	NA	yes	tested	egene	yes	no	yes	no	NA	NA	0.73646	no	no
ENSG00000279633.1	AL137918.1	chr14	61801713	61803634	9220	46	no	tested	NA	no	tested	NA	no	no	yes	no	NA	NA	NA	no	no
ENSG00000139973.16	SYT16	chr14	61811974	62112550	9241	25	no	tested	NA	no	tested	NA	no	no	yes	no	NA	NA	NA	no	no
ENSG00000258903.2	AL390816.2	chr14	62103122	62117175	9655	51	no	tested	NA	no	tested	NA	no	no	yes	no	NA	NA	-2.23451	no	no
ENSG00000186369.10	LINC00643	chr14	62114353	62128534	9665	37	yes	tested	egene	yes	tested	NA	no	no	yes	no	NA	NA	-3.27611	no	no
ENSG00000154001.14	PPP2R5E	chr14	63371364	63543377	8332	19	no	not_tested	NA	no	not_tested	egene	no	no	no	no	NA	NA	NA	no	no
ENSG00000140006.11	WDR89	chr14	63597039	63641861	8016	72	no	tested	NA	no	tested	egene	yes	no	yes	yes	NA	NA	-0.669233	no	no
ENSG00000054654.18	SYNE2	chr14	63761899	64226433	7920	87	no	tested	egene	yes	tested	egene	yes	no	yes	no	NA	NA	3.49032	no	yes
ENSG00000234911.2	TEX21P	chr14	64341673	64387986	8113	1	no	not_tested	NA	no	not_tested	NA	no	no	no	no	NA	NA	-0.399752	no	no
ENSG00000100714.17	MTHFD1	chr14	64388031	64463457	8113	3	no	tested	NA	no	tested	egene	yes	no	no	no	NA	NA	0.403564	no	yes
ENSG00000089775.11	ZBTB25	chr14	64449106	64505213	7969	21	no	tested	NA	no	tested	egene	yes	no	no	no	NA	NA	0.180966	no	no
ENSG00000179841.8	AKAP5	chr14	64465499	64474503	8049	11	yes	tested	NA	no	tested	NA	no	no	yes	yes	NA	NA	0.721533	no	no
ENSG00000258289.8	CHURC1	chr14	64914361	64944591	8050	188	yes	tested	egene	yes	tested	egene	yes	no	yes	yes	NA	NA	-0.365638	no	no
ENSG00000139998.16	RAB15	chr14	64945814	64972935	8083	16	no	not_tested	egene	no	tested	egene	yes	no	yes	no	NA	NA	3.22172	no	no
ENSG00000257365.8	FNTB	chr14	64986895	65062650	8113	18	yes	tested	NA	no	tested	egene	yes	no	yes	yes	NA	NA	0.320931	no	no
ENSG00000276116.2	FUT8-AS1	chr14	65411170	65412690	8338	3	no	tested	NA	no	tested	NA	no	no	no	no	NA	NA	-1.0846	no	no
ENSG00000100554.12	ATP6V1D	chr14	67294371	67360265	6867	1264	no	tested	NA	yes	tested	egene	yes	no	yes	yes	NA	NA	0.51501	no	no
ENSG00000198133.8	TMEM229B	chr14	67447084	67533739	7086	49	no	tested	NA	no	tested	egene	yes	no	yes	yes	NA	NA	-0.40748	no	no
ENSG00000259502.1	AL132640.2	chr14	67610986	67613864	7193	29	no	not_tested	NA	no	tested	NA	no	no	yes	no	NA	NA	1.50907	no	no
ENSG00000259648.1	AL132640.3	chr14	67614929	67616626	7220	5	no	not_tested	NA	no	tested	NA	no	no	yes	no	NA	NA	1.51737	no	no
ENSG00000286861.1	AL049779.4	chr14	67627299	67639675	7219	16	no	tested	NA	no	tested	NA	no	no	no	no	NA	NA	-3.07607	no	no
ENSG00000287385.1	AL121820.3	chr14	68605396	68611732	7626	12	no	tested	NA	no	tested	NA	no	no	yes	no	NA	NA	-0.867089	no	no
ENSG00000175985.10	PLEKHD1	chr14	69484728	69531551	8752	57	yes	tested	NA	yes	tested	egene	yes	no	yes	no	NA	NA	-1.11676	no	no
ENSG00000100647.8	SUSD6	chr14	69611596	69715144	8792	5	no	tested	NA	no	tested	egene	yes	no	no	no	NA	NA	NA	no	no
ENSG00000133983.16	COX16	chr14	70325081	70416984	8490	2	no	tested	NA	no	tested	egene	yes	no	no	no	NA	NA	0.594942	no	no
ENSG00000213463.5	SYNJ2BP	chr14	70366499	70417090	8489	7	no	tested	NA	no	tested	egene	yes	no	no	no	NA	NA	-0.510437	no	no
ENSG00000139985.7	ADAM21	chr14	70452174	70459905	8449	10	no	not_tested	egene	no	not_tested	NA	no	no	no	no	NA	NA	1.09256	no	no
ENSG00000259158.4	ADAM20P1	chr14	70453541	70483775	8408	161	no	tested	egene	no	tested	NA	no	no	no	no	NA	NA	-0.747342	no	no
ENSG00000133985.3	TTC9	chr14	70641916	70675366	8234	2	no	tested	NA	no	tested	egene	yes	no	no	yes	NA	NA	-0.503406	no	no
ENSG00000006432.15	MAP3K9	chr14	70722526	70809534	7955	176	no	tested	egene	yes	tested	egene	yes	no	yes	yes	NA	NA	-0.290795	no	no
ENSG00000259153.2	AC004816.1	chr14	70809841	70815994	7955	43	no	tested	egene	no	tested	egene	yes	no	no	no	NA	NA	0.816524	no	no
ENSG00000100731.16	PCNX1	chr14	70907459	71115382	7997	273	yes	tested	egene	yes	tested	egene	yes	no	yes	no	NA	NA	-0.583815	no	no
ENSG00000205683.11	DPF3	chr14	72619296	72894116	9648	8	no	tested	NA	no	tested	egene	no	no	yes	yes	NA	NA	-1.46458	no	no
ENSG00000119599.17	DCAF4	chr14	72926377	72959703	9656	5	no	tested	egene	no	tested	egene	yes	no	yes	no	NA	NA	-0.435508	no	no
ENSG00000258376.2	AC004846.1	chr14	73242651	73245979	9615	5	no	not_tested	NA	no	tested	egene	yes	no	yes	no	NA	NA	-1.07776	no	no
ENSG00000133961.20	NUMB	chr14	73275107	73458617	9444	18	no	tested	NA	no	tested	egene	yes	no	yes	yes	NA	NA	-0.145158	no	no
ENSG00000284930.1	AC005280.2	chr14	73458850	73466167	9450	75	no	tested	NA	no	tested	NA	no	no	yes	no	NA	NA	-2.31415	no	no
ENSG00000170468.8	RIOX1	chr14	73490933	73493394	9429	41	no	not_tested	NA	no	tested	NA	no	no	yes	no	NA	NA	0.526798	no	no
ENSG00000258695.2	AC005225.3	chr14	73522878	73530610	9311	33	no	tested	NA	no	tested	egene	yes	no	yes	no	NA	NA	-2.63137	no	no
ENSG00000184227.8	ACOT1	chr14	73537143	73543796	9317	25	no	tested	NA	yes	tested	egene	yes	no	no	no	NA	NA	0.184476	no	no
ENSG00000177465.4	ACOT4	chr14	73591706	73596496	9254	45	no	tested	NA	yes	tested	egene	yes	no	yes	no	NA	NA	2.20941	no	no
ENSG00000176903.5	PNMA1	chr14	73711783	73714384	9154	116	yes	tested	NA	no	tested	egene	no	no	yes	yes	NA	NA	-0.549573	no	no
ENSG00000156030.13	MIDEAS	chr14	73715122	73790285	8971	10	no	tested	NA	no	tested	egene	yes	no	no	no	NA	NA	-0.296679	no	no
ENSG00000259065.2	AC005520.4	chr14	73787355	73803300	8975	211	no	tested	egene	yes	tested	egene	yes	no	yes	no	NA	NA	-0.748724	no	no
ENSG00000140043.11	PTGR2	chr14	73851844	73886827	8777	13	no	tested	egene	yes	tested	egene	yes	no	yes	no	NA	NA	-0.22244	no	no
ENSG00000258891.1	AC005480.1	chr14	73896164	73938114	8596	17	no	tested	NA	no	tested	egene	yes	no	no	no	NA	NA	-0.581278	no	no
ENSG00000156050.10	FAM161B	chr14	73931501	73950414	8574	437	yes	tested	NA	no	tested	egene	yes	no	yes	no	NA	NA	-0.574739	no	no
ENSG00000119723.17	COQ6	chr14	73949926	73963670	8573	204	no	tested	egene	yes	tested	egene	yes	no	yes	no	NA	NA	-0.32108	no	no
ENSG00000187097.12	ENTPD5	chr14	73958010	74019399	8339	108	no	tested	egene	yes	tested	egene	no	no	yes	no	NA	NA	0.0738563	no	no
ENSG00000119636.16	BBOF1	chr14	74019349	74082863	8339	20	no	not_tested	NA	no	not_tested	egene	no	no	yes	no	NA	NA	-1.02234	no	no
ENSG00000119711.13	ALDH6A1	chr14	74056847	74084453	8195	4	no	tested	NA	no	tested	egene	no	no	no	no	NA	NA	0.440449	no	no
ENSG00000205659.11	LIN52	chr14	74084796	74201235	8193	111	yes	tested	egene	no	tested	egene	yes	no	yes	no	NA	NA	0.73284	no	no
ENSG00000258559.2	AC005519.1	chr14	74289127	74294425	7993	56	no	tested	egene	yes	tested	egene	yes	no	yes	no	NA	NA	-0.26274	no	no
ENSG00000270000.1	AC005479.2	chr14	74471930	74472360	8106	75	no	tested	NA	no	tested	egene	yes	no	yes	no	NA	NA	-2.91257	no	no
ENSG00000259005.1	AC005479.1	chr14	74474007	74474864	8109	72	yes	tested	egene	yes	tested	egene	yes	no	yes	no	NA	NA	-3.47338	no	no
ENSG00000165898.14	ISCA2	chr14	74493756	74497106	8121	52	yes	tested	egene	yes	tested	egene	yes	no	yes	no	NA	NA	0.117842	no	no
ENSG00000119608.13	PROX2	chr14	74852871	74876154	7595	117	no	tested	NA	no	tested	egene	yes	no	yes	yes	NA	NA	1.24646	no	no
ENSG00000119689.15	DLST	chr14	74881891	74903743	7587	4	no	not_tested	NA	no	not_tested	egene	no	no	no	no	NA	NA	0.202341	no	no
ENSG00000198208.12	RPS6KL1	chr14	74903951	74923302	7519	39	no	tested	NA	yes	tested	egene	yes	no	yes	no	NA	NA	2.86809	no	no
ENSG00000119718.11	EIF2B2	chr14	75002921	75012366	7336	350	yes	tested	NA	yes	tested	egene	yes	no	yes	no	NA	NA	0.676227	no	yes
ENSG00000119685.20	TTLL5	chr14	75633625	75955079	7521	35	no	tested	NA	no	tested	egene	yes	no	yes	no	NA	NA	0.644473	no	no
ENSG00000119699.7	TGFB3	chr14	75958202	75982991	8337	66	no	tested	NA	no	tested	egene	yes	no	yes	no	NA	NA	-3.93853	no	no
ENSG00000089916.18	GPATCH2L	chr14	76151916	76254342	8704	22	yes	tested	NA	no	tested	egene	yes	no	yes	no	NA	NA	-0.487124	no	no
ENSG00000119715.15	ESRRB	chr14	76310712	76501837	8985	61	no	tested	NA	no	tested	NA	no	no	yes	no	NA	NA	-1.90011	no	no
ENSG00000071246.11	VASH1	chr14	76761468	76783015	9639	128	no	tested	egene	yes	tested	egene	yes	no	yes	no	NA	NA	-3.03484	no	no
ENSG00000258610.1	AF111169.1	chr14	76778952	76782249	9675	129	no	tested	NA	no	tested	NA	no	no	yes	no	NA	NA	-3.35074	no	no
ENSG00000013523.11	ANGEL1	chr14	76786009	76826246	9862	80	no	tested	NA	no	tested	egene	yes	no	yes	no	NA	NA	-0.614718	no	no
ENSG00000273729.1	AC007686.3	chr14	77028086	77031572	10200	7	yes	tested	NA	no	tested	NA	no	no	no	no	NA	NA	-4.00067	no	no
ENSG00000198894.8	CIPC	chr14	77098126	77117287	10316	55	no	tested	egene	yes	tested	egene	yes	no	yes	no	NA	NA	-0.742173	no	no
ENSG00000165548.11	TMEM63C	chr14	77175850	77259495	10346	13	no	tested	NA	yes	tested	egene	yes	no	yes	no	NA	NA	NA	no	no
ENSG00000100580.8	TMED8	chr14	77335029	77377094	10208	65	no	tested	NA	no	tested	egene	yes	no	yes	yes	NA	NA	1.47842	no	no
ENSG00000100596.6	SPTLC2	chr14	77505997	77616773	9961	24	no	not_tested	NA	no	tested	egene	yes	no	yes	no	NA	NA	-0.307664	no	no
ENSG00000240233.3	RN7SL587P	chr14	77547566	77547846	10087	4	no	tested	NA	no	tested	egene	no	no	no	no	NA	NA	-1.27779	no	no
ENSG00000100603.14	SNW1	chr14	77717599	77761207	9734	18	no	tested	NA	no	tested	egene	yes	no	yes	yes	NA	NA	0.101296	no	no
ENSG00000063761.16	ADCK1	chr14	77800109	77935014	9752	84	no	not_tested	egene	no	tested	egene	yes	no	yes	no	NA	NA	-0.241548	no	no
ENSG00000100629.17	CEP128	chr14	80476983	80959517	8783	321	no	tested	egene	yes	tested	egene	yes	no	yes	yes	NA	NA	1.80975	no	no
ENSG00000054983.17	GALC	chr14	87837820	87993665	9494	353	no	tested	egene	no	tested	egene	yes	no	yes	yes	NA	NA	-0.489498	no	no
ENSG00000258867.6	LINC01146	chr14	88024519	88098025	9530	6	no	tested	NA	no	tested	egene	yes	no	no	no	NA	NA	-2.45294	no	no
ENSG00000278576.1	AL162171.3	chr14	88589231	88592408	9485	4	no	tested	NA	no	tested	NA	no	no	no	no	NA	NA	NA	no	no
ENSG00000165521.15	EML5	chr14	88612431	88792752	9403	114	yes	not_tested	NA	no	tested	egene	yes	no	yes	no	NA	NA	-1.90941	no	no
ENSG00000053254.15	FOXN3	chr14	89124871	89619149	8729	12	no	tested	NA	no	tested	egene	no	no	yes	yes	NA	NA	NA	no	no
ENSG00000259151.2	CAP2P1	chr14	89290205	89291594	8738	9	no	not_tested	NA	no	not_tested	NA	no	no	no	no	NA	NA	0.555269	no	no
ENSG00000042088.14	TDP1	chr14	89954939	90044764	9269	17	no	not_tested	NA	no	not_tested	egene	no	no	no	no	NA	NA	0.457871	no	yes
ENSG00000100784.12	RPS6KA5	chr14	90847861	91060641	8826	17	no	tested	NA	no	tested	egene	yes	no	yes	no	NA	NA	-1.79609	no	yes
ENSG00000133943.20	DGLUCY	chr14	91060333	91225632	8827	12	no	tested	egene	yes	tested	egene	yes	no	yes	no	NA	NA	-1.25809	no	no
ENSG00000258875.6	AL135818.1	chr14	91242759	91252211	9048	39	yes	tested	NA	no	tested	egene	yes	no	yes	no	NA	NA	-0.523489	no	no
ENSG00000100796.17	PPP4R3A	chr14	91457611	91510554	9390	50	no	tested	NA	no	tested	NA	no	no	yes	no	NA	NA	-0.141216	no	no
ENSG00000133962.8	CATSPERB	chr14	91580696	91780707	9537	58	no	tested	egene	yes	tested	egene	yes	no	yes	no	NA	NA	-1.61341	no	no
ENSG00000260711.2	AL121839.2	chr14	91752856	91759798	9514	79	no	tested	egene	yes	tested	egene	yes	no	yes	no	NA	NA	-2.33353	no	no
ENSG00000165929.13	TC2N	chr14	91779746	91867536	9415	86	no	tested	egene	yes	tested	egene	yes	no	yes	yes	NA	NA	-1.18705	no	no
ENSG00000100815.12	TRIP11	chr14	91965991	92040896	9558	375	yes	tested	NA	no	tested	egene	yes	no	yes	yes	NA	NA	-0.122943	no	no
ENSG00000066427.24	ATXN3	chr14	92044496	92106621	9591	205	yes	tested	NA	no	tested	egene	yes	no	yes	no	NA	NA	-0.0497567	no	no
ENSG00000183648.11	NDUFB1	chr14	92116122	92121917	9607	90	yes	tested	NA	yes	tested	egene	yes	no	yes	no	NA	NA	0.490966	no	no
ENSG00000165934.13	CPSF2	chr14	92121969	92172145	9609	127	yes	tested	NA	no	tested	egene	yes	no	yes	no	NA	NA	0.703424	no	no
ENSG00000100600.15	LGMN	chr14	92703807	92748679	9506	51	no	not_tested	NA	no	tested	egene	yes	no	yes	no	NA	NA	0.246591	no	no
ENSG00000012963.15	UBR7	chr14	93207241	93229215	9808	10	no	tested	NA	no	tested	egene	yes	no	no	no	NA	NA	1.05165	no	no
ENSG00000011114.15	BTBD7	chr14	93237550	93333092	9460	111	no	not_tested	egene	no	tested	egene	yes	no	no	no	NA	NA	-0.378346	no	no
ENSG00000100628.12	ASB2	chr14	93934166	93976739	10167	4	no	tested	NA	no	tested	egene	yes	no	yes	yes	NA	NA	4.28689	no	no
ENSG00000165948.11	IFI27L1	chr14	94081301	94103846	10292	30	no	tested	NA	no	tested	egene	yes	no	no	yes	NA	NA	1.60115	no	no
ENSG00000119632.4	IFI27L2	chr14	94127781	94130253	10204	18	no	not_tested	NA	no	tested	egene	no	no	yes	no	NA	NA	0.764448	no	no
ENSG00000170054.15	SERPINA9	chr14	94462717	94479689	10612	13	no	tested	NA	no	tested	NA	no	no	yes	yes	NA	NA	5.53241	no	yes
ENSG00000165959.12	CLMN	chr14	95181940	95319908	11762	3	no	tested	NA	no	tested	egene	no	no	no	no	NA	NA	-5.62851	no	no
ENSG00000176438.12	SYNE3	chr14	95407266	95475836	11399	5	no	tested	NA	no	tested	egene	yes	no	yes	yes	NA	NA	0.397694	no	no
ENSG00000258572.1	AL133467.1	chr14	95516136	95517911	11279	10	yes	tested	NA	no	tested	egene	yes	no	yes	no	NA	NA	3.10129	no	no
ENSG00000182512.5	GLRX5	chr14	95533503	95544724	11251	15	yes	tested	egene	yes	tested	egene	yes	no	yes	yes	NA	NA	1.36126	no	no
ENSG00000258927.2	AL133467.2	chr14	95620914	95643285	11050	37	yes	tested	egene	yes	tested	NA	no	no	no	no	NA	NA	2.23715	no	no
ENSG00000270038.1	AL133467.4	chr14	95644508	95645232	11074	56	no	tested	egene	yes	tested	NA	no	no	no	no	NA	NA	2.19154	no	no
ENSG00000187621.14	TCL6	chr14	95650501	95679833	11063	3	no	not_tested	NA	no	tested	egene	yes	no	yes	no	NA	NA	2.06597	no	yes
ENSG00000213231.13	TCL1B	chr14	95686426	95692628	10856	9	yes	tested	NA	no	tested	egene	yes	no	no	no	NA	NA	0.350954	no	no
ENSG00000100721.11	TCL1A	chr14	95709947	95714196	10812	48	yes	tested	NA	no	tested	egene	yes	no	yes	yes	NA	NA	0.350466	no	no
ENSG00000250366.2	TUNAR	chr14	95876392	95925571	10583	7	no	not_tested	NA	no	tested	egene	no	no	no	no	NA	NA	-2.24052	no	no
ENSG00000100744.15	GSKIP	chr14	96363452	96387288	10266	59	yes	tested	NA	no	tested	egene	yes	no	yes	yes	NA	NA	0.410677	no	no
ENSG00000258702.3	AL137786.1	chr14	96592399	96605974	9593	4	no	tested	NA	no	tested	egene	yes	no	no	no	NA	NA	3.3713	no	no
ENSG00000232573.1	RPL3P4	chr14	98972879	98973301	10286	1	no	not_tested	NA	no	not_tested	egene	no	no	no	no	NA	NA	-0.465582	no	no
ENSG00000205476.9	CCDC85C	chr14	99500190	99604207	9338	2	no	tested	NA	no	tested	egene	yes	no	no	no	NA	NA	0.624058	no	no
ENSG00000197119.13	SLC25A29	chr14	100291116	100306547	9356	109	no	tested	egene	yes	tested	egene	yes	no	yes	yes	NA	NA	-1.50662	no	no
ENSG00000140105.18	WARS1	chr14	100333790	100376805	9362	156	yes	tested	egene	yes	tested	egene	yes	no	yes	no	NA	NA	NA	no	no
ENSG00000176473.13	WDR25	chr14	100376418	100530303	9362	75	yes	tested	NA	no	tested	egene	yes	no	yes	yes	NA	NA	NA	no	no
[truncated: 5,090 more rows]

## Sheet: GCB
7145	total egenes					total # of positive responses	1769	5674	0	1402	6430	5511	3816	22	4937	1785	20	0	1806	159	285
phenotype_id	gene_name	gene_chr	gene_start	gene_end	num_var	sig_var	promoter	DICE	DICE_egene	lead_sig_DICE	eQTLgen	eQTLgen_egene	lead_sig_eQTLgen	pAID_snp	ATAC	CaptureC	GCB_colocs	DICE_GCB_colocs	NBG_lfc	ImmuneSys_Panther	GSEA_B
ENSG00000228463.10	AP006222.1	chr1	257864	359681	3015	7	no	not_tested	NA	no	tested	NA	no	no	yes	no	NA	NA	-1.90099	no	no
ENSG00000228327.3	AL669831.1	chr1	725885	778626	4985	1	no	not_tested	NA	no	tested	NA	no	no	no	no	NA	NA	0.219243	no	no
ENSG00000225880.5	LINC00115	chr1	826206	827522	5131	1	no	tested	NA	no	tested	egene	no	no	no	no	NA	NA	-1.08695	no	no
ENSG00000188976.11	NOC2L	chr1	944203	959309	5712	35	no	tested	NA	yes	tested	egene	yes	no	yes	no	NA	NA	0.091899	no	no
ENSG00000187608.10	ISG15	chr1	1001138	1014540	6005	53	no	tested	NA	no	tested	egene	yes	no	yes	yes	NA	NA	-0.546941	no	no
ENSG00000176022.7	B3GALT6	chr1	1232237	1235041	7044	101	yes	tested	NA	yes	tested	egene	yes	no	yes	no	NA	NA	-0.581113	no	no
ENSG00000127054.21	INTS11	chr1	1311585	1324687	7461	2	no	tested	NA	no	tested	egene	yes	no	no	no	NA	NA	0.327967	no	no
ENSG00000242485.6	MRPL20	chr1	1401909	1407293	7883	57	no	tested	NA	no	tested	egene	yes	no	yes	no	NA	NA	0.367469	no	no
ENSG00000160072.20	ATAD3B	chr1	1471765	1497848	8252	5	no	tested	NA	no	tested	egene	no	no	no	no	NA	NA	NA	no	no
ENSG00000197785.14	ATAD3A	chr1	1512162	1534685	8410	52	yes	tested	NA	no	tested	egene	no	no	yes	no	NA	NA	0.865547	no	no
ENSG00000160075.12	SSU72	chr1	1541673	1574863	8722	59	no	tested	NA	no	tested	egene	yes	no	yes	no	NA	NA	-0.174603	no	no
ENSG00000197530.12	MIB2	chr1	1615415	1630610	8904	8	no	not_tested	NA	no	not_tested	egene	no	no	yes	no	NA	NA	-0.389564	no	no
ENSG00000272004.1	FO704657.1	chr1	1659325	1662602	9024	30	yes	tested	NA	no	tested	NA	no	no	yes	no	NA	NA	0.415474	no	no
ENSG00000189339.12	SLC35E2B	chr1	1659529	1692795	9033	58	yes	tested	NA	yes	tested	egene	yes	no	yes	no	NA	NA	-0.725448	no	no
ENSG00000215914.4	MMP23A	chr1	1699942	1701782	9035	38	no	tested	NA	no	tested	egene	yes	no	yes	no	NA	NA	NA	no	no
ENSG00000008128.23	CDK11A	chr1	1702379	1724357	9038	52	no	tested	NA	no	tested	egene	no	no	no	no	NA	NA	-0.411586	no	no
ENSG00000215790.7	SLC35E2A	chr1	1724838	1745999	9029	66	no	tested	NA	no	tested	egene	yes	no	yes	no	NA	NA	-0.729103	no	no
ENSG00000231050.1	AL109917.1	chr1	1891471	1892658	9230	90	no	tested	NA	yes	tested	egene	yes	no	yes	no	NA	NA	0.243019	no	no
ENSG00000178821.13	TMEM52	chr1	1917590	1919279	9198	1	no	tested	NA	no	tested	NA	no	no	yes	no	NA	NA	0.591477	no	no
ENSG00000162585.17	FAAP20	chr1	2184461	2212720	9232	15	no	tested	NA	no	tested	egene	yes	no	yes	no	NA	NA	-0.496028	no	no
ENSG00000269896.2	AL513477.1	chr1	2350414	2352820	9417	8	no	tested	NA	no	tested	egene	yes	no	no	no	NA	NA	-1.13847	no	no
ENSG00000157916.20	RER1	chr1	2391775	2405442	9360	3	no	tested	NA	no	tested	egene	no	no	no	no	NA	NA	-0.244905	no	no
ENSG00000238164.6	TNFRSF14-AS1	chr1	2549920	2557031	9444	18	no	tested	NA	no	tested	egene	yes	no	yes	no	NA	NA	-1.28556	no	no
ENSG00000157873.17	TNFRSF14	chr1	2555639	2565382	9431	50	no	tested	NA	no	tested	egene	yes	no	yes	yes	NA	NA	-1.81275	no	no
ENSG00000225931.3	AL139246.2	chr1	2566410	2569888	9462	3	no	not_tested	NA	no	not_tested	egene	no	no	no	no	NA	NA	-1.88298	no	no
ENSG00000157870.17	PRXL2B	chr1	2586491	2591469	9510	81	no	not_tested	NA	no	not_tested	egene	no	no	yes	no	NA	NA	-1.501	no	no
ENSG00000158109.15	TPRG1L	chr1	3625015	3630127	11824	41	no	tested	NA	no	tested	egene	yes	no	yes	no	NA	NA	-0.095995	no	no
ENSG00000116213.16	WRAP73	chr1	3630767	3652761	11873	8	no	tested	NA	no	tested	egene	yes	no	yes	no	NA	NA	0.34573	no	no
ENSG00000078900.15	TP73	chr1	3652516	3736201	11870	12	no	not_tested	NA	no	tested	egene	no	no	yes	no	NA	NA	4.92512	no	no
ENSG00000227589.1	AL136528.1	chr1	3658938	3668772	11972	19	no	tested	NA	no	tested	NA	no	no	no	no	NA	NA	6.06808	no	no
ENSG00000227372.12	TP73-AS1	chr1	3735511	3747373	12438	9	no	tested	NA	yes	tested	egene	yes	no	yes	no	NA	NA	-0.721304	no	no
ENSG00000116198.13	CEP104	chr1	3812086	3857214	12692	137	no	tested	NA	yes	tested	egene	yes	no	yes	yes	NA	NA	0.347837	no	no
ENSG00000198912.11	C1orf174	chr1	3889125	3900272	12671	11	no	tested	NA	yes	tested	egene	yes	no	no	yes	NA	NA	-0.0733384	no	no
ENSG00000233304.7	LINC01346	chr1	3940486	3955262	12679	2	no	tested	NA	no	tested	NA	no	no	yes	no	NA	NA	6.62782	no	no
ENSG00000284703.1	AL805961.1	chr1	4012921	4019508	12604	5	no	not_tested	NA	no	not_tested	NA	no	no	no	no	NA	NA	5.51852	no	no
ENSG00000131697.18	NPHP4	chr1	5862811	5992473	9770	8	no	tested	NA	yes	tested	egene	yes	no	no	yes	NA	NA	0.507869	no	no
ENSG00000069424.15	KCNAB2	chr1	5990927	6101193	9771	3	no	tested	NA	no	tested	egene	yes	no	no	yes	NA	NA	-0.335592	no	no
ENSG00000116237.16	ICMT	chr1	6221193	6235972	9636	17	yes	not_tested	NA	no	tested	egene	yes	no	no	no	NA	NA	1.40174	no	yes
ENSG00000225077.3	LINC00337	chr1	6234692	6239444	9640	51	yes	tested	NA	no	tested	NA	no	no	yes	yes	NA	NA	2.59282	no	no
ENSG00000158292.7	GPR153	chr1	6247353	6261098	9557	3	yes	not_tested	NA	no	tested	egene	no	no	yes	no	NA	NA	1.61725	no	yes
ENSG00000097021.19	ACOT7	chr1	6264269	6394391	9190	9	no	not_tested	NA	no	not_tested	egene	no	no	no	no	NA	NA	2.29168	no	no
ENSG00000171680.22	PLEKHG5	chr1	6466092	6520061	9313	26	no	tested	NA	no	tested	egene	yes	no	yes	yes	NA	NA	1.0184	no	no
ENSG00000041988.15	THAP3	chr1	6624866	6635586	9206	1	no	tested	NA	no	tested	egene	no	no	no	no	NA	NA	0.668723	no	no
ENSG00000237436.1	CAMTA1-DT	chr1	6783892	6784843	8950	7	no	not_tested	NA	no	tested	NA	no	no	no	no	NA	NA	0.880657	no	no
ENSG00000171735.19	CAMTA1	chr1	6785454	7769706	8951	50	no	tested	NA	no	tested	egene	no	no	no	no	NA	NA	0.571059	no	no
ENSG00000269925.1	Z98884.2	chr1	7776383	7776775	8330	2	yes	tested	NA	no	tested	egene	yes	no	no	no	NA	NA	-0.28218	no	no
ENSG00000049247.13	UTS2	chr1	7843083	7853512	8329	62	no	tested	NA	yes	tested	egene	yes	no	yes	no	NA	NA	NA	no	no
ENSG00000116288.13	PARK7	chr1	7954291	7985505	8525	141	no	not_tested	NA	no	not_tested	egene	no	no	yes	no	NA	NA	0.696767	no	no
ENSG00000116285.13	ERRFI1	chr1	8004404	8026309	8620	5	no	not_tested	NA	no	not_tested	egene	no	no	no	no	NA	NA	-0.83732	no	no
ENSG00000142583.18	SLC2A5	chr1	9035106	9088478	8107	51	yes	tested	NA	no	tested	egene	yes	no	yes	yes	NA	NA	2.53267	no	yes
ENSG00000049239.13	H6PD	chr1	9234774	9271337	7889	35	no	tested	NA	no	tested	egene	yes	no	yes	yes	NA	NA	-0.756912	no	no
ENSG00000171621.14	SPSB1	chr1	9292894	9369532	7799	6	no	not_tested	NA	no	tested	egene	no	no	no	no	NA	NA	-0.293461	no	no
ENSG00000284652.1	BX323043.1	chr1	9421098	9422862	7775	7	no	tested	NA	no	tested	NA	no	no	yes	no	NA	NA	2.08698	no	no
ENSG00000171608.16	PIK3CD	chr1	9651731	9729114	7989	20	yes	tested	NA	no	tested	egene	no	no	yes	no	NA	NA	-0.0840063	no	no
ENSG00000179840.5	PIK3CD-AS1	chr1	9652610	9654586	7998	59	yes	tested	NA	no	tested	NA	no	no	yes	no	NA	NA	1.47775	no	no
ENSG00000231789.2	PIK3CD-AS2	chr1	9672426	9687555	8107	23	no	tested	NA	no	tested	NA	no	no	yes	no	NA	NA	2.71218	no	no
ENSG00000171603.18	CLSTN1	chr1	9728926	9823984	8376	48	no	tested	NA	no	tested	egene	yes	no	yes	yes	NA	NA	0.677689	no	no
ENSG00000178585.15	CTNNBIP1	chr1	9848276	9910336	8538	4	no	tested	NA	no	tested	egene	no	no	no	no	NA	NA	0.353715	no	no
ENSG00000162441.12	LZIC	chr1	9922113	9943407	8534	55	yes	tested	NA	yes	tested	egene	no	no	yes	yes	NA	NA	0.0705874	no	no
ENSG00000173614.14	NMNAT1	chr1	9943428	9985501	8535	35	no	tested	NA	no	tested	egene	yes	no	yes	yes	NA	NA	0.319945	no	no
ENSG00000142657.21	PGD	chr1	10398592	10420511	8165	313	yes	tested	NA	no	tested	egene	yes	no	yes	no	NA	NA	0.94322	no	no
ENSG00000130940.15	CASZ1	chr1	10636604	10796650	8761	2	no	not_tested	NA	no	tested	egene	no	no	no	no	NA	NA	-0.212404	no	no
ENSG00000198793.13	MTOR	chr1	11106535	11262551	9446	315	yes	tested	NA	no	tested	egene	yes	no	yes	yes	NA	NA	0.419297	no	no
ENSG00000116661.11	FBXO2	chr1	11637018	11655785	9400	1	no	not_tested	NA	no	tested	egene	yes	no	no	no	NA	NA	-1.62731	no	no
ENSG00000162490.7	DRAXIN	chr1	11691710	11725857	9406	4	no	tested	NA	no	tested	egene	no	no	no	no	NA	NA	-1.39828	no	no
ENSG00000177674.16	AGTRAP	chr1	11736084	11754802	9490	13	no	tested	NA	no	tested	egene	yes	no	yes	yes	NA	NA	-1.49628	no	no
ENSG00000215910.7	C1orf167	chr1	11761787	11789585	9515	151	no	tested	NA	no	tested	NA	no	no	yes	no	NA	NA	3.66225	no	no
ENSG00000177000.13	MTHFR	chr1	11785723	11806455	9577	66	yes	tested	NA	yes	tested	egene	yes	no	yes	no	NA	NA	-0.886742	no	no
ENSG00000011021.23	CLCN6	chr1	11806096	11848079	9571	48	no	tested	NA	no	tested	egene	yes	no	yes	no	NA	NA	-0.774683	no	no
ENSG00000278852.1	AL021155.3	chr1	11845549	11845697	9663	20	no	tested	NA	no	tested	NA	no	no	yes	no	NA	NA	-1.21276	no	no
ENSG00000116685.16	KIAA2013	chr1	11919591	11926428	9361	22	no	not_tested	NA	no	not_tested	egene	no	no	yes	no	NA	NA	0.144307	no	no
ENSG00000116688.17	MFN2	chr1	11980181	12013514	9035	77	yes	tested	NA	no	tested	egene	yes	no	yes	yes	NA	NA	NA	no	no
ENSG00000116691.11	MIIP	chr1	12019466	12032045	8835	4	no	not_tested	NA	no	not_tested	egene	no	no	no	no	NA	NA	NA	no	no
ENSG00000132906.18	CASP9	chr1	15490832	15526534	10119	218	yes	tested	NA	yes	tested	egene	yes	no	yes	yes	NA	NA	0.231588	no	no
ENSG00000116138.13	DNAJC16	chr1	15526813	15592379	10115	145	yes	tested	NA	yes	tested	egene	yes	no	yes	yes	NA	NA	-0.615702	no	no
ENSG00000116786.13	PLEKHM2	chr1	15684320	15734769	9604	51	no	tested	NA	no	tested	egene	no	no	yes	no	NA	NA	-0.57556	no	no
ENSG00000162461.8	SLC25A34	chr1	15736258	15741392	9377	144	yes	tested	NA	no	tested	egene	yes	no	yes	no	NA	NA	-0.195998	no	no
ENSG00000179743.4	AL450998.2	chr1	15834474	15848147	8741	1	no	not_tested	NA	no	tested	egene	no	no	no	no	NA	NA	0.380187	no	no
ENSG00000142632.17	ARHGEF19	chr1	16197854	16212652	7855	14	yes	tested	NA	no	tested	egene	yes	no	yes	yes	NA	NA	-1.44093	no	no
ENSG00000226029.1	LINC01772	chr1	16460948	16468481	8062	2	no	tested	NA	no	tested	egene	yes	no	no	no	NA	NA	-0.471526	no	no
ENSG00000080947.15	CROCCP3	chr1	16467436	16499257	8044	3	no	tested	NA	no	tested	egene	yes	no	yes	no	NA	NA	-0.526501	no	no
ENSG00000233421.4	LINC01783	chr1	16533886	16536172	8070	27	no	not_tested	NA	no	not_tested	NA	no	no	no	no	NA	NA	0.605809	no	no
ENSG00000219481.10	NBPF1	chr1	16562319	16613562	8026	23	no	tested	NA	no	tested	egene	no	no	yes	no	NA	NA	-0.179792	no	no
ENSG00000283773.1	AL137798.3	chr1	16642767	16643109	8050	3	no	tested	NA	no	tested	NA	no	no	yes	no	NA	NA	-0.535217	no	no
ENSG00000186301.8	MST1P2	chr1	16645622	16650289	8055	11	no	tested	NA	no	tested	egene	yes	no	no	no	NA	NA	-1.50995	no	no
ENSG00000268869.6	ESPNP	chr1	16687339	16720157	8091	1	no	not_tested	NA	no	not_tested	egene	no	no	no	no	NA	NA	0.426209	no	no
ENSG00000058453.17	CROCC	chr1	16740273	16972964	8081	1	no	tested	NA	no	not_tested	egene	no	no	no	no	NA	NA	-0.790144	no	no
ENSG00000186715.11	MST1L	chr1	16754910	16770237	8052	10	no	tested	NA	no	tested	egene	no	no	no	no	NA	NA	-1.49772	no	no
ENSG00000159339.13	PADI4	chr1	17308195	17364004	8261	2	no	tested	NA	no	tested	egene	yes	no	no	no	NA	NA	-1.1576	no	no
ENSG00000169991.11	IFFO2	chr1	18904280	18956676	10577	41	no	tested	NA	yes	tested	egene	yes	no	no	yes	NA	NA	-1.60474	no	yes
ENSG00000127481.15	UBR4	chr1	19074510	19210266	10273	5	no	tested	NA	no	tested	egene	yes	no	no	no	NA	NA	0.225659	no	yes
ENSG00000127463.15	EMC1	chr1	19215660	19251525	10265	170	no	tested	NA	yes	tested	egene	yes	no	no	yes	NA	NA	-0.299073	no	no
ENSG00000053372.5	MRTO4	chr1	19251805	19260128	10261	14	no	tested	NA	no	tested	egene	no	no	no	yes	NA	NA	0.207118	no	no
ENSG00000162482.5	AKR7A3	chr1	19282573	19288770	10301	39	no	tested	NA	no	tested	egene	yes	no	no	no	NA	NA	-0.358871	no	no
ENSG00000053371.12	AKR7A2	chr1	19303965	19312146	10373	3	no	not_tested	NA	no	tested	egene	yes	no	yes	no	NA	NA	0.912005	no	no
ENSG00000077549.19	CAPZB	chr1	19338775	19485539	10046	1	no	tested	NA	no	tested	egene	yes	no	no	no	NA	NA	0.549235	no	no
ENSG00000173436.15	MICOS10	chr1	19484403	19629821	10048	9	no	tested	NA	no	tested	egene	yes	no	no	no	NA	NA	0.409101	no	no
ENSG00000162542.13	TMCO4	chr1	19682213	19799945	9816	5	no	not_tested	NA	no	tested	egene	yes	no	no	no	NA	NA	-0.85419	no	no
ENSG00000169914.6	OTUD3	chr1	19882395	19912945	9409	16	no	tested	NA	no	tested	egene	no	no	no	no	NA	NA	-0.180215	no	no
ENSG00000117215.15	PLA2G2D	chr1	20111939	20119566	8865	1	no	not_tested	NA	no	tested	egene	no	no	no	no	NA	NA	NA	no	no
ENSG00000117242.7	PINK1-AS	chr1	20642657	20652193	8658	42	no	tested	NA	yes	tested	egene	yes	no	no	no	NA	NA	0.0524021	no	no
ENSG00000227001.3	NBPF2P	chr1	21424625	21427967	8998	13	no	tested	NA	no	tested	egene	yes	no	yes	no	NA	NA	NA	no	no
ENSG00000142794.18	NBPF3	chr1	21440128	21485005	8995	136	yes	tested	NA	no	tested	egene	no	no	yes	no	NA	NA	0.382698	no	no
ENSG00000162551.14	ALPL	chr1	21509397	21578410	8996	27	no	tested	NA	no	tested	egene	yes	no	yes	no	NA	NA	-2.64524	no	no
ENSG00000090686.16	USP48	chr1	21678298	21783606	8816	21	no	tested	NA	no	tested	egene	no	no	yes	no	NA	NA	0.290283	no	no
ENSG00000218510.8	LINC00339	chr1	22024558	22031223	9162	3	no	tested	NA	yes	tested	egene	yes	no	no	yes	NA	NA	-0.490314	no	no
ENSG00000285794.1	AL031281.1	chr1	22030527	22030748	9149	49	yes	tested	NA	no	tested	NA	no	no	yes	no	NA	NA	-0.280348	no	no
ENSG00000004487.17	KDM1A	chr1	23019443	23083689	8128	23	no	not_tested	NA	no	tested	egene	no	no	no	no	NA	NA	1.26681	no	no
ENSG00000088280.19	ASAP3	chr1	23428563	23484568	8160	29	no	tested	NA	no	tested	egene	yes	no	yes	no	NA	NA	5.15415	no	no
ENSG00000236810.6	ELOA-AS1	chr1	23706901	23778296	8281	12	no	tested	NA	no	tested	egene	no	no	no	no	NA	NA	NA	no	no
ENSG00000057757.10	PITHD1	chr1	23778418	23788232	8281	114	no	tested	NA	no	tested	egene	no	no	yes	yes	NA	NA	NA	no	no
ENSG00000117305.15	HMGCL	chr1	23801885	23838620	8149	2	no	tested	NA	no	tested	egene	no	no	no	no	NA	NA	0.562001	no	no
ENSG00000188822.8	CNR2	chr1	23870515	23913362	8202	90	no	tested	NA	no	tested	egene	yes	no	yes	yes	NA	NA	-0.971308	no	no
ENSG00000229106.1	BTBD6P1	chr1	23901471	23902737	8205	9	no	tested	NA	no	tested	egene	no	no	no	no	NA	NA	-1.41783	no	no
ENSG00000188529.15	SRSF10	chr1	23964347	23980927	8214	46	yes	tested	NA	no	tested	egene	yes	no	yes	no	NA	NA	0.726612	no	no
ENSG00000185436.12	IFNLR1	chr1	24154168	24187959	8743	7	no	tested	NA	yes	tested	egene	yes	no	yes	no	NA	NA	0.425063	no	no
ENSG00000230023.2	LINC02800	chr1	24200240	24211693	8732	19	no	not_tested	NA	no	not_tested	NA	no	no	no	no	NA	NA	3.86929	no	no
ENSG00000158055.16	GRHL3	chr1	24319357	24364482	8499	18	no	tested	NA	no	tested	NA	no	no	no	no	NA	NA	2.75666	no	no
ENSG00000001460.18	STPG1	chr1	24356999	24416934	8407	92	no	tested	NA	no	tested	egene	no	no	yes	yes	NA	NA	0.822259	no	no
ENSG00000001461.17	NIPAL3	chr1	24415802	24472976	8404	21	no	tested	NA	no	tested	egene	yes	no	yes	no	NA	NA	-0.58238	no	no
ENSG00000117602.12	RCAN3	chr1	24502351	24541040	8362	14	no	tested	NA	no	tested	egene	no	no	yes	yes	NA	NA	-0.374748	no	no
ENSG00000184454.7	NCMAP	chr1	24556087	24609328	8373	17	yes	tested	NA	no	tested	NA	no	no	yes	yes	NA	NA	1.73837	no	no
ENSG00000169504.15	CLIC4	chr1	24745382	24844321	8384	12	no	not_tested	NA	no	not_tested	egene	no	no	yes	no	NA	NA	1.68697	no	yes
ENSG00000261349.1	AL031432.2	chr1	25266102	25267136	8099	65	no	not_tested	NA	no	tested	egene	yes	no	yes	no	NA	NA	-1.03735	no	no
ENSG00000224183.1	SDHDP6	chr1	25294164	25294643	8072	59	no	tested	NA	no	tested	egene	yes	no	no	no	NA	NA	NA	no	no
ENSG00000259984.1	AL928711.1	chr1	25336429	25337465	8049	93	no	not_tested	NA	no	tested	egene	no	no	yes	no	NA	NA	-1.26166	no	no
ENSG00000183726.11	TMEM50A	chr1	25338317	25362361	8049	56	no	tested	NA	no	tested	egene	yes	no	no	no	NA	NA	0.20766	no	no
ENSG00000188672.19	RHCE	chr1	25362249	25430192	8075	2	no	tested	NA	no	tested	egene	no	no	yes	no	NA	NA	1.39702	no	no
ENSG00000157978.12	LDLRAP1	chr1	25543606	25568886	7932	2	no	not_tested	NA	no	tested	egene	yes	no	no	no	NA	NA	-1.36805	no	no
ENSG00000162430.17	SELENON	chr1	25800176	25818221	7351	1	no	not_tested	NA	no	tested	egene	no	no	yes	no	NA	NA	-3.19301	no	no
ENSG00000117640.18	MTFR1L	chr1	25818640	25832942	7330	47	no	tested	NA	no	tested	egene	yes	no	no	no	NA	NA	-0.0448602	no	no
ENSG00000158006.14	PAFAH2	chr1	25959767	25998117	7019	31	yes	tested	NA	yes	tested	egene	yes	no	no	no	NA	NA	-0.908643	no	no
ENSG00000158022.6	TRIM63	chr1	26051304	26068436	6896	245	no	tested	NA	yes	tested	NA	no	no	yes	yes	NA	NA	NA	no	no
ENSG00000142684.9	ZNF593	chr1	26169908	26170873	6561	34	yes	tested	NA	no	tested	NA	no	no	yes	no	NA	NA	0.496459	no	no
ENSG00000142675.18	CNKSR1	chr1	26177484	26189884	6564	15	no	tested	NA	yes	tested	egene	yes	no	yes	no	NA	NA	0.278395	no	no
ENSG00000130695.15	CEP85	chr1	26234200	26278808	6576	229	yes	tested	NA	no	tested	egene	yes	no	yes	yes	NA	NA	1.46667	no	no
ENSG00000142669.15	SH3BGRL3	chr1	26280086	26281522	6588	14	no	tested	NA	no	tested	egene	no	no	yes	yes	NA	NA	-0.422564	no	no
ENSG00000158062.20	UBXN11	chr1	26281328	26318363	6666	237	yes	tested	NA	no	tested	egene	no	no	yes	yes	NA	NA	0.0903079	no	no
ENSG00000117682.17	DHDDS	chr1	26432282	26471306	6655	67	yes	tested	NA	yes	tested	egene	yes	no	yes	no	NA	NA	0.138058	no	no
ENSG00000198830.11	HMGN2	chr1	26472440	26476642	6638	2	no	not_tested	NA	no	tested	egene	yes	no	no	no	NA	NA	1.79415	no	no
ENSG00000060642.11	PIGV	chr1	26787054	26800659	6496	151	no	tested	NA	no	tested	egene	yes	no	yes	yes	NA	NA	0.175824	no	yes
ENSG00000204160.12	ZDHHC18	chr1	26826688	26857604	6428	57	no	tested	NA	no	tested	egene	yes	no	yes	no	NA	NA	0.870739	no	no
ENSG00000142784.16	WDTC1	chr1	27234632	27308636	6328	12	no	tested	NA	no	tested	egene	no	no	no	no	NA	NA	0.471055	no	no
ENSG00000142765.18	SYTL1	chr1	27342020	27353932	6295	47	no	tested	NA	no	tested	egene	no	no	no	no	NA	NA	-1.28301	no	no
ENSG00000000938.13	FGR	chr1	27612064	27635185	6229	39	no	tested	NA	no	tested	egene	yes	no	yes	yes	NA	NA	-3.72342	yes	no
ENSG00000117748.10	RPA2	chr1	27891524	27914746	6651	9	no	tested	NA	no	tested	egene	yes	no	yes	no	NA	NA	-0.213735	no	no
ENSG00000270605.1	AL353622.1	chr1	28239509	28241453	6622	157	no	tested	NA	no	tested	NA	no	no	yes	no	NA	NA	-0.326704	no	no
ENSG00000271398.1	AL353622.2	chr1	28247144	28247568	6636	164	no	tested	NA	yes	tested	NA	no	no	yes	no	NA	NA	0.684571	no	no
ENSG00000204138.13	PHACTR4	chr1	28369582	28500364	6760	405	yes	tested	NA	yes	tested	egene	yes	no	yes	yes	NA	NA	-0.36378	no	no
ENSG00000197989.14	SNHG12	chr1	28578538	28582986	7369	59	yes	tested	NA	no	tested	egene	yes	no	yes	yes	NA	NA	-0.155816	no	no
ENSG00000278274.1	SNORA61	chr1	28579764	28579893	7358	4	no	not_tested	NA	no	tested	NA	no	no	no	no	NA	NA	NA	no	no
ENSG00000188060.7	RAB42	chr1	28592200	28595443	7416	85	no	not_tested	NA	no	tested	NA	no	no	yes	no	NA	NA	1.96836	no	no
ENSG00000116353.16	MECR	chr1	29192657	29230942	8359	27	no	tested	NA	no	tested	egene	yes	no	no	no	NA	NA	0.22003	no	no
ENSG00000121766.15	ZCCHC17	chr1	31296982	31364953	8900	34	no	not_tested	NA	no	tested	egene	no	no	yes	no	NA	NA	0.424892	no	no
ENSG00000162517.13	PEF1	chr1	31629866	31644896	7503	6	no	tested	NA	no	tested	egene	yes	no	no	no	NA	NA	0.163958	no	no
ENSG00000250135.1	AL049795.2	chr1	32170733	32176568	6463	1	no	not_tested	NA	no	tested	NA	no	no	no	no	NA	NA	NA	no	no
ENSG00000084623.11	EIF3I	chr1	32221928	32231604	6372	58	yes	tested	NA	no	tested	egene	yes	no	yes	yes	NA	NA	0.78458	no	no
ENSG00000220785.7	MTMR9LP	chr1	32231658	32241620	6338	166	yes	tested	NA	yes	tested	egene	yes	no	yes	yes	NA	NA	0.79133	no	no
ENSG00000183615.6	FAM167B	chr1	32247222	32248856	6327	146	yes	tested	NA	yes	tested	egene	yes	no	yes	yes	NA	NA	1.56377	no	no
ENSG00000116478.12	HDAC1	chr1	32292083	32333626	6256	5	no	not_tested	NA	no	not_tested	egene	no	no	no	no	NA	NA	0.873381	no	no
ENSG00000116514.16	RNF19B	chr1	32936445	32964685	6256	96	yes	tested	NA	no	tested	egene	yes	no	yes	no	NA	NA	2.75727	no	no
ENSG00000142920.17	AZIN2	chr1	33081104	33123492	6524	111	yes	tested	NA	no	tested	egene	yes	no	yes	no	NA	NA	-2.12755	no	no
ENSG00000278997.1	AL662907.1	chr1	33141871	33143230	6695	25	no	tested	NA	no	tested	NA	no	no	no	no	NA	NA	-1.087	no	no
ENSG00000160094.15	ZNF362	chr1	33256492	33300719	6941	3	no	tested	NA	no	tested	egene	no	no	no	no	NA	NA	-0.67335	no	no
ENSG00000134686.18	PHC2	chr1	33323623	33431052	7303	74	no	tested	NA	no	tested	egene	yes	no	yes	yes	NA	NA	0.323431	no	no
ENSG00000222112.1	RN7SKP16	chr1	33336566	33336864	7059	1	no	tested	NA	no	tested	egene	no	no	no	no	NA	NA	-0.384866	no	no
ENSG00000241014.2	AC114490.1	chr1	34975699	34978706	7600	1	no	not_tested	NA	no	tested	NA	no	no	no	no	NA	NA	-1.57506	no	no
ENSG00000271554.1	AL138787.2	chr1	35992109	36013630	7097	130	no	tested	NA	no	tested	NA	no	no	yes	no	NA	NA	3.59941	no	no
ENSG00000116871.15	MAP7D1	chr1	36155579	36180849	7137	122	no	tested	NA	no	tested	egene	yes	no	yes	yes	NA	NA	0.484456	no	no
ENSG00000054118.15	THRAP3	chr1	36224432	36305357	7159	62	no	tested	NA	yes	tested	egene	no	no	yes	yes	NA	NA	0.449723	no	no
ENSG00000181817.6	LSM10	chr1	36391238	36397908	7472	45	no	tested	NA	no	tested	egene	yes	no	yes	yes	NA	NA	1.00956	no	no
ENSG00000163875.15	MEAF6	chr1	37492575	37514774	8176	151	yes	tested	NA	no	tested	egene	yes	no	yes	yes	NA	NA	-0.157062	no	no
ENSG00000196449.4	YRDC	chr1	37802945	37808208	8117	3	no	tested	NA	no	tested	egene	no	no	no	no	NA	NA	0.202128	no	no
ENSG00000188786.10	MTF1	chr1	37809574	37859592	8179	44	no	tested	NA	no	tested	egene	yes	no	no	no	NA	NA	-0.486167	no	yes
ENSG00000204084.13	INPP5B	chr1	37860697	37947057	8343	78	no	tested	NA	yes	tested	egene	yes	no	yes	yes	NA	NA	0.808919	no	no
ENSG00000183431.12	SF3A3	chr1	37956975	37990075	8324	114	yes	tested	NA	no	tested	egene	yes	no	yes	no	NA	NA	0.363741	no	no
ENSG00000183386.10	FHL3	chr1	37996770	38005606	8332	47	yes	tested	NA	yes	tested	egene	yes	no	yes	no	NA	NA	-1.2057	no	no
ENSG00000183520.12	UTP11	chr1	38009258	38024820	8332	27	no	not_tested	NA	no	not_tested	egene	no	no	yes	no	NA	NA	0.73321	no	no
ENSG00000185668.8	POU3F1	chr1	38043829	38046793	8392	49	no	not_tested	NA	no	tested	NA	no	no	yes	no	NA	NA	4.27374	no	no
ENSG00000224592.5	MIR3659HG	chr1	38047314	38119025	8393	11	no	tested	NA	no	tested	NA	no	no	no	no	NA	NA	4.58642	no	no
ENSG00000284623.1	LINC02786	chr1	38129464	38140593	8290	48	no	not_tested	NA	no	tested	NA	no	no	yes	no	NA	NA	6.86184	no	no
ENSG00000168653.11	NDUFS5	chr1	39026318	39034636	7907	42	no	tested	NA	yes	tested	egene	yes	no	yes	no	NA	NA	0.675896	no	no
ENSG00000127603.29	MACF1	chr1	39081316	39487177	7986	6	no	tested	NA	yes	tested	egene	yes	no	yes	no	NA	NA	-2.35687	no	yes
ENSG00000183682.8	BMP8A	chr1	39491636	39529869	7987	8	no	tested	NA	no	not_tested	egene	no	no	no	no	NA	NA	-1.45123	no	no
ENSG00000237624.1	OXCT2P1	chr1	39514956	39516490	8031	5	no	tested	NA	no	tested	NA	no	no	yes	no	NA	NA	NA	no	no
ENSG00000243970.3	PPIEL	chr1	39522280	39559671	8146	29	no	tested	NA	no	tested	egene	no	no	yes	no	NA	NA	-0.62609	no	no
ENSG00000084072.17	PPIE	chr1	39692182	39763914	7992	54	no	tested	NA	yes	tested	egene	yes	no	yes	no	NA	NA	NA	no	no
ENSG00000116985.12	BMP8B	chr1	39757182	39788865	7895	58	no	tested	NA	no	tested	egene	no	no	yes	no	NA	NA	0.90544	no	no
ENSG00000198754.5	OXCT2	chr1	39769523	39771348	7895	28	yes	tested	NA	no	tested	egene	no	no	yes	no	NA	NA	2.02252	no	no
ENSG00000043514.17	TRIT1	chr1	39838110	39883511	7935	35	yes	tested	NA	no	tested	egene	yes	no	yes	no	NA	NA	-0.210114	no	no
ENSG00000131236.17	CAP1	chr1	40040233	40072649	7888	8	no	not_tested	NA	no	not_tested	egene	no	no	yes	no	NA	NA	0.266833	no	no
ENSG00000131238.17	PPT1	chr1	40071461	40097727	7871	95	no	tested	NA	no	tested	egene	yes	no	yes	no	NA	NA	-0.293369	no	no
ENSG00000084070.12	SMAP2	chr1	40344850	40423326	8114	9	no	tested	NA	no	tested	egene	yes	no	yes	yes	NA	NA	-0.262243	no	no
ENSG00000238287.1	AL603839.3	chr1	40493157	40508661	8342	100	yes	tested	NA	yes	tested	egene	yes	no	yes	no	NA	NA	-0.625344	no	no
ENSG00000066136.20	NFYC	chr1	40691689	40771603	8537	105	yes	tested	NA	no	tested	egene	no	no	yes	yes	NA	NA	0.442028	no	no
ENSG00000171793.16	CTPS1	chr1	40979696	41012565	8364	232	yes	tested	NA	no	tested	egene	yes	no	yes	yes	NA	NA	1.49516	no	no
ENSG00000281207.1	SLFNL1-AS1	chr1	41014590	41043890	8332	183	yes	not_tested	NA	no	not_tested	NA	no	no	yes	no	NA	NA	0.635051	no	no
ENSG00000010803.16	SCMH1	chr1	41027200	41242116	8006	3	no	not_tested	NA	no	tested	egene	no	no	no	no	NA	NA	0.898312	no	no
ENSG00000235358.2	AC093151.2	chr1	41242373	41284861	8006	94	yes	tested	NA	yes	tested	NA	no	no	yes	no	NA	NA	1.54829	no	no
ENSG00000204060.7	FOXO6	chr1	41361922	41383590	7817	31	no	tested	NA	no	tested	egene	yes	no	yes	no	NA	NA	NA	no	no
ENSG00000066185.13	ZMYND12	chr1	42430329	42456253	7940	8	no	tested	NA	no	tested	egene	yes	no	no	no	NA	NA	0.720772	no	no
ENSG00000164008.16	C1orf50	chr1	42767249	42779491	7685	54	no	tested	NA	no	tested	egene	no	no	yes	yes	NA	NA	-0.189228	no	no
ENSG00000227533.6	SLC2A1-AS1	chr1	42959049	42996814	7528	40	yes	tested	NA	yes	tested	egene	yes	no	yes	no	NA	NA	-1.7839	no	no
ENSG00000159479.17	MED8	chr1	43383917	43389808	7571	11	no	not_tested	NA	no	tested	egene	no	no	yes	no	NA	NA	0.259947	no	no
ENSG00000178922.16	HYI	chr1	43451003	43453989	7520	33	yes	tested	NA	no	tested	egene	yes	no	yes	no	NA	NA	1.33236	no	no
ENSG00000066135.13	KDM4A	chr1	43650149	43705518	7452	14	no	not_tested	NA	no	not_tested	egene	no	no	no	no	NA	NA	0.348262	no	no
ENSG00000237950.3	AL357079.1	chr1	43937918	43940781	7442	18	no	tested	NA	no	tested	egene	yes	no	yes	no	NA	NA	-1.83665	no	no
ENSG00000117410.14	ATP6V0B	chr1	43974487	43978295	7386	77	no	not_tested	NA	no	not_tested	egene	no	no	yes	yes	NA	NA	0.147095	no	no
ENSG00000117411.16	B4GALT2	chr1	43978943	43991170	7396	45	no	tested	NA	no	tested	NA	no	no	no	no	NA	NA	1.17033	no	no
ENSG00000178028.14	DMAP1	chr1	44213455	44220681	6874	32	no	tested	NA	no	tested	egene	yes	no	yes	no	NA	NA	-0.209318	no	no
ENSG00000126106.14	TMEM53	chr1	44635238	44674481	6740	1	no	tested	NA	no	tested	egene	yes	no	no	no	NA	NA	-0.563102	no	no
ENSG00000142937.12	RPS8	chr1	44775251	44778779	6706	75	no	tested	NA	no	tested	egene	yes	no	yes	yes	NA	NA	-0.444	no	no
ENSG00000188396.3	TCTEX1D4	chr1	44805913	44806675	6677	1	no	not_tested	NA	no	not_tested	egene	no	no	no	no	NA	NA	1.91144	no	no
ENSG00000281912.1	LINC01144	chr1	45303910	45305619	6210	2	no	tested	NA	no	tested	NA	no	no	no	no	NA	NA	0.295661	no	no
ENSG00000186603.6	HPDL	chr1	45326895	45328679	6220	3	no	not_tested	NA	no	tested	NA	no	no	no	no	NA	NA	2.24043	no	no
ENSG00000070759.17	TESK2	chr1	45343883	45491163	6430	266	no	tested	NA	yes	tested	egene	yes	no	yes	no	NA	NA	-0.159108	no	no
ENSG00000280670.3	CCDC163	chr1	45493866	45500079	6442	163	no	tested	NA	no	tested	NA	no	no	yes	no	NA	NA	NA	no	no
ENSG00000132763.15	MMACHC	chr1	45500300	45513382	6442	78	yes	tested	NA	no	tested	egene	yes	no	yes	yes	NA	NA	NA	no	no
ENSG00000117450.14	PRDX1	chr1	45511036	45523047	6480	107	no	tested	NA	no	tested	egene	yes	no	yes	yes	NA	NA	1.37723	yes	no
ENSG00000117448.13	AKR1A1	chr1	45550543	45570049	6502	136	yes	tested	NA	no	tested	egene	no	no	yes	yes	NA	NA	-0.463541	no	no
ENSG00000159592.11	GPBP1L1	chr1	45627304	45688113	6525	215	no	tested	NA	no	tested	egene	no	no	yes	yes	NA	NA	NA	no	no
ENSG00000159596.7	TMEM69	chr1	45688181	45694436	6525	37	no	tested	NA	no	tested	egene	yes	no	yes	yes	NA	NA	0.194146	no	no
ENSG00000086015.22	MAST2	chr1	45786987	46036122	6602	228	yes	tested	NA	no	tested	egene	yes	no	yes	no	NA	NA	3.70703	no	no
ENSG00000171357.6	LURAP1	chr1	46203334	46221256	6918	6	no	not_tested	NA	no	tested	NA	no	no	yes	yes	NA	NA	-1.73355	no	no
ENSG00000085999.13	RAD54L	chr1	46246461	46278480	6994	2	no	not_tested	NA	no	tested	egene	no	no	no	no	NA	NA	3.91177	no	yes
ENSG00000117481.10	NSUN4	chr1	46340177	46365152	7066	295	yes	tested	NA	yes	tested	egene	yes	no	yes	yes	NA	NA	-0.545133	no	no
ENSG00000117480.16	FAAH	chr1	46394317	46413848	7225	247	yes	tested	NA	yes	tested	egene	yes	no	yes	no	NA	NA	NA	no	no
ENSG00000162368.13	CMPK1	chr1	47333797	47378839	8689	1	no	not_tested	NA	no	tested	egene	no	no	no	no	NA	NA	-0.115573	no	no
ENSG00000162373.13	BEND5	chr1	48727519	48776969	6067	122	no	tested	NA	no	tested	egene	yes	no	yes	yes	NA	NA	-1.86873	no	no
ENSG00000123080.12	CDKN2C	chr1	50960745	50974634	5589	36	no	tested	NA	no	tested	egene	no	no	yes	yes	NA	NA	4.86155	no	no
ENSG00000117859.19	OSBPL9	chr1	51577179	51798427	5681	24	no	tested	NA	no	tested	egene	no	no	yes	yes	NA	NA	1.21161	no	no
ENSG00000078618.21	NRDC	chr1	51789191	51878937	6262	118	no	tested	NA	yes	tested	egene	yes	no	no	no	NA	NA	0.169916	no	no
ENSG00000117862.13	TXNDC12	chr1	52020131	52055191	6783	23	no	not_tested	NA	no	tested	egene	no	no	no	no	NA	NA	-0.103794	no	no
ENSG00000157077.14	ZFYVE9	chr1	52142094	52346686	7113	64	no	tested	NA	no	tested	egene	no	no	no	no	NA	NA	-3.49117	no	no
ENSG00000134748.13	PRPF38A	chr1	52404602	52420836	7374	56	yes	tested	NA	no	tested	egene	yes	no	yes	yes	NA	NA	0.460411	no	yes
ENSG00000116157.6	GPX7	chr1	52602371	52609051	7457	3	no	tested	NA	no	tested	egene	no	no	no	no	NA	NA	0.346029	no	no
ENSG00000182183.15	SHISAL2A	chr1	52633168	52669683	7520	1	no	tested	NA	no	tested	egene	yes	no	no	no	NA	NA	-2.74704	no	yes
ENSG00000162378.13	ZYG11B	chr1	52726453	52827336	7755	3	no	tested	NA	no	tested	egene	yes	no	no	no	NA	NA	-0.0996356	no	no
ENSG00000121310.17	ECHDC2	chr1	52895910	52927212	7798	276	no	tested	NA	yes	tested	egene	yes	no	yes	no	NA	NA	-1.3461	no	no
ENSG00000116171.19	SCP2	chr1	52927276	53051698	7798	156	yes	tested	NA	yes	tested	egene	yes	no	yes	no	NA	NA	0.339201	no	no
ENSG00000226147.1	TUBBP10	chr1	52994726	52996026	7874	111	no	tested	NA	no	tested	NA	no	no	yes	no	NA	NA	-1.35153	no	no
ENSG00000236723.2	AL606760.2	chr1	53209783	53213775	8082	21	no	tested	NA	no	tested	NA	no	no	no	no	NA	NA	NA	no	no
ENSG00000162384.14	CZIB	chr1	53214099	53220634	8103	55	no	tested	NA	no	tested	egene	no	no	yes	no	NA	NA	0.29362	no	no
ENSG00000225675.2	LINC01771	chr1	53328233	53336509	8356	3	no	tested	NA	no	tested	NA	no	no	no	no	NA	NA	0.376778	no	no
ENSG00000230138.2	LINC02812	chr1	53366656	53368245	8441	18	yes	tested	NA	no	tested	egene	yes	no	yes	no	NA	NA	-0.652645	no	no
ENSG00000058804.12	NDC1	chr1	53765478	53838463	9243	102	no	tested	NA	no	tested	egene	yes	no	yes	yes	NA	NA	2.67047	no	yes
ENSG00000058799.15	YIPF1	chr1	53851719	53889798	9281	3	no	tested	NA	no	tested	egene	no	no	no	no	NA	NA	0.769978	no	yes
ENSG00000081870.11	HSPB11	chr1	53916574	53945929	9335	107	yes	tested	NA	no	tested	egene	yes	no	yes	no	NA	NA	0.833322	no	no
ENSG00000116205.14	TCEANC2	chr1	54053584	54112519	9371	41	no	tested	NA	yes	tested	egene	yes	no	yes	no	NA	NA	-0.382084	no	no
ENSG00000215883.10	CYB5RL	chr1	54169651	54200036	8942	2	no	not_tested	NA	no	tested	egene	yes	no	no	no	NA	NA	-0.186789	no	no
ENSG00000157216.15	SSBP3	chr1	54225432	54413479	9226	56	no	tested	NA	no	tested	egene	no	no	yes	yes	NA	NA	3.38327	no	no
ENSG00000198711.5	SSBP3-AS1	chr1	54236440	54239063	8991	13	yes	tested	NA	no	tested	egene	yes	no	no	no	NA	NA	-1.33425	no	no
ENSG00000243725.7	TTC4	chr1	54715861	54742657	9439	57	yes	tested	NA	no	tested	egene	yes	no	yes	yes	NA	NA	NA	no	no
ENSG00000162402.14	USP24	chr1	55066359	55215364	9638	37	no	tested	NA	no	tested	egene	no	no	yes	yes	NA	NA	-0.109528	no	no
ENSG00000231090.2	MIR4422HG	chr1	55217645	55324691	9636	56	yes	tested	NA	no	tested	NA	no	no	yes	no	NA	NA	NA	no	no
ENSG00000173406.15	DAB1	chr1	56994778	58546734	9546	181	no	tested	NA	no	tested	egene	yes	no	yes	no	NA	NA	-0.229217	no	no
ENSG00000162600.12	OMA1	chr1	58415384	58546802	9546	168	no	tested	NA	no	tested	egene	yes	no	yes	no	NA	NA	-0.274645	no	no
ENSG00000134709.12	HOOK1	chr1	59814786	59876322	8141	2	no	tested	NA	no	tested	egene	no	no	no	no	NA	NA	-1.38649	no	no
ENSG00000271200.1	AC099791.2	chr1	61741998	61742424	8687	8	yes	tested	NA	no	tested	NA	no	no	yes	no	NA	NA	-2.13479	no	no
ENSG00000132849.20	PATJ	chr1	61742406	62178675	8687	6	yes	tested	NA	no	tested	egene	yes	no	yes	no	NA	NA	-1.56714	no	no
ENSG00000240563.2	L1TD1	chr1	62194849	62212328	9272	7	yes	not_tested	NA	no	tested	egene	no	no	yes	no	NA	NA	0.726156	no	no
ENSG00000088035.18	ALG6	chr1	63367575	63438553	8816	10	no	tested	NA	no	tested	egene	yes	no	yes	no	NA	NA	0.0933982	no	no
ENSG00000142856.16	ITGB3BP	chr1	63440770	63593721	8968	56	no	tested	NA	yes	tested	egene	yes	no	yes	yes	NA	NA	0.712323	no	no
ENSG00000116652.6	DLEU2L	chr1	63547082	63550636	8882	37	no	tested	NA	no	tested	NA	no	no	yes	no	NA	NA	NA	no	no
ENSG00000162437.14	RAVER2	chr1	64745095	64833232	8254	1	no	not_tested	NA	no	not_tested	egene	no	no	no	no	NA	NA	1.41511	no	no
ENSG00000162434.13	JAK1	chr1	64833229	65067754	8304	26	no	tested	NA	no	tested	egene	no	no	yes	yes	NA	NA	0.309418	no	no
ENSG00000213625.9	LEPROT	chr1	65420587	65436007	7989	14	yes	tested	NA	yes	tested	egene	yes	no	yes	no	NA	NA	-0.0688317	no	no
ENSG00000184588.18	PDE4B	chr1	65792514	66374579	8749	16	no	tested	NA	no	tested	egene	yes	no	no	yes	NA	NA	-2.84539	no	yes
ENSG00000203963.11	C1orf141	chr1	67092165	67231853	8783	4	no	not_tested	NA	no	not_tested	NA	no	no	no	no	NA	NA	3.80656	no	no
ENSG00000162594.16	IL23R	chr1	67138907	67259979	8861	61	no	tested	NA	no	tested	egene	no	no	yes	no	NA	NA	1.34693	no	no
ENSG00000234264.1	DEPDC1-AS1	chr1	68496676	68538627	8337	5	no	tested	NA	no	tested	NA	no	no	no	no	NA	NA	5.41729	no	no
ENSG00000197568.14	HHLA3	chr1	70354805	70385339	8091	94	no	tested	NA	yes	tested	egene	yes	no	yes	no	NA	NA	1.07596	no	no
ENSG00000116761.12	CTH	chr1	70411218	70439851	7945	32	yes	tested	NA	yes	tested	egene	yes	no	yes	no	NA	NA	NA	no	no
ENSG00000162620.16	LRRIQ3	chr1	74026015	74198187	7442	188	no	tested	NA	no	tested	egene	no	no	yes	yes	NA	NA	-0.678919	no	no
ENSG00000254685.6	FPGT	chr1	74198212	74234086	7443	101	yes	tested	NA	no	tested	egene	yes	no	yes	yes	NA	NA	-0.650581	no	no
ENSG00000116791.14	CRYZ	chr1	74705482	74733408	7725	60	no	tested	NA	yes	tested	egene	yes	no	yes	yes	NA	NA	0.207841	no	no
ENSG00000162623.16	TYW3	chr1	74733152	74766678	7726	50	no	tested	NA	no	tested	egene	no	no	yes	yes	NA	NA	NA	no	no
ENSG00000137968.16	SLC44A5	chr1	75202131	75611116	8612	84	no	tested	NA	yes	tested	egene	yes	no	yes	no	NA	NA	1.13008	no	no
ENSG00000057468.7	MSH4	chr1	75796882	75913242	8807	188	no	tested	NA	yes	tested	egene	yes	no	yes	yes	NA	NA	-1.00551	no	no
ENSG00000077254.14	USP33	chr1	77695987	77759852	8038	4	yes	not_tested	NA	no	tested	egene	no	no	no	yes	NA	NA	NA	no	no
ENSG00000162616.9	DNAJB4	chr1	77979175	78017964	8285	102	no	tested	NA	yes	tested	egene	yes	no	yes	yes	NA	NA	-0.160372	no	no
ENSG00000137960.6	GIPC2	chr1	77979542	78138444	8291	94	no	tested	NA	no	tested	NA	no	no	no	yes	NA	NA	2.57778	no	no
ENSG00000137941.17	TTLL7	chr1	83865024	83999150	8055	4	no	not_tested	NA	no	tested	NA	no	no	no	no	NA	NA	3.19239	no	no
ENSG00000174021.11	GNG5	chr1	84498325	84506581	8376	1	no	not_tested	NA	no	tested	egene	no	no	no	no	NA	NA	0.856997	no	no
ENSG00000122432.18	SPATA1	chr1	84506300	84566194	8374	205	no	tested	NA	no	tested	egene	yes	no	yes	yes	NA	NA	-0.15228	no	no
ENSG00000117151.13	CTBS	chr1	84549611	84574480	8403	104	yes	tested	NA	no	tested	egene	yes	no	yes	yes	NA	NA	-0.543413	no	no
ENSG00000284882.1	AL359762.1	chr1	84574129	84583620	8399	83	no	tested	NA	no	tested	NA	no	no	yes	no	NA	NA	0.400421	no	no
ENSG00000171517.6	LPAR3	chr1	84811602	84893206	8261	2	no	not_tested	NA	no	tested	egene	no	no	no	no	NA	NA	1.14531	no	no
ENSG00000153898.13	MCOLN2	chr1	84925583	84997113	8388	220	no	tested	NA	yes	tested	egene	yes	no	yes	no	NA	NA	2.48009	no	no
ENSG00000162643.13	WDR63	chr1	84999147	85133138	8404	127	yes	tested	NA	yes	tested	egene	yes	no	yes	no	NA	NA	5.6143	no	no
ENSG00000142867.14	BCL10	chr1	85265776	85276632	9193	26	yes	tested	NA	no	tested	egene	yes	no	yes	yes	NA	NA	0.33832	yes	no
ENSG00000223653.6	AL078459.1	chr1	85276388	85448124	9194	48	yes	tested	NA	no	tested	NA	no	no	yes	no	NA	NA	0.691142	no	no
ENSG00000153904.20	DDAH1	chr1	85318485	85578363	9209	40	no	tested	NA	no	tested	egene	no	no	yes	no	NA	NA	3.00055	no	no
ENSG00000117174.11	ZNHIT6	chr1	85649417	85708433	9308	19	no	tested	NA	yes	tested	egene	yes	no	yes	no	NA	NA	-0.62564	no	no
ENSG00000122417.15	ODF2L	chr1	86346824	86396342	8976	172	no	tested	NA	no	tested	egene	yes	no	yes	yes	NA	NA	-1.46969	no	no
ENSG00000236915.2	CLCA4-AS1	chr1	86571181	86696311	8931	1	no	tested	NA	no	tested	NA	no	no	no	no	NA	NA	-1.43708	no	no
ENSG00000225568.1	AC093155.1	chr1	87045875	87046700	8565	52	yes	not_tested	NA	no	tested	NA	no	no	yes	no	NA	NA	1.92845	no	no
ENSG00000267272.5	LINC01140	chr1	87129765	87169198	8334	315	no	tested	NA	no	tested	NA	no	no	yes	no	NA	NA	0.4874	no	no
ENSG00000137944.18	KYAT3	chr1	88935773	88992953	7602	18	no	tested	NA	no	tested	egene	yes	no	no	no	NA	NA	-0.146624	no	no
ENSG00000117226.12	GBP3	chr1	89006680	89022894	7546	240	yes	tested	NA	yes	tested	egene	yes	no	yes	yes	NA	NA	-2.21185	no	no
ENSG00000162654.9	GBP4	chr1	89181144	89198942	7849	9	no	tested	NA	no	tested	egene	yes	no	yes	no	NA	NA	-3.33924	yes	no
ENSG00000286548.1	AL596214.1	chr1	89427533	89525472	7725	125	no	tested	NA	no	tested	NA	no	no	yes	no	NA	NA	NA	no	no
ENSG00000197147.13	LRRC8B	chr1	89524836	89597864	7724	72	no	tested	NA	yes	tested	egene	yes	no	yes	yes	NA	NA	-0.672276	no	no
ENSG00000171488.15	LRRC8C	chr1	89633072	89769903	7633	23	no	tested	NA	no	tested	egene	yes	no	yes	yes	NA	NA	-1.57414	no	no
ENSG00000097046.13	CDC7	chr1	91500851	91525764	7877	23	yes	tested	NA	yes	tested	egene	yes	no	yes	no	NA	NA	2.20507	no	no
ENSG00000230667.5	SETSIP	chr1	92074533	92075441	7876	9	no	tested	NA	no	tested	NA	no	no	no	no	NA	NA	0.494407	no	no
ENSG00000287797.1	AC093577.2	chr1	92978265	92987367	6975	14	no	not_tested	NA	no	tested	NA	no	no	yes	no	NA	NA	1.95561	no	no
ENSG00000143033.18	MTF2	chr1	93079235	93139079	7107	43	no	not_tested	NA	no	not_tested	egene	no	no	yes	no	NA	NA	1.46462	no	no
ENSG00000117500.13	TMED5	chr1	93149742	93180516	7195	234	no	tested	NA	no	tested	egene	yes	no	yes	yes	NA	NA	-0.285396	no	no
ENSG00000122483.17	CCDC18	chr1	93179919	93278730	7197	238	no	tested	NA	no	tested	egene	no	no	yes	no	NA	NA	0.767817	no	no
ENSG00000223745.8	CCDC18-AS1	chr1	93262186	93346025	7211	211	no	tested	NA	no	tested	egene	no	no	yes	no	NA	NA	-0.254039	no	no
ENSG00000117505.13	DR1	chr1	93345907	93369493	7212	284	yes	tested	NA	no	tested	egene	yes	no	yes	yes	NA	NA	0.210803	no	no
ENSG00000137936.18	BCAR3	chr1	93561741	93847150	7569	6	no	not_tested	NA	no	not_tested	egene	no	no	yes	yes	NA	NA	1.97038	no	yes
ENSG00000122481.17	RWDD3	chr1	95234210	95247225	7769	21	no	tested	NA	no	tested	egene	yes	no	no	no	NA	NA	-0.467946	no	no
ENSG00000117569.18	PTBP2	chr1	96721665	96823738	7853	196	yes	tested	NA	yes	tested	egene	yes	no	yes	yes	NA	NA	-0.359142	no	no
ENSG00000162627.17	SNX7	chr1	98661701	98760500	7988	164	yes	tested	NA	no	tested	egene	yes	no	yes	no	NA	NA	3.71139	no	no
ENSG00000156869.14	FRRS1	chr1	99703970	99766635	8595	55	no	tested	NA	no	tested	egene	yes	no	yes	yes	NA	NA	-0.780905	no	no
ENSG00000122477.12	LRRC39	chr1	100148449	100178273	8154	9	no	not_tested	NA	no	tested	egene	no	no	no	no	NA	NA	0.164672	no	no
ENSG00000224616.3	RTCA-AS1	chr1	100251528	100266179	8097	24	no	not_tested	NA	no	tested	egene	no	no	no	no	NA	NA	-0.425521	no	no
ENSG00000079335.20	CDC14A	chr1	100345001	100520277	8157	20	no	tested	NA	no	tested	egene	yes	no	yes	no	NA	NA	-1.73202	no	no
ENSG00000162694.14	EXTL2	chr1	100872372	100895179	8741	16	no	tested	NA	yes	tested	egene	yes	no	yes	no	NA	NA	-0.899344	no	no
ENSG00000162695.12	SLC30A7	chr1	100896076	100981757	8747	1	no	not_tested	NA	no	not_tested	egene	no	no	no	no	NA	NA	-0.971367	no	no
ENSG00000233184.7	AC093157.1	chr1	101025850	101090513	8885	253	no	tested	NA	yes	tested	egene	yes	no	yes	no	NA	NA	-3.07528	no	no
ENSG00000240038.6	AMY2B	chr1	103553815	103579534	9312	17	no	not_tested	NA	no	tested	egene	yes	no	no	no	NA	NA	-1.49786	no	no
ENSG00000198890.9	PRMT6	chr1	107056674	107067636	8842	13	yes	tested	NA	no	tested	egene	yes	no	yes	no	NA	NA	0.764523	no	no
ENSG00000230489.1	VAV3-AS1	chr1	107964443	107994607	7912	115	no	tested	NA	yes	tested	egene	yes	no	yes	yes	NA	NA	-1.66614	no	no
ENSG00000226822.3	LINC02785	chr1	108040263	108076020	7805	75	no	tested	NA	no	tested	egene	yes	no	yes	no	NA	NA	-1.14647	no	no
ENSG00000085491.17	SLC25A24	chr1	108134043	108200849	7811	125	no	tested	NA	yes	tested	egene	yes	no	yes	no	NA	NA	-0.851623	no	yes
ENSG00000260879.1	AL359258.2	chr1	108199926	108201491	7812	58	yes	tested	NA	yes	tested	egene	yes	no	yes	no	NA	NA	NA	no	no
ENSG00000280186.1	AL359258.3	chr1	108200413	108202743	7810	28	yes	tested	NA	no	tested	NA	no	no	yes	no	NA	NA	NA	no	no
ENSG00000121940.15	CLCC1	chr1	108929508	108963457	7363	52	no	tested	NA	no	tested	egene	no	no	no	no	NA	NA	-0.562291	no	no
ENSG00000197780.10	TAF13	chr1	109062486	109076003	7043	41	yes	not_tested	NA	no	tested	egene	yes	no	no	no	NA	NA	0.847675	no	no
ENSG00000273382.1	AL356488.3	chr1	109087971	109090858	7029	4	no	not_tested	NA	no	not_tested	NA	no	no	no	no	NA	NA	1.23258	no	no
ENSG00000116299.17	KIAA1324	chr1	109113679	109206781	6960	16	no	tested	NA	no	tested	egene	yes	no	yes	yes	NA	NA	3.45141	no	no
ENSG00000181754.7	AMIGO1	chr1	109504178	109509738	7418	60	no	tested	NA	yes	tested	egene	yes	no	yes	yes	NA	NA	-1.62849	no	no
ENSG00000168765.17	GSTM4	chr1	109656099	109674836	7483	24	yes	tested	NA	yes	tested	egene	yes	no	yes	no	NA	NA	-1.00527	no	no
ENSG00000134248.13	LAMTOR5	chr1	110401249	110407942	8059	36	no	tested	NA	no	tested	egene	yes	no	yes	no	NA	NA	0.58437	no	no
ENSG00000143119.14	CD53	chr1	110871188	110899922	8425	34	no	tested	NA	no	tested	egene	no	no	no	no	NA	NA	0.374786	no	no
ENSG00000232811.1	AL360270.1	chr1	110943467	110952848	8463	69	no	tested	NA	yes	tested	egene	yes	no	yes	no	NA	NA	NA	no	no
ENSG00000134255.14	CEPT1	chr1	111139627	111185104	8844	1	no	tested	NA	no	not_tested	egene	no	no	yes	no	NA	NA	-1.25492	no	no
ENSG00000064886.14	CHI3L2	chr1	111200771	111243440	8905	81	no	tested	NA	yes	tested	egene	yes	no	yes	yes	NA	NA	-3.05524	no	no
ENSG00000134216.19	CHIA	chr1	111290851	111320566	8973	172	yes	tested	NA	no	tested	NA	no	no	yes	yes	NA	NA	2.32721	no	no
ENSG00000260948.1	AL390195.3	chr1	111431046	111433068	9098	31	no	tested	NA	yes	tested	egene	yes	no	yes	no	NA	NA	-1.99481	no	no
ENSG00000197852.12	INKA2	chr1	111680630	111755824	8807	64	no	tested	NA	no	tested	egene	yes	no	yes	no	NA	NA	1.0434	no	no
ENSG00000284830.1	AL049557.1	chr1	111745299	111755537	8809	50	no	tested	NA	no	tested	NA	no	no	yes	no	NA	NA	0.823833	no	no
ENSG00000064703.12	DDX20	chr1	111755245	111768000	8809	61	yes	tested	NA	yes	tested	egene	yes	no	yes	yes	NA	NA	NA	no	no
ENSG00000007341.19	ST7L	chr1	112523514	112620825	7908	127	no	tested	NA	no	tested	egene	yes	no	no	yes	NA	NA	-0.307097	no	no
ENSG00000226419.8	SLC16A1-AS1	chr1	112956415	113047055	7207	4	no	tested	NA	no	tested	egene	yes	no	no	no	NA	NA	-0.333224	no	no
ENSG00000198799.12	LRIG2	chr1	113073198	113132260	7121	78	no	tested	NA	no	tested	egene	yes	no	yes	no	NA	NA	-0.318904	no	no
ENSG00000081026.19	MAGI3	chr1	113390515	113685923	7271	69	no	tested	NA	no	tested	egene	no	no	yes	no	NA	NA	0.749627	no	no
ENSG00000134242.16	PTPN22	chr1	113813811	113871753	7002	128	yes	tested	NA	yes	tested	egene	yes	no	yes	yes	NA	NA	-0.661139	yes	no
ENSG00000134262.13	AP4B1	chr1	113894194	113905201	6965	8	no	tested	NA	no	tested	egene	yes	no	yes	no	NA	NA	-0.657642	no	no
ENSG00000116752.6	BCAS2	chr1	114567557	114581629	7699	31	no	tested	NA	no	tested	egene	no	no	no	no	NA	NA	0.486788	no	no
ENSG00000175984.15	DENND2C	chr1	114582848	114670422	7863	4	no	not_tested	NA	no	tested	egene	yes	no	yes	no	NA	NA	-0.721665	no	no
ENSG00000213281.5	NRAS	chr1	114704469	114716771	7954	1	no	not_tested	NA	no	tested	egene	no	no	no	no	NA	NA	0.271531	no	no
ENSG00000173218.15	VANGL1	chr1	115641970	115698224	8444	216	no	tested	NA	no	tested	egene	no	no	yes	no	NA	NA	3.40464	no	no
ENSG00000163393.13	SLC22A15	chr1	115976513	116070054	8660	192	yes	tested	NA	yes	tested	egene	yes	no	yes	no	NA	NA	-0.232226	no	no
ENSG00000224950.2	AL390066.2	chr1	116493016	116499212	8346	1	no	not_tested	NA	no	tested	egene	no	no	no	no	NA	NA	0.310182	no	no
ENSG00000116815.16	CD58	chr1	116514534	116571039	8243	18	no	not_tested	NA	no	not_tested	egene	no	no	yes	no	NA	NA	0.481297	no	no
ENSG00000134256.12	CD101	chr1	117001750	117036476	7727	50	yes	tested	NA	yes	tested	egene	yes	no	yes	no	NA	NA	-2.5884	no	no
ENSG00000116830.12	TTF2	chr1	117060326	117107453	7643	42	no	tested	NA	no	tested	egene	yes	no	yes	yes	NA	NA	1.39633	no	no
ENSG00000198162.12	MAN1A2	chr1	117367449	117528872	7240	183	no	tested	NA	no	tested	egene	no	no	yes	no	NA	NA	-0.145472	no	no
ENSG00000116874.11	WARS2	chr1	119031216	119140671	7743	18	no	tested	NA	no	tested	egene	yes	no	yes	no	NA	NA	0.572878	no	no
ENSG00000231365.6	WARS2-AS1	chr1	119140391	119275973	7742	181	yes	tested	NA	yes	tested	egene	yes	no	yes	no	NA	NA	-0.269103	no	no
ENSG00000226443.3	GAPDHP32	chr1	119533749	119534746	6703	5	no	tested	NA	no	tested	NA	no	no	no	no	NA	NA	NA	no	no
ENSG00000239873.2	GAPDHP27	chr1	119558755	119559774	6518	25	no	tested	NA	no	tested	NA	no	no	no	no	NA	NA	3.70565	no	no
ENSG00000265808.4	SEC22B	chr1	120150898	120176520	4086	3	no	not_tested	NA	no	tested	NA	no	no	yes	no	NA	NA	-0.0836165	no	no
ENSG00000270231.4	NBPF8	chr1	120419850	120467739	3300	72	no	tested	NA	no	tested	NA	no	no	no	no	NA	NA	-1.00044	no	no
ENSG00000275131.3	AC241952.2	chr1	120489860	120701289	2123	194	no	tested	NA	no	tested	NA	no	no	yes	no	NA	NA	-1.20203	no	no
ENSG00000286106.1	AC253572.1	chr1	120723946	120793874	2048	6	no	not_tested	NA	no	tested	NA	no	no	no	no	NA	NA	-2.30547	no	no
ENSG00000273136.7	NBPF26	chr1	120723949	120842110	2048	170	no	tested	NA	no	tested	NA	no	no	yes	no	NA	NA	-1.70155	no	no
ENSG00000287979.1	AC253572.2	chr1	120849674	120850985	1501	3	no	tested	NA	no	tested	NA	no	no	no	no	NA	NA	-1.69322	no	no
ENSG00000275538.1	RNVU1-19	chr1	120850819	120850985	1501	4	no	tested	NA	no	tested	NA	no	no	no	no	NA	NA	-1.60875	no	no
ENSG00000285215.2	AC241377.5	chr1	120963645	120977585	1202	176	no	tested	NA	no	tested	NA	no	no	yes	no	NA	NA	-1.04485	no	no
ENSG00000171943.12	SRGAP2C	chr1	121184811	121392874	919	192	yes	tested	NA	yes	tested	egene	yes	no	yes	no	NA	NA	-0.283042	no	no
ENSG00000272583.1	AL592494.2	chr1	121518366	121518829	628	5	no	tested	NA	no	tested	NA	no	no	no	no	NA	NA	0.722074	no	no
ENSG00000198483.13	ANKRD35	chr1	145866560	145885866	366	2	no	not_tested	NA	no	not_tested	egene	no	no	no	no	NA	NA	2.44053	no	no
ENSG00000271601.4	LIX1L	chr1	145933423	145958017	533	1	no	not_tested	NA	no	not_tested	NA	no	no	no	no	NA	NA	-0.619569	no	no
ENSG00000227242.4	NBPF13P	chr1	147019656	147056593	5648	169	no	tested	NA	yes	tested	egene	yes	no	yes	no	NA	NA	-2.16643	no	no
ENSG00000225603.3	AC244394.1	chr1	147050817	147052481	5643	93	yes	tested	NA	yes	tested	egene	yes	no	yes	no	NA	NA	4.00189	no	no
ENSG00000230832.3	AC241584.1	chr1	147082338	147083578	5671	64	no	tested	NA	no	tested	NA	no	no	yes	no	NA	NA	NA	no	no
ENSG00000131791.8	PRKAB2	chr1	147155106	147172550	5858	3	no	not_tested	NA	no	tested	egene	yes	no	no	no	NA	NA	-1.00732	no	no
ENSG00000180867.11	PDIA3P1	chr1	147172744	147179622	5858	61	yes	tested	NA	no	tested	NA	no	no	yes	no	NA	NA	-0.381112	no	no
ENSG00000162836.12	ACP6	chr1	147629652	147670524	6691	23	no	tested	NA	yes	tested	egene	yes	no	yes	no	NA	NA	-0.352324	no	no
ENSG00000263956.6	NBPF11	chr1	148102046	148152322	5107	93	no	not_tested	NA	no	not_tested	NA	no	no	yes	no	NA	NA	-0.374279	no	no
ENSG00000274020.4	LINC01138	chr1	148290889	148519604	3086	206	yes	not_tested	NA	no	not_tested	NA	no	no	yes	no	NA	NA	-0.483304	no	no
ENSG00000231551.8	AC245100.4	chr1	148402516	148432545	3649	44	no	not_tested	NA	no	not_tested	NA	no	no	no	no	NA	NA	-0.972562	no	no
ENSG00000270629.6	NBPF14	chr1	148531385	148679742	2588	93	no	tested	NA	no	tested	NA	no	no	yes	no	NA	NA	-2.06897	no	no
ENSG00000277147.6	LINC00869	chr1	149606334	149705716	3254	1	no	not_tested	NA	no	tested	NA	no	no	no	no	NA	NA	0.458362	no	no
ENSG00000285184.3	AC244033.2	chr1	150045660	150067701	4664	203	yes	tested	NA	no	tested	NA	no	no	yes	no	NA	NA	-1.71107	no	no
ENSG00000023902.14	PLEKHO1	chr1	150149183	150164720	4986	12	no	not_tested	NA	no	not_tested	egene	no	no	no	no	NA	NA	-2.00276	no	yes
ENSG00000143401.15	ANP32E	chr1	150218417	150236156	5141	1	no	not_tested	NA	no	tested	egene	no	no	no	no	NA	NA	1.36339	no	yes
ENSG00000266472.5	MRPS21	chr1	150293720	150308979	5251	156	yes	tested	NA	no	tested	NA	no	no	yes	no	NA	NA	-0.202652	no	no
ENSG00000143457.11	GOLPH3L	chr1	150646230	150697154	6339	225	no	tested	NA	no	tested	egene	yes	no	yes	yes	NA	NA	0.801652	no	no
ENSG00000143452.16	HORMAD1	chr1	150698060	150720895	6415	278	yes	tested	NA	no	tested	egene	yes	no	yes	yes	NA	NA	-0.935122	no	no
ENSG00000163131.11	CTSS	chr1	150730188	150765792	6508	46	no	tested	NA	no	tested	egene	no	no	yes	yes	NA	NA	-1.21198	no	no
ENSG00000143387.13	CTSK	chr1	150796208	150808260	6571	598	yes	tested	NA	no	tested	egene	no	no	yes	yes	NA	NA	-0.69706	no	no
ENSG00000143437.21	ARNT	chr1	150809713	150876708	6787	72	no	tested	NA	yes	tested	egene	yes	no	yes	no	NA	NA	-0.799601	no	no
ENSG00000143418.19	CERS2	chr1	150963670	150975004	6894	8	no	not_tested	NA	no	tested	egene	no	no	yes	no	NA	NA	-0.158531	no	no
ENSG00000163141.20	BNIPL	chr1	151036321	151047720	6879	34	no	tested	NA	no	tested	egene	yes	no	yes	yes	NA	NA	0.250607	no	no
ENSG00000143458.12	GABPB2	chr1	151070578	151125542	6794	8	no	tested	NA	no	tested	egene	yes	no	yes	yes	NA	NA	0.500059	no	no
ENSG00000163154.6	TNFAIP8L2	chr1	151156649	151159749	6549	7	no	tested	NA	no	tested	egene	yes	no	yes	yes	NA	NA	-1.05314	no	no
ENSG00000143442.22	POGZ	chr1	151402724	151459494	6523	37	yes	tested	NA	yes	tested	egene	yes	no	yes	yes	NA	NA	0.363467	no	yes
ENSG00000143367.16	TUFT1	chr1	151540305	151583583	6599	7	yes	tested	NA	no	tested	egene	yes	no	yes	yes	NA	NA	1.00362	no	no
ENSG00000143376.14	SNX27	chr1	151612006	151699091	6712	3	no	not_tested	NA	no	not_tested	egene	no	no	no	no	NA	NA	-0.778372	no	yes
ENSG00000143450.17	OAZ3	chr1	151762899	151771334	6928	5	no	tested	NA	no	tested	egene	no	no	no	yes	NA	NA	2.34706	no	no
ENSG00000182134.16	TDRKH	chr1	151770107	151791416	6950	25	yes	tested	NA	yes	tested	egene	yes	no	no	yes	NA	NA	0.707771	no	no
ENSG00000203288.4	TDRKH-AS1	chr1	151790804	151794402	6953	12	yes	tested	NA	no	tested	egene	yes	no	no	no	NA	NA	-0.160492	no	no
ENSG00000159445.13	THEM4	chr1	151870866	151909637	7404	34	no	tested	NA	yes	tested	egene	yes	no	no	yes	NA	NA	1.56891	no	no
ENSG00000286581.1	AL450992.4	chr1	151944890	151953985	7494	199	yes	tested	NA	no	tested	NA	no	no	yes	no	NA	NA	6.45989	no	no
ENSG00000197747.9	S100A10	chr1	151982915	151993859	7649	233	yes	tested	NA	no	tested	egene	yes	no	yes	yes	NA	NA	2.22774	no	no
ENSG00000229021.2	AL450992.2	chr1	151994531	152042774	7650	11	no	tested	NA	no	tested	NA	no	no	no	no	NA	NA	1.69999	no	no
ENSG00000163191.6	S100A11	chr1	152032506	152047907	7898	22	no	tested	NA	no	tested	egene	yes	no	yes	yes	NA	NA	0.207768	no	no
ENSG00000237975.7	FLG-AS1	chr1	152168125	152445456	8227	29	no	tested	NA	yes	tested	NA	no	no	no	yes	NA	NA	1.30051	no	no
ENSG00000143624.14	INTS3	chr1	153728050	153774808	7802	12	no	tested	NA	no	tested	egene	no	no	no	no	NA	NA	-0.154026	no	no
ENSG00000143614.10	GATAD2B	chr1	153789030	153923360	7574	54	yes	tested	NA	no	tested	egene	no	no	yes	yes	NA	NA	-0.0886717	no	no
ENSG00000284738.1	AL358472.5	chr1	153923337	153935240	7574	206	no	tested	NA	no	tested	NA	no	no	no	no	NA	NA	1.9481	no	no
ENSG00000198837.10	DENND4B	chr1	153929501	153946718	7508	14	no	tested	NA	no	tested	egene	yes	no	no	no	NA	NA	-0.423596	no	no
ENSG00000143543.15	JTB	chr1	153974269	153977674	7377	33	no	not_tested	NA	no	tested	NA	no	no	yes	yes	NA	NA	NA	no	no
ENSG00000143549.21	TPM3	chr1	154155304	154194648	6400	5	no	not_tested	NA	no	tested	egene	no	no	no	no	NA	NA	0.304109	no	no
ENSG00000143612.20	C1orf43	chr1	154206696	154220637	6310	2	no	not_tested	NA	no	tested	egene	no	no	no	no	NA	NA	0.338932	no	no
ENSG00000143569.19	UBAP2L	chr1	154220179	154271510	6310	3	no	not_tested	NA	no	not_tested	egene	no	no	no	no	NA	NA	0.0588197	no	no
ENSG00000143575.15	HAX1	chr1	154272589	154275875	6195	14	no	tested	NA	no	tested	egene	yes	no	no	no	NA	NA	NA	no	no
ENSG00000160712.13	IL6R	chr1	154405193	154469450	5884	18	no	tested	NA	no	tested	egene	no	no	no	no	NA	NA	NA	no	no
ENSG00000160714.10	UBE2Q1	chr1	154548577	154559028	5481	1	no	not_tested	NA	no	not_tested	egene	no	no	no	no	NA	NA	0.264281	no	no
ENSG00000287064.1	AL606500.1	chr1	154671593	154678345	5391	1	no	tested	NA	no	tested	NA	no	no	no	no	NA	NA	3.08441	no	no
ENSG00000163344.6	PMVK	chr1	154924740	154936719	5330	25	no	tested	NA	no	tested	egene	yes	no	yes	yes	NA	NA	1.61274	no	no
ENSG00000270361.1	AL451085.2	chr1	154937370	154938059	5332	1	no	not_tested	NA	no	tested	NA	no	no	no	no	NA	NA	0.706325	no	no
ENSG00000163346.17	PBXIP1	chr1	154944076	154956123	5335	2	no	not_tested	NA	no	tested	egene	no	no	no	no	NA	NA	-0.892239	no	no
ENSG00000160691.19	SHC1	chr1	154962298	154974395	5334	41	yes	tested	NA	no	tested	egene	no	no	yes	yes	NA	NA	0.0542897	no	no
ENSG00000243364.8	EFNA4	chr1	155063737	155069553	5341	1	no	not_tested	NA	no	not_tested	egene	no	no	no	no	NA	NA	0.175893	no	no
ENSG00000143590.14	EFNA3	chr1	155078837	155087538	5322	1	no	tested	NA	no	tested	egene	yes	no	yes	yes	NA	NA	NA	no	no
ENSG00000169231.13	THBS3	chr1	155195588	155209051	5480	68	yes	tested	NA	yes	tested	egene	yes	no	yes	yes	NA	NA	-0.387509	no	no
ENSG00000177628.16	GBA	chr1	155234452	155244699	5506	106	no	tested	NA	no	tested	egene	yes	no	yes	yes	NA	NA	0.192703	no	no
ENSG00000160752.14	FDPS	chr1	155308748	155320666	5517	76	no	tested	NA	no	tested	egene	yes	no	yes	no	NA	NA	0.631107	no	yes
ENSG00000160753.16	RUSC1	chr1	155320894	155331114	5486	41	no	tested	NA	no	tested	NA	no	no	yes	no	NA	NA	-0.277004	no	no
ENSG00000163374.19	YY1AP1	chr1	155659443	155689000	5567	112	no	tested	NA	no	tested	egene	yes	no	yes	no	NA	NA	0.0739186	no	no
ENSG00000143622.11	RIT1	chr1	155897808	155911404	5610	107	yes	tested	NA	no	tested	egene	yes	no	yes	yes	NA	NA	NA	no	no
ENSG00000196189.13	SEMA4A	chr1	156147366	156177752	6160	28	yes	tested	NA	no	tested	egene	yes	no	yes	yes	NA	NA	4.30354	no	yes
ENSG00000160785.13	SLC25A44	chr1	156193932	156212796	6248	87	no	tested	NA	yes	tested	egene	yes	no	yes	no	NA	NA	0.269287	no	no
ENSG00000160783.19	PMF1	chr1	156212993	156240042	6300	5	no	not_tested	NA	no	tested	egene	no	no	no	no	NA	NA	0.569393	no	no
ENSG00000160781.17	PAQR6	chr1	156243320	156248117	6466	28	no	tested	NA	no	tested	egene	yes	no	no	yes	NA	NA	2.46125	no	no
ENSG00000163468.15	CCT3	chr1	156308968	156367873	7097	111	yes	tested	NA	yes	tested	egene	yes	no	yes	yes	NA	NA	0.746349	no	no
ENSG00000183856.11	IQGAP3	chr1	156525405	156572604	7834	4	no	tested	NA	no	tested	egene	no	no	no	no	NA	NA	4.17022	no	no
ENSG00000187862.12	TTC24	chr1	156579727	156586770	7840	10	no	tested	NA	yes	tested	egene	yes	no	yes	yes	NA	NA	-1.0211	no	no
ENSG00000143319.17	ISG20L2	chr1	156721891	156728766	8193	14	no	tested	NA	no	tested	egene	no	no	yes	yes	NA	NA	0.159924	no	no
ENSG00000143321.19	HDGF	chr1	156742109	156766925	8255	2	no	tested	NA	no	tested	egene	no	no	no	yes	NA	NA	1.02916	no	no
ENSG00000117036.12	ETV3	chr1	157121191	157138474	9049	1	no	not_tested	NA	no	not_tested	egene	no	no	no	no	NA	NA	-0.133706	no	no
ENSG00000143297.19	FCRL5	chr1	157513377	157552515	10211	104	no	tested	NA	yes	tested	egene	yes	no	yes	yes	NA	NA	-1.78896	yes	no
ENSG00000163518.11	FCRL4	chr1	157573747	157598085	10121	1	no	not_tested	NA	no	tested	NA	no	no	no	no	NA	NA	-1.93394	yes	no
ENSG00000160856.21	FCRL3	chr1	157674321	157700769	10285	51	no	tested	NA	yes	tested	egene	yes	no	yes	yes	NA	NA	NA	yes	no
ENSG00000163534.15	FCRL1	chr1	157794403	157820120	10553	15	no	tested	NA	yes	tested	egene	yes	no	yes	yes	NA	NA	-1.65997	yes	no
ENSG00000073754.6	CD5L	chr1	157830911	157898256	10712	61	yes	tested	NA	no	tested	NA	no	no	yes	yes	NA	NA	4.82064	no	no
ENSG00000158477.7	CD1A	chr1	158254424	158258269	10623	140	no	tested	NA	no	tested	egene	yes	no	yes	no	NA	NA	-2.42607	yes	no
ENSG00000158481.13	CD1C	chr1	158289923	158294774	10555	21	no	tested	NA	no	tested	egene	no	no	yes	no	NA	NA	-2.06783	yes	no
ENSG00000163564.15	PYHIN1	chr1	158930796	158977059	10177	38	no	tested	NA	no	tested	egene	no	no	yes	yes	NA	NA	NA	yes	no
ENSG00000163565.18	IFI16	chr1	158999968	159055155	10207	163	no	tested	NA	no	tested	egene	yes	no	yes	yes	NA	NA	-0.640042	yes	yes
ENSG00000163568.15	AIM2	chr1	159062484	159147096	10119	29	no	tested	NA	yes	tested	egene	yes	no	yes	yes	NA	NA	2.63221	yes	no
ENSG00000272668.2	AL590560.3	chr1	159854870	159867685	9102	7	no	not_tested	NA	no	tested	NA	no	no	yes	no	NA	NA	-1.85833	no	no
ENSG00000158710.15	TAGLN2	chr1	159918107	159925507	8926	7	no	not_tested	NA	no	not_tested	egene	no	no	yes	no	NA	NA	-0.209061	no	yes
ENSG00000162729.14	IGSF8	chr1	160091340	160098943	8681	22	no	tested	NA	yes	tested	egene	yes	no	no	no	NA	NA	-0.875371	no	no
ENSG00000162739.14	SLAMF6	chr1	160485030	160523262	8664	20	no	tested	NA	no	tested	egene	no	no	yes	no	NA	NA	-0.376605	yes	no
ENSG00000066294.15	CD84	chr1	160541095	160579516	8581	36	no	not_tested	NA	no	tested	egene	no	no	yes	yes	NA	NA	-0.71306	yes	no
ENSG00000235101.1	SETP9	chr1	160670148	160670979	8391	9	no	tested	NA	no	tested	egene	no	no	yes	no	NA	NA	-2.22058	no	no
ENSG00000228863.8	AL121985.1	chr1	160670778	160699761	8388	17	yes	tested	NA	yes	tested	egene	yes	no	yes	no	NA	NA	-1.56268	no	no
ENSG00000117091.10	CD48	chr1	160678746	160711831	8448	2	no	tested	NA	no	tested	egene	yes	no	no	no	NA	NA	-1.54331	no	no
ENSG00000026751.17	SLAMF7	chr1	160739057	160754821	8491	27	no	tested	NA	no	tested	egene	yes	no	yes	no	NA	NA	0.307086	yes	no
ENSG00000122224.18	LY9	chr1	160796074	160828261	8463	43	no	tested	NA	no	tested	egene	yes	no	no	no	NA	NA	-0.904118	yes	no
ENSG00000158769.18	F11R	chr1	160995211	161021343	8216	80	no	tested	NA	yes	tested	egene	yes	no	yes	yes	NA	NA	-0.186417	no	no
ENSG00000215845.11	TSTD1	chr1	161037631	161038977	8246	82	no	tested	NA	yes	tested	egene	yes	no	yes	yes	NA	NA	-1.08905	no	no
ENSG00000143224.18	PPOX	chr1	161166056	161178013	8376	3	no	not_tested	NA	no	tested	egene	no	no	yes	no	NA	NA	-0.315635	no	no
ENSG00000158864.12	NDUFS2	chr1	161197104	161214395	8361	47	no	tested	NA	no	tested	egene	yes	no	yes	yes	NA	NA	0.232915	no	no
ENSG00000283317.1	AL831711.1	chr1	161433444	161440996	8585	24	no	tested	NA	no	tested	NA	no	no	no	no	NA	NA	2.56129	no	no
ENSG00000244682.7	FCGR2C	chr1	161581339	161605662	8523	12	no	not_tested	NA	no	tested	egene	yes	no	no	no	NA	NA	-3.92505	yes	yes
ENSG00000225217.1	HSPA7	chr1	161606291	161608217	8471	7	no	not_tested	NA	no	tested	egene	yes	no	no	no	NA	NA	-3.54944	no	no
ENSG00000072694.21	FCGR2B	chr1	161663147	161678654	8419	4	no	tested	NA	no	tested	egene	yes	no	no	no	NA	NA	-2.10759	yes	no
ENSG00000132185.17	FCRLA	chr1	161706972	161714352	8371	11	yes	tested	NA	yes	tested	egene	yes	no	yes	yes	NA	NA	0.781198	yes	no
ENSG00000162746.14	FCRLB	chr1	161721563	161728143	8340	2	yes	tested	NA	no	tested	egene	yes	no	no	yes	NA	NA	2.25395	yes	no
ENSG00000118217.6	ATF6	chr1	161766320	161964070	8351	9	no	tested	NA	no	tested	egene	no	no	no	no	NA	NA	-0.327262	no	no
ENSG00000152332.16	UHMK1	chr1	162497251	162529631	8888	3	no	not_tested	NA	no	tested	egene	no	no	no	no	NA	NA	-0.240551	no	no
ENSG00000132196.15	HSD17B7	chr1	162790702	162812817	9032	46	no	tested	NA	no	tested	egene	yes	no	yes	no	NA	NA	-0.465322	no	no
ENSG00000143248.13	RGS5	chr1	163111121	163321791	9324	54	no	tested	NA	yes	tested	egene	yes	no	no	yes	NA	NA	0.867053	no	no
ENSG00000232995.7	AL592435.1	chr1	163244505	163321894	9324	62	yes	tested	NA	yes	tested	egene	yes	no	no	no	NA	NA	0.869188	no	no
ENSG00000143228.13	NUF2	chr1	163266576	163355764	9388	42	no	tested	NA	no	tested	egene	yes	no	no	yes	NA	NA	4.08266	no	no
ENSG00000143198.13	MGST3	chr1	165631213	165661796	9368	96	yes	tested	NA	yes	tested	egene	yes	no	yes	no	NA	NA	-2.06756	no	no
ENSG00000143183.16	TMCO1	chr1	165724293	165827755	9834	1	no	not_tested	NA	no	not_tested	egene	no	no	no	no	NA	NA	-0.137936	no	no
ENSG00000225171.2	DUTP6	chr1	166868748	166869209	9338	8	no	tested	NA	yes	tested	egene	yes	no	yes	no	NA	NA	-1.11235	no	no
ENSG00000143195.13	ILDR2	chr1	166895711	166975540	9349	75	no	tested	NA	yes	tested	NA	no	no	yes	yes	NA	NA	3.05997	no	no
ENSG00000143194.13	MAEL	chr1	166975582	167022214	9349	66	no	tested	NA	no	tested	NA	no	no	yes	yes	NA	NA	1.35396	no	no
ENSG00000143167.12	GPA33	chr1	167052836	167166479	9270	3	no	tested	NA	no	tested	egene	no	no	yes	no	NA	NA	-2.34392	no	no
ENSG00000241666.2	AL031733.2	chr1	167627385	167630674	9117	83	yes	tested	NA	no	tested	egene	yes	no	yes	no	NA	NA	-1.30349	no	no
ENSG00000198771.11	RCSD1	chr1	167630093	167708696	9115	75	yes	tested	NA	no	tested	egene	no	no	yes	no	NA	NA	-0.268771	no	no
ENSG00000197965.12	MPZL1	chr1	167721192	167791919	9070	18	no	tested	NA	no	tested	egene	yes	no	yes	no	NA	NA	1.29112	no	no
ENSG00000143199.18	ADCY10	chr1	167809386	167914215	9185	3	no	not_tested	NA	no	not_tested	egene	no	no	yes	no	NA	NA	NA	no	no
ENSG00000143158.11	MPC2	chr1	167916675	167937072	9279	8	no	not_tested	NA	no	not_tested	egene	no	no	no	no	NA	NA	1.61699	no	no
ENSG00000143155.13	TIPRL	chr1	168178962	168202109	9559	29	no	tested	NA	no	tested	egene	yes	no	no	no	NA	NA	0.4474	no	no
ENSG00000143178.13	TBX19	chr1	168280877	168314426	9676	6	no	tested	NA	no	tested	egene	yes	no	no	no	NA	NA	-0.599575	no	no
ENSG00000143153.13	ATP1B1	chr1	169105697	169132722	10171	7	no	tested	NA	no	not_tested	egene	no	no	no	no	NA	NA	3.3044	no	no
ENSG00000000460.17	C1orf112	chr1	169662007	169854080	10141	100	no	tested	NA	yes	tested	egene	yes	no	yes	yes	NA	NA	1.45719	no	no
ENSG00000188404.10	SELL	chr1	169690665	169711702	9932	36	no	tested	NA	no	tested	egene	yes	no	yes	yes	NA	NA	-3.79897	no	yes
ENSG00000171806.12	METTL18	chr1	169792529	169794963	9761	405	yes	tested	NA	yes	tested	egene	yes	no	yes	yes	NA	NA	-0.369384	no	no
ENSG00000000457.14	SCYL3	chr1	169849631	169894267	9829	36	no	tested	NA	no	tested	egene	yes	no	no	no	NA	NA	-0.828136	no	no
ENSG00000239494.2	RN7SL333P	chr1	169859756	169860052	9868	45	no	tested	NA	no	tested	NA	no	no	no	no	NA	NA	0.650143	no	no
ENSG00000120370.12	GORAB	chr1	170532129	170553446	9882	95	no	tested	NA	yes	tested	egene	yes	no	yes	yes	NA	NA	-0.375439	no	no
ENSG00000231424.3	BX284613.2	chr1	170748573	171251857	8654	92	no	tested	NA	no	tested	NA	no	no	yes	no	NA	NA	1.96692	no	no
ENSG00000010932.17	FMO1	chr1	171248471	171285978	8668	83	yes	tested	NA	no	tested	NA	no	no	yes	no	NA	NA	1.42256	no	no
ENSG00000117533.15	VAMP4	chr1	171700160	171742074	8302	62	yes	tested	NA	no	tested	egene	yes	no	yes	yes	NA	NA	-0.998654	no	no
ENSG00000117586.11	TNFSF4	chr1	173183731	173207331	6972	1	no	tested	NA	no	tested	egene	no	no	no	no	NA	NA	-0.777602	no	no
ENSG00000203739.4	AL645568.1	chr1	173417793	173489407	6780	4	no	tested	NA	no	tested	egene	no	no	yes	no	NA	NA	-0.445707	no	no
ENSG00000117592.9	PRDX6	chr1	173477330	173488815	6831	72	no	tested	NA	no	tested	egene	yes	no	yes	no	NA	NA	1.4403	no	no
ENSG00000234741.8	GAS5	chr1	173858559	173868882	7109	33	no	tested	NA	no	tested	egene	no	no	yes	yes	NA	NA	NA	no	no
ENSG00000117601.13	SERPINC1	chr1	173903804	173917378	7100	147	no	tested	NA	no	tested	egene	yes	no	no	no	NA	NA	NA	no	no
ENSG00000227373.6	RABGAP1L-DT	chr1	174110268	174160165	7018	846	yes	tested	NA	no	tested	egene	no	no	yes	no	NA	NA	2.11004	no	no
ENSG00000235750.10	KIAA0040	chr1	175156986	175192999	7901	15	no	tested	NA	no	tested	egene	yes	no	yes	yes	NA	NA	-0.458154	no	no
ENSG00000116147.17	TNR	chr1	175315194	175743616	7607	1	no	tested	NA	no	tested	NA	no	no	no	no	NA	NA	-3.59208	no	no
ENSG00000198797.7	BRINP2	chr1	177170958	177282422	7166	5	no	not_tested	NA	no	not_tested	NA	no	no	no	no	NA	NA	NA	no	no
ENSG00000188585.9	CLEC20A	chr1	178479247	178499634	8459	152	no	tested	NA	no	tested	NA	no	no	yes	no	NA	NA	-2.75262	no	no
ENSG00000240021.10	TEX35	chr1	178513109	178548602	8455	168	no	tested	NA	no	tested	NA	no	no	yes	no	NA	NA	-0.944324	no	no
ENSG00000213057.5	C1orf220	chr1	178542752	178548889	8482	208	yes	tested	NA	no	tested	egene	yes	no	yes	no	NA	NA	-0.921457	no	no
ENSG00000273384.1	AL137796.1	chr1	178651706	178652282	8668	44	no	tested	NA	yes	tested	NA	no	no	yes	no	NA	NA	-1.30588	no	no
ENSG00000186283.14	TOR3A	chr1	179082070	179098023	8479	66	yes	tested	NA	no	tested	egene	yes	no	yes	yes	NA	NA	1.11513	no	no
ENSG00000143322.21	ABL2	chr1	179099330	179229684	8737	1	no	tested	NA	no	tested	egene	no	no	no	no	NA	NA	-0.785222	no	no
ENSG00000057252.13	SOAT1	chr1	179293714	179358680	8901	266	no	tested	NA	yes	tested	egene	yes	no	yes	yes	NA	NA	-0.444977	no	no
ENSG00000162779.22	AXDND1	chr1	179365720	179554735	9026	20	no	tested	NA	no	tested	NA	no	no	yes	no	NA	NA	1.58184	no	no
ENSG00000143337.18	TOR1AIP1	chr1	179882042	179925000	9298	129	yes	tested	NA	no	tested	egene	yes	no	yes	yes	NA	NA	-0.494366	no	no
ENSG00000260360.1	AL353708.1	chr1	179953184	179954440	9347	2	no	not_tested	NA	no	not_tested	NA	no	no	no	no	NA	NA	0.586361	no	no
ENSG00000116260.17	QSOX1	chr1	180154869	180204030	9195	85	yes	tested	NA	no	tested	egene	yes	no	yes	yes	NA	NA	-0.662435	no	no
ENSG00000143324.14	XPR1	chr1	180632022	180890279	8743	52	no	tested	NA	no	tested	egene	no	no	yes	yes	NA	NA	0.708795	no	no
ENSG00000135823.14	STX6	chr1	180972712	181023121	8406	13	no	tested	NA	no	tested	egene	yes	no	yes	no	NA	NA	-0.435318	no	no
ENSG00000153029.14	MR1	chr1	181033425	181061938	8404	5	no	tested	NA	no	tested	egene	yes	no	no	no	NA	NA	-0.614929	yes	no
ENSG00000198216.12	CACNA1E	chr1	181317690	181808084	8367	20	no	tested	NA	no	not_tested	egene	no	no	yes	no	NA	NA	2.15147	no	no
ENSG00000143333.7	RGS16	chr1	182598623	182604389	8075	37	no	tested	NA	no	tested	egene	yes	no	yes	yes	NA	NA	1.9982	no	yes
ENSG00000135824.12	RGS8	chr1	182641816	182684576	8280	31	no	tested	NA	no	tested	NA	no	no	yes	yes	NA	NA	6.75399	no	no
ENSG00000135862.6	LAMC1	chr1	183023420	183145592	8363	94	yes	tested	NA	no	tested	egene	yes	no	yes	yes	NA	NA	-3.09289	no	no
ENSG00000232860.8	SMG7-AS1	chr1	183460874	183472265	8264	54	no	tested	NA	no	tested	egene	yes	no	yes	no	NA	NA	2.09664	no	no
ENSG00000271387.1	AL445228.3	chr1	184385753	184386704	6899	5	no	tested	NA	no	tested	NA	no	no	no	no	NA	NA	3.3292	no	no
ENSG00000116667.14	C1orf21	chr1	184387029	184629019	6899	102	no	tested	NA	no	tested	egene	yes	no	yes	no	NA	NA	4.61716	no	no
ENSG00000116406.19	EDEM3	chr1	184690237	184754907	7213	32	no	tested	NA	yes	tested	egene	yes	no	yes	no	NA	NA	0.245796	no	no
ENSG00000135842.17	NIBAN1	chr1	184790724	184974508	7294	21	no	tested	NA	yes	tested	egene	yes	no	yes	no	NA	NA	4.3722	no	no
ENSG00000229739.4	PDC-AS1	chr1	186423481	186521147	8111	143	no	tested	NA	no	tested	NA	no	no	yes	no	NA	NA	-0.884124	no	no
ENSG00000230426.4	ERVMER61-1	chr1	187070700	187686628	8740	1	yes	tested	NA	no	tested	NA	no	no	no	no	NA	NA	0.998117	no	no
ENSG00000285280.2	AL390957.1	chr1	192167786	192957713	7766	63	no	tested	NA	no	tested	NA	no	no	yes	no	NA	NA	2.07871	no	no
ENSG00000127074.14	RGS13	chr1	192636138	192660306	7150	52	no	tested	NA	no	tested	NA	no	no	yes	yes	NA	NA	5.71527	no	no
ENSG00000116741.8	RGS2	chr1	192809039	192812275	7474	10	yes	tested	NA	yes	tested	egene	yes	no	yes	yes	NA	NA	1.69542	no	no
ENSG00000023572.9	GLRX2	chr1	193090866	193106114	8110	92	no	tested	NA	no	tested	egene	yes	no	yes	no	NA	NA	-1.13505	no	no
ENSG00000233057.1	EEF1A1P14	chr1	194188967	194190342	10082	3	no	tested	NA	no	tested	NA	no	no	no	no	NA	NA	-0.361078	no	no
ENSG00000151414.15	NEK7	chr1	198156994	198322420	7242	1	no	tested	NA	no	tested	egene	yes	no	no	no	NA	NA	-0.501994	no	no
ENSG00000225172.6	AC096631.1	chr1	198973379	198985506	8490	2	no	tested	NA	no	tested	NA	no	no	no	no	NA	NA	3.53319	no	no
ENSG00000286541.1	AC105941.1	chr1	199040501	199080975	8493	12	no	tested	NA	no	tested	NA	no	no	no	no	NA	NA	4.09161	no	no
ENSG00000118197.14	DDX59	chr1	200623896	200669907	9352	44	yes	tested	NA	yes	tested	egene	yes	no	yes	no	NA	NA	-0.360622	no	no
ENSG00000170128.5	GPR25	chr1	200872981	200874178	9002	7	no	tested	NA	no	tested	egene	yes	no	no	no	NA	NA	NA	no	no
ENSG00000116857.17	TMEM9	chr1	201134772	201171574	8828	14	no	tested	NA	no	tested	egene	yes	no	yes	yes	NA	NA	0.0706091	no	no
ENSG00000159176.14	CSRP1	chr1	201483530	201509456	8448	90	no	tested	NA	no	tested	egene	yes	no	yes	yes	NA	NA	1.40555	no	no
ENSG00000224536.2	AC096677.1	chr1	201507241	201534784	8463	119	yes	tested	NA	no	tested	egene	no	no	yes	no	NA	NA	0.461299	no	no
ENSG00000223396.4	RPS10P7	chr1	201518703	201584367	8419	113	yes	tested	NA	no	tested	egene	yes	no	yes	no	NA	NA	0.456994	no	no
ENSG00000134369.15	NAV1	chr1	201622885	201826969	8186	77	no	tested	NA	no	tested	egene	yes	no	yes	no	NA	NA	-0.615912	no	no
ENSG00000176393.11	RNPEP	chr1	201982372	202006147	8057	64	yes	tested	NA	no	tested	egene	yes	no	yes	no	NA	NA	0.378279	no	no
ENSG00000143851.15	PTPN7	chr1	202147013	202161588	7874	1	no	not_tested	NA	no	tested	egene	yes	no	yes	no	NA	NA	0.137528	no	no
ENSG00000133067.17	LGR6	chr1	202193901	202319781	7828	23	no	tested	NA	no	tested	egene	yes	no	yes	no	NA	NA	NA	no	no
ENSG00000234996.4	AC098934.2	chr1	202861754	202875241	7522	4	yes	not_tested	NA	no	not_tested	NA	no	no	yes	no	NA	NA	0.950071	no	no
ENSG00000143847.15	PPFIA4	chr1	203026498	203078740	7788	4	no	tested	NA	no	tested	egene	no	no	no	no	NA	NA	-1.26236	no	no
ENSG00000133063.16	CHIT1	chr1	203212827	203273641	7743	23	no	tested	NA	no	tested	egene	no	no	yes	no	NA	NA	-0.37999	no	no
ENSG00000188783.6	PRELP	chr1	203475806	203491352	8218	29	no	tested	NA	no	tested	NA	no	no	yes	no	NA	NA	4.7781	no	no
ENSG00000122188.13	LAX1	chr1	203765177	203776372	8541	23	yes	tested	NA	yes	tested	egene	yes	no	yes	yes	NA	NA	NA	yes	no
ENSG00000143850.16	PLEKHA6	chr1	204218853	204377665	8948	44	no	not_tested	NA	no	not_tested	egene	no	no	yes	no	NA	NA	1.32751	no	no
ENSG00000198625.13	MDM4	chr1	204516379	204558120	9045	119	no	tested	NA	no	tested	egene	no	no	yes	no	NA	NA	-0.172261	no	no
ENSG00000174529.7	TMEM81	chr1	205083129	205084460	8939	153	yes	tested	NA	yes	tested	egene	yes	no	yes	no	NA	NA	0.656904	no	no
ENSG00000117222.14	RBBP5	chr1	205086142	205122015	8995	213	yes	tested	NA	no	tested	egene	yes	no	yes	no	NA	NA	0.890186	no	no
ENSG00000133059.17	DSTYK	chr1	205142505	205211702	8878	14	no	tested	NA	no	tested	egene	yes	no	yes	no	NA	NA	-0.38514	no	no
ENSG00000163545.11	NUAK2	chr1	205302063	205321745	8572	5	no	tested	NA	no	tested	egene	yes	no	yes	no	NA	NA	-2.28105	no	no
ENSG00000158711.14	ELK4	chr1	205597556	205632011	8480	26	no	tested	NA	no	tested	egene	yes	no	yes	no	NA	NA	-0.224686	no	no
ENSG00000069275.13	NUCKS1	chr1	205712822	205750182	8339	29	yes	tested	NA	no	tested	egene	yes	no	yes	no	NA	NA	1.36348	no	no
ENSG00000117280.13	RAB29	chr1	205767986	205775482	8307	87	yes	tested	NA	no	tested	egene	yes	no	yes	no	NA	NA	-1.62795	no	no
ENSG00000133065.11	SLC41A1	chr1	205789094	205813748	8295	67	no	tested	NA	yes	tested	egene	yes	no	yes	no	NA	NA	1.17699	no	no
ENSG00000286619.1	AC119673.3	chr1	205813322	205896082	8296	80	no	tested	NA	no	tested	NA	no	no	yes	no	NA	NA	3.38242	no	no
ENSG00000162877.13	PM20D1	chr1	205828025	205850132	8260	130	no	tested	NA	no	tested	egene	yes	no	yes	no	NA	NA	0.426925	no	no
ENSG00000285417.1	BX571818.1	chr1	206035253	206062257	7982	1	no	not_tested	NA	no	tested	NA	no	no	no	no	NA	NA	-0.210509	no	no
ENSG00000263961.8	RHEX	chr1	206053173	206102449	7909	5	no	tested	NA	no	tested	NA	no	no	no	no	NA	NA	1.64022	no	no
ENSG00000263528.8	IKBKE	chr1	206470476	206496889	7442	4	no	tested	NA	no	tested	NA	no	no	no	no	NA	NA	1.33203	no	no
ENSG00000261000.1	AC244034.2	chr1	206503948	206504456	7394	60	yes	tested	NA	yes	tested	egene	yes	no	yes	no	NA	NA	-0.459014	no	no
ENSG00000266094.8	RASSF5	chr1	206507531	206589448	7385	69	no	tested	NA	no	tested	NA	no	no	yes	yes	NA	NA	-0.771499	no	no
ENSG00000142224.16	IL19	chr1	206770764	206842981	7296	8	yes	tested	NA	no	tested	NA	no	no	no	no	NA	NA	2.9821	no	no
ENSG00000174059.17	CD34	chr1	207880972	207911402	8459	102	yes	tested	NA	no	tested	egene	no	no	yes	yes	NA	NA	2.25287	no	no
ENSG00000284237.1	LINC02767	chr1	207959292	207969329	8567	124	yes	tested	NA	no	tested	NA	no	no	yes	no	NA	NA	3.95003	no	no
ENSG00000076356.7	PLXNA2	chr1	208022242	208244384	8723	34	no	tested	NA	no	tested	egene	yes	no	yes	yes	NA	NA	-1.35824	no	no
ENSG00000009790.15	TRAF3IP3	chr1	209756032	209782320	9145	86	yes	tested	NA	no	tested	egene	yes	no	yes	yes	NA	NA	-1.99435	no	yes
ENSG00000162757.4	C1orf74	chr1	209779208	209784559	9081	2	no	not_tested	NA	no	tested	egene	no	no	no	no	NA	NA	0.791384	no	no
ENSG00000117595.12	IRF6	chr1	209785617	209806175	9018	19	no	tested	NA	yes	tested	egene	yes	no	yes	no	NA	NA	-2.7446	no	no
ENSG00000117597.18	UTP25	chr1	209827972	209857565	9048	17	yes	tested	NA	yes	tested	egene	yes	no	yes	no	NA	NA	-1.33561	no	no
ENSG00000203706.8	SERTAD4-AS1	chr1	210231456	210234047	9256	1	no	tested	NA	no	tested	NA	no	no	no	yes	NA	NA	3.83929	no	no
ENSG00000082497.12	SERTAD4	chr1	210232796	210246631	9253	5	no	tested	NA	no	tested	NA	no	no	no	yes	NA	NA	2.17689	no	no
ENSG00000054392.13	HHAT	chr1	210328252	210676296	9388	141	no	tested	NA	yes	tested	egene	no	no	yes	no	NA	NA	-2.2475	no	no
ENSG00000153363.13	LINC00467	chr1	211382736	211435570	9866	108	yes	tested	NA	no	tested	egene	yes	no	yes	yes	NA	NA	1.49328	no	no
ENSG00000123684.13	LPGAT1	chr1	211743457	211830763	9577	2	no	tested	NA	no	tested	egene	no	no	yes	no	NA	NA	-1.06026	no	no
ENSG00000203705.11	TATDN3	chr1	212791828	212816830	9188	382	yes	tested	NA	no	tested	egene	yes	no	yes	yes	NA	NA	-0.463309	no	no
ENSG00000198468.9	FLVCR1-DT	chr1	212852105	212858126	9158	365	yes	tested	NA	yes	tested	egene	yes	no	yes	no	NA	NA	0.11457	no	no
ENSG00000162769.13	FLVCR1	chr1	212858275	212899363	9158	7	no	not_tested	NA	no	tested	egene	yes	no	no	no	NA	NA	-0.308494	yes	no
ENSG00000174606.14	ANGEL2	chr1	212992182	213015867	8973	79	no	tested	NA	yes	tested	egene	yes	no	yes	yes	NA	NA	-0.355193	no	no
ENSG00000143499.14	SMYD2	chr1	214281102	214337131	9260	19	no	tested	NA	no	tested	egene	yes	no	yes	yes	NA	NA	-0.427795	no	no
ENSG00000117724.13	CENPF	chr1	214603195	214664571	8613	33	no	tested	NA	no	tested	egene	no	no	no	no	NA	NA	4.36599	no	no
ENSG00000287676.1	AC096642.2	chr1	219294982	219297668	8606	7	no	tested	NA	no	tested	NA	no	no	no	no	NA	NA	1.24585	no	no
ENSG00000196660.11	SLC30A10	chr1	219685427	219958647	8526	122	no	tested	NA	no	tested	NA	no	no	yes	no	NA	NA	2.28547	no	no
ENSG00000118873.16	RAB3GAP2	chr1	220148293	220272453	8299	13	no	tested	NA	no	tested	egene	no	no	yes	yes	NA	NA	1.10757	no	no
ENSG00000162817.7	C1orf115	chr1	220690363	220699153	8584	10	no	not_tested	NA	no	tested	egene	yes	no	no	no	NA	NA	NA	no	yes
ENSG00000117791.16	MTARC2	chr1	220748225	220784815	8444	6	no	tested	NA	no	tested	egene	no	no	no	no	NA	NA	0.354063	no	no
ENSG00000143512.13	HHIPL2	chr1	222522258	222548104	8306	11	no	tested	NA	no	tested	egene	no	no	no	no	NA	NA	-2.46875	no	no
ENSG00000143498.18	TAF1A	chr1	222557902	222589933	8161	107	yes	tested	NA	no	tested	egene	yes	no	yes	yes	NA	NA	-0.749003	no	no
ENSG00000225265.2	TAF1A-AS1	chr1	222589825	222593843	8161	3	no	tested	NA	no	tested	egene	no	no	no	no	NA	NA	0.839783	no	no
ENSG00000154309.8	DISP1	chr1	222872271	223005995	8149	106	no	tested	NA	no	tested	egene	yes	no	no	no	NA	NA	-2.60801	no	no
ENSG00000162909.18	CAPN2	chr1	223701593	223776018	8232	14	no	tested	NA	no	tested	egene	no	no	yes	no	NA	NA	-3.2219	no	no
ENSG00000272645.3	GTF2IP20	chr1	223951479	223992594	8314	212	yes	tested	NA	no	tested	NA	no	no	yes	no	NA	NA	0.41261	no	no
ENSG00000185495.10	AC138393.1	chr1	223992743	224009703	8315	155	yes	tested	NA	no	tested	NA	no	no	yes	no	NA	NA	-0.162468	no	no
ENSG00000278467.1	AC138393.3	chr1	223994262	223995196	8314	146	no	tested	NA	no	tested	NA	no	no	yes	no	NA	NA	0.196302	no	no
ENSG00000232628.6	AC092809.3	chr1	224208741	224213625	8397	1	no	tested	NA	no	tested	NA	no	no	no	no	NA	NA	NA	no	no
ENSG00000237101.1	AC092809.5	chr1	224219613	224228043	8433	11	no	tested	NA	no	tested	egene	no	no	yes	no	NA	NA	-1.76596	no	no
ENSG00000143771.12	CNIH4	chr1	224356858	224379459	8612	83	yes	tested	NA	yes	tested	egene	yes	no	yes	yes	NA	NA	-0.0718135	no	no
ENSG00000154380.17	ENAH	chr1	225486835	225653142	8004	6	no	tested	NA	no	tested	NA	no	no	yes	no	NA	NA	-2.4059	no	no
ENSG00000143819.12	EPHX1	chr1	225810092	225845563	7923	2	no	tested	NA	no	tested	egene	no	no	yes	no	NA	NA	-0.197465	no	no
ENSG00000196187.12	TMEM63A	chr1	225845536	225882380	7853	4	no	not_tested	NA	no	tested	egene	yes	no	yes	no	NA	NA	-2.18684	no	no
ENSG00000143811.19	PYCR2	chr1	225919877	225924340	7834	2	no	tested	NA	no	tested	egene	yes	no	yes	yes	NA	NA	0.134304	no	no
ENSG00000163041.12	H3-3A	chr1	226061851	226073212	7851	79	no	tested	NA	no	tested	egene	yes	no	yes	no	NA	NA	0.982398	no	no
ENSG00000225518.3	LINC01703	chr1	226083590	226090465	7889	93	no	not_tested	NA	no	tested	NA	no	no	yes	no	NA	NA	0.512087	no	no
ENSG00000182827.9	ACBD3	chr1	226144679	226186741	7996	15	yes	tested	NA	no	tested	egene	yes	no	yes	no	NA	NA	0.0806603	no	no
ENSG00000185155.11	MIXL1	chr1	226223618	226227054	8054	93	yes	tested	NA	no	tested	NA	no	no	yes	no	NA	NA	5.63608	no	yes
ENSG00000143799.13	PARP1	chr1	226360691	226408093	8510	15	no	not_tested	NA	no	tested	egene	no	no	yes	no	NA	NA	1.61735	no	no
ENSG00000223282.1	RN7SKP165	chr1	226445937	226446292	8548	2	no	not_tested	NA	no	not_tested	NA	no	no	no	no	NA	NA	3.02686	no	no
ENSG00000286389.1	AL731702.1	chr1	227786753	227792179	8898	7	no	not_tested	NA	no	not_tested	NA	no	no	yes	no	NA	NA	-3.10704	no	no
ENSG00000181873.13	IBA57	chr1	228165804	228182257	8873	2	no	tested	NA	no	tested	egene	yes	no	no	no	NA	NA	0.104164	no	no
ENSG00000154358.21	OBSCN	chr1	228208063	228378876	8876	13	no	tested	NA	no	tested	egene	yes	no	no	no	NA	NA	-2.87318	no	no
ENSG00000237481.1	AL117350.1	chr1	229319403	229323087	8631	1	no	not_tested	NA	no	not_tested	NA	no	no	no	no	NA	NA	-1.25166	no	no
ENSG00000069248.12	NUP133	chr1	229440259	229508341	8862	83	no	tested	NA	no	tested	egene	yes	no	yes	no	NA	NA	0.18106	no	no
ENSG00000135776.5	ABCB10	chr1	229516582	229558707	8904	188	no	tested	NA	no	tested	NA	no	no	yes	no	NA	NA	-0.237707	no	no
ENSG00000177614.11	PGBD5	chr1	230314490	230426332	9171	38	no	tested	NA	no	tested	egene	no	no	yes	no	NA	NA	6.70202	no	no
ENSG00000135775.14	COG2	chr1	230642481	230693982	9114	15	no	tested	NA	no	tested	egene	no	no	yes	no	NA	NA	0.199676	no	no
ENSG00000119280.17	C1orf198	chr1	230837119	230869589	8982	1	no	not_tested	NA	no	tested	egene	no	no	no	no	NA	NA	1.45822	no	no
ENSG00000143643.13	TTC13	chr1	230906243	230978875	8920	142	yes	tested	NA	no	tested	egene	yes	no	yes	yes	NA	NA	-0.586386	no	no
ENSG00000173409.14	ARV1	chr1	230978981	231000733	8920	189	yes	tested	NA	yes	tested	egene	yes	no	yes	yes	NA	NA	0.108257	no	no
ENSG00000010072.16	SPRTN	chr1	231337104	231355023	9105	168	no	tested	NA	no	tested	egene	yes	no	yes	no	NA	NA	0.578831	no	no
ENSG00000135766.9	EGLN1	chr1	231363751	231422287	9112	254	yes	tested	NA	no	tested	egene	no	no	yes	yes	NA	NA	0.11939	no	no
ENSG00000162946.23	DISC1	chr1	231626790	232041272	9100	1	no	not_tested	NA	no	not_tested	egene	no	no	no	no	NA	NA	-5.09847	no	no
ENSG00000135778.12	NTPCR	chr1	232950605	232983882	10477	113	yes	tested	NA	yes	tested	egene	yes	no	yes	yes	NA	NA	NA	no	no
ENSG00000236358.1	AL355472.2	chr1	234357006	234365828	9982	5	no	not_tested	NA	no	tested	NA	no	no	yes	no	NA	NA	-0.439447	no	no
ENSG00000231663.1	COA6-AS1	chr1	234372807	234373593	10003	29	yes	tested	NA	yes	tested	egene	yes	no	yes	no	NA	NA	-0.593693	no	no
ENSG00000059588.10	TARBP1	chr1	234391313	234479179	9787	25	no	tested	NA	yes	tested	egene	yes	no	yes	no	NA	NA	NA	no	no
ENSG00000168264.10	IRF2BP2	chr1	234604269	234609525	9660	5	no	tested	NA	no	tested	egene	no	no	yes	no	NA	NA	-1.69039	no	no
ENSG00000224939.1	LINC00184	chr1	234629311	234634780	9650	4	no	not_tested	NA	no	not_tested	NA	no	no	no	no	NA	NA	0.515173	no	no
ENSG00000230628.1	AL160408.3	chr1	234669523	234696153	9600	65	yes	tested	NA	no	tested	NA	no	no	yes	no	NA	NA	1.69763	no	no
ENSG00000285053.1	TBCE	chr1	235362954	235448932	9361	10	no	tested	NA	no	tested	NA	no	no	no	no	NA	NA	0.0580007	no	no
ENSG00000284770.2	TBCE	chr1	235367360	235452443	9377	8	no	tested	NA	no	tested	NA	no	no	no	no	NA	NA	-0.057915	no	no
ENSG00000162885.13	B3GALNT2	chr1	235447190	235504452	9425	110	no	tested	NA	yes	tested	egene	yes	no	yes	yes	NA	NA	-0.471071	no	no
ENSG00000143669.14	LYST	chr1	235661041	235883640	10109	146	no	tested	NA	yes	tested	egene	yes	no	yes	no	NA	NA	-2.12549	no	yes
ENSG00000116962.15	NID1	chr1	235975830	236065109	10200	23	no	tested	NA	no	tested	egene	yes	no	no	no	NA	NA	1.62604	no	no
ENSG00000273058.2	AL359921.2	chr1	236536162	236536704	10738	13	yes	tested	NA	yes	tested	NA	no	no	yes	no	NA	NA	-0.684842	no	no
ENSG00000119285.11	HEATR1	chr1	236549005	236604516	10821	31	no	tested	NA	no	tested	egene	yes	no	yes	no	NA	NA	NA	no	no
ENSG00000077522.13	ACTN2	chr1	236664141	236764631	10856	35	no	tested	NA	no	tested	NA	no	no	yes	no	NA	NA	6.27095	no	no
ENSG00000233355.7	CHRM3-AS2	chr1	239703381	239730465	10173	12	no	tested	NA	no	tested	egene	no	no	no	no	NA	NA	NA	no	no
ENSG00000182901.16	RGS7	chr1	240775515	241357230	10681	13	no	tested	NA	no	tested	egene	no	no	yes	yes	NA	NA	NA	no	no
ENSG00000253326.2	AL606534.4	chr1	243054861	243056394	8867	36	no	tested	NA	no	tested	egene	yes	no	no	no	NA	NA	2.76031	no	no
ENSG00000214837.8	LINC01347	chr1	243056307	243101744	8900	16	no	tested	NA	no	tested	NA	no	no	no	no	NA	NA	1.07279	no	no
ENSG00000054282.16	SDCCAG8	chr1	243256034	243500091	8754	54	no	tested	NA	yes	tested	egene	yes	no	yes	yes	NA	NA	-0.629414	no	no
ENSG00000117020.18	AKT3	chr1	243488233	243851079	8236	40	no	not_tested	NA	no	not_tested	egene	no	no	yes	yes	NA	NA	-3.54858	no	no
ENSG00000035687.10	ADSS2	chr1	244408494	244451909	9070	28	no	tested	NA	no	tested	egene	yes	no	yes	no	NA	NA	-0.400042	no	no
ENSG00000121644.19	DESI2	chr1	244653103	244709033	9626	34	yes	not_tested	NA	no	tested	egene	yes	no	yes	no	NA	NA	1.52012	no	no
ENSG00000203667.10	COX20	chr1	244835616	244845057	10279	14	no	not_tested	NA	no	tested	egene	no	no	yes	yes	NA	NA	-0.918836	no	no
ENSG00000272195.1	AL356512.1	chr1	244969350	244971088	10671	160	yes	tested	NA	no	tested	NA	no	no	yes	no	NA	NA	0.416499	no	no
ENSG00000203666.12	EFCAB2	chr1	244969705	245127164	10667	52	no	tested	NA	yes	tested	egene	yes	no	no	no	NA	NA	0.338317	no	no
ENSG00000185420.19	SMYD3	chr1	245749342	246507312	11897	3	no	tested	NA	no	tested	egene	yes	no	no	no	NA	NA	1.19616	no	no
ENSG00000162852.14	CNST	chr1	246566444	246668595	11910	7	no	tested	NA	no	tested	egene	no	no	yes	yes	NA	NA	-0.275862	no	no
ENSG00000227953.7	LINC01341	chr1	246775880	246792385	12039	27	no	tested	NA	no	tested	egene	no	no	no	no	NA	NA	0.609517	no	no
ENSG00000197472.15	ZNF695	chr1	246945547	247008093	12576	84	no	tested	NA	no	tested	NA	no	no	yes	no	NA	NA	3.13592	no	no
ENSG00000277462.2	ZNF670	chr1	247034637	247078811	12492	4	no	not_tested	NA	no	tested	NA	no	no	yes	no	NA	NA	-0.170944	no	no
ENSG00000196418.12	ZNF124	chr1	247121975	247172016	12336	49	yes	tested	NA	yes	tested	egene	yes	no	yes	no	NA	NA	-0.554775	no	no
ENSG00000215795.2	AL390728.2	chr1	247183813	247185482	12387	10	no	tested	NA	yes	tested	NA	no	no	no	no	NA	NA	NA	no	no
ENSG00000259865.1	AL390728.6	chr1	247187281	247188526	12402	87	yes	tested	NA	yes	tested	egene	yes	no	yes	no	NA	NA	-0.809759	no	no
ENSG00000227671.4	AL390728.4	chr1	247189851	247210856	12391	8	no	tested	NA	no	tested	egene	yes	no	no	no	NA	NA	-0.876669	no	no
ENSG00000162711.17	NLRP3	chr1	247416156	247449108	12447	149	no	tested	NA	no	tested	egene	yes	no	yes	yes	NA	NA	-2.991	no	no
ENSG00000196539.3	OR2T3	chr1	248473351	248474307	8242	56	no	tested	NA	no	tested	NA	no	no	yes	no	NA	NA	1.30559	no	no
ENSG00000229255.1	AC138089.1	chr1	248484245	248485484	8167	58	no	tested	NA	no	tested	NA	no	no	yes	no	NA	NA	1.23492	no	no
ENSG00000184022.4	OR2T10	chr1	248590487	248597700	7504	168	no	tested	NA	no	tested	NA	no	no	yes	no	NA	NA	1.13653	no	no
ENSG00000279301.4	OR2T11	chr1	248623557	248635091	7255	9	no	tested	NA	no	tested	NA	no	no	no	yes	NA	NA	0.570922	no	no
ENSG00000175137.11	SH3BP5L	chr1	248810446	248825915	5930	1	no	not_tested	NA	no	tested	egene	yes	no	no	no	NA	NA	NA	no	no
ENSG00000171161.13	ZNF672	chr1	248838210	248849517	5826	10	no	not_tested	NA	no	not_tested	egene	no	no	yes	no	NA	NA	0.0579278	no	no
ENSG00000015171.19	ZMYND11	chr10	134465	254637	4459	20	no	not_tested	NA	no	not_tested	egene	no	no	yes	no	NA	NA	-4.09053	no	yes
ENSG00000067057.17	PFKP	chr10	3066333	3137718	12473	11	no	tested	NA	no	tested	egene	no	no	no	no	NA	NA	-0.338265	no	no
ENSG00000107959.16	PITRM1	chr10	3137728	3172841	12296	44	yes	tested	NA	no	tested	egene	yes	no	yes	yes	NA	NA	0.190855	no	no
ENSG00000237399.7	PITRM1-AS1	chr10	3141632	3167972	12387	34	no	tested	NA	no	tested	egene	no	no	no	yes	NA	NA	-1.22765	no	no
ENSG00000165568.18	AKR1E2	chr10	4786629	4848062	12541	5	no	tested	NA	no	tested	egene	yes	no	no	no	NA	NA	1.15846	no	no
ENSG00000173848.19	NET1	chr10	5412557	5459056	12666	2	no	tested	NA	no	tested	egene	yes	no	yes	no	NA	NA	3.21819	no	no
ENSG00000196372.13	ASB13	chr10	5638867	5666595	12481	3	no	tested	NA	no	tested	egene	yes	no	yes	yes	NA	NA	5.25735	no	yes
ENSG00000108021.20	TASOR2	chr10	5684838	5763740	12524	4	no	not_tested	NA	no	tested	egene	no	no	yes	no	NA	NA	2.17516	no	no
ENSG00000057608.17	GDI2	chr10	5765223	5842132	12652	29	no	tested	NA	no	tested	egene	no	no	no	no	NA	NA	0.469893	no	no
ENSG00000134461.16	ANKRD16	chr10	5861616	5889906	12606	6	no	not_tested	NA	no	not_tested	egene	no	no	no	no	NA	NA	-0.463909	no	no
ENSG00000134453.16	RBM17	chr10	6089034	6117457	12603	1	no	not_tested	NA	no	tested	egene	yes	no	no	no	NA	NA	0.538029	no	yes
ENSG00000215244.3	LINC02649	chr10	6271169	6353827	11957	2	no	not_tested	NA	no	tested	egene	yes	no	no	no	NA	NA	-0.836716	no	no
ENSG00000237943.7	PRKCQ-AS1	chr10	6580419	6616921	11877	1	no	not_tested	NA	no	tested	egene	yes	no	no	no	NA	NA	-0.792464	no	no
ENSG00000198879.12	SFMBT2	chr10	7158624	7411486	11639	2	no	not_tested	NA	no	not_tested	egene	no	no	no	no	NA	NA	NA	no	no
ENSG00000278982.1	AL139125.1	chr10	7411599	7413467	11637	3	no	not_tested	NA	no	not_tested	NA	no	no	no	no	NA	NA	2.62569	no	no
ENSG00000165629.20	ATP5F1C	chr10	7788147	7807815	11836	6	no	not_tested	NA	no	tested	egene	no	no	no	no	NA	NA	1.00544	no	no
ENSG00000107485.18	GATA3	chr10	8045378	8075198	11152	9	no	tested	NA	no	tested	egene	no	no	no	yes	NA	NA	NA	yes	no
ENSG00000279575.1	AL583859.2	chr10	10394670	10395737	9618	5	no	tested	NA	no	not_tested	NA	no	no	yes	no	NA	NA	4.67657	no	no
ENSG00000048740.18	CELF2	chr10	10798397	11336675	10280	14	no	not_tested	NA	no	tested	egene	no	no	yes	no	NA	NA	-4.38864	no	no
ENSG00000271046.1	AL512631.1	chr10	11679675	11680514	10279	20	no	tested	NA	yes	tested	NA	no	no	yes	no	NA	NA	4.82128	no	no
ENSG00000134463.15	ECHDC3	chr10	11742366	11764070	10287	55	yes	tested	NA	no	tested	egene	yes	no	yes	no	NA	NA	0.528601	no	no
ENSG00000148426.13	PROSER2	chr10	11823339	11872277	10516	2	yes	not_tested	NA	no	tested	egene	yes	no	yes	no	NA	NA	2.56935	no	no
ENSG00000151461.20	UPF2	chr10	11920022	12043170	11119	28	no	tested	NA	no	tested	egene	no	no	yes	yes	NA	NA	-0.275687	no	no
ENSG00000181192.12	DHTKD1	chr10	12068954	12123221	11160	115	yes	tested	NA	yes	tested	egene	yes	no	yes	no	NA	NA	NA	no	no
ENSG00000065665.21	SEC61A2	chr10	12129637	12169961	11101	156	no	tested	NA	no	tested	egene	yes	no	yes	no	NA	NA	0.585524	no	no
ENSG00000123240.17	OPTN	chr10	13099449	13138308	11502	45	no	tested	NA	yes	tested	egene	yes	no	yes	no	NA	NA	-0.607403	no	no
ENSG00000203414.2	BTBD7P1	chr10	13156684	13158136	11600	7	no	tested	NA	no	tested	egene	no	no	no	no	NA	NA	NA	no	no
ENSG00000065328.16	MCM10	chr10	13161554	13211104	11601	10	no	tested	NA	no	tested	egene	no	no	yes	no	NA	NA	3.95541	no	no
ENSG00000107537.14	PHYH	chr10	13277796	13302412	11533	5	no	tested	NA	yes	tested	egene	yes	no	yes	no	NA	NA	0.170665	no	no
ENSG00000239665.8	AL157392.3	chr10	13631143	13668445	11463	59	yes	tested	NA	no	tested	egene	yes	no	yes	no	NA	NA	-0.54667	no	no
ENSG00000151474.23	FRMD4A	chr10	13643706	14462142	11228	25	no	tested	NA	no	tested	egene	no	no	yes	no	NA	NA	0.794127	no	no
ENSG00000065809.13	FAM107B	chr10	14518557	14774897	11383	35	no	tested	NA	no	tested	egene	yes	no	yes	no	NA	NA	1.14472	no	no
ENSG00000165983.14	PTER	chr10	16436943	16513745	11610	29	no	tested	NA	no	tested	egene	yes	no	no	no	NA	NA	NA	no	no
ENSG00000148484.18	RSU1	chr10	16590611	16817463	11978	11	no	tested	NA	yes	tested	egene	yes	no	yes	no	NA	NA	0.320341	no	yes
ENSG00000107611.16	CUBN	chr10	16823966	17129811	12231	32	no	tested	NA	yes	tested	egene	yes	no	no	yes	NA	NA	-4.31112	no	no
ENSG00000107614.22	TRDMT1	chr10	17137336	17202054	12230	64	no	tested	NA	no	tested	egene	yes	no	no	yes	NA	NA	-0.649912	no	no
ENSG00000229124.7	VIM-AS1	chr10	17214239	17229985	12255	14	no	tested	NA	yes	tested	egene	yes	no	yes	no	NA	NA	-2.71213	no	no
ENSG00000026025.16	VIM	chr10	17228241	17237593	12250	21	yes	tested	NA	no	tested	egene	yes	no	yes	no	NA	NA	-0.788762	no	no
ENSG00000165996.14	HACD1	chr10	17589032	17617374	12027	185	no	tested	NA	no	tested	egene	no	no	yes	no	NA	NA	-0.497319	no	no
ENSG00000240291.1	AL450384.2	chr10	18513115	18545651	11693	326	yes	tested	NA	yes	tested	egene	yes	no	yes	no	NA	NA	0.174975	no	no
ENSG00000241058.4	NSUN6	chr10	18545561	18659285	11690	319	yes	tested	NA	yes	tested	egene	yes	no	yes	yes	NA	NA	0.341779	no	no
ENSG00000148444.16	COMMD3	chr10	22316388	22320306	6924	4	no	not_tested	NA	no	tested	egene	no	no	no	no	NA	NA	0.169689	no	no
ENSG00000077327.16	SPAG6	chr10	22345445	22454224	6818	16	no	not_tested	NA	no	not_tested	egene	no	no	yes	yes	NA	NA	4.20198	no	no
ENSG00000150867.14	PIP4K2A	chr10	22534854	22714578	7618	9	no	not_tested	NA	no	not_tested	egene	no	no	yes	no	NA	NA	1.1214	no	no
ENSG00000224215.1	AL606469.1	chr10	23343957	23345181	8733	3	no	tested	NA	no	tested	NA	no	no	no	no	NA	NA	3.95571	no	no
ENSG00000120549.18	KIAA1217	chr10	23694746	24547848	8762	77	no	tested	NA	no	tested	NA	no	no	yes	no	NA	NA	3.15327	no	no
ENSG00000107890.16	ANKRD26	chr10	26991914	27100498	10728	60	no	not_tested	NA	no	tested	egene	yes	no	yes	yes	NA	NA	1.20882	no	yes
ENSG00000136758.18	YME1L1	chr10	27110112	27155266	10798	214	yes	tested	NA	no	tested	egene	yes	no	yes	yes	NA	NA	0.175923	no	no
ENSG00000120539.15	MASTL	chr10	27154824	27187953	10796	441	yes	tested	NA	yes	tested	egene	yes	no	yes	yes	NA	NA	1.35933	no	yes
ENSG00000107897.19	ACBD5	chr10	27195214	27242130	10847	299	yes	tested	NA	yes	tested	egene	yes	no	yes	yes	NA	NA	0.250692	no	no
ENSG00000262412.1	AL160291.1	chr10	27243130	27250804	10846	111	no	tested	NA	no	tested	NA	no	no	yes	no	NA	NA	0.399795	no	no
ENSG00000150054.18	MPP7	chr10	28050993	28334486	10760	7	no	tested	NA	no	tested	egene	yes	no	no	no	NA	NA	-1.93689	no	no
ENSG00000254635.6	WAC-AS1	chr10	28522652	28533066	10710	85	no	tested	NA	no	tested	egene	yes	no	no	no	NA	NA	0.365972	no	no
ENSG00000095787.23	WAC	chr10	28532493	28623112	10707	2	no	not_tested	NA	no	tested	egene	yes	no	no	no	NA	NA	0.185279	no	no
ENSG00000224597.10	SVIL-AS1	chr10	29409402	29487745	11339	99	no	tested	NA	no	tested	egene	no	no	yes	no	NA	NA	1.97723	no	no
ENSG00000165757.9	JCAD	chr10	30012803	30115494	11202	18	no	tested	NA	no	tested	NA	no	no	yes	no	NA	NA	0.660469	no	no
ENSG00000259994.1	AL353796.1	chr10	30302826	30306066	10921	31	no	tested	NA	no	tested	egene	yes	no	yes	no	NA	NA	-0.254182	no	no
ENSG00000107968.10	MAP3K8	chr10	30434021	30461833	10700	18	no	tested	NA	no	tested	egene	yes	no	yes	no	NA	NA	-0.541085	no	no
ENSG00000234814.8	SVIL2P	chr10	30655489	30717266	10223	2	no	tested	NA	yes	tested	egene	no	no	yes	no	NA	NA	2.18767	no	no
ENSG00000230720.1	LINC02644	chr10	30723251	30723740	10203	116	yes	tested	NA	no	tested	NA	no	no	yes	no	NA	NA	5.781	no	no
ENSG00000183621.15	ZNF438	chr10	30820207	31031937	9701	65	no	tested	NA	no	tested	egene	yes	no	yes	no	NA	NA	-1.23907	no	no
ENSG00000237036.5	ZEB1-AS1	chr10	31206278	31320447	9881	121	no	tested	NA	no	tested	egene	yes	no	yes	yes	NA	NA	0.172753	no	no
ENSG00000148516.21	ZEB1	chr10	31319125	31529814	9882	16	no	tested	NA	no	tested	egene	no	no	yes	yes	NA	NA	NA	no	no
ENSG00000165322.18	ARHGAP12	chr10	31805398	31928876	9443	314	yes	tested	NA	no	tested	egene	yes	no	yes	yes	NA	NA	-1.21727	no	no
ENSG00000170759.11	KIF5B	chr10	32009015	32056425	9471	23	no	tested	NA	no	tested	egene	yes	no	yes	no	NA	NA	0.646414	no	no
ENSG00000120616.16	EPC1	chr10	32267751	32378798	9753	89	yes	tested	NA	no	tested	egene	yes	no	yes	yes	NA	NA	-0.280377	no	no
ENSG00000216937.13	CCDC7	chr10	32446140	32882874	9797	137	no	tested	NA	no	tested	egene	no	no	yes	no	NA	NA	0.126428	no	no
ENSG00000273038.2	AL365203.2	chr10	32887255	32889311	10152	133	yes	tested	NA	yes	tested	NA	no	no	yes	no	NA	NA	0.5266	no	no
ENSG00000150093.19	ITGB1	chr10	32900318	33005792	10275	99	no	tested	NA	no	tested	egene	yes	no	yes	no	NA	NA	1.53134	no	yes
ENSG00000148498.16	PARD3	chr10	34109560	34815325	8222	43	no	tested	NA	no	tested	egene	no	no	yes	no	NA	NA	3.53135	no	no
ENSG00000271335.6	AL117336.2	chr10	35314552	35336401	8353	178	yes	tested	NA	yes	tested	NA	no	no	yes	no	NA	NA	-0.354711	no	no
ENSG00000198105.15	ZNF248	chr10	37776526	37858106	7768	7	no	tested	NA	no	tested	egene	yes	no	no	yes	NA	NA	-0.766492	no	no
ENSG00000225192.1	ZNF33BP1	chr10	37794276	37796109	7892	10	no	not_tested	NA	no	not_tested	NA	no	no	no	no	NA	NA	-1.03006	no	no
ENSG00000189180.16	ZNF33A	chr10	38010650	38065088	7312	5	no	tested	NA	no	tested	egene	no	no	no	no	NA	NA	-0.405693	no	no
ENSG00000075407.18	ZNF37A	chr10	38094334	38150293	7205	4	no	tested	NA	no	not_tested	egene	no	no	no	no	NA	NA	-0.512062	no	no
ENSG00000099251.14	HSD17B7P2	chr10	38356380	38378505	6634	481	no	tested	NA	yes	tested	egene	yes	no	yes	no	NA	NA	-0.401455	no	no
ENSG00000120555.13	SEPTIN7P9	chr10	38383069	38402916	6513	264	yes	tested	NA	no	tested	NA	no	no	yes	no	NA	NA	0.989613	no	no
ENSG00000276805.2	AL133216.2	chr10	38403189	38452153	6514	1511	yes	tested	NA	no	tested	NA	no	no	yes	no	NA	NA	NA	no	no
ENSG00000215146.5	BX322639.1	chr10	42331866	42367974	7157	717	yes	tested	NA	yes	tested	NA	no	no	yes	no	NA	NA	0.125505	no	no
ENSG00000196693.15	ZNF33B	chr10	42574185	42638570	8219	211	no	tested	NA	yes	tested	egene	yes	no	yes	no	NA	NA	-0.255158	no	no
ENSG00000169826.8	CSGALNACT2	chr10	43138445	43185302	9725	133	yes	tested	NA	yes	tested	egene	yes	no	yes	yes	NA	NA	0.230066	no	no
ENSG00000198915.11	RASGEF1A	chr10	43194535	43266919	10327	65	no	tested	NA	no	tested	egene	yes	no	yes	no	NA	NA	-0.821309	no	no
ENSG00000169813.16	HNRNPF	chr10	43385617	43409166	10600	34	yes	tested	NA	no	tested	egene	yes	no	yes	yes	NA	NA	0.616531	no	no
ENSG00000230555.2	AL450326.1	chr10	43420738	43422100	10631	51	yes	tested	NA	no	tested	egene	yes	no	yes	no	NA	NA	-0.64393	no	no
ENSG00000243660.11	ZNF487	chr10	43436841	43483181	10628	57	no	tested	NA	no	tested	egene	no	no	yes	yes	NA	NA	-1.00912	no	no
ENSG00000196793.13	ZNF239	chr10	43556344	43574618	10729	100	no	tested	NA	yes	tested	egene	yes	no	no	no	NA	NA	-1.13706	no	no
ENSG00000107551.21	RASSF4	chr10	44959802	44995891	9522	35	no	tested	NA	no	tested	egene	yes	no	yes	yes	NA	NA	1.8371	no	no
ENSG00000165512.5	ZNF22	chr10	45000923	45005326	9324	9	no	tested	NA	no	tested	egene	no	no	no	no	NA	NA	-0.279152	no	no
ENSG00000234993.1	CUBNP2	chr10	45232026	45247361	8233	57	no	tested	NA	no	tested	NA	no	no	yes	no	NA	NA	4.68909	no	no
ENSG00000256574.8	OR13A1	chr10	45302298	45315608	8323	451	yes	tested	NA	yes	tested	egene	yes	no	yes	no	NA	NA	3.29465	no	no
ENSG00000012779.11	ALOX5	chr10	45374176	45446119	8095	414	yes	tested	NA	no	tested	egene	yes	no	yes	no	NA	NA	0.653876	no	no
ENSG00000165406.16	MARCHF8	chr10	45454585	45594906	6698	11	no	tested	NA	no	tested	egene	no	no	yes	no	NA	NA	-0.163848	yes	no
ENSG00000172671.20	ZFAND4	chr10	45615500	45672780	6284	30	no	tested	NA	no	tested	egene	yes	no	yes	no	NA	NA	2.46517	no	yes
ENSG00000230869.1	AGAP10P	chr10	45678692	45700532	6244	31	no	tested	NA	no	tested	egene	no	no	no	no	NA	NA	0.828418	no	no
ENSG00000237840.6	FAM21FP	chr10	45706431	45727231	6061	4	no	not_tested	NA	no	not_tested	egene	no	no	no	no	NA	NA	0.262985	no	no
ENSG00000172661.18	WASHC2C	chr10	45727200	45792961	6061	59	no	tested	NA	no	tested	egene	yes	no	yes	no	NA	NA	-0.342308	no	no
ENSG00000188234.13	AGAP4	chr10	45825594	45853875	5539	109	yes	tested	NA	no	tested	egene	no	no	yes	no	NA	NA	-0.499259	no	no
ENSG00000239883.8	PARGP1	chr10	45854093	45972154	4952	58	no	tested	NA	no	tested	NA	no	no	no	no	NA	NA	-0.346843	no	no
ENSG00000266412.5	NCOA4	chr10	46005088	46030714	4669	17	no	tested	NA	no	tested	NA	no	no	yes	no	NA	NA	0.393293	no	no
ENSG00000264204.2	AGAP7P	chr10	46109621	46131358	4483	39	no	tested	NA	no	tested	NA	no	no	no	no	NA	NA	NA	no	no
ENSG00000263482.3	ANTXRLP1	chr10	46233885	46273557	4083	111	no	tested	NA	no	tested	NA	no	no	yes	no	NA	NA	-1.17074	no	no
ENSG00000279058.2	AGAP14P	chr10	46337224	46358714	3943	53	no	tested	NA	no	tested	NA	no	no	no	no	NA	NA	NA	no	no
ENSG00000204172.12	AGAP9	chr10	47501854	47523638	2596	51	no	not_tested	NA	no	tested	NA	no	no	no	no	NA	NA	-0.507431	no	no
ENSG00000251079.6	BMS1P2	chr10	47538377	47551954	2719	34	no	not_tested	NA	no	tested	NA	no	no	no	no	NA	NA	-0.549846	no	no
ENSG00000236800.1	AC068898.1	chr10	48664199	48672424	7360	50	no	tested	NA	yes	tested	NA	no	no	yes	no	NA	NA	0.722553	no	no
ENSG00000226576.1	AC060234.1	chr10	48984564	49018897	8370	21	no	tested	NA	no	tested	NA	no	no	no	no	NA	NA	-2.49232	no	no
ENSG00000204161.14	TMEM273	chr10	49154725	49188585	9164	17	no	tested	NA	yes	tested	egene	yes	no	no	no	NA	NA	-3.6681	no	no
ENSG00000225830.14	ERCC6	chr10	49454470	49539538	9224	26	no	tested	NA	no	tested	egene	no	no	no	yes	NA	NA	-0.342786	no	no
ENSG00000070748.19	CHAT	chr10	49609095	49667942	9009	16	no	not_tested	NA	no	tested	NA	no	no	no	yes	NA	NA	6.50596	no	no
ENSG00000197444.10	OGDHL	chr10	49734641	49762379	8984	1	no	tested	NA	no	tested	NA	no	no	yes	no	NA	NA	4.39618	no	no
ENSG00000204152.12	TIMM23B	chr10	49942049	49974850	8579	9	no	tested	NA	no	tested	NA	no	no	no	no	NA	NA	-0.107376	no	no
ENSG00000204149.12	AGAP6	chr10	49982190	50010499	8657	4	no	tested	NA	yes	tested	egene	yes	no	no	no	NA	NA	-0.685983	no	no
ENSG00000235618.8	FAM21EP	chr10	50021182	50067803	8559	1	no	tested	NA	no	tested	NA	no	no	no	no	NA	NA	0.881433	no	no
ENSG00000099290.17	WASHC2A	chr10	50067888	50133509	8559	4	no	not_tested	NA	no	not_tested	egene	no	no	yes	no	NA	NA	-0.494317	no	no
ENSG00000188611.15	ASAH2	chr10	50182778	50279720	8260	173	no	tested	NA	yes	tested	NA	no	no	yes	no	NA	NA	-0.483293	no	no
ENSG00000226200.7	SGMS1-AS1	chr10	50623466	50641451	8572	29	no	tested	NA	no	tested	NA	no	no	yes	no	NA	NA	NA	no	no
ENSG00000231588.1	SHQ1P1	chr10	50629532	50631075	8556	35	no	tested	NA	no	tested	NA	no	no	yes	no	NA	NA	NA	no	no
ENSG00000232706.3	NUTM2HP	chr10	50676743	50686326	8494	1	no	tested	NA	no	tested	egene	yes	no	no	no	NA	NA	-1.60974	no	no
ENSG00000204147.10	ASAH2B	chr10	50739318	50816495	8449	196	yes	tested	NA	no	tested	egene	yes	no	yes	no	NA	NA	-0.557065	no	no
ENSG00000287016.1	AC010996.1	chr10	56361479	56364714	10049	1	no	not_tested	NA	no	tested	NA	no	no	no	no	NA	NA	3.48021	no	no
ENSG00000151151.6	IPMK	chr10	58191517	58267894	9252	304	yes	tested	NA	no	tested	egene	yes	no	yes	yes	NA	NA	-0.122096	no	no
ENSG00000122873.12	CISD1	chr10	58269162	58289586	9251	346	yes	tested	NA	no	tested	egene	yes	no	yes	yes	NA	NA	0.778261	no	no
ENSG00000165449.11	SLC16A9	chr10	59650761	59736002	8684	5	no	tested	NA	no	tested	NA	no	no	yes	no	NA	NA	1.79508	no	no
ENSG00000108091.11	CCDC6	chr10	59788747	59906556	8972	282	yes	tested	NA	no	tested	egene	yes	no	yes	yes	NA	NA	0.417903	no	no
ENSG00000151150.22	ANK3	chr10	60026298	60733490	8782	175	no	tested	NA	no	tested	egene	yes	no	yes	yes	NA	NA	2.52854	no	no
ENSG00000182010.11	RTKN2	chr10	62183035	62268844	8207	51	yes	tested	NA	yes	tested	egene	yes	no	yes	yes	NA	NA	2.92	no	no
ENSG00000285551.1	AC067752.1	chr10	62520448	62672011	8065	6	no	not_tested	NA	no	tested	NA	no	no	no	no	NA	NA	3.66389	no	no
ENSG00000181915.5	ADO	chr10	62804720	62808479	7878	17	no	not_tested	NA	no	not_tested	egene	no	no	yes	no	NA	NA	-0.0629046	no	no
ENSG00000165476.14	REEP3	chr10	63521401	63625128	7723	185	no	tested	NA	no	tested	egene	yes	no	yes	no	NA	NA	0.540212	no	no
ENSG00000286373.1	AC022387.2	chr10	63630672	63655769	7604	22	no	not_tested	NA	no	not_tested	NA	no	no	yes	no	NA	NA	2.43591	no	no
ENSG00000096717.12	SIRT1	chr10	67884656	67918390	8917	205	yes	tested	NA	no	tested	egene	no	no	yes	yes	NA	NA	-0.0908369	no	no
ENSG00000148634.15	HERC4	chr10	67921899	68075348	8843	153	no	tested	NA	no	tested	egene	yes	no	yes	yes	NA	NA	0.563927	no	yes
ENSG00000096746.17	HNRNPH3	chr10	68331174	68343191	8950	24	no	tested	NA	no	tested	egene	yes	no	no	no	NA	NA	0.409571	no	no
ENSG00000138346.15	DNA2	chr10	68414064	68472121	9292	420	yes	tested	NA	no	tested	egene	yes	no	yes	no	NA	NA	2.0141	no	no
ENSG00000122912.15	SLC25A16	chr10	68477998	68527523	9359	22	no	tested	NA	no	tested	egene	yes	no	yes	no	NA	NA	-0.326169	no	no
ENSG00000165730.16	STOX1	chr10	68827531	68895432	9668	368	yes	tested	NA	yes	tested	egene	yes	no	yes	no	NA	NA	3.3281	no	no
ENSG00000198954.8	KIFBP	chr10	68988721	69043544	9928	23	no	tested	NA	no	tested	egene	yes	no	yes	no	NA	NA	0.673887	no	no
ENSG00000180817.12	PPA1	chr10	70202835	70233911	10885	138	no	tested	NA	no	tested	egene	yes	no	yes	yes	NA	NA	0.852677	no	no
ENSG00000172731.14	LRRC20	chr10	70298970	70382650	10838	4	no	not_tested	NA	no	tested	egene	no	no	yes	no	NA	NA	3.73895	no	no
ENSG00000166224.17	SGPL1	chr10	70815948	70881184	10573	9	no	not_tested	NA	no	tested	egene	yes	no	no	no	NA	NA	0.302876	no	no
ENSG00000166228.9	PCBD1	chr10	70882280	70888565	10455	15	no	not_tested	NA	no	tested	egene	yes	no	no	no	NA	NA	2.15846	no	no
ENSG00000197746.14	PSAP	chr10	71816298	71851325	9123	66	yes	tested	NA	no	tested	egene	yes	no	yes	no	NA	NA	-0.853329	no	no
ENSG00000166295.9	ANAPC16	chr10	72216000	72235860	8412	2	no	not_tested	NA	no	tested	egene	no	no	no	no	NA	NA	-0.816315	no	no
ENSG00000148719.15	DNAJB12	chr10	72332830	72355149	8247	373	yes	tested	NA	no	tested	egene	yes	no	yes	no	NA	NA	0.217198	no	no
ENSG00000107745.19	MICU1	chr10	72367327	72626191	7666	491	no	tested	NA	no	tested	egene	yes	no	yes	yes	NA	NA	0.268974	no	no
ENSG00000156026.14	MCU	chr10	72692131	72887694	7422	1	no	not_tested	NA	no	not_tested	egene	no	no	no	no	NA	NA	0.508206	no	no
ENSG00000213700.3	RPL17P50	chr10	73005833	73006595	6635	18	no	tested	NA	no	tested	NA	no	no	yes	no	NA	NA	-1.05451	no	no
ENSG00000272630.1	AL731563.4	chr10	73098044	73101297	6438	65	no	tested	NA	no	tested	NA	no	no	yes	no	NA	NA	-1.22136	no	no
ENSG00000166321.14	NUDT13	chr10	73110375	73131828	6436	956	yes	tested	NA	yes	tested	egene	yes	no	yes	yes	NA	NA	-0.829395	no	no
ENSG00000138286.15	FAM149B1	chr10	73168119	73244504	6470	126	no	tested	NA	no	tested	egene	yes	no	yes	no	NA	NA	0.253081	no	no
ENSG00000288559.1	AC016394.4	chr10	73247342	73248268	6518	2	no	tested	NA	no	tested	NA	no	no	no	no	NA	NA	1.39043	no	no
ENSG00000156042.18	CFAP70	chr10	73253759	73358859	6406	244	no	tested	NA	no	tested	egene	no	no	yes	no	NA	NA	1.5976	no	no
ENSG00000271848.2	AC073389.2	chr10	73653980	73675450	6107	3	no	tested	NA	no	tested	NA	no	no	no	no	NA	NA	1.30017	no	no
ENSG00000172650.13	AGAP5	chr10	73674285	73698159	6098	36	no	tested	NA	no	tested	NA	no	no	yes	no	NA	NA	-0.228938	no	no
ENSG00000176986.16	SEC24C	chr10	73744372	73772161	6113	1	no	tested	NA	no	tested	egene	no	no	no	no	NA	NA	0.0694543	no	no
ENSG00000148660.20	CAMK2G	chr10	73812501	73874591	6125	8	no	not_tested	NA	no	not_tested	egene	no	no	no	no	NA	NA	-0.47539	no	no
ENSG00000156110.14	ADK	chr10	74151202	74709963	5880	19	no	tested	NA	no	tested	egene	yes	no	no	yes	NA	NA	-1.23388	no	no
ENSG00000156650.14	KAT6B	chr10	74824927	75032624	5867	28	no	tested	NA	no	tested	egene	no	no	yes	no	NA	NA	0.209078	no	no
ENSG00000165637.13	VDAC2	chr10	75210154	75231448	5921	85	no	tested	NA	no	tested	egene	yes	no	yes	yes	NA	NA	0.685062	no	no
ENSG00000165644.11	COMTD1	chr10	75233641	75236030	5895	4	no	not_tested	NA	no	not_tested	egene	no	no	no	no	NA	NA	0.9807	no	no
ENSG00000151208.17	DLG5	chr10	77790791	77926755	8510	84	no	tested	NA	yes	tested	egene	yes	no	yes	no	NA	NA	NA	no	no
ENSG00000138326.21	RPS24	chr10	78033760	78056813	8532	55	no	tested	NA	no	tested	egene	yes	no	yes	no	NA	NA	NA	no	no
ENSG00000108175.17	ZMIZ1	chr10	79068966	79316528	9813	6	no	tested	NA	no	tested	egene	yes	no	yes	no	NA	NA	0.125472	no	no
ENSG00000225484.7	NUTM2B-AS1	chr10	79661394	79826594	10386	55	no	tested	NA	no	tested	egene	yes	no	no	no	NA	NA	-0.211003	no	no
ENSG00000280355.1	AL132656.4	chr10	79681973	79684094	10339	224	yes	tested	NA	no	tested	NA	no	no	yes	no	NA	NA	-1.77309	no	no
ENSG00000224886.2	AL132656.1	chr10	79684494	79684983	10340	177	yes	tested	NA	yes	tested	egene	yes	no	yes	no	NA	NA	-1.68969	no	no
ENSG00000188199.10	NUTM2B	chr10	79703227	79714681	10369	155	yes	tested	NA	yes	tested	egene	yes	no	yes	no	NA	NA	-0.21238	no	no
ENSG00000272447.1	AL135925.1	chr10	79825902	79827602	10386	74	yes	tested	NA	yes	tested	NA	no	no	no	no	NA	NA	0.115895	no	no
ENSG00000228570.7	NUTM2E	chr10	79841358	79850878	10415	177	yes	tested	NA	yes	tested	egene	yes	no	yes	no	NA	NA	NA	no	no
ENSG00000230091.6	TMEM254-AS1	chr10	80046860	80078912	10649	42	no	tested	NA	yes	tested	egene	yes	no	yes	no	NA	NA	-1.22207	no	no
ENSG00000122359.18	ANXA11	chr10	80150889	80205572	10640	63	no	tested	NA	no	tested	egene	yes	no	yes	yes	NA	NA	-0.045517	no	no
ENSG00000226659.1	AC021028.1	chr10	80529597	80535942	10879	7	no	not_tested	NA	no	tested	egene	yes	no	no	no	NA	NA	-1.78165	no	no
ENSG00000148600.15	CDHR1	chr10	84194537	84219621	10649	15	yes	not_tested	NA	no	tested	egene	yes	no	yes	yes	NA	NA	0.949358	no	no
ENSG00000107771.17	CCSER2	chr10	84328586	84518521	10688	181	yes	tested	NA	no	tested	egene	no	no	yes	yes	NA	NA	NA	no	no
ENSG00000182771.19	GRID1	chr10	85599552	86366795	8608	35	no	tested	NA	no	tested	NA	no	no	yes	no	NA	NA	5.15402	no	no
ENSG00000287475.1	AL844892.2	chr10	86395187	86400943	8443	136	no	tested	NA	no	tested	NA	no	no	yes	no	NA	NA	2.86709	no	no
ENSG00000272734.1	ADIRF-AS1	chr10	86965739	86971311	7861	18	no	not_tested	NA	no	not_tested	NA	no	no	yes	yes	NA	NA	-1.33534	no	no
ENSG00000148672.9	GLUD1	chr10	87050202	87094843	7818	9	no	tested	NA	yes	tested	egene	yes	no	no	no	NA	NA	-0.183318	no	no
ENSG00000122376.11	SHLD2	chr10	87094161	87191468	7817	10	yes	tested	NA	no	tested	egene	yes	no	no	no	NA	NA	-0.0821275	no	no
ENSG00000184923.12	NUTM2A	chr10	87225448	87236908	7787	20	no	tested	NA	no	tested	egene	yes	no	no	no	NA	NA	-0.596226	no	no
ENSG00000214562.14	NUTM2D	chr10	87357668	87370695	7522	16	no	tested	NA	no	tested	egene	no	no	no	no	NA	NA	-0.756085	no	no
ENSG00000286445.1	AL355334.2	chr10	87500337	87504837	7309	2	no	not_tested	NA	no	tested	NA	no	no	no	no	NA	NA	0.769722	no	no
ENSG00000138134.12	STAMBPL1	chr10	88879734	88975153	7982	56	no	tested	NA	yes	tested	egene	yes	no	yes	yes	NA	NA	-0.155859	no	no
ENSG00000180139.11	ACTA2-AS1	chr10	88932390	88940820	8041	17	yes	tested	NA	no	tested	egene	no	no	yes	yes	NA	NA	-1.08308	no	no
ENSG00000107796.13	ACTA2	chr10	88935074	88991339	8140	77	no	tested	NA	yes	tested	egene	yes	no	yes	yes	NA	NA	3.17545	no	no
ENSG00000286116.1	AL157394.3	chr10	88990045	88994249	8145	76	no	tested	NA	no	tested	NA	no	no	yes	no	NA	NA	2.78876	no	no
ENSG00000261438.1	AL157394.1	chr10	89015836	89017059	8180	2	no	tested	NA	no	tested	egene	yes	no	no	no	NA	NA	2.64938	no	no
ENSG00000107798.18	LIPA	chr10	89213569	89414557	8938	31	no	tested	NA	no	tested	egene	yes	no	yes	yes	NA	NA	-1.17326	no	no
ENSG00000185745.10	IFIT1	chr10	89392546	89406487	8914	2	no	tested	NA	no	tested	egene	no	no	no	no	NA	NA	-4.69743	no	no
ENSG00000152778.9	IFIT5	chr10	89414568	89420997	8938	97	yes	tested	NA	yes	tested	egene	yes	no	yes	yes	NA	NA	-2.636	no	no
ENSG00000232936.6	AL157400.2	chr10	89645272	89652144	9142	38	yes	tested	NA	no	tested	NA	no	no	yes	no	NA	NA	3.92927	no	no
ENSG00000240996.1	AL157400.4	chr10	89694295	89697928	9249	49	yes	tested	NA	yes	tested	NA	no	no	yes	no	NA	NA	1.06717	no	no
ENSG00000180628.15	PCGF5	chr10	91163012	91284337	8039	5	no	tested	NA	no	tested	egene	no	no	no	yes	NA	NA	0.296211	no	no
ENSG00000228701.2	TNKS2-AS1	chr10	91782835	91798304	7250	227	yes	tested	NA	yes	tested	egene	yes	no	yes	yes	NA	NA	1.61978	no	no
ENSG00000107854.6	TNKS2	chr10	91798426	91865475	7251	147	no	tested	NA	no	tested	egene	yes	no	yes	no	NA	NA	NA	no	no
ENSG00000095564.14	BTAF1	chr10	91923770	92030325	7243	133	no	tested	NA	no	tested	egene	yes	no	yes	no	NA	NA	NA	no	no
ENSG00000198060.10	MARCHF5	chr10	92291167	92353964	7066	55	yes	tested	NA	no	tested	egene	no	no	yes	no	NA	NA	0.249628	no	yes
ENSG00000236493.2	EIF2S2P3	chr10	92668745	92669743	7886	29	no	tested	NA	no	tested	egene	yes	no	yes	no	Atopic_Asthma, Child_Asthma, pAsthma	NA	-1.02659	no	no
ENSG00000152804.11	HHEX	chr10	92689955	92695647	7868	16	no	not_tested	NA	no	tested	egene	no	no	no	no	NA	NA	-1.06736	no	yes
ENSG00000095596.12	CYP26A1	chr10	93073475	93077885	8405	23	no	tested	NA	no	tested	NA	no	no	yes	no	NA	NA	2.90952	no	no
ENSG00000138180.16	CEP55	chr10	93496612	93529092	8447	23	no	tested	NA	no	tested	egene	yes	no	no	no	NA	NA	4.48998	no	no
ENSG00000176273.15	SLC35G1	chr10	93893973	93956062	8361	12	no	tested	NA	no	tested	egene	no	no	no	no	NA	NA	1.27012	no	no
ENSG00000108239.9	TBC1D12	chr10	94402541	94536332	8463	5	no	tested	NA	no	tested	egene	yes	no	yes	no	NA	NA	NA	no	no
ENSG00000231829.4	AL157834.1	chr10	95109136	95111642	7794	31	no	not_tested	NA	no	tested	NA	no	no	yes	no	NA	NA	0.995369	no	no
ENSG00000107438.9	PDLIM1	chr10	95237572	95291012	8077	1	no	tested	NA	no	tested	egene	yes	no	no	no	NA	NA	-1.90563	no	no
ENSG00000059573.9	ALDH18A1	chr10	95605941	95656711	8601	16	no	tested	NA	no	tested	egene	yes	no	yes	no	NA	NA	1.01453	no	no
ENSG00000119977.21	TCTN3	chr10	95663396	95694143	8595	266	no	tested	NA	yes	tested	egene	yes	no	yes	yes	NA	NA	-0.455152	no	no
ENSG00000138185.20	ENTPD1	chr10	95711779	95877266	8546	421	no	tested	NA	yes	tested	egene	yes	no	yes	yes	NA	NA	-2.58867	no	no
ENSG00000226688.7	ENTPD1-AS1	chr10	95732976	96090250	8029	25	no	tested	NA	no	tested	egene	yes	no	yes	yes	NA	NA	-1.45436	no	no
ENSG00000240527.1	AL365273.1	chr10	95833508	95873758	8572	52	no	tested	NA	no	tested	NA	no	no	yes	no	NA	NA	-2.62101	no	no
ENSG00000107443.16	CCNJ	chr10	96043394	96060870	8126	36	no	tested	NA	no	tested	egene	no	no	yes	no	NA	NA	0.599132	no	no
ENSG00000196233.13	LCOR	chr10	96832282	96995959	7965	2	no	tested	NA	no	tested	egene	no	no	no	no	NA	NA	0.23893	no	no
ENSG00000165879.9	FRAT1	chr10	97319271	97321915	7757	77	yes	tested	NA	yes	tested	egene	yes	no	yes	no	NA	NA	-0.244395	no	no
ENSG00000225850.3	AL355490.2	chr10	97334564	97343203	7772	13	no	not_tested	NA	no	tested	egene	no	no	no	no	NA	NA	-0.78362	no	no
ENSG00000171314.9	PGAM1	chr10	97426191	97433444	7882	4	no	tested	NA	no	tested	egene	yes	no	no	no	NA	NA	1.31556	no	no
ENSG00000171160.18	MORN4	chr10	97614553	97633500	8143	31	no	tested	NA	no	tested	egene	yes	no	yes	no	NA	NA	NA	no	no
ENSG00000155256.17	ZFYVE27	chr10	97737121	97760907	8315	17	no	tested	NA	no	tested	egene	yes	no	yes	yes	NA	NA	-0.6482	no	no
ENSG00000119943.13	PYROXD2	chr10	98383565	98415182	7871	103	yes	tested	NA	yes	tested	egene	yes	no	yes	yes	NA	NA	-2.35638	no	no
ENSG00000172987.13	HPSE2	chr10	98457077	99235862	7927	7	no	tested	NA	no	tested	NA	no	no	no	no	NA	NA	6.01267	no	no
ENSG00000023839.12	ABCC2	chr10	99782640	99852594	7035	13	no	tested	NA	no	tested	egene	yes	no	yes	no	NA	NA	-1.62218	no	no
ENSG00000107554.17	DNMBP	chr10	99875577	100009947	7027	215	no	tested	NA	no	tested	egene	yes	no	yes	yes	NA	NA	0.576888	no	no
ENSG00000227492.2	AL138921.1	chr10	100229629	100234398	7209	85	no	tested	NA	no	tested	egene	no	no	yes	no	NA	NA	2.05276	no	no
ENSG00000095485.18	CWF19L1	chr10	100232298	100267680	7243	1	no	tested	NA	no	tested	egene	no	no	yes	no	NA	NA	-0.187411	no	no
ENSG00000196072.12	BLOC1S2	chr10	100273280	100286680	7250	120	yes	tested	NA	no	tested	egene	yes	no	yes	yes	NA	NA	-0.454934	no	no
ENSG00000075826.17	SEC31B	chr10	100486647	100519864	7017	213	no	tested	NA	yes	tested	egene	yes	no	yes	yes	NA	NA	-0.216123	no	no
ENSG00000272572.1	AL138762.2	chr10	100911103	100912739	6411	9	no	tested	NA	no	tested	NA	no	no	no	no	NA	NA	0.879395	no	no
ENSG00000055950.16	MRPL43	chr10	100969458	100987515	6286	71	no	tested	NA	no	tested	egene	yes	no	yes	no	NA	NA	NA	no	no
ENSG00000107816.17	LZTS2	chr10	100996618	101007836	6260	67	no	tested	NA	no	tested	egene	yes	no	yes	no	NA	NA	-0.95014	no	no
ENSG00000107819.13	SFXN3	chr10	101031234	101041244	6148	1	no	tested	NA	no	tested	egene	no	no	no	no	NA	NA	-2.5996	no	yes
ENSG00000107831.13	FGF8	chr10	101770130	101780369	5262	8	no	tested	NA	no	tested	NA	no	no	no	no	NA	NA	2.09083	no	no
ENSG00000166189.8	HPS6	chr10	102065349	102068036	5297	131	yes	tested	NA	no	tested	egene	yes	no	yes	yes	NA	NA	0.61602	no	no
ENSG00000148840.11	PPRC1	chr10	102132994	102150333	5227	32	no	not_tested	NA	no	tested	egene	no	no	yes	no	NA	NA	-0.247804	no	no
ENSG00000138111.14	MFSD13A	chr10	102461395	102477045	4876	141	no	tested	NA	yes	tested	egene	yes	no	yes	no	NA	NA	0.391964	no	no
ENSG00000138107.13	ACTR1A	chr10	102461881	102502712	4969	240	no	tested	NA	no	tested	egene	yes	no	yes	yes	NA	NA	0.664455	no	no
ENSG00000171206.14	TRIM8	chr10	102642310	102660680	5135	72	yes	tested	NA	no	tested	egene	yes	no	yes	no	NA	NA	0.54059	no	no
ENSG00000138175.9	ARL3	chr10	102673731	102714397	5210	9	no	not_tested	NA	no	tested	egene	no	no	no	no	NA	NA	1.91321	no	no
ENSG00000156398.13	SFXN2	chr10	102714538	102743492	5208	116	no	tested	NA	no	tested	egene	yes	no	yes	no	NA	NA	NA	no	no
ENSG00000166275.16	BORCS7	chr10	102854259	102864961	5644	381	yes	tested	NA	yes	tested	egene	yes	no	yes	no	NA	NA	-0.580598	no	no
ENSG00000214435.8	AS3MT	chr10	102869470	102901899	5661	282	yes	tested	NA	no	tested	egene	yes	no	yes	yes	NA	NA	-1.1309	no	no
ENSG00000148842.18	CNNM2	chr10	102918294	103090222	5763	133	yes	tested	NA	no	tested	egene	yes	no	yes	no	NA	NA	-1.34864	no	no
ENSG00000076685.18	NT5C2	chr10	103088017	103193306	6243	367	no	tested	NA	no	tested	egene	yes	no	yes	no	NA	NA	0.792948	no	no
ENSG00000148798.11	INA	chr10	103277138	103290346	6488	42	no	tested	NA	no	tested	NA	no	no	yes	no	NA	NA	4.39046	no	no
ENSG00000283867.1	MIR1307	chr10	103394253	103394401	6667	166	no	tested	NA	no	tested	NA	no	no	yes	yes	NA	NA	NA	no	no
ENSG00000138172.11	CALHM2	chr10	103446786	103452402	6749	37	no	tested	NA	no	tested	egene	yes	no	yes	no	NA	NA	-0.941388	no	no
ENSG00000107954.10	NEURL1	chr10	103493979	103592552	6726	16	no	tested	NA	no	tested	egene	yes	no	no	no	NA	NA	NA	no	no
ENSG00000107957.16	SH3PXD2A	chr10	103594027	103855543	7033	34	no	tested	NA	no	tested	egene	yes	no	yes	yes	NA	NA	-1.88224	no	no
ENSG00000148834.13	GSTO1	chr10	104235356	104267459	7627	133	no	not_tested	NA	no	tested	egene	yes	no	yes	yes	NA	NA	-0.091485	no	no
ENSG00000156395.13	SORCS3	chr10	104641290	105265242	8101	42	no	tested	NA	no	tested	egene	yes	no	yes	no	NA	NA	6.66535	no	no
ENSG00000119950.21	MXI1	chr10	110207605	110287365	8365	58	yes	tested	NA	no	tested	egene	yes	no	yes	yes	NA	NA	-3.12366	no	no
ENSG00000108055.10	SMC3	chr10	110567695	110606048	8734	10	no	tested	NA	no	tested	egene	no	no	yes	no	NA	NA	0.944824	no	no
ENSG00000150593.18	PDCD4	chr10	110871795	110900006	9124	3	no	tested	NA	no	tested	egene	no	no	yes	yes	NA	NA	-2.2797	no	no
ENSG00000214413.9	BBIP1	chr10	110898730	110919201	9230	3	no	tested	NA	no	tested	egene	no	no	no	no	NA	NA	-0.392122	no	no
ENSG00000108061.12	SHOC2	chr10	110919593	111013666	9231	3	yes	tested	NA	no	tested	egene	yes	no	yes	yes	NA	NA	0.311731	no	no
ENSG00000260917.1	AL158212.3	chr10	112823490	112827726	7949	6	no	tested	NA	no	tested	egene	yes	no	no	no	NA	NA	-0.388312	no	no
ENSG00000165806.21	CASP7	chr10	113679162	113730907	8255	39	yes	tested	NA	no	tested	egene	yes	no	yes	no	NA	NA	-0.189947	no	no
ENSG00000043591.6	ADRB1	chr10	114043866	114046904	8417	13	no	tested	NA	yes	tested	egene	yes	no	no	no	NA	NA	-1.33012	no	yes
ENSG00000165813.20	CCDC186	chr10	114120862	114174232	8394	2	no	not_tested	NA	no	not_tested	egene	no	no	no	no	NA	NA	-0.174687	no	no
ENSG00000095627.9	TDRD1	chr10	114179270	114232304	8406	7	no	not_tested	NA	no	not_tested	egene	no	no	no	no	NA	NA	-0.674369	no	no
ENSG00000165832.6	TRUB1	chr10	114938195	114977676	8993	25	no	tested	NA	no	tested	egene	yes	no	no	no	NA	NA	0.181775	no	no
ENSG00000165868.15	HSPA12A	chr10	116671192	116850251	8371	75	no	tested	NA	no	tested	NA	no	no	yes	no	NA	NA	3.22772	no	no
ENSG00000188316.15	ENO4	chr10	116849499	116911788	8367	44	yes	tested	NA	no	tested	egene	yes	no	yes	yes	NA	NA	3.91526	no	no
ENSG00000277879.1	AL391988.1	chr10	117267116	117268668	8023	70	yes	tested	NA	no	tested	NA	no	no	yes	no	NA	NA	-1.05967	no	no
ENSG00000165650.12	PDZD8	chr10	117277274	117375440	7877	53	no	tested	NA	yes	tested	egene	yes	no	yes	no	NA	NA	0.306782	no	no
ENSG00000107581.13	EIF3A	chr10	119033670	119080823	8726	12	no	not_tested	NA	no	tested	egene	no	no	no	no	NA	NA	1.15629	no	no
ENSG00000119979.18	DENND10	chr10	119104086	119137984	8794	23	no	tested	NA	no	tested	egene	yes	no	yes	no	NA	NA	2.01991	no	no
ENSG00000183605.17	SFXN4	chr10	119140767	119165714	9012	18	no	tested	NA	yes	tested	egene	yes	no	no	no	NA	NA	1.45735	no	no
ENSG00000198825.15	INPP5F	chr10	119726042	119829147	9628	5	no	not_tested	NA	no	tested	egene	no	no	no	no	NA	NA	-0.589695	no	no
ENSG00000203805.11	PLPP4	chr10	120457227	120592065	10075	57	no	not_tested	NA	no	not_tested	NA	no	no	yes	no	NA	NA	2.02895	no	no
ENSG00000274461.2	AC023282.1	chr10	120608580	120825317	10014	3	no	tested	NA	no	tested	NA	no	no	yes	no	NA	NA	1.9929	no	no
ENSG00000120008.16	WDR11	chr10	120851305	120909524	10436	138	yes	tested	NA	yes	tested	egene	yes	no	yes	no	NA	NA	NA	no	no
ENSG00000226864.2	ATE1-AS1	chr10	121928312	121951965	10206	27	no	not_tested	NA	no	tested	NA	no	no	yes	no	NA	NA	0.769942	no	no
ENSG00000276742.1	AL731566.3	chr10	121956782	121957098	10107	2	no	not_tested	NA	no	tested	NA	no	no	yes	no	NA	NA	1.90955	no	no
ENSG00000107672.15	NSMCE4A	chr10	121957091	121975217	10077	1	no	tested	NA	no	tested	egene	no	no	no	no	NA	NA	-0.339112	no	no
ENSG00000119965.13	C10orf88	chr10	122930901	122954311	10162	63	no	tested	NA	no	tested	egene	yes	no	yes	yes	NA	NA	-0.185486	no	no
ENSG00000154473.18	BUB3	chr10	123154402	123170467	9966	35	yes	not_tested	NA	no	not_tested	egene	no	no	yes	no	NA	NA	1.00649	no	no
ENSG00000232334.1	AL683842.1	chr10	124004304	124004828	10375	6	no	tested	NA	no	tested	egene	no	no	no	no	NA	NA	-1.60853	no	no
ENSG00000182022.18	CHST15	chr10	124007668	124093598	10536	88	no	tested	NA	yes	tested	egene	yes	no	yes	yes	NA	NA	-0.806408	no	no
ENSG00000065154.12	OAT	chr10	124397303	124418976	10593	10	no	tested	NA	no	tested	egene	yes	no	yes	no	NA	NA	0.338918	no	no
ENSG00000189319.14	FAM53B	chr10	124619292	124744378	10221	1	no	tested	NA	no	tested	egene	no	no	yes	no	NA	NA	-0.882866	no	no
ENSG00000203791.15	EEF1AKMT2	chr10	124748149	124791887	10138	63	yes	tested	NA	yes	tested	egene	yes	no	yes	no	NA	NA	-0.303204	no	no
ENSG00000273599.1	AL731571.1	chr10	124996064	125001491	9613	1	no	not_tested	NA	no	tested	NA	no	no	no	no	NA	NA	-1.62199	no	no
ENSG00000089876.12	DHX32	chr10	125836337	125896436	9848	273	yes	tested	NA	yes	tested	egene	yes	no	yes	no	NA	NA	-1.66938	no	no
ENSG00000170430.10	MGMT	chr10	129467190	129770983	10792	156	no	tested	NA	no	tested	egene	yes	no	yes	yes	NA	NA	0.611065	no	no
ENSG00000176769.9	TCERG1L	chr10	131092391	131311721	13490	1	no	tested	NA	no	tested	NA	no	no	no	no	NA	NA	2.91693	no	no
ENSG00000151640.13	DPYSL4	chr10	132186948	132205759	11652	56	yes	tested	NA	yes	tested	egene	yes	no	yes	no	NA	NA	-0.669408	no	no
ENSG00000165752.17	STK32C	chr10	132207492	132331847	11481	5	no	tested	NA	no	tested	egene	yes	no	yes	yes	NA	NA	-0.124903	no	no
ENSG00000148814.18	LRRC27	chr10	132332154	132381508	11482	139	yes	tested	NA	yes	tested	egene	no	no	yes	yes	NA	NA	-0.970652	no	no
ENSG00000068383.19	INPP5A	chr10	132537787	132783480	10903	73	no	tested	NA	no	tested	egene	yes	no	yes	yes	NA	NA	-0.532726	no	no
ENSG00000171811.14	CFAP46	chr10	132808392	132942823	8901	2	no	not_tested	NA	no	not_tested	egene	no	no	no	no	NA	NA	3.27904	no	no
ENSG00000151651.16	ADAM8	chr10	133262420	133276868	6647	3	no	not_tested	NA	no	tested	egene	yes	no	no	no	NA	NA	-1.5512	no	yes
ENSG00000148803.12	FUOM	chr10	133355158	133358025	6230	60	yes	tested	NA	no	tested	egene	yes	no	yes	no	NA	NA	-0.973093	no	no
ENSG00000148824.19	MTG1	chr10	133394094	133422520	6060	68	no	tested	NA	yes	tested	egene	yes	no	yes	no	NA	NA	-0.150708	no	no
ENSG00000214279.13	SCART1	chr10	133453946	133469183	5792	35	no	tested	NA	no	tested	egene	yes	no	no	no	NA	NA	-0.533589	no	no
ENSG00000130649.10	CYP2E1	chr10	133520406	133539123	5387	30	no	tested	NA	yes	tested	egene	yes	no	no	no	NA	NA	NA	no	no
ENSG00000177951.17	BET1L	chr11	167784	207428	5421	24	no	tested	NA	no	tested	egene	yes	no	yes	no	NA	NA	-0.728364	no	no
ENSG00000177963.14	RIC8A	chr11	207511	215113	5421	29	no	tested	NA	no	tested	egene	yes	no	yes	yes	NA	NA	0.19915	no	no
ENSG00000185627.18	PSMD13	chr11	236966	252984	5561	68	yes	tested	NA	yes	tested	egene	yes	no	yes	yes	NA	NA	0.346221	no	no
ENSG00000185201.16	IFITM2	chr11	307631	315272	5851	9	yes	not_tested	NA	no	tested	egene	no	no	no	no	NA	NA	-3.42924	yes	no
ENSG00000142089.16	IFITM3	chr11	319676	327537	5916	6	no	not_tested	NA	no	tested	egene	yes	no	no	no	NA	NA	-2.74392	no	yes
ENSG00000185187.13	SIGIRR	chr11	405716	417397	6476	29	yes	tested	NA	no	tested	egene	yes	no	yes	yes	NA	NA	-2.5387	no	no
ENSG00000023191.17	RNH1	chr11	494512	507300	6934	71	yes	tested	NA	no	tested	egene	yes	no	yes	yes	NA	NA	-0.153212	no	no
ENSG00000254815.6	LMNTD2-AS1	chr11	557595	560107	7131	4	no	tested	NA	no	tested	egene	yes	no	no	no	NA	NA	-2.70659	no	no
ENSG00000185507.21	IRF7	chr11	612553	615983	7403	45	no	tested	NA	no	tested	egene	yes	no	no	no	NA	NA	-1.10772	no	no
ENSG00000069696.7	DRD4	chr11	637269	640706	7583	10	no	not_tested	NA	no	tested	egene	yes	no	no	no	NA	NA	NA	no	no
ENSG00000177030.17	DEAF1	chr11	644233	706715	8101	23	no	tested	NA	no	tested	egene	yes	no	yes	no	NA	NA	-0.395817	no	no
ENSG00000177106.16	EPS8L2	chr11	694438	727727	8003	8	no	tested	NA	no	tested	egene	yes	no	yes	no	NA	NA	0.717129	no	no
ENSG00000177042.14	TMEM80	chr11	695428	705028	8008	167	no	tested	NA	no	tested	egene	yes	no	yes	no	NA	NA	-0.409453	no	no
ENSG00000255284.2	AP006621.3	chr11	777578	784297	8420	83	no	tested	NA	yes	tested	egene	yes	no	yes	no	NA	NA	-0.231715	no	no
ENSG00000279672.1	AP006621.5	chr11	779617	780755	8426	97	no	tested	NA	no	tested	NA	no	no	yes	no	NA	NA	-0.203621	no	no
ENSG00000255142.1	AP006621.2	chr11	781645	782105	8439	10	yes	tested	NA	yes	tested	egene	yes	no	no	no	NA	NA	-0.68943	no	no
ENSG00000184524.6	CEND1	chr11	787115	790113	8487	32	no	tested	NA	no	tested	egene	yes	no	yes	no	NA	NA	4.12298	no	no
ENSG00000177595.18	PIDD1	chr11	799179	809753	8587	63	yes	tested	NA	no	tested	egene	yes	no	yes	no	NA	NA	0.70885	no	no
ENSG00000177600.9	RPLP2	chr11	809965	812880	8588	44	yes	tested	NA	yes	tested	egene	yes	no	yes	yes	NA	NA	-0.677133	no	no
ENSG00000177685.17	CRACR2B	chr11	826144	831991	8670	1	no	tested	NA	yes	tested	egene	yes	no	no	no	NA	NA	1.15727	no	no
ENSG00000177697.19	CD151	chr11	832887	839831	8707	72	no	tested	NA	no	tested	egene	no	no	yes	no	NA	NA	-0.818787	no	no
ENSG00000255153.1	TOLLIP-AS1	chr11	1309769	1310707	10155	75	no	tested	NA	no	tested	egene	yes	no	yes	yes	NA	NA	1.10156	no	no
ENSG00000205867.3	KRTAP5-2	chr11	1597177	1598294	10137	58	no	tested	NA	no	tested	NA	no	no	yes	no	NA	NA	4.7072	no	no
ENSG00000130592.16	LSP1	chr11	1853084	1892267	9976	11	yes	tested	NA	no	tested	egene	yes	no	yes	no	NA	NA	0.0757656	no	no
ENSG00000229671.3	LINC01150	chr11	1897015	1908656	9997	1	yes	not_tested	NA	no	tested	egene	yes	no	yes	no	NA	NA	1.55673	no	no
ENSG00000130595.19	TNNT3	chr11	1919703	1938706	10069	54	no	tested	NA	yes	tested	egene	yes	no	yes	yes	NA	NA	-4.19115	no	no
ENSG00000214026.11	MRPL23	chr11	1947278	1984522	10032	6	no	not_tested	NA	no	tested	egene	no	no	no	no	NA	NA	0.769666	no	no
ENSG00000110665.12	C11orf21	chr11	2295628	2303049	10044	30	no	tested	NA	yes	tested	egene	yes	no	yes	no	NA	NA	-2.7289	no	no
ENSG00000064201.16	TSPAN32	chr11	2301997	2318204	10047	14	yes	tested	NA	yes	tested	egene	yes	no	yes	no	NA	NA	-3.03588	no	no
ENSG00000110628.16	SLC22A18	chr11	2899721	2925246	10457	4	no	tested	NA	yes	tested	egene	yes	no	no	yes	NA	NA	-0.846012	no	no
ENSG00000285644.1	AC108448.3	chr11	3057538	3064707	10744	193	yes	tested	NA	no	tested	NA	no	no	yes	no	NA	NA	1.23127	no	no
ENSG00000005801.18	ZNF195	chr11	3339261	3379222	10082	116	yes	tested	NA	yes	tested	egene	yes	no	yes	yes	NA	NA	NA	no	no
ENSG00000167325.15	RRM1	chr11	4094707	4138932	11932	52	no	tested	NA	no	tested	egene	yes	no	no	no	NA	NA	2.57657	no	no
ENSG00000175518.8	UBQLNL	chr11	5514393	5518431	13327	9	no	tested	NA	yes	tested	egene	yes	no	no	no	NA	NA	-2.00767	no	no
ENSG00000224295.3	OLFM5P	chr11	5518441	5524955	13281	7	no	tested	NA	no	tested	egene	yes	no	no	no	NA	NA	-2.11289	no	no
ENSG00000121236.21	TRIM6	chr11	5596109	5612958	12618	15	no	tested	NA	no	tested	egene	yes	no	yes	no	NA	NA	-2.53316	yes	no
ENSG00000132256.19	TRIM5	chr11	5663195	5938619	12203	2	no	tested	NA	no	tested	egene	yes	no	no	no	NA	NA	-0.568976	yes	no
ENSG00000110171.20	TRIM3	chr11	6448613	6474459	10821	30	no	tested	NA	no	tested	egene	yes	no	yes	no	NA	NA	-0.927262	no	no
ENSG00000254595.1	AC084337.1	chr11	6488186	6489377	10806	5	no	tested	NA	no	tested	egene	yes	no	no	no	NA	NA	NA	no	no
ENSG00000132275.11	RRP8	chr11	6595072	6603616	10613	11	no	tested	NA	no	tested	egene	yes	no	no	no	NA	NA	-0.268435	no	no
ENSG00000166341.8	DCHS1	chr11	6621330	6655809	10611	16	no	tested	NA	no	tested	egene	no	no	no	no	NA	NA	-0.899095	no	no
ENSG00000254838.5	GVINP1	chr11	6713536	6746439	10606	6	no	not_tested	NA	no	not_tested	egene	no	no	no	no	NA	NA	-2.56421	no	yes
ENSG00000188124.3	OR2AG2	chr11	6765626	6771976	10657	54	no	tested	NA	no	tested	NA	no	no	yes	no	NA	NA	3.41859	no	no
ENSG00000184933.5	OR6A2	chr11	6791736	6799689	10765	125	no	tested	NA	no	tested	NA	no	no	yes	yes	NA	NA	2.86381	no	no
ENSG00000283415.2	AC087280.2	chr11	6821942	6926878	10735	129	no	tested	NA	no	tested	NA	no	no	yes	no	NA	NA	3.72944	no	no
ENSG00000149054.16	ZNF215	chr11	6926404	7001004	10735	145	no	tested	NA	yes	tested	egene	yes	no	yes	no	NA	NA	3.92598	no	yes
ENSG00000158077.5	NLRP14	chr11	7020479	7071526	10649	30	no	tested	NA	no	tested	NA	no	no	yes	no	NA	NA	4.04939	no	no
ENSG00000170748.7	RBMXL2	chr11	7088998	7091148	10615	150	no	tested	NA	no	tested	NA	no	no	yes	no	NA	NA	4.45762	no	no
ENSG00000251364.7	AC107884.1	chr11	7418826	7513644	11200	40	no	tested	NA	no	tested	egene	yes	no	yes	no	NA	NA	-1.17049	no	no
ENSG00000166394.15	CYB5R2	chr11	7665100	7677222	11353	4	no	not_tested	NA	no	not_tested	egene	no	no	yes	no	NA	NA	2.16046	no	no
ENSG00000175390.14	EIF3F	chr11	7970251	8001862	10855	17	no	tested	NA	yes	tested	egene	yes	no	no	no	NA	NA	0.335454	no	yes
ENSG00000130413.15	STK33	chr11	8391868	8594289	9779	26	no	tested	NA	yes	tested	egene	yes	no	yes	no	NA	NA	0.725246	no	no
ENSG00000166436.16	TRIM66	chr11	8612037	8682694	9482	158	no	tested	NA	yes	tested	egene	yes	no	yes	yes	NA	NA	0.19236	no	no
ENSG00000166444.19	DENND2B	chr11	8693351	8910951	8833	26	no	tested	NA	no	tested	egene	no	no	yes	no	NA	NA	-0.854665	no	no
ENSG00000166452.12	AKIP1	chr11	8911139	8920084	8831	159	no	tested	NA	no	tested	egene	yes	no	yes	no	NA	NA	NA	no	no
ENSG00000175348.11	TMEM9B	chr11	8947202	8965011	8727	24	no	tested	NA	no	tested	egene	yes	no	yes	no	NA	NA	-0.479427	no	no
ENSG00000254860.6	TMEM9B-AS1	chr11	8964510	8977527	8728	66	yes	tested	NA	yes	tested	egene	yes	no	yes	yes	NA	NA	-0.603559	no	no
ENSG00000184014.8	DENND5A	chr11	9138825	9265350	8419	84	no	tested	NA	yes	tested	egene	yes	no	yes	no	NA	NA	-1.13717	no	no
ENSG00000166471.11	TMEM41B	chr11	9280654	9314636	8356	148	yes	tested	NA	no	tested	egene	yes	no	yes	no	NA	NA	NA	no	no
ENSG00000166478.10	ZNF143	chr11	9460319	9528524	8350	77	yes	not_tested	NA	no	tested	egene	yes	no	yes	no	NA	NA	0.191538	no	no
ENSG00000166483.11	WEE1	chr11	9573670	9593457	8425	120	yes	tested	NA	no	tested	egene	yes	no	yes	yes	NA	NA	3.03985	no	no
ENSG00000243964.1	RPL23AP65	chr11	9606142	9606609	8415	72	yes	tested	NA	no	tested	NA	no	no	yes	no	NA	NA	NA	no	no
ENSG00000133789.15	SWAP70	chr11	9664077	9752993	8508	14	no	tested	NA	no	tested	egene	yes	no	yes	yes	NA	NA	0.838357	no	yes
ENSG00000177112.8	MRVI1-AS1	chr11	10541258	10599936	10016	6	no	not_tested	NA	no	tested	egene	yes	no	yes	yes	NA	NA	-1.28415	no	no
ENSG00000198730.9	CTR9	chr11	10751246	10801625	10258	7	yes	not_tested	NA	no	not_tested	egene	no	no	yes	no	NA	NA	-0.683443	no	no
ENSG00000255260.1	KC877392.1	chr11	11243188	11243715	10780	22	no	tested	NA	no	tested	NA	no	no	yes	no	NA	NA	4.32154	no	no
ENSG00000133794.19	ARNTL	chr11	13276652	13387266	9456	100	yes	tested	NA	no	tested	egene	yes	no	yes	yes	NA	NA	-0.472761	no	no
ENSG00000254418.1	SPON1-AS1	chr11	14262846	14273691	7083	124	yes	tested	NA	no	tested	NA	no	no	yes	no	NA	NA	1.35072	no	no
ENSG00000133818.14	RRAS2	chr11	14277922	14364506	7151	2	no	not_tested	NA	no	not_tested	egene	no	no	no	no	NA	NA	1.87608	no	no
ENSG00000129083.12	COPB1	chr11	14443440	14500027	7166	257	yes	tested	NA	no	tested	egene	yes	no	yes	yes	NA	NA	0.118983	no	no
ENSG00000184669.9	OR7E14P	chr11	17013998	17053024	7259	79	yes	tested	NA	yes	tested	egene	yes	no	yes	no	NA	NA	4.74893	no	no
ENSG00000110700.7	RPS13	chr11	17074388	17077706	7321	23	no	tested	NA	no	tested	egene	yes	no	yes	yes	NA	NA	-0.266939	no	no
ENSG00000070081.17	NUCB2	chr11	17208153	17349980	7842	5	no	tested	NA	no	tested	egene	yes	no	yes	no	NA	NA	1.68054	no	no
ENSG00000187486.5	KCNJ11	chr11	17385859	17389331	8058	117	no	tested	NA	yes	tested	egene	yes	no	yes	no	NA	NA	3.47978	no	no
ENSG00000129167.9	TPH1	chr11	18017564	18042426	8717	9	no	tested	NA	no	tested	egene	yes	no	no	no	NA	NA	-0.89236	no	no
ENSG00000166788.10	SAAL1	chr11	18069935	18106087	8917	81	no	tested	NA	yes	tested	egene	yes	no	yes	yes	NA	NA	0.61243	no	no
ENSG00000110768.12	GTF2H1	chr11	18322295	18367045	9211	56	yes	tested	NA	no	tested	egene	yes	no	yes	no	NA	NA	-0.0642677	no	no
ENSG00000166796.12	LDHC	chr11	18412318	18452063	9310	77	yes	tested	NA	yes	tested	egene	yes	no	yes	no	NA	NA	1.21843	no	no
ENSG00000074319.13	TSG101	chr11	18468336	18526951	9318	4	no	not_tested	NA	no	not_tested	egene	no	no	no	no	NA	NA	0.61204	no	no
ENSG00000179057.13	IGSF22	chr11	18704305	18726230	9385	38	no	tested	NA	yes	tested	egene	yes	no	yes	yes	NA	NA	0.607967	no	no
ENSG00000177054.14	ZDHHC13	chr11	19117099	19176415	9983	3	no	tested	NA	no	tested	egene	no	no	no	no	NA	NA	0.569332	no	no
ENSG00000129173.13	E2F8	chr11	19224063	19241620	9820	1	no	not_tested	NA	no	not_tested	NA	no	no	no	no	NA	NA	5.08471	no	no
ENSG00000255160.5	AC009652.1	chr11	19299883	19308358	9856	35	no	tested	NA	no	tested	NA	no	no	yes	no	NA	NA	3.59895	no	no
ENSG00000183161.6	FANCF	chr11	22622533	22625823	11842	32	no	tested	NA	no	tested	egene	no	no	yes	no	NA	NA	-0.810457	no	no
ENSG00000198168.9	SVIP	chr11	22813799	22830299	11574	14	yes	tested	NA	no	tested	egene	yes	no	yes	yes	NA	NA	-1.06896	no	no
ENSG00000205213.14	LGR4	chr11	27365961	27472790	7138	3	no	tested	NA	no	tested	egene	yes	no	no	no	NA	NA	-0.752412	no	yes
ENSG00000169519.21	METTL15	chr11	28108248	28527041	6434	74	no	tested	NA	no	tested	egene	no	no	yes	no	NA	NA	0.684006	no	no
ENSG00000152219.5	ARL14EP	chr11	30323104	30338223	7249	284	yes	tested	NA	no	tested	egene	no	no	yes	yes	NA	NA	0.114	no	no
ENSG00000109911.19	ELP4	chr11	31509755	31790324	7011	1	no	not_tested	NA	no	not_tested	NA	no	no	no	no	NA	NA	0.39903	no	no
ENSG00000049449.10	RCN1	chr11	32091074	32105722	7943	14	yes	tested	NA	no	tested	egene	no	no	yes	no	NA	NA	-1.03166	no	no
ENSG00000060749.15	QSER1	chr11	32892820	32993316	8822	1	no	not_tested	NA	no	tested	egene	yes	no	no	no	NA	NA	0.723865	no	no
ENSG00000121690.11	DEPDC7	chr11	33015878	33033582	8854	1	yes	not_tested	NA	no	tested	egene	yes	no	yes	no	NA	NA	3.2509	no	no
ENSG00000176148.16	TCP11L1	chr11	33039417	33105943	8827	201	yes	tested	NA	yes	tested	egene	yes	no	yes	no	NA	NA	0.515387	no	no
ENSG00000280798.1	LINC00294	chr11	33076149	33079454	8832	44	yes	tested	NA	no	tested	NA	no	no	yes	no	NA	NA	0.311043	no	no
ENSG00000110422.12	HIPK3	chr11	33256672	33357023	8861	1	no	not_tested	NA	no	tested	egene	no	no	no	no	NA	NA	-0.368157	no	no
ENSG00000110427.16	KIAA1549L	chr11	33376083	33674102	8827	13	no	tested	NA	no	tested	NA	no	no	yes	no	NA	NA	7.03545	no	no
ENSG00000284969.1	AL049629.2	chr11	33702692	33710283	8727	48	no	tested	NA	no	tested	NA	no	no	yes	no	NA	NA	1.25611	no	no
ENSG00000085063.17	CD59	chr11	33703010	33736479	8702	50	no	tested	NA	no	tested	egene	no	no	yes	no	NA	NA	1.16212	no	yes
ENSG00000121691.7	CAT	chr11	34438934	34472060	9647	266	yes	tested	NA	no	tested	egene	yes	no	yes	no	NA	NA	-0.0945018	no	no
ENSG00000135373.12	EHF	chr11	34621093	34661057	10019	22	no	tested	NA	no	tested	NA	no	no	yes	no	NA	NA	1.76659	no	no
ENSG00000149089.13	APIP	chr11	34853094	34916379	9710	308	no	tested	NA	yes	tested	egene	no	no	yes	no	NA	NA	1.09844	no	no
ENSG00000110435.12	PDHX	chr11	34915829	35020591	9710	218	yes	tested	NA	no	tested	egene	yes	no	yes	no	NA	NA	0.762505	no	yes
ENSG00000026508.19	CD44	chr11	35138870	35232402	9893	8	no	tested	NA	no	tested	egene	yes	no	yes	yes	NA	NA	-3.52127	no	no
ENSG00000110436.13	SLC1A2	chr11	35251205	35420063	9928	3	no	not_tested	NA	no	tested	NA	no	no	no	no	NA	NA	1.73558	no	no
ENSG00000149084.13	HSD17B12	chr11	43680680	43855305	9427	71	no	tested	NA	no	tested	egene	yes	no	yes	yes	NA	NA	1.18956	no	yes
ENSG00000166199.13	ALKBH3	chr11	43880811	43920274	9091	21	no	tested	NA	no	tested	egene	yes	no	yes	no	NA	NA	NA	no	no
ENSG00000110455.14	ACCS	chr11	44065925	44084237	8889	46	no	tested	NA	yes	tested	egene	yes	no	yes	yes	NA	NA	-1.06115	no	no
ENSG00000255165.1	AC134775.1	chr11	44071462	44072403	8887	9	no	tested	NA	yes	tested	NA	no	no	yes	no	NA	NA	-0.581099	no	no
ENSG00000151348.15	EXT2	chr11	44095673	44251962	8899	98	yes	tested	NA	yes	tested	egene	yes	no	yes	no	NA	NA	-0.44135	no	no
ENSG00000085117.12	CD82	chr11	44564427	44620358	8780	17	no	tested	NA	no	tested	egene	yes	no	yes	yes	NA	NA	0.531545	no	no
ENSG00000175274.18	TP53I11	chr11	44885903	44951306	9021	2	no	not_tested	NA	no	not_tested	egene	no	no	no	no	NA	NA	-2.8395	no	no
ENSG00000181830.9	SLC35C1	chr11	45804072	45813016	6992	31	no	tested	NA	no	tested	egene	no	no	yes	no	NA	NA	-0.532876	no	no
ENSG00000121671.12	CRY2	chr11	45847118	45883248	6852	5	no	tested	NA	no	tested	egene	yes	no	no	yes	NA	NA	-0.872095	no	no
ENSG00000121653.11	MAPK8IP1	chr11	45885651	45906465	6735	48	no	tested	NA	yes	tested	egene	yes	no	yes	yes	NA	NA	-0.78128	no	no
ENSG00000149091.15	DGKZ	chr11	46332905	46380554	5844	9	no	not_tested	NA	no	tested	egene	no	no	no	no	NA	NA	0.908447	no	no
ENSG00000175224.16	ATG13	chr11	46617527	46674818	5344	4	no	tested	NA	no	tested	egene	yes	no	no	no	NA	NA	0.427577	no	no
ENSG00000180210.15	F2	chr11	46719213	46739506	5099	16	no	tested	NA	no	tested	NA	no	no	yes	no	NA	NA	2.70817	no	no
ENSG00000149182.15	ARFGAP2	chr11	47164299	47177125	5123	35	no	not_tested	NA	no	tested	egene	yes	no	yes	no	NA	NA	NA	no	no
ENSG00000134575.13	ACP2	chr11	47239302	47248906	5322	207	yes	tested	NA	no	tested	egene	yes	no	yes	yes	NA	NA	1.40891	no	no
ENSG00000025434.19	NR1H3	chr11	47248300	47269033	5321	358	yes	tested	NA	no	tested	egene	yes	no	yes	yes	NA	NA	0.735571	no	no
ENSG00000110514.19	MADD	chr11	47269161	47330031	5387	341	no	tested	NA	no	tested	egene	yes	no	yes	yes	NA	NA	NA	no	no
ENSG00000134571.11	MYBPC3	chr11	47331406	47352702	5635	263	yes	tested	NA	no	tested	egene	yes	no	yes	yes	NA	NA	0.826294	no	no
ENSG00000066336.12	SPI1	chr11	47354860	47378547	5689	178	no	tested	NA	no	tested	egene	no	no	yes	yes	NA	NA	0.678607	no	no
ENSG00000255197.6	AC090559.1	chr11	47381509	47409369	5854	62	no	tested	NA	no	tested	egene	yes	no	yes	no	NA	NA	-1.05928	no	no
ENSG00000172247.4	C1QTNF4	chr11	47589667	47594411	6891	406	yes	tested	NA	yes	tested	egene	yes	no	yes	yes	NA	NA	-1.21279	no	no
ENSG00000165923.16	AGBL2	chr11	47659591	47715389	7592	32	no	tested	NA	yes	tested	egene	yes	no	yes	yes	NA	NA	-2.28631	no	no
ENSG00000109920.13	FNBP4	chr11	47716494	47767443	7820	83	no	tested	NA	no	tested	egene	yes	no	yes	no	NA	NA	-0.81032	no	yes
ENSG00000181903.5	OR4C6	chr11	55662201	55666195	11035	521	no	tested	NA	no	tested	NA	no	no	yes	no	NA	NA	5.24214	no	no
ENSG00000134809.9	TIMM10	chr11	57528464	57530803	7993	70	no	tested	NA	yes	tested	egene	yes	no	yes	no	NA	NA	0.650012	no	no
ENSG00000156599.11	ZDHHC5	chr11	57667747	57701182	7894	92	no	tested	NA	no	tested	egene	yes	no	yes	yes	NA	NA	0.22573	no	no
ENSG00000156603.19	MED19	chr11	57703714	57712323	7964	54	no	tested	NA	no	tested	egene	yes	no	yes	yes	NA	NA	0.216354	no	no
ENSG00000211450.10	SELENOH	chr11	57741250	57743554	7924	1	no	tested	NA	no	tested	egene	yes	no	no	no	NA	NA	-0.317299	no	no
ENSG00000255299.5	AP003557.1	chr11	58497888	58505758	7764	116	no	tested	NA	no	tested	NA	no	no	no	no	NA	NA	-0.87288	no	no
ENSG00000186660.15	ZFP91	chr11	58579063	58621550	7906	11	no	tested	NA	no	tested	egene	yes	no	no	no	NA	NA	0.316587	no	no
ENSG00000156689.7	GLYATL2	chr11	58834065	58904215	8177	119	no	tested	NA	no	tested	egene	no	no	no	no	NA	NA	-2.87575	no	no
ENSG00000255240.6	AP001636.3	chr11	58933643	59058659	7958	104	no	tested	NA	yes	tested	egene	yes	no	yes	no	NA	NA	-1.02787	no	no
ENSG00000245571.7	FAM111A-DT	chr11	59130133	59143015	7924	12	no	tested	NA	yes	tested	egene	yes	no	yes	no	NA	NA	-1.20659	no	no
ENSG00000166801.15	FAM111A	chr11	59142748	59155039	7925	264	no	tested	NA	yes	tested	egene	yes	no	yes	yes	NA	NA	-0.277511	no	no
ENSG00000110042.8	DTX4	chr11	59171430	59208588	7891	2	no	tested	NA	no	tested	egene	no	no	yes	no	NA	NA	-1.63352	no	no
ENSG00000166889.14	PATL1	chr11	59636716	59669037	8126	4	no	tested	NA	no	tested	egene	no	no	no	no	NA	NA	-0.155439	no	no
ENSG00000166900.17	STX3	chr11	59713456	59805882	8078	64	no	tested	NA	no	tested	egene	no	no	yes	no	NA	NA	-3.2285	no	no
ENSG00000214787.10	MS4A4E	chr11	60200270	60243137	8023	142	yes	tested	NA	no	tested	egene	no	no	yes	no	NA	NA	-1.2285	no	no
ENSG00000166928.11	MS4A14	chr11	60378530	60417756	7825	133	yes	tested	NA	yes	tested	egene	yes	no	yes	yes	NA	NA	-1.34034	no	no
ENSG00000071203.9	MS4A12	chr11	60492778	60507430	7619	127	yes	tested	NA	no	tested	NA	no	no	yes	yes	NA	NA	3.03679	no	no
ENSG00000166961.15	MS4A15	chr11	60756867	60776733	7421	41	no	not_tested	NA	no	tested	NA	no	no	yes	no	NA	NA	4.87543	no	no
ENSG00000006118.14	TMEM132A	chr11	60924463	60937159	7477	4	no	tested	NA	no	tested	NA	no	no	no	no	NA	NA	NA	no	no
ENSG00000110446.11	SLC15A3	chr11	60937084	60952530	7506	26	yes	tested	NA	no	tested	egene	yes	no	yes	no	NA	NA	-0.670995	no	no
ENSG00000167986.14	DDB1	chr11	61299451	61342596	7889	1	no	tested	NA	no	tested	NA	no	no	no	no	NA	NA	0.715914	no	no
ENSG00000134824.14	FADS2	chr11	61792980	61867354	7215	66	yes	tested	NA	yes	tested	egene	yes	no	yes	yes	Asthma	NA	-1.25681	no	no
ENSG00000149485.19	FADS1	chr11	61799627	61829318	7092	79	no	tested	NA	yes	tested	egene	yes	no	yes	yes	Asthma	NA	-1.15838	no	no
ENSG00000221968.9	FADS3	chr11	61873519	61892051	7015	11	no	tested	NA	no	tested	egene	yes	no	yes	no	NA	NA	-0.115754	no	no
ENSG00000162174.12	ASRGL1	chr11	62337448	62393412	7633	179	no	tested	NA	no	tested	egene	yes	no	yes	no	NA	NA	3.95112	no	no
ENSG00000254772.10	EEF1G	chr11	62559596	62574086	8055	45	yes	tested	NA	no	tested	NA	no	no	yes	yes	NA	NA	-0.605148	no	no
ENSG00000149480.7	MTA2	chr11	62593214	62601865	8069	39	yes	tested	NA	no	tested	egene	yes	no	yes	yes	NA	NA	0.781619	no	no
ENSG00000162194.12	LBHD1	chr11	62662817	62672255	8012	51	yes	tested	NA	yes	tested	egene	yes	no	yes	no	NA	NA	NA	no	no
ENSG00000214756.8	CSKMT	chr11	62665309	62668108	8014	115	no	not_tested	NA	no	tested	egene	no	no	yes	no	NA	NA	NA	no	no
ENSG00000206597.1	SNORA57	chr11	62665422	62665570	8013	5	no	tested	NA	no	tested	NA	no	no	no	no	NA	NA	-0.491778	no	no
ENSG00000162222.14	TTC9C	chr11	62728069	62740284	7964	30	no	tested	NA	no	tested	egene	yes	no	no	yes	NA	NA	-0.228859	no	no
ENSG00000256690.1	AP001160.1	chr11	62832234	62834043	8048	2	no	not_tested	NA	no	tested	NA	no	no	no	no	NA	NA	-0.480875	no	no
ENSG00000255717.7	SNHG1	chr11	62851987	62855953	8013	58	no	tested	NA	no	tested	egene	yes	no	yes	yes	NA	NA	-0.505374	no	no
ENSG00000176485.11	PLAAT3	chr11	63573195	63616883	7104	17	no	tested	NA	yes	tested	egene	yes	no	yes	no	NA	NA	0.667298	no	no
ENSG00000184743.13	ATL3	chr11	63624087	63671921	7105	37	no	not_tested	NA	no	tested	egene	no	no	no	no	NA	NA	-0.440774	no	no
ENSG00000173113.7	TRMT112	chr11	64316460	64317559	6455	72	no	tested	NA	no	tested	egene	yes	no	yes	yes	NA	NA	0.346226	no	no
ENSG00000126432.14	PRDX5	chr11	64318121	64321811	6450	76	yes	tested	NA	no	tested	egene	yes	no	yes	yes	NA	NA	0.389174	no	no
ENSG00000236935.1	AP003774.2	chr11	64325050	64329504	6425	75	no	tested	NA	yes	tested	egene	yes	no	yes	no	NA	NA	0.335113	no	no
ENSG00000133895.16	MEN1	chr11	64803510	64811294	6206	150	no	tested	NA	no	tested	egene	yes	no	yes	yes	NA	NA	0.682392	no	yes
ENSG00000110047.18	EHD1	chr11	64851642	64888296	6218	39	no	tested	NA	no	tested	egene	yes	no	yes	yes	NA	NA	1.10956	no	no
ENSG00000168070.12	MAJIN	chr11	64937517	64972108	6206	3	no	not_tested	NA	no	tested	egene	no	no	no	no	NA	NA	-0.261822	no	no
ENSG00000168062.10	BATF2	chr11	64987945	64997018	6240	22	yes	tested	NA	yes	tested	egene	no	no	no	yes	NA	NA	-1.82535	no	no
ENSG00000110025.13	SNX15	chr11	65027439	65040572	6261	91	yes	tested	NA	no	tested	egene	no	no	yes	no	NA	NA	1.04509	no	no
ENSG00000168061.17	SAC3D1	chr11	65040901	65044828	6290	67	yes	tested	NA	no	tested	egene	yes	no	yes	no	NA	NA	2.41972	no	no
ENSG00000174276.7	ZNHIT2	chr11	65116403	65117701	6288	19	no	not_tested	NA	no	tested	NA	no	no	no	no	NA	NA	0.499819	no	no
ENSG00000255200.1	PGAM1P8	chr11	65174117	65176470	6316	75	yes	tested	NA	yes	tested	egene	yes	no	yes	no	NA	NA	0.266213	no	no
ENSG00000254614.2	AP003068.2	chr11	65177606	65181834	6328	84	yes	tested	NA	yes	tested	egene	yes	no	yes	no	NA	NA	0.0839337	no	no
ENSG00000197847.12	SLC22A20P	chr11	65213840	65242757	6348	35	yes	tested	NA	no	tested	egene	yes	no	yes	no	NA	NA	1.37627	no	no
ENSG00000014138.9	POLA2	chr11	65261920	65305589	6331	20	no	tested	NA	no	tested	egene	yes	no	no	no	NA	NA	1.34164	no	no
ENSG00000162241.12	SLC25A45	chr11	65375192	65383701	6407	10	no	not_tested	NA	no	not_tested	egene	no	no	yes	yes	NA	NA	-0.96315	no	no
ENSG00000245532.9	NEAT1	chr11	65422774	65445540	6415	3	no	tested	NA	yes	tested	egene	yes	no	no	yes	NA	NA	-0.822844	no	no
ENSG00000278144.1	AP000944.4	chr11	65423273	65423392	6415	4	no	tested	NA	no	tested	NA	no	no	no	no	NA	NA	-0.895505	no	no
ENSG00000173727.12	AP000769.1	chr11	65455258	65466720	6386	86	yes	tested	NA	no	tested	egene	yes	no	yes	yes	NA	NA	0.797253	no	no
ENSG00000173327.8	MAP3K11	chr11	65597756	65614249	6261	87	no	tested	NA	no	tested	egene	yes	no	yes	no	NA	NA	-0.609753	no	no
ENSG00000172922.11	RNASEH2C	chr11	65715032	65720803	6235	24	no	tested	NA	yes	tested	egene	yes	no	no	no	NA	NA	-0.303896	no	no
ENSG00000172818.10	OVOL1	chr11	65787063	65797214	6190	3	no	tested	NA	no	tested	NA	no	no	yes	no	ADE, Allergic, Atopic_Asthma, pAsthma	NA	-1.98548	no	no
ENSG00000172803.18	SNX32	chr11	65833943	65853701	6108	31	no	tested	NA	yes	tested	egene	yes	no	yes	yes	NA	NA	-1.49853	no	no
ENSG00000172500.13	FIBP	chr11	65883740	65888531	6115	24	no	tested	NA	no	tested	egene	yes	no	no	yes	NA	NA	0.574387	no	no
ENSG00000175376.9	EIF1AD	chr11	65996545	66002176	5968	13	no	tested	NA	no	tested	egene	no	no	no	no	NA	NA	0.048696	no	no
ENSG00000175334.8	BANF1	chr11	66002228	66004149	5968	102	yes	tested	NA	no	tested	egene	yes	no	yes	no	NA	NA	0.71443	no	no
ENSG00000087365.16	SF3B2	chr11	66050729	66069308	5899	15	no	tested	NA	no	tested	egene	yes	no	yes	no	NA	NA	0.226617	no	no
ENSG00000175115.12	PACS1	chr11	66070272	66244744	5876	183	yes	tested	NA	yes	tested	egene	yes	no	yes	no	NA	NA	0.401908	no	no
ENSG00000255320.1	AP000759.1	chr11	66244840	66246239	5743	207	no	tested	NA	yes	tested	egene	yes	no	yes	no	NA	NA	NA	no	no
ENSG00000254855.1	AP001107.8	chr11	66264777	66265666	5728	36	no	tested	NA	no	tested	NA	no	no	yes	no	NA	NA	-1.0428	no	no
ENSG00000255468.7	AP001107.9	chr11	66347950	66364804	5766	13	no	tested	NA	no	tested	egene	yes	no	yes	no	NA	NA	NA	no	no
ENSG00000255517.6	AP002748.4	chr11	66473490	66480233	5684	187	yes	not_tested	NA	no	not_tested	egene	no	no	yes	no	NA	NA	0.108936	no	no
ENSG00000248746.6	ACTN3	chr11	66546395	66563334	5717	13	no	tested	NA	no	tested	egene	yes	no	yes	no	NA	NA	1.19843	no	no
ENSG00000174080.11	CTSF	chr11	66563464	66568841	5752	55	no	tested	NA	yes	tested	egene	yes	no	yes	no	NA	NA	-2.29177	no	no
ENSG00000173933.21	RBM4	chr11	66638667	66668374	5904	145	no	not_tested	NA	no	not_tested	NA	no	no	yes	yes	NA	NA	0.297414	no	yes
ENSG00000173715.17	C11orf80	chr11	66744451	66843328	6260	22	no	not_tested	NA	no	not_tested	egene	no	no	yes	no	NA	NA	-0.388717	no	no
ENSG00000173653.8	RCE1	chr11	66843437	66846552	6702	18	no	tested	NA	no	tested	egene	yes	no	no	no	NA	NA	NA	no	no
ENSG00000173621.9	LRFN4	chr11	66856647	66860475	6807	107	yes	tested	NA	yes	tested	egene	yes	no	yes	yes	NA	NA	-1.08435	no	no
ENSG00000172932.16	ANKRD13D	chr11	67289303	67302484	7089	14	no	not_tested	NA	no	tested	egene	no	no	yes	no	NA	NA	-0.423636	no	no
ENSG00000175482.9	POLD4	chr11	67350772	67356972	7103	87	no	not_tested	NA	no	tested	egene	no	no	yes	yes	NA	NA	0.831264	no	no
ENSG00000213402.3	PTPRCAP	chr11	67435510	67437682	7175	15	no	tested	NA	no	tested	egene	no	no	yes	no	NA	NA	NA	no	no
ENSG00000172725.14	CORO1B	chr11	67435510	67443821	7175	15	no	tested	NA	no	tested	egene	no	no	yes	no	NA	NA	0.0833287	no	no
ENSG00000084207.18	GSTP1	chr11	67583742	67586656	7165	43	yes	tested	NA	no	tested	egene	yes	no	yes	no	NA	NA	1.96339	no	no
ENSG00000167792.13	NDUFV1	chr11	67605653	67612554	7192	23	no	not_tested	NA	no	tested	egene	no	no	yes	yes	NA	NA	0.166942	no	no
ENSG00000167799.10	NUDT8	chr11	67627938	67629937	7306	21	no	tested	NA	no	tested	egene	no	no	yes	no	NA	NA	0.431997	no	no
ENSG00000132744.8	ACY3	chr11	67642555	67650730	7421	1	no	not_tested	NA	no	not_tested	egene	no	no	yes	no	NA	NA	4.22566	no	no
ENSG00000184795.9	UNC93B5	chr11	67711702	67716005	7497	36	yes	not_tested	NA	no	tested	NA	no	no	yes	no	NA	NA	2.05397	no	no
ENSG00000110717.13	NDUFS8	chr11	68030665	68036644	8021	6	no	tested	NA	no	tested	egene	yes	no	yes	yes	NA	NA	0.884126	no	no
ENSG00000110719.10	TCIRG1	chr11	68039025	68050895	8041	2	no	not_tested	NA	no	tested	egene	yes	no	no	yes	NA	NA	NA	no	no
ENSG00000275022.1	MIR6753	chr11	68044794	68044957	8055	2	no	not_tested	NA	no	tested	NA	no	no	no	no	NA	NA	0.496011	no	no
ENSG00000171067.11	C11orf24	chr11	68261338	68272001	8740	15	no	not_tested	NA	no	not_tested	egene	no	no	no	no	NA	NA	-1.07136	no	no
ENSG00000162337.12	LRP5	chr11	68312591	68449275	8842	250	no	not_tested	NA	no	tested	egene	no	no	yes	no	NA	NA	-0.456116	no	no
ENSG00000197345.13	MRPL21	chr11	68891276	68903835	8990	144	yes	tested	NA	yes	tested	egene	yes	no	yes	no	NA	NA	0.550645	no	no
ENSG00000132740.9	IGHMBP2	chr11	68903891	68940601	8990	152	yes	tested	NA	yes	tested	egene	yes	no	yes	no	NA	NA	-0.304045	no	no
ENSG00000162341.18	TPCN2	chr11	69048932	69136316	9235	74	yes	tested	NA	yes	tested	egene	yes	no	yes	no	NA	NA	0.37628	no	no
ENSG00000284713.1	SMIM38	chr11	69155478	69159752	9641	3	no	tested	NA	no	tested	NA	no	no	no	no	NA	NA	0.869641	no	no
ENSG00000168040.5	FADD	chr11	70203296	70207390	9332	33	yes	tested	NA	no	tested	egene	yes	no	yes	no	NA	NA	0.78369	no	no
ENSG00000131626.18	PPFIA1	chr11	70270700	70385312	9366	92	no	tested	NA	yes	tested	egene	yes	no	yes	yes	NA	NA	0.445809	no	no
ENSG00000162105.19	SHANK2	chr11	70467856	71252577	9543	10	no	tested	NA	no	tested	NA	no	no	yes	no	NA	NA	6.7803	no	no
ENSG00000254682.1	AP002387.2	chr11	71448674	71452157	9406	70	yes	tested	NA	yes	tested	egene	yes	no	yes	no	NA	NA	-1.41992	no	no
ENSG00000172890.13	NADSYN1	chr11	71453203	71524107	9401	137	yes	tested	NA	yes	tested	egene	yes	no	yes	no	NA	NA	-0.64306	no	no
ENSG00000248671.8	AP003498.1	chr11	71673885	71818238	9460	91	no	tested	NA	no	tested	egene	yes	no	yes	no	NA	NA	-1.94309	no	no
[truncated: 5,946 more rows]

## Sheet: NaiveT
6594	total egenes					total # of positive responses	1678	5217	2468	2081	5890	5236	3961	25	4304	1573	31	11	1197	88	119
[truncated: 6,595 more rows]

[truncated: 1 more sheets: TFH]
