# Supplementary material for: Tonsillar expression quantitative trait loci verify and expand genetic contributors to childhood atopic diseases
Source: bioRxiv. 2026 Mar 17:2026.03.13.711667. Preprint. [Version 1] doi: 10.64898/2026.03.13.711667 (PMC13015460; doi:10.64898/2026.03.13.711667)
Supplement: Supplement 2 [file media-2.xlsx]

## Sheet: Key
each tab is the output of tensorqtl using the flags --interaction (for sex or age, as labelled) --best_only --mode cis_nominal
phenotype_id	ENSG gene ID
variant_id	chr:pos:a1:a2
tss_distance	distance to gene tss
af	allele frequency
ma_samples	number of samples with minor alleles
ma_count	total number of minor alleles
pval_g	p value of eQTL effect
b_g	beta of eQTL effect
b_g_se	standard error of beta of eQTL effect
pval_i	p value of interaction effect
b_i	beta of interaction effect
b_i_se	standard error of beta of interaction effect
pval_gi	p value of eQTL*interaction effect
b_gi	beta of eQTL*interaction effect
b_gi_se	standard error of beta of eQTL*interaction effect
tests_emt	estimated # independent tests for this gene
pval_emt	pval_gi * tests_emt
pval_adj_bh	Benjamini-Hochberg correction based on pval_emt (significant if < 0.05)

## Sheet: NaiveB sex
phenotype_id	variant_id	tss_distance	af	ma_samples	ma_count	pval_g	b_g	b_g_se	pval_i	b_i	b_i_se	pval_gi	b_gi	b_gi_se	tests_emt	pval_emt	pval_adj_bh
ENSG00000227232.5	chr1:995512:T:C	965942	0.397059	64	81	0.0373588	0.380338	0.179359	0.0379806	0.712825	0.337281	0.00660647	-0.771292	0.275845	399	1	1
ENSG00000239945.1	chr1:770072:T:A	678967	0.0686275	13	14	0.00300412	1.31669	0.428873	0.117347	0.369938	0.233437	2.60982e-05	-2.4516	0.546013	497	0.0129708	1
ENSG00000238009.6	chr1:770072:T:A	636349	0.0686275	13	14	0.0184699	1.11077	0.460885	0.749663	0.0803485	0.250861	0.000355175	-2.19857	0.586769	617	0.219143	1
ENSG00000268903.1	chr1:972790:C:G	836895	0.156863	26	32	0.286251	-0.282627	0.263094	0.0141531	-0.635442	0.252792	0.00303925	1.199	0.39104	625	1	1
ENSG00000269981.1	chr1:973034:C:T	835069	0.161765	26	33	0.477305	-0.183983	0.257563	0.0334086	-0.5559	0.256396	0.00341339	1.16771	0.385793	627	1	1
ENSG00000279457.4	chr1:1129916:T:C	934505	0.715686	49	58	0.0494413	0.371492	0.185931	0.00705562	1.19033	0.429339	0.00563356	-0.815922	0.286003	785	1	1
ENSG00000228463.10	chr1:1180931:A:G	821250	0.544118	72	93	0.336893	-0.190197	0.196752	0.0459251	-0.767247	0.377818	0.0062124	0.768863	0.272831	1072	1	1
ENSG00000237094.12	chr1:1290722:G:A	767794	0.137255	22	28	0.000486362	-0.867283	0.237479	0.0998569	-0.375644	0.22538	0.000813848	1.26835	0.363061	1333	1	1
ENSG00000225972.1	chr1:933601:C:T	304539	0.740196	41	53	0.0989246	0.415944	0.24886	0.00591032	1.39302	0.491221	0.00560894	-0.828966	0.290418	1473	1	1
ENSG00000225630.1	chr1:1024129:T:G	394489	0.102941	21	21	0.0292245	0.622815	0.280012	0.077236	0.374502	0.208956	0.000874584	-1.63786	0.471871	1475	1	1
ENSG00000237973.1	chr1:967369:C:G	336295	0.0931373	19	19	0.456512	0.228221	0.304869	0.833548	-0.0507892	0.240814	0.00380868	-1.59989	0.535208	1476	1	1
ENSG00000229344.1	chr1:1174096:C:A	541339	0.176471	36	36	0.263724	0.291696	0.258984	0.264347	0.326763	0.290501	0.0132656	-1.21272	0.477736	1478	1	1
ENSG00000240409.1	chr1:935431:G:A	301896	0.0686275	14	14	0.0591088	0.728527	0.379969	0.457763	0.159113	0.213145	0.000366124	-1.87638	0.502001	1479	0.541498	1
ENSG00000248527.1	chr1:913448:GA:G	279752	0.117647	20	24	0.0027147	0.868601	0.279814	0.183774	0.287085	0.213933	0.00209241	-1.12702	0.35321	1479	1	1
ENSG00000198744.5	chr1:920719:T:G	286343	0.348039	60	71	0.0190578	0.488598	0.203779	0.052837	0.640548	0.32544	0.0025196	-0.961422	0.307246	1479	1	1
ENSG00000228327.3	chr1:1583688:A:C	805062	0.191176	36	39	3.16976e-05	1.06267	0.239504	0.577747	0.132132	0.236293	8.91233e-05	-1.34105	0.323204	1697	0.151242	1
ENSG00000237491.10	chr1:1205124:T:C	426377	0.0833333	17	17	0.248815	-0.355651	0.305934	0.625788	-0.109911	0.224429	0.00046777	2.00675	0.547711	1697	0.793806	1
ENSG00000230092.7	chr1:858952:G:A	41240	0.0882353	17	18	0.000621324	-1.10156	0.307945	0.772488	-0.0643356	0.221696	0.000532307	1.5589	0.430097	1717	0.913971	1
ENSG00000228794.10	chr1:1083324:A:G	258186	0.583333	67	85	0.000772037	0.55266	0.157456	0.00275502	0.980474	0.316357	0.000984535	-0.792361	0.230755	1719	1	1
ENSG00000225880.5	chr1:1336562:C:T	509040	0.0735294	14	15	0.0880238	-0.498194	0.288129	0.279763	-0.194951	0.179029	0.000167993	1.54261	0.388805	1720	0.288949	1
ENSG00000288531.1	chr1:1486354:G:C	626128	0.147059	26	30	0.0646429	-0.586128	0.312423	0.289208	-0.290469	0.272071	0.00450304	1.22393	0.417522	1751	1	1
ENSG00000234711.1	chr1:1098619:C:T	225327	0.470588	71	96	0.00654202	-0.470024	0.167888	0.0327516	-0.644614	0.296167	0.00761287	0.677854	0.246943	1761	1	1
ENSG00000188976.11	chr1:1135738:G:C	176429	0.534314	72	95	0.000158949	-0.696927	0.174949	0.0285948	-0.663574	0.297128	0.00564166	0.682641	0.239327	1918	1	1
ENSG00000187961.14	chr1:1890472:C:G	929888	0.0735294	15	15	0.08956	-0.529286	0.307617	0.495776	-0.111637	0.163074	0.00191344	1.36196	0.422943	1922	1	1
ENSG00000187583.11	chr1:1748780:G:A	782298	0.495098	76	101	0.226423	0.241881	0.198277	0.0239746	0.798396	0.346281	0.00454404	-0.782951	0.267378	1943	1	1
ENSG00000272512.1	chr1:1890472:C:G	892421	0.0735294	15	15	0.000244437	-1.57864	0.409195	0.039687	-0.454342	0.216922	0.00364108	1.69046	0.562602	2060	1	1
ENSG00000188290.11	chr1:1629332:G:T	629160	0.27451	45	56	0.0458433	-0.366761	0.180535	0.0125355	-0.648215	0.253207	0.00775998	0.690166	0.252066	2075	1	1
ENSG00000187608.10	chr1:1965250:G:GA	964112	0.20098	38	41	0.261838	0.221944	0.196271	0.00324298	0.718542	0.236036	0.00145714	-1.07805	0.325814	2077	1	1
ENSG00000188157.15	chr1:1133966:C:T	113846	0.171569	31	35	0.0100459	-0.616945	0.233411	0.0550655	-0.505647	0.25936	0.000412655	1.28958	0.348363	2109	0.87029	1
ENSG00000242590.1	chr1:885945:ACAGT:A	-169088	0.318627	55	65	0.0567673	0.341947	0.176646	0.0179722	0.634737	0.262197	0.00345758	-0.864416	0.286004	2171	1	1
ENSG00000217801.10	chr1:1991761:T:C	932053	0.544118	70	93	0.0891055	0.270982	0.157265	0.0440351	0.677445	0.330587	0.000836645	-0.843399	0.242018	2188	1	1
ENSG00000131591.17	chr1:1490046:G:A	373685	0.156863	30	32	0.342156	0.222615	0.232826	0.534387	-0.14381	0.23036	0.000643121	-1.39597	0.391409	2326	1	1
ENSG00000223823.1	chr1:1042813:G:A	-94204	0.122549	23	25	0.00122721	0.628375	0.186801	0.105783	0.252713	0.154308	0.000253423	-1.03729	0.269618	2352	0.596051	1
ENSG00000272141.1	chr1:978812:G:C	-190545	0.931373	14	14	0.00485505	0.935976	0.322177	0.000189658	3.97054	1.00973	0.000133424	-2.14619	0.532009	2410	0.321553	1
ENSG00000186891.14	chr1:1263238:T:A	56646	0.132353	23	27	0.116033	-0.346218	0.217672	0.0398442	-0.384269	0.183616	0.00383253	0.842868	0.282165	2440	1	1
ENSG00000186827.11	chr1:1022868:A:G	-191285	0.328431	54	67	0.0445107	-0.329164	0.161	0.231391	-0.290242	0.240498	0.00275211	0.717351	0.231432	2449	1	1
ENSG00000078808.18	chr1:1994663:G:C	762596	0.514706	73	99	0.0132486	0.347421	0.136835	0.000652584	0.925683	0.259876	7.4126e-05	-0.794976	0.189223	2477	0.18361	1
ENSG00000176022.7	chr1:1944420:A:G	712183	0.45098	72	92	0.00243571	-0.448328	0.142759	1.93747e-05	-1.07358	0.234883	2.87235e-05	0.840351	0.188256	2478	0.0711769	1
ENSG00000184163.3	chr1:2045119:T:C	798397	0.0980392	20	20	0.0326583	-0.663323	0.304595	0.0011343	-0.766947	0.226308	0.000671028	1.6954	0.477119	2505	1	1
ENSG00000260179.1	chr1:1632968:ACTCT:A	381634	0.279412	51	57	0.153317	-0.273045	0.189229	0.00700402	-0.739494	0.266474	0.000923804	1.02026	0.2954	2512	1	1
ENSG00000160087.21	chr1:995543:A:G	-278321	0.794118	36	42	0.00135076	-0.512228	0.153676	0.000316381	-1.29972	0.343709	4.0173e-05	0.91159	0.208513	2537	0.101919	1
ENSG00000230415.1	chr1:1432844:GA:G	157621	0.0686275	14	14	0.000112731	1.67259	0.409705	0.0146519	0.577195	0.230844	5.15484e-05	-2.42004	0.562427	2540	0.130933	1
ENSG00000162572.21	chr1:1070689:G:A	-209747	0.0882353	17	18	0.202302	-0.356102	0.27678	0.0352236	-0.419555	0.195534	0.00114836	1.53683	0.454009	2544	1	1
ENSG00000131584.19	chr1:2079137:C:T	771207	0.27451	46	56	0.000215654	0.538201	0.138187	0.728677	0.0686283	0.197083	6.06349e-05	-0.956284	0.224606	2617	0.158682	1
ENSG00000169972.12	chr1:1098863:C:T	-209734	0.0980392	19	20	0.24494	0.340191	0.290223	0.36933	0.182611	0.202156	0.00457305	-1.11848	0.38225	2618	1	1
ENSG00000240731.1	chr1:993140:A:G	-325549	0.921569	16	16	0.00155561	0.822117	0.250063	0.00109087	2.32339	0.683081	0.000426676	-1.34087	0.36321	2634	1	1
ENSG00000127054.21	chr1:1423062:C:T	98375	0.122549	23	25	0.00238633	0.569405	0.18092	0.932702	-0.0136697	0.161317	0.00019535	-1.02447	0.2611	2649	0.517481	1
ENSG00000224051.7	chr1:1276564:C:T	-48192	0.147059	26	30	0.220986	0.255227	0.206749	0.867432	0.028811	0.171995	0.000262849	-0.976155	0.25444	2649	0.696286	1
ENSG00000169962.5	chr1:1431014:G:A	99734	0.338235	53	69	0.0046385	0.495915	0.169771	0.131245	0.406661	0.266428	0.00685274	-0.709338	0.254885	2668	1	1
ENSG00000107404.20	chr1:899576:G:A	-449842	0.112745	22	23	9.95622e-05	1.05016	0.255027	0.343643	-0.193247	0.202738	5.42111e-05	-1.5129	0.352752	2741	0.148593	1
ENSG00000175756.13	chr1:2284470:A:C	908975	0.352941	57	72	0.0431165	0.161106	0.0782657	0.00622143	0.354674	0.125879	0.00394015	-0.354061	0.118907	2821	1	1
ENSG00000221978.12	chr1:1791389:G:A	392054	0.132353	26	27	0.00397496	-0.696172	0.23404	0.624791	-0.103647	0.211027	0.000663186	1.38878	0.39043	2864	1	1
ENSG00000224870.7	chr1:1126414:A:G	-273106	0.289216	50	59	0.0212115	-0.389732	0.165489	0.218453	-0.266345	0.214562	0.00245547	0.6793	0.216492	2864	1	1
ENSG00000264293.2	chr1:1531142:C:T	125390	0.0980392	19	20	0.0114374	0.824153	0.317634	0.12953	0.301734	0.19679	0.00122359	-1.37784	0.409486	2873	1	1
ENSG00000242485.6	chr1:1608244:T:C	200951	0.705882	54	60	0.164387	0.231303	0.164678	0.00714895	1.20698	0.43609	0.00492453	-0.788478	0.271872	2877	1	1
ENSG00000272455.1	chr1:1908599:T:C	499503	0.906863	19	19	0.00686419	0.479939	0.172493	0.000207836	1.63311	0.418151	0.000808602	-0.795265	0.22751	2885	1	1
ENSG00000235098.8	chr1:1551523:T:C	129754	0.264706	45	54	0.0104774	-0.588354	0.223921	0.0822512	-0.492074	0.279266	0.00544298	0.967768	0.33779	2905	1	1
ENSG00000225285.1	chr1:2056364:G:A	621791	0.45098	68	92	0.0349124	-0.358228	0.166659	0.0727615	-0.488215	0.268157	0.000101828	0.933956	0.227161	2948	0.30019	1
ENSG00000179403.12	chr1:1407565:C:A	-27296	0.156863	28	32	0.0194342	-0.539907	0.225909	0.391168	-0.206789	0.23972	0.00150667	1.29933	0.393977	2948	1	1
ENSG00000215915.10	chr1:1549967:C:G	100278	0.362745	59	74	0.00498839	-0.547825	0.189188	0.0684692	-0.507475	0.274421	0.000180219	1.05634	0.26762	2990	0.538854	1
ENSG00000160072.20	chr1:917584:T:G	-554181	0.764706	41	48	5.41421e-05	0.774957	0.180676	0.00179639	1.51355	0.467023	0.000313562	-1.0185	0.269149	3044	0.954484	1
ENSG00000284740.1	chr1:1429865:C:T	-73385	0.0588235	11	12	0.153324	-0.565312	0.391787	0.262084	0.26561	0.235008	0.0021195	1.92804	0.605054	3083	1	1
ENSG00000197785.14	chr1:1332815:G:A	-179347	0.102941	20	21	0.000660365	0.85056	0.239032	0.892231	0.0213998	0.157403	0.00054778	-1.09905	0.303958	3096	1	1
ENSG00000205090.9	chr1:2122735:T:C	582111	0.254902	45	52	0.045553	0.420375	0.206642	0.048845	0.585144	0.292073	0.00310461	-1.01326	0.331241	3136	1	1
ENSG00000215014.5	chr1:2089466:C:T	515364	0.210784	39	43	0.00911056	-0.756691	0.282418	0.366211	-0.266821	0.293451	0.0044833	1.20639	0.411323	3175	1	1
ENSG00000160075.12	chr1:1096597:A:T	-478266	0.117647	23	24	0.0508995	-0.478724	0.241168	0.0517605	-0.38372	0.194042	0.00141643	1.07522	0.324067	3177	1	1
ENSG00000228594.4	chr1:2287526:C:T	687391	0.367647	61	75	0.0236308	0.424546	0.183667	0.0716286	0.52209	0.2856	0.00133653	-0.874749	0.262171	3200	1	1
ENSG00000286989.1	chr1:1582992:C:CT	-17322	0.210784	41	43	0.0167078	-0.661074	0.269889	0.0459258	-0.610375	0.30057	0.00447184	1.0835	0.369314	3200	1	1
ENSG00000197530.12	chr1:1070689:G:A	-544726	0.0882353	17	18	0.00183918	-0.699488	0.216348	0.0305127	-0.337208	0.152842	0.000119222	1.44309	0.354881	3211	0.382822	1
ENSG00000272106.1	chr1:2337131:A:G	721336	0.362745	58	74	0.0104592	0.436167	0.16596	0.014741	0.616398	0.246753	0.00177298	-0.759025	0.233897	3211	1	1
ENSG00000248333.8	chr1:1452346:A:G	-206666	0.22549	39	46	0.039089	0.351849	0.167463	0.0727603	0.40227	0.22095	0.000231339	-1.1933	0.308018	3227	0.746531	1
ENSG00000272004.1	chr1:1016623:G:A	-642702	0.289216	49	59	0.00234611	-0.59527	0.1888	0.032615	-0.588077	0.269973	1.61646e-05	1.26402	0.273629	3227	0.0521632	1
ENSG00000269737.2	chr1:2431388:C:T	759398	0.240196	45	49	0.000184464	-0.979949	0.248694	0.271317	-0.325729	0.293867	0.000431349	1.23069	0.333662	3227	1	1
ENSG00000189339.12	chr1:1994839:A:T	302044	0.284314	51	58	0.028176	-0.429908	0.191974	0.00205098	-0.821671	0.256982	3.19842e-05	1.28079	0.288825	3227	0.103213	1
ENSG00000215914.4	chr1:2380956:C:T	681014	0.794118	37	42	0.00127538	0.649872	0.193901	0.00435242	1.89849	0.645036	0.000223827	-1.44628	0.372385	3227	0.72229	1
ENSG00000008128.23	chr1:1897325:G:A	172968	0.20098	37	41	0.00238475	-0.595261	0.189122	0.0147308	-0.563953	0.225735	0.000187634	1.23559	0.313966	3228	0.605683	1
ENSG00000227775.3	chr1:933923:C:T	-790589	0.147059	29	30	0.0471462	0.599681	0.296999	0.544181	0.175333	0.287735	0.000664787	-1.65554	0.465524	3228	1	1
ENSG00000215790.7	chr1:1212042:C:T	-533957	0.264706	43	54	0.0126439	-0.447006	0.174833	0.000326955	-0.916987	0.243125	0.00148393	0.938173	0.284046	3225	1	1
ENSG00000008130.15	chr1:2075942:A:G	295485	0.25	44	51	0.00488214	0.405593	0.139705	0.116005	0.283929	0.178496	0.00177728	-0.691298	0.213078	3229	1	1
ENSG00000078369.18	chr1:2423784:T:C	532667	0.132353	25	27	0.0574123	0.367258	0.190227	0.034195	0.329273	0.152563	0.00115896	-0.799551	0.236406	3336	1	1
ENSG00000231050.1	chr1:2579949:G:A	688478	0.102941	19	21	0.322173	0.201298	0.201953	0.0130453	0.459978	0.180747	0.000275709	-1.25109	0.327308	3336	0.919764	1
ENSG00000169885.10	chr1:2003636:G:C	88528	0.147059	30	30	0.0169423	0.732006	0.299513	0.492245	0.181874	0.263502	0.00341798	-1.34847	0.445581	3341	1	1
ENSG00000178821.13	chr1:2887908:T:C	968629	0.122549	23	25	0.442285	-0.205489	0.265989	0.891791	-0.0373536	0.273625	0.00233341	1.6851	0.534151	3340	1	1
ENSG00000067606.17	chr1:1952352:TAA:T	-98059	0.107843	17	22	5.56397e-05	1.02847	0.240208	0.288068	-0.20403	0.190652	9.52083e-06	-1.46505	0.307749	3337	0.031771	1
ENSG00000182873.5	chr1:1991778:A:G	-192611	0.289216	49	59	0.0388405	-0.4028	0.191462	0.0261147	-0.631872	0.278269	0.000547163	1.03611	0.286525	3357	1	1
ENSG00000162585.17	chr1:2569783:G:T	357063	0.367647	56	75	0.0468152	0.300839	0.148764	0.293458	0.253085	0.239168	0.000353856	-0.738482	0.197032	3315	1	1
ENSG00000157933.10	chr1:2338659:A:G	110340	0.578431	63	86	0.195352	-0.16567	0.126767	0.00038514	-0.932209	0.250419	0.000254932	0.688279	0.178982	3301	0.841531	1
ENSG00000287356.1	chr1:1650000:G:A	-665040	0.289216	50	59	0.00464841	-0.572541	0.196053	0.0395984	-0.54526	0.26021	0.000149519	1.12641	0.28151	3392	0.50717	1
ENSG00000272161.1	chr1:2311682:G:C	-15011	0.0637255	12	13	0.0511739	0.71256	0.359404	0.0404209	0.485959	0.232899	0.00065183	-2.23088	0.626235	3395	1	1
ENSG00000269896.2	chr1:3139312:A:G	786492	0.607843	63	80	0.0065055	0.516741	0.184443	0.0198711	0.867718	0.36442	0.00065079	-0.904782	0.253948	3434	1	1
ENSG00000272420.1	chr1:2857816:G:A	494188	0.147059	27	30	0.135997	0.332977	0.22088	0.00316632	0.691163	0.226439	0.00187964	-1.32864	0.411851	3419	1	1
ENSG00000116151.14	chr1:2970392:G:T	578685	0.0637255	13	13	0.00624437	1.02584	0.364256	0.709432	0.0804848	0.215156	0.000843779	-1.78316	0.512076	3405	1	1
ENSG00000157916.20	chr1:3238982:C:T	847207	0.0931373	17	19	0.42725	0.118251	0.148117	0.506966	-0.0952763	0.142874	0.000752165	-1.1007	0.312873	3405	1	1
ENSG00000157911.11	chr1:3407763:C:G	993966	0.0931373	19	19	0.00208095	-0.882258	0.276344	0.0317287	-0.391328	0.178698	0.00043289	1.32108	0.358274	3454	1	1
ENSG00000149527.18	chr1:2274109:A:C	-151871	0.651961	52	71	0.148774	-0.262373	0.179794	0.000245698	-1.46858	0.380816	0.000933928	0.811031	0.235055	3437	1	1
ENSG00000229393.1	chr1:2976360:A:G	481881	0.573529	65	87	0.00414565	-0.537676	0.181643	0.0125741	-0.912245	0.356504	6.57594e-05	1.10022	0.259798	3489	0.229435	1
ENSG00000157881.16	chr1:3003399:G:T	476803	0.117647	23	24	0.0067531	0.706971	0.253555	0.157647	0.260905	0.182747	0.000707901	-1.16624	0.329738	3532	1	1
ENSG00000272449.2	chr1:3246564:C:T	716500	0.0980392	20	20	0.331919	-0.268452	0.274842	0.019574	-0.463531	0.194183	0.000611277	1.47994	0.413142	3540	1	1
ENSG00000157873.17	chr1:2342466:T:C	-213173	0.460784	68	94	0.176628	0.21463	0.157305	0.525902	0.183212	0.287466	0.00129966	-0.798523	0.238684	3548	1	1
ENSG00000238164.6	chr1:3143617:C:T	586586	0.254902	45	52	7.16295e-06	0.867235	0.179344	0.356724	0.199039	0.214598	0.000464076	-0.899051	0.245221	3552	1	1
ENSG00000225931.3	chr1:2910022:G:A	343612	0.328431	52	67	7.08925e-05	0.616581	0.146324	0.3572	0.202866	0.218942	4.62746e-05	-0.903028	0.208417	3564	0.164923	1
ENSG00000228037.1	chr1:3522506:T:C	940946	0.323529	57	66	0.0122176	0.395289	0.153823	0.828258	0.0514902	0.236503	0.000352851	-0.942394	0.25138	3614	1	1
ENSG00000157870.17	chr1:2635982:C:T	49491	0.460784	76	94	3.95976e-05	0.788448	0.180182	0.852534	0.0474867	0.254558	0.000857127	-0.787324	0.226418	3616	1	1
ENSG00000215912.12	chr1:3540731:A:G	739014	0.0931373	19	19	0.026834	0.59448	0.263096	0.000352067	0.677631	0.180724	0.000623319	-1.30228	0.364158	3840	1	1
ENSG00000162591.16	chr1:4344354:G:T	732846	0.171569	32	35	0.00619886	-0.60196	0.213546	0.000598676	-0.773594	0.215573	0.000304258	1.10974	0.292567	4719	1	1
ENSG00000238260.1	chr1:4045371:A:C	420628	0.215686	37	44	0.0072123	0.395292	0.142987	0.00502751	0.531158	0.183605	0.00175016	-0.712692	0.219333	4757	1	1
ENSG00000158109.15	chr1:4055516:T:C	430501	0.936275	12	13	7.9041e-05	-0.755847	0.180687	3.18435e-05	-2.58318	0.582361	4.79554e-05	1.31114	0.303301	4757	0.228124	1
ENSG00000078900.15	chr1:3098129:A:G	-554387	0.171569	33	35	0.0698523	-0.319972	0.17391	0.136181	-0.234713	0.15577	0.00172987	0.788108	0.242259	4785	1	1
ENSG00000116213.16	chr1:3263139:G:A	-389622	0.308824	56	63	0.00045429	-0.652106	0.177552	0.00128814	-0.900671	0.268987	0.000254155	1.04318	0.271208	4787	1	1
ENSG00000227589.1	chr1:4186358:A:C	517586	0.357843	56	73	0.144225	0.25064	0.169801	0.00263555	0.898664	0.288577	0.000826547	-0.944384	0.270701	4846	1	1
ENSG00000227372.12	chr1:3920034:TC:T	172661	0.0735294	14	15	0.00353742	0.852507	0.282793	0.267657	0.212122	0.189904	0.000271917	-1.55572	0.40657	5091	1	1
ENSG00000235169.9	chr1:3918200:A:G	145545	0.137255	27	28	0.00757766	-0.725427	0.264112	0.0433384	-0.478277	0.232602	0.00046579	1.50033	0.409347	5168	1	1
ENSG00000272153.1	chr1:3254820:T:C	-530188	0.862745	24	28	0.585283	0.137561	0.250969	6.98019e-05	3.44957	0.817788	3.04216e-05	-1.96603	0.441984	5185	0.157736	1
ENSG00000130764.10	chr1:4173128:A:G	376630	0.102941	20	21	0.716219	-0.08935	0.244842	0.177523	-0.256889	0.188672	0.000638592	-1.30515	0.365723	5195	1	1
ENSG00000116198.13	chr1:3579915:T:C	-277299	0.897059	20	21	0.000989414	1.17404	0.342067	0.00130413	2.62466	0.784787	0.000249779	-1.651	0.428659	5245	1	1
ENSG00000169598.16	chr1:3280116:G:A	-577151	0.230392	40	47	0.00502125	0.561233	0.193972	0.181297	0.312032	0.231194	0.000739216	-0.922035	0.261686	5245	1	1
ENSG00000198912.11	chr1:3386981:A:T	-513291	0.102941	20	21	0.00350833	1.06968	0.354502	0.409155	0.196751	0.237004	0.000433602	-1.65019	0.447586	5262	1	1
ENSG00000236423.6	chr1:2944366:C:T	-955986	0.632353	59	75	0.000551636	0.592952	0.164087	0.0549868	0.663945	0.340442	0.0023096	-0.738714	0.233909	5262	1	1
ENSG00000284703.1	chr1:4771764:C:T	752256	0.759804	41	49	0.00444374	0.581472	0.198048	0.000816966	1.62299	0.464735	0.000784362	-0.957575	0.273203	5224	1	1
ENSG00000069424.15	chr1:5132643:C:A	-858284	0.455882	71	93	0.189853	0.218911	0.165424	0.137495	0.47407	0.315695	0.00120232	-0.869606	0.258012	3682	1	1
ENSG00000131697.18	chr1:6074930:G:C	82457	0.156863	30	32	0.00121584	-0.864377	0.256732	0.0983297	-0.372345	0.222374	0.000769488	1.26159	0.35933	3675	1	1
ENSG00000116254.18	chr1:7177780:C:T	997459	0.171569	32	35	0.026139	-0.586118	0.258163	0.0192188	-0.568765	0.237545	0.00172997	1.17993	0.362706	3620	1	1
ENSG00000158286.13	chr1:5495359:C:T	-710760	0.607843	66	80	0.0138715	-0.453672	0.179928	0.0106391	-0.959518	0.365979	7.00772e-05	1.04496	0.247794	3573	0.250386	1
ENSG00000116251.11	chr1:5308529:G:A	-900860	0.54902	69	92	0.0133485	0.15387	0.0606718	0.000597377	0.509702	0.142009	0.000325358	-0.383464	0.10163	3580	1	1
ENSG00000225077.3	chr1:6197796:G:A	-36896	0.52451	78	97	2.58504e-08	-1.17557	0.188408	0.0141334	-0.929049	0.369516	9.29813e-05	1.16471	0.281518	3593	0.334082	1
ENSG00000116237.16	chr1:5570286:C:T	-665686	0.0735294	15	15	0.00918767	0.597367	0.223212	0.32537	-0.140854	0.142255	4.99639e-05	-1.40499	0.325867	3588	0.17927	1
ENSG00000158292.7	chr1:5780146:C:G	-480952	0.259804	43	53	0.0167504	0.558519	0.228112	0.0383628	0.559046	0.265059	0.000242244	-1.13267	0.293394	3501	0.848096	1
ENSG00000271746.1	chr1:5679578:T:G	-713977	0.54902	72	92	0.0136894	-0.63494	0.251315	0.00680471	-1.2185	0.437443	0.00102574	1.06576	0.311551	3405	1	1
ENSG00000097021.19	chr1:6504096:C:T	109705	0.828431	31	35	0.0003259	0.480667	0.127409	0.00242597	0.976755	0.310892	0.000137471	-0.728262	0.180911	3403	0.467814	1
ENSG00000215788.10	chr1:6216107:T:G	-250088	0.171569	31	35	0.224554	0.274778	0.224328	0.00124017	0.7081	0.210712	0.00116565	-0.999798	0.295774	3501	1	1
ENSG00000171680.22	chr1:6295298:G:A	-224763	0.117647	22	24	0.085891	0.409402	0.235149	0.153365	0.337943	0.234233	0.000757943	-1.45542	0.413982	3558	1	1
ENSG00000162408.11	chr1:5726264:G:A	-828249	0.22549	42	46	0.000602616	-0.630318	0.175746	0.0498747	-0.407804	0.204504	0.000288474	0.986861	0.259091	3543	1	1
ENSG00000204859.13	chr1:6007580:C:G	-572414	0.818627	31	37	0.12288	0.320753	0.205496	0.014016	1.32787	0.527469	0.000952533	-1.05585	0.30656	3538	1	1
ENSG00000116273.6	chr1:6128743:T:A	-484988	0.0637255	13	13	0.00239883	0.903925	0.287368	0.220216	0.210132	0.169933	0.00104756	-1.47247	0.43128	3492	1	1
ENSG00000162413.16	chr1:6550037:AT:A	-64570	0.769608	42	47	0.228409	-0.203884	0.167852	0.000387027	-1.63721	0.439976	0.00386755	0.822901	0.27577	3477	1	1
ENSG00000041988.15	chr1:6733325:TA:T	108459	0.54902	72	92	0.00233659	-0.438672	0.139072	1.7848e-05	-1.31527	0.286375	0.000122624	0.869619	0.214279	3462	0.424523	1
ENSG00000007923.16	chr1:6123688:A:G	-578236	0.20098	37	41	0.231003	-0.234669	0.194286	0.000365736	-0.873831	0.233762	0.000611406	1.05533	0.294613	3388	1	1
ENSG00000237436.1	chr1:7653092:A:G	868249	0.671569	55	67	0.00394088	-0.603316	0.202621	0.0178817	-1.21896	0.503117	0.00104979	1.06364	0.311597	3375	1	1
ENSG00000171735.19	chr1:7561529:C:A	776075	0.235294	40	48	0.0712742	-0.29496	0.161147	0.000135245	-0.778331	0.193124	0.000644593	0.774411	0.217177	3375	1	1
ENSG00000270171.1	chr1:7509847:C:A	-184997	0.691176	54	63	0.177604	0.272439	0.200131	0.00217845	1.42125	0.447288	0.00247265	-0.901755	0.287601	3358	1	1
ENSG00000270035.1	chr1:7772152:C:T	73280	0.480392	74	98	0.355205	-0.149215	0.160368	0.0208859	-0.753487	0.319108	0.00264704	0.749104	0.240663	3359	1	1
ENSG00000269978.1	chr1:7648673:G:A	-52297	0.436274	70	89	0.00582443	0.438178	0.154232	0.0126	0.749768	0.293098	0.00275258	-0.849358	0.274025	3356	1	1
ENSG00000049245.13	chr1:7739678:A:G	-31618	0.166667	32	34	0.485728	0.121057	0.172769	0.806541	0.040942	0.166579	2.93549e-06	-1.26389	0.249403	3270	0.00959905	1
ENSG00000269925.1	chr1:7104455:T:C	-671928	0.151961	30	31	0.00389394	0.834758	0.279962	0.607785	0.122328	0.237316	0.00338188	-1.18868	0.392312	3266	1	1
ENSG00000049246.14	chr1:7389911:G:A	-394409	0.230392	39	47	0.0555162	0.381236	0.195917	0.636778	-0.12505	0.263711	4.37758e-05	-1.28934	0.296525	3278	0.143497	1
ENSG00000236266.1	chr1:7389946:C:G	-437396	0.245098	41	50	0.112181	0.335706	0.20879	0.118091	0.449822	0.284431	0.00042771	-1.15227	0.312184	3277	1	1
ENSG00000049247.13	chr1:7439099:A:G	-414413	0.47549	81	97	7.41783e-05	0.769926	0.183269	0.0165398	0.796777	0.324767	0.000982195	-0.932676	0.271559	3251	1	1
ENSG00000049249.9	chr1:7632695:T:C	-310470	0.269608	48	55	0.00275244	0.504928	0.162902	0.00357851	0.61988	0.205895	0.000124365	-0.955726	0.235731	3390	0.421598	1
ENSG00000116288.13	chr1:7302418:A:G	-651873	0.196078	34	40	0.0049941	-0.333472	0.115178	0.0110919	-0.359331	0.137876	0.000192562	0.705373	0.179582	3371	0.649126	1
ENSG00000284747.1	chr1:7081292:C:T	-909842	0.411765	69	84	0.000517003	0.545067	0.150014	0.00718782	0.743116	0.268683	0.000900987	-0.862103	0.249043	3374	1	1
ENSG00000116285.13	chr1:7892578:G:A	-133731	0.372549	64	76	0.0585099	0.363599	0.189178	0.0130522	0.769327	0.302329	0.00163273	-0.938199	0.286739	3455	1	1
ENSG00000162426.14	chr1:9201737:T:A	883911	0.377451	62	77	0.11051	-0.318273	0.197008	0.0101707	-0.865323	0.327951	0.00254607	0.943979	0.302008	3548	1	1
ENSG00000232912.6	chr1:8866270:C:T	441625	0.102941	20	21	0.0126895	-0.613802	0.240199	0.241456	-0.255207	0.216103	0.00134046	1.31036	0.39284	3607	1	1
ENSG00000142599.19	chr1:7895377:T:A	-953544	0.367647	64	75	0.019708	0.341027	0.143026	0.110773	0.375138	0.232381	0.000508025	-0.777635	0.213707	3266	1	1
ENSG00000230679.1	chr1:9376529:C:T	497694	0.269608	50	55	0.0290254	-0.466315	0.209383	0.00500174	-0.889317	0.307219	0.000857451	1.18442	0.340628	3138	1	1
ENSG00000074800.16	chr1:9321423:G:A	442233	0.171569	33	35	0.289493	-0.147441	0.138185	0.0207469	-0.365309	0.154537	0.00218613	0.764836	0.240793	3138	1	1
ENSG00000142583.18	chr1:9280043:CA:C	191565	0.0784314	14	16	0.0372882	-0.653475	0.308047	0.398226	-0.206508	0.243014	0.000503157	1.78595	0.490413	2943	1	1
ENSG00000180758.12	chr1:9840913:TC:T	711811	0.107843	20	22	0.782444	0.0536976	0.193745	0.95689	0.00855417	0.157703	0.0018042	-0.915755	0.28269	2846	1	1
ENSG00000228526.7	chr1:9447507:T:C	248601	0.813725	32	38	0.0206236	0.486201	0.205471	0.000997537	2.09731	0.611527	0.00211408	-1.09193	0.342577	2802	1	1
ENSG00000049239.13	chr1:9297889:G:C	63115	0.553922	71	91	0.0165157	-0.351922	0.143411	0.0355742	-0.633921	0.296022	0.0027867	0.753172	0.243318	2753	1	1
ENSG00000171621.14	chr1:9636929:T:G	344035	0.137255	26	28	0.110287	-0.273609	0.169254	0.133707	-0.221345	0.145956	0.000196601	0.884799	0.22561	2664	0.523745	1
ENSG00000284652.1	chr1:9185513:G:T	-237349	0.151961	29	31	0.0227888	-0.462838	0.198969	0.149985	0.303687	0.208734	0.00183859	1.11475	0.344775	2567	1	1
ENSG00000284693.1	chr1:10267023:C:CT	826459	0.0735294	13	15	0.00132701	1.16204	0.348037	0.43872	0.190952	0.245244	0.00686425	-1.41293	0.507818	2557	1	1
ENSG00000171612.7	chr1:9625049:T:G	85584	0.818627	32	37	0.0125564	0.378317	0.147815	0.0118558	1.02974	0.398951	0.00203429	-0.710499	0.222026	2648	1	1
ENSG00000231181.1	chr1:9273594:A:G	-302833	0.127451	26	26	0.0414454	0.555731	0.267733	0.0804144	0.380358	0.214538	0.000152797	-1.53876	0.385168	2705	0.413317	1
ENSG00000188807.13	chr1:9164674:G:C	-424237	0.485294	75	99	0.0016386	0.490547	0.149978	0.00378419	0.727846	0.243304	0.000988692	-0.682058	0.198709	2707	1	1
ENSG00000171608.16	chr1:10132968:C:T	481237	0.112745	22	23	0.900106	0.0215066	0.170736	0.345316	0.158111	0.166457	0.00269187	-1.12737	0.362844	2701	1	1
ENSG00000179840.5	chr1:10439179:A:G	784593	0.112745	22	23	0.00930313	-0.728991	0.272865	0.636794	-0.107902	0.22756	0.000500621	1.63351	0.448366	2704	1	1
ENSG00000231789.2	chr1:10463671:CT:C	776116	0.161765	32	33	0.00991239	-0.568246	0.214583	0.803467	-0.0600914	0.240587	0.000432437	1.28583	0.348684	2758	1	1
ENSG00000171603.18	chr1:9407629:A:C	-416355	0.813725	33	38	0.865344	-0.0274427	0.161262	0.00616797	-1.04878	0.371823	0.000870795	0.711302	0.204848	2852	1	1
ENSG00000178585.15	chr1:10711003:C:T	800667	0.117647	23	24	0.000321099	-0.916153	0.242557	0.0143697	-0.473048	0.188626	7.69217e-05	1.43236	0.341782	2930	0.225381	1
ENSG00000228150.1	chr1:9864462:A:G	-78461	0.279412	48	57	0.0682001	0.366728	0.198114	0.0646684	0.551028	0.293742	0.00224318	-1.04236	0.329049	2970	1	1
ENSG00000162441.12	chr1:10611370:C:T	667963	0.142157	27	29	0.00139492	0.606343	0.182478	0.104531	0.287105	0.174666	0.00235947	-0.91716	0.291066	2972	1	1
ENSG00000173614.14	chr1:10175454:G:A	232026	0.490196	70	100	0.00493833	-0.509263	0.175656	8.47203e-05	-1.40897	0.338401	0.000632553	0.875553	0.245141	2973	1	1
ENSG00000202415.1	chr1:9006073:C:T	-941245	0.147059	27	30	0.00011651	-0.984856	0.241802	0.820696	-0.055226	0.242786	0.000505572	1.29482	0.355693	2991	1	1
ENSG00000241326.1	chr1:10826516:T:A	843375	0.259804	44	53	0.014114	0.526193	0.209242	0.711307	-0.0995917	0.268047	0.00862762	-0.831339	0.307977	2936	1	1
ENSG00000130939.20	chr1:9131386:C:G	-901446	0.186275	33	38	0.0205012	-0.541777	0.228727	0.408704	-0.194535	0.234108	0.000238742	1.1809	0.305549	2945	0.703095	1
ENSG00000233623.2	chr1:10500157:CTG:C	441486	0.612745	59	79	0.0754163	0.32731	0.181474	0.00197503	1.34441	0.418844	0.000629797	-0.990591	0.277246	2914	1	1
ENSG00000054523.17	chr1:10829079:A:G	618274	0.112745	21	23	0.0821296	0.607052	0.34438	0.000850192	0.742796	0.213457	0.00274778	-1.26915	0.409384	2735	1	1
ENSG00000264501.2	chr1:9801079:T:C	-505386	0.137255	26	28	0.000198809	1.28523	0.327986	0.146861	0.351004	0.23938	8.33912e-06	-1.87827	0.39167	2550	0.0212647	1
ENSG00000284735.1	chr1:10745206:T:C	358056	0.102941	20	21	1.07974e-07	-1.68016	0.285078	0.0689598	-0.352622	0.191029	1.89795e-05	1.65783	0.362266	2384	0.0452471	1
ENSG00000284642.1	chr1:11297967:G:GT	902551	0.156863	27	32	0.000747105	-0.898337	0.2552	0.155667	-0.343207	0.239232	0.000797278	1.17349	0.335292	2328	1	1
ENSG00000142657.21	chr1:10936011:C:A	537419	0.0784314	15	16	0.0498141	-0.598355	0.299978	0.976695	0.00570281	0.19455	0.000744225	1.4569	0.413734	2334	1	1
ENSG00000175279.22	chr1:9478595:G:C	-951838	0.382353	63	78	0.00171666	0.475959	0.146194	0.00851924	0.701978	0.259609	0.00218548	-0.815949	0.256876	2383	1	1
ENSG00000271989.1	chr1:10915525:C:T	484848	0.921569	15	16	0.404579	-0.247935	0.295747	0.0011864	-3.54555	1.05064	0.00126658	1.80147	0.537146	2382	1	1
ENSG00000241563.4	chr1:10318358:G:T	-131673	0.196078	36	40	0.000121178	1.07338	0.264266	0.00796969	0.758507	0.278011	8.67343e-06	-1.67591	0.35023	2316	0.0200877	1
ENSG00000160049.12	chr1:11322869:G:A	850340	0.0735294	12	15	0.00320729	-0.958411	0.314444	0.170187	-0.277522	0.200337	0.00165969	1.33792	0.409571	2355	1	1
ENSG00000142655.13	chr1:10718982:T:G	244032	0.897059	21	21	0.00325727	0.781709	0.256912	0.00117186	2.32059	0.686853	0.000302048	-1.38946	0.366102	2357	0.711928	1
ENSG00000130940.15	chr1:11648679:T:C	852029	0.544118	61	93	0.00102651	-0.511314	0.149481	0.000130997	-1.27111	0.314677	0.000294867	0.849044	0.22329	2748	0.810294	1
ENSG00000120948.18	chr1:10783745:G:A	-228599	0.0980392	18	20	0.000640833	-0.515174	0.144403	0.922477	0.008995	0.0921132	0.000962619	0.601125	0.174702	2959	1	1
ENSG00000271895.2	chr1:11631104:G:A	601445	0.544118	64	93	0.0109975	0.26013	0.0996902	2.06819e-05	0.962849	0.211472	0.000643184	-0.528388	0.148154	2991	1	1
ENSG00000116649.10	chr1:11340166:T:C	280146	0.563725	71	89	0.0658564	0.222887	0.119355	0.0762543	0.497774	0.276793	0.0038282	-0.604533	0.202352	3031	1	1
ENSG00000226849.1	chr1:11570065:C:T	501594	0.137255	23	28	0.0252811	-0.51924	0.227337	0.400894	-0.19745	0.23368	0.000697377	1.25892	0.355476	3038	1	1
ENSG00000171824.14	chr1:11000831:A:C	-99038	0.122549	22	25	0.0676861	0.407211	0.219563	0.00550401	0.642037	0.224405	0.00129187	-1.33695	0.399393	3074	1	1
ENSG00000198793.13	chr1:11513543:TGCTTTTTAA:T	250992	0.166667	29	34	0.0222727	0.50718	0.217169	0.0346814	0.448023	0.208161	0.00045105	-1.02331	0.278457	3144	1	1
ENSG00000120942.13	chr1:11050544:T:C	-222662	0.122549	22	25	0.000706111	0.615566	0.174004	0.664976	-0.0528698	0.12159	0.00345614	-0.6244	0.206582	3126	1	1
ENSG00000204624.8	chr1:12014480:CA:C	535325	0.171569	31	35	0.00477418	0.632546	0.217293	0.0568724	0.499476	0.258135	0.000256861	-1.40244	0.364906	3011	0.773409	1
ENSG00000132879.14	chr1:11000831:A:C	-653544	0.122549	22	25	0.046566	0.392289	0.19376	0.467082	-0.144774	0.198033	0.0015471	-1.15938	0.352456	3078	1	1
ENSG00000116661.11	chr1:12235131:T:C	579346	0.137255	25	28	0.00768617	0.649473	0.236904	0.125056	0.382948	0.24679	8.77128e-05	-1.56218	0.376086	3081	0.270243	1
ENSG00000116663.11	chr1:10700453:T:C	-963747	0.362745	58	74	0.0188761	0.278394	0.115926	0.02784	0.519649	0.231534	0.000215798	-0.832038	0.213642	3084	0.665521	1
ENSG00000116670.15	chr1:12143821:G:A	452171	0.0882353	15	18	0.00026933	0.945002	0.246783	0.0202262	0.327881	0.138111	0.000763768	-0.96546	0.274803	3067	1	1
ENSG00000162490.7	chr1:11345914:G:C	-345796	0.367647	63	75	0.0221778	0.375604	0.160711	0.0356488	0.57417	0.268232	0.00147429	-0.922206	0.279034	3065	1	1
ENSG00000177674.16	chr1:11394575:C:T	-341509	0.0931373	17	19	0.0237121	0.767684	0.332316	0.695786	0.0776237	0.197736	0.000126543	-1.59368	0.393567	3084	0.39026	1
ENSG00000011021.23	chr1:11323782:A:T	-482314	0.156863	29	32	0.089356	0.266771	0.154945	0.135665	0.2313	0.1533	0.000991378	-0.786203	0.229108	3098	1	1
ENSG00000177000.13	chr1:11472954:C:T	-333501	0.357843	62	73	0.00134645	0.457072	0.137087	0.053468	0.375043	0.191065	0.00072786	-0.640075	0.181415	3099	1	1
ENSG00000276470.1	chr1:11935503:C:T	91691	0.254902	41	52	0.00696255	-0.497714	0.179211	0.283483	-0.283964	0.262812	0.000342069	1.10631	0.294376	3045	1	1
ENSG00000278852.1	chr1:12295078:CG:C	449529	0.0735294	13	15	0.424062	-0.235396	0.292816	0.980155	-0.00566799	0.227085	6.83662e-05	2.1137	0.500401	3052	0.208654	1
ENSG00000285646.2	chr1:11587612:C:T	-320328	0.240196	41	49	0.0125273	0.388551	0.151761	0.0538568	0.387222	0.197599	0.000902058	-0.759032	0.219292	2932	1	1
ENSG00000199347.1	chr1:12812145:T:A	903993	0.54902	71	92	0.0146963	0.386228	0.15454	0.0793888	0.562565	0.316211	0.00309065	-0.691638	0.225988	2932	1	1
ENSG00000116685.16	chr1:11471002:G:A	-455426	0.132353	26	27	0.00183407	-0.462197	0.142915	0.0146738	-0.320566	0.128237	0.000428068	0.871037	0.236006	2935	1	1
ENSG00000083444.17	chr1:12715848:G:A	781643	0.25	47	51	0.0199597	0.448432	0.18847	0.00109088	0.705299	0.207359	0.000360434	-1.06992	0.285882	2928	1	1
ENSG00000116688.17	chr1:11712469:A:G	-267712	0.54902	73	92	0.0734625	0.258403	0.142286	0.0197344	0.82328	0.345358	0.000479571	-0.90594	0.247774	2758	1	1
ENSG00000116691.11	chr1:11651151:G:A	-368315	0.0980392	17	20	0.0362011	-0.475538	0.222837	0.194284	-0.254214	0.194048	0.00277244	1.02087	0.329617	2677	1	1
ENSG00000120949.15	chr1:12720019:T:A	656716	0.426471	68	87	0.00367027	-0.316839	0.105543	0.143211	-0.292285	0.197508	0.00281616	0.526048	0.170138	2609	1	1
ENSG00000028137.19	chr1:12183617:T:C	16626	0.0833333	17	17	0.0599683	-0.352343	0.184403	0.753426	-0.0463662	0.14705	0.00979895	1.01476	0.38258	2662	1	1
ENSG00000048707.15	chr1:11527429:A:G	-702601	0.176471	32	36	0.121603	-0.293938	0.187664	0.0378681	-0.431112	0.203862	0.00101511	0.912378	0.266456	2591	1	1
ENSG00000239149.1	chr1:12601167:T:G	93921	0.745098	46	52	0.00604284	0.584105	0.206547	0.0084971	1.39366	0.51523	0.000377709	-1.15961	0.311016	2670	1	1
ENSG00000229484.1	chr1:12088331:AG:A	-439393	0.495098	82	101	0.00555383	0.645471	0.225857	0.00618003	1.13807	0.403578	0.000341611	-1.20655	0.321012	2649	0.904929	1
ENSG00000162496.9	chr1:13492883:G:A	874673	0.22549	38	46	0.352555	-0.174468	0.186474	0.349518	-0.215082	0.228429	0.00375169	0.810166	0.270554	2719	1	1
ENSG00000162493.16	chr1:13810600:T:C	227135	0.0833333	17	17	0.0634087	-0.78299	0.415377	0.14459	-0.369279	0.250407	0.00480718	1.57896	0.542856	3414	1	1
ENSG00000116731.22	chr1:13493879:A:G	-206319	0.348039	58	71	0.00716219	-0.399762	0.144472	0.205409	-0.286736	0.224419	0.00221488	0.719641	0.226873	3320	1	1
ENSG00000189337.17	chr1:13380352:G:A	-512440	0.122549	22	25	0.00547655	-0.865845	0.302444	0.910155	-0.0283673	0.250516	0.000240452	1.55593	0.402801	3488	0.838697	1
ENSG00000233485.1	chr1:15507996:G:A	164120	0.627451	60	76	0.0330752	-0.272463	0.125422	0.000111044	-1.36368	0.333685	0.000265339	0.817805	0.21332	4151	1	1
ENSG00000142634.13	chr1:14568705:C:T	-841183	0.161765	31	33	0.00862006	-0.337476	0.125006	0.000744542	-0.522476	0.14838	0.000738472	0.79011	0.224225	4093	1	1
ENSG00000162438.12	chr1:14506729:T:C	-931713	0.813725	35	38	0.00439949	0.669807	0.227865	0.00049462	2.19635	0.602247	0.000320861	-1.32913	0.351875	4116	1	1
ENSG00000132906.18	chr1:14552193:G:A	-974341	0.0784314	15	16	0.129897	0.437473	0.285596	0.112057	0.364378	0.226542	0.00574621	-1.68903	0.59351	4021	1	1
ENSG00000116138.13	chr1:16041094:A:G	514281	0.343137	56	70	0.070362	0.258903	0.14098	0.00504725	0.690358	0.238749	0.00221183	-0.75116	0.236775	4019	1	1
ENSG00000272510.1	chr1:15245117:G:A	-320839	0.411765	65	84	0.112156	-0.308976	0.192152	0.0142199	-0.796298	0.317012	0.00103562	0.917659	0.268494	3900	1	1
ENSG00000116771.6	chr1:16126676:C:T	541625	0.269608	48	55	0.00366919	-0.48561	0.161757	0.0779351	-0.376954	0.210831	0.00170809	0.771064	0.23672	3917	1	1
ENSG00000235084.3	chr1:14800657:T:G	-803940	0.171569	34	35	0.0164023	-0.813619	0.331192	0.0707547	-0.502845	0.274204	8.50503e-05	1.7194	0.413069	3901	0.331781	1
ENSG00000197312.12	chr1:15215601:T:C	-401857	0.490196	76	100	0.00924905	-0.455304	0.170285	0.00456439	-0.959155	0.327726	0.000275656	1.0613	0.277651	3886	1	1
ENSG00000215695.1	chr1:15502962:C:G	-156907	0.651961	52	71	0.000320853	-0.596132	0.15782	0.0010482	-1.36531	0.399916	0.000203931	0.946073	0.241894	3741	0.762905	1
ENSG00000271742.1	chr1:15092721:C:T	-590407	0.0931373	18	19	0.000364466	-0.754472	0.201775	0.938968	-0.0123094	0.160213	9.71677e-05	1.44759	0.350952	3769	0.366225	1
ENSG00000116786.13	chr1:15234758:C:T	-449562	0.338235	60	69	0.355523	0.150903	0.162291	0.0249605	0.54649	0.238723	0.000135462	-1.0192	0.252918	3770	0.510692	1
ENSG00000162461.8	chr1:15246763:T:G	-489495	0.882353	20	24	0.815574	-0.0467391	0.199667	0.000421643	2.98295	0.807225	0.000771429	-1.44431	0.411464	3602	1	1
ENSG00000233954.6	chr1:15588325:T:C	-221023	0.186275	32	38	0.0235496	-0.625198	0.27031	0.558808	-0.144938	0.246783	0.00195861	1.12184	0.349207	3454	1	1
ENSG00000178715.8	chr1:15416311:G:C	-411921	0.328431	54	67	0.00690909	0.507652	0.182607	0.228599	0.333037	0.274294	0.000296246	-1.12309	0.29547	3424	1	1
ENSG00000065526.12	chr1:14981774:T:C	-854321	0.323529	55	66	0.00154075	0.368508	0.111983	0.00070555	0.667643	0.188712	0.000525674	-0.670068	0.184675	3413	1	1
ENSG00000179743.4	chr1:16088002:C:T	239855	0.0735294	14	15	0.00772012	0.881892	0.321869	0.14447	0.289623	0.196334	0.000251178	-1.56259	0.405878	3389	0.851243	1
ENSG00000116809.11	chr1:15020848:G:C	-955284	0.0980392	18	20	0.000521618	0.886538	0.244176	0.153153	0.294051	0.203705	7.77957e-07	-2.09136	0.386909	3142	0.00244434	1
ENSG00000186510.12	chr1:15208620:T:A	-810255	0.906863	18	19	0.0138396	-0.944065	0.374289	0.00316602	-2.82433	0.925296	0.00417159	1.46669	0.495851	3058	1	1
ENSG00000142627.13	chr1:15711831:T:C	-444238	0.220588	37	45	0.78468	-0.0569522	0.207678	0.0160943	-0.60359	0.244962	0.0077381	0.794112	0.289921	2843	1	1
ENSG00000142632.17	chr1:15754323:T:G	-458329	0.117647	24	24	0.00248883	0.811847	0.259106	0.672197	0.0832902	0.196047	0.00071283	-1.31093	0.370872	2789	1	1
ENSG00000237276.8	chr1:17167604:A:G	939577	0.666667	55	68	0.00552718	0.591767	0.206942	0.028932	0.9557	0.428868	0.00599745	-0.843381	0.297948	2857	1	1
ENSG00000288398.1	chr1:17214553:A:G	983218	0.186275	37	38	0.0136986	0.540961	0.21414	0.164157	0.322325	0.229355	0.00297746	-1.06028	0.345016	2822	1	1
ENSG00000132881.12	chr1:15790810:C:T	-446373	0.142157	28	29	0.00415934	-0.8741	0.29541	0.0721692	-0.436269	0.239118	0.00108479	1.36139	0.400043	2739	1	1
ENSG00000037637.11	chr1:16024711:C:T	-327769	0.0686275	14	14	0.00818829	0.618439	0.227495	0.206522	0.187715	0.147283	0.000578814	-1.22358	0.339987	2819	1	1
ENSG00000055070.17	chr1:17264582:A:G	912007	0.176471	33	36	0.14419	0.229434	0.155421	0.419518	-0.123496	0.152117	0.000842968	-0.777793	0.223342	2819	1	1
ENSG00000157191.20	chr1:16494870:C:T	54149	0.671569	55	67	0.000738657	-0.533683	0.151457	0.000571984	-1.06861	0.296627	0.000406469	0.741374	0.200027	2852	1	1
ENSG00000226029.1	chr1:17226618:T:C	765670	0.107843	22	22	0.0138039	-0.69522	0.275523	0.159001	-0.311849	0.219152	0.000740362	1.46541	0.41596	2864	1	1
ENSG00000080947.15	chr1:16212040:G:A	-287217	0.132353	26	27	0.00611004	0.508914	0.180209	0.841068	-0.0287479	0.142851	0.00308464	-0.765903	0.2502	2785	1	1
ENSG00000206652.1	chr1:15730245:C:A	-784040	0.27451	49	56	0.0164074	0.486315	0.197969	0.0853562	0.446549	0.256038	0.00125254	-0.955012	0.284454	2774	1	1
ENSG00000261135.1	chr1:17235010:G:C	720365	0.0882353	18	18	0.115294	0.568676	0.356797	0.325408	0.23493	0.237286	0.0013228	-1.76	0.526966	2774	1	1
ENSG00000233421.4	chr1:16048568:C:G	-487604	0.813725	32	38	9.22629e-05	1.02145	0.246761	0.00103004	1.89789	0.555018	8.58044e-05	-1.35867	0.326603	2758	0.236648	1
ENSG00000219481.10	chr1:16201989:C:T	-411573	0.75	45	51	0.327729	-0.183539	0.186276	0.000911367	-1.90429	0.550681	0.00373281	0.952934	0.318048	2704	1	1
ENSG00000283773.1	chr1:15780571:G:C	-862538	0.235294	40	48	0.107037	-0.309216	0.189498	0.0244598	-0.607603	0.264465	0.0033605	1.01628	0.335173	2747	1	1
ENSG00000186301.8	chr1:17264737:G:A	619115	0.357843	61	73	0.040199	0.373016	0.178566	0.114394	0.465294	0.291198	0.000973526	-1.04059	0.302734	2744	1	1
ENSG00000215908.10	chr1:15780571:G:C	-876661	0.235294	40	48	0.0112089	-0.466542	0.179284	0.00120975	-0.842819	0.25021	0.000556629	1.14504	0.317107	2755	1	1
ENSG00000236698.1	chr1:17104624:A:G	418569	0.818627	34	37	0.00136561	0.837826	0.251626	2.06186e-06	3.21457	0.623181	0.000101774	-1.49424	0.363424	2753	0.280183	1
ENSG00000280114.1	chr1:15899233:C:T	-789516	0.0735294	15	15	0.00257382	1.12278	0.359628	0.00387377	-0.594933	0.19941	0.00103726	-1.75781	0.514386	2744	1	1
ENSG00000268869.6	chr1:16000030:G:A	-720127	0.0735294	14	15	0.0100686	0.981553	0.371473	0.099576	-0.356803	0.213895	0.000562845	-2.0537	0.569291	2775	1	1
ENSG00000058453.17	chr1:17621810:G:GGGCCACAGCAGGTACT	881537	0.166667	28	34	0.786082	-0.0507528	0.186316	0.910079	-0.024189	0.213436	0.00167096	0.99779	0.305654	2788	1	1
ENSG00000186715.11	chr1:17593322:T:C	823085	0.0980392	19	20	0.0166549	0.902189	0.368139	0.0716543	0.460387	0.25187	0.00163407	-1.55648	0.475743	2740	1	1
ENSG00000228549.4	chr1:16078820:G:A	-792125	0.22549	41	46	0.00324061	-0.669203	0.219811	0.00186138	-0.841319	0.260532	0.000128129	1.23314	0.3048	2727	0.349408	1
ENSG00000238142.2	chr1:17295025:C:T	405319	0.132353	26	27	0.0673249	0.474432	0.255464	0.0241949	0.539671	0.234445	0.00216723	-1.22114	0.384103	2788	1	1
ENSG00000272426.1	chr1:17852191:G:A	947415	0.303922	49	62	0.0229584	-0.385196	0.165805	0.0340398	-0.54203	0.250916	0.00409391	0.771528	0.260263	2810	1	1
ENSG00000159363.18	chr1:17398515:T:C	386587	0.583333	69	85	0.00101285	0.509911	0.148887	0.000200511	1.22996	0.314081	6.95991e-05	-0.966049	0.228977	2886	0.200863	1
ENSG00000117118.10	chr1:17781429:T:G	727397	0.397059	63	81	0.0162204	-0.302424	0.122888	0.227258	-0.260984	0.214325	0.00103939	0.614283	0.179791	2761	1	1
ENSG00000117115.13	chr1:17444983:C:T	325532	0.387255	64	79	0.0270467	-0.325427	0.14423	0.678888	-0.100492	0.241774	0.001456	0.723499	0.218644	2708	1	1
ENSG00000142623.11	chr1:17910187:C:T	705059	0.338235	55	69	0.000327336	0.51455	0.136438	0.0123273	0.570232	0.222194	0.00199248	-0.743417	0.231818	2795	1	1
ENSG00000159339.13	chr1:18288572:C:T	980377	0.0686275	14	14	0.0214173	-0.820788	0.349099	0.010302	-0.566291	0.215009	0.000518811	1.81479	0.499614	2886	1	1
ENSG00000179051.14	chr1:17257099:T:G	-182578	0.0784314	16	16	0.0112638	0.680411	0.261655	0.0638309	0.270259	0.143607	0.000281468	-1.26506	0.331496	3039	0.855382	1
ENSG00000074964.17	chr1:18144370:A:G	604672	0.401961	60	82	0.000846922	-0.429413	0.123357	0.0025959	-0.719207	0.230574	0.000125572	0.753166	0.185896	3160	0.396808	1
ENSG00000159423.17	chr1:18446510:G:C	-456214	0.0931373	18	19	0.00477348	-0.664814	0.228374	0.00436366	-0.492897	0.167519	0.000285146	1.36714	0.358606	4307	1	1
ENSG00000169991.11	chr1:19700408:C:G	743732	0.823529	28	36	0.0468581	0.41345	0.204492	0.000443557	1.78472	0.484979	0.000130575	-1.14297	0.282891	4296	0.560951	1
ENSG00000272084.1	chr1:19746218:C:T	670707	0.426471	70	87	0.00262984	0.616171	0.197817	0.00500591	0.879107	0.303722	0.00209653	-0.976297	0.306035	4286	1	1
ENSG00000127481.15	chr1:19895078:T:G	684812	0.0784314	16	16	0.00027893	1.22751	0.321428	0.422541	0.155291	0.192536	0.00236601	-1.48186	0.470416	4133	1	1
ENSG00000230424.1	chr1:19818805:A:G	608304	0.303922	50	62	0.00138484	0.670458	0.201632	0.00913818	0.740104	0.276342	4.4331e-05	-1.21944	0.280674	4132	0.183176	1
ENSG00000127463.15	chr1:18850804:A:T	-400721	0.191176	34	39	0.0219177	0.422682	0.180488	0.0226333	0.532059	0.228455	0.000107669	-1.31432	0.320916	4090	0.440367	1
ENSG00000053372.5	chr1:18377044:G:C	-874761	0.22549	43	46	0.424534	-0.143147	0.178247	0.00745074	-0.566236	0.205696	0.000298794	1.04114	0.274093	4084	1	1
ENSG00000211454.15	chr1:19691807:T:C	417613	0.647059	60	72	0.38376	-0.132988	0.151767	1.26679e-05	-1.85838	0.396694	0.00015647	1.01271	0.25393	4146	0.648726	1
ENSG00000162482.5	chr1:18529835:A:G	-758935	0.147059	28	30	0.0450264	-0.667426	0.32726	0.0049685	-0.757883	0.261603	0.000538099	1.51877	0.419406	4149	1	1
ENSG00000053371.12	chr1:20309545:G:T	997399	0.27451	51	56	0.590947	0.100884	0.186876	0.140287	0.380505	0.255212	0.00108981	-1.00642	0.295861	4166	1	1
ENSG00000040487.13	chr1:19562732:T:A	250406	0.29902	51	61	0.00049726	-0.787632	0.216068	0.0991127	-0.445078	0.266442	0.000334267	1.01842	0.270494	4166	1	1
ENSG00000173436.15	chr1:19967298:T:C	482895	0.519608	71	98	0.495214	0.0836678	0.122058	0.0741726	0.471314	0.260175	0.00052487	-0.733907	0.202243	4025	1	1
ENSG00000077549.19	chr1:19398478:T:C	-87061	0.612745	63	79	0.297419	-0.0792723	0.0755348	0.10903	0.300475	0.185205	0.00278273	-0.394963	0.127576	4028	1	1
ENSG00000158747.15	chr1:19251910:G:A	-345069	0.117647	22	24	0.00293102	-0.860858	0.279642	0.00687631	-0.550439	0.197876	0.000555705	1.2602	0.34895	4061	1	1
ENSG00000226396.1	chr1:19648487:G:T	40373	0.397059	63	81	0.00201218	0.615991	0.192277	0.00646267	0.923704	0.329425	0.000205434	-1.09707	0.280655	4045	0.83098	1
ENSG00000162542.13	chr1:18805126:G:A	-994819	0.632353	65	75	0.000454714	-0.569711	0.15513	0.000315739	-1.24682	0.329667	0.000531571	0.855916	0.236117	4044	1	1
ENSG00000169914.6	chr1:20351040:C:T	468645	0.0784314	16	16	0.456213	-0.20471	0.27328	0.0278391	-0.43069	0.191897	0.00190916	1.3599	0.422209	3708	1	1
ENSG00000127472.11	chr1:20151189:G:A	123010	0.107843	20	22	0.00142532	-1.17171	0.353364	0.416141	0.204392	0.249933	0.00151663	1.52109	0.461518	3485	1	1
ENSG00000117215.15	chr1:20492442:C:T	372876	0.617647	61	78	0.125575	-0.263476	0.170034	0.00470207	-1.22941	0.421557	0.0020031	0.923224	0.288043	3353	1	1
ENSG00000162543.6	chr1:19763742:C:T	-422354	0.245098	44	50	0.00632419	0.657755	0.233933	0.00304793	0.824805	0.269085	8.81079e-05	-1.35289	0.325802	3327	0.293135	1
ENSG00000225986.1	chr1:20107970:G:A	-78516	0.0637255	13	13	0.0336671	1.14572	0.529232	0.0118888	0.639334	0.247797	3.62562e-05	-2.78992	0.634057	3327	0.120624	1
ENSG00000162545.6	chr1:19644641:C:A	-841569	0.196078	33	40	0.0021832	-0.634969	0.199879	0.232185	-0.284302	0.235981	0.00223912	1.13834	0.359279	3307	1	1
ENSG00000090432.7	chr1:20344145:A:G	-164006	0.259804	48	53	0.0320943	0.324295	0.148415	0.0162418	0.50949	0.207071	0.0042298	-0.677466	0.229406	3245	1	1
ENSG00000158828.8	chr1:20417053:C:T	-216405	0.372549	60	76	0.0167905	-0.439209	0.179452	0.00162323	-0.978256	0.298809	0.0001805	1.01375	0.25686	3315	0.598356	1
ENSG00000117242.7	chr1:21546509:C:T	894316	0.54902	68	92	0.00451903	0.48381	0.165113	0.00122051	1.25166	0.371896	0.00131288	-0.819204	0.245103	3351	1	1
ENSG00000244038.10	chr1:20716809:C:T	55265	0.455882	73	93	0.00416308	-0.461696	0.156051	0.0142467	-0.70211	0.279596	6.8766e-05	0.972134	0.230235	3376	0.232154	1
ENSG00000189410.12	chr1:20432817:T:C	-300020	0.117647	22	24	0.000597484	0.985492	0.274574	0.630754	0.119407	0.247374	0.000225622	-1.53707	0.396	3309	0.746583	1
ENSG00000127483.19	chr1:20562216:A:G	-225107	0.392157	63	80	0.00472275	0.295635	0.101425	0.00123817	0.547305	0.162839	0.000756593	-0.562295	0.159915	3204	1	1
ENSG00000075151.20	chr1:20225826:T:TG	-951062	0.568627	69	88	0.00147359	-0.462677	0.139987	0.00734103	-0.770593	0.279388	0.000247254	0.744275	0.19309	3222	0.796653	1
ENSG00000287192.1	chr1:21243933:C:T	66879	0.0686275	12	14	0.00357008	1.29053	0.428541	0.926367	0.0225741	0.243423	0.000293649	-1.91118	0.502458	3222	0.946136	1
ENSG00000231105.2	chr1:21381377:T:C	88087	0.191176	37	39	0.0239103	-0.398452	0.172735	0.00304565	-0.657209	0.214391	0.000368406	1.11979	0.299734	3193	1	1
ENSG00000117298.16	chr1:20717297:T:C	-628275	0.563725	76	89	0.000985806	-0.373932	0.108911	0.00534041	-0.609161	0.212125	0.00438183	0.455314	0.154822	3255	1	1
ENSG00000227001.3	chr1:21878137:G:A	450170	0.20098	36	41	0.0151509	0.567356	0.228088	0.0250452	0.628083	0.274531	0.000151929	-1.45557	0.364194	3323	0.504861	1
ENSG00000187952.9	chr1:20546201:C:T	-882102	0.343137	56	70	0.101247	-0.337675	0.203444	0.00167893	-0.94903	0.290856	3.07657e-05	1.27709	0.287302	3321	0.102173	1
ENSG00000142794.18	chr1:21245399:GC:G	-194729	0.0980392	18	20	1.06903e-05	1.48482	0.313927	0.0290188	0.507263	0.22776	3.53348e-05	-1.8634	0.422811	3292	0.116322	1
ENSG00000162551.14	chr1:22270040:T:C	760643	0.269608	47	55	0.176794	0.204363	0.149839	0.000482813	0.751031	0.205521	0.0007288	-0.809985	0.229598	3207	1	1
ENSG00000076864.19	chr1:21950144:C:G	280781	0.740196	42	53	0.0020271	-0.550048	0.171824	8.07166e-06	-2.22587	0.463323	9.50076e-06	1.29184	0.271332	3040	0.0288823	1
ENSG00000090686.16	chr1:21530123:C:T	-253483	0.137255	28	28	0.0525068	0.507692	0.257572	0.038102	0.453438	0.214688	0.00223642	-1.27031	0.400879	3051	1	1
ENSG00000187942.12	chr1:21990765:TG:T	178500	0.0931373	19	19	0.0228519	0.521707	0.224384	0.131022	0.266685	0.174619	0.00572716	-0.998879	0.350853	3112	1	1
ENSG00000142798.20	chr1:22238406:C:T	301096	0.0882353	18	18	0.015407	0.795859	0.320787	0.428738	0.153629	0.193054	0.00201549	-1.31355	0.410082	3214	1	1
ENSG00000218510.8	chr1:22632605:C:T	608047	0.29902	49	61	0.0206343	-0.437723	0.185	0.0237139	-0.594352	0.257287	0.000189133	1.04321	0.265239	3372	0.637758	1
ENSG00000070831.17	chr1:22447507:G:A	421996	0.176471	32	36	0.000237361	0.597256	0.154467	0.00143933	0.509243	0.153723	2.06289e-05	-0.906157	0.198991	3369	0.0694989	1
ENSG00000228397.3	chr1:22515362:A:T	489314	0.357843	63	73	0.00865386	0.499107	0.184975	0.0215801	0.623678	0.265607	0.000432583	-0.938377	0.25447	3371	1	1
ENSG00000285794.1	chr1:22632605:C:T	602078	0.29902	49	61	0.0202131	-0.467084	0.196725	0.0188947	-0.656922	0.273594	0.000413119	1.044	0.282049	3377	1	1
ENSG00000285752.1	chr1:22358426:G:A	305499	0.485294	70	99	0.00513215	0.52754	0.182811	0.000530692	1.21884	0.336189	0.000122236	-1.03535	0.255059	3377	0.41279	1
ENSG00000230068.2	chr1:21680086:C:T	-379111	0.142157	27	29	0.0153593	-0.624574	0.251625	0.313063	-0.257225	0.253215	0.00391013	1.23165	0.41327	3380	1	1
ENSG00000184677.18	chr1:22266782:T:C	-162056	0.181373	34	37	0.0100001	-0.607738	0.22978	0.0148786	-0.62271	0.249638	0.000997985	1.22227	0.356399	3253	1	1
ENSG00000237200.1	chr1:21845965:T:C	-671509	0.759804	46	49	0.00351673	0.674162	0.223484	0.000335874	2.03727	0.541304	0.000264495	-1.29311	0.337218	3179	0.84083	1
ENSG00000173372.17	chr1:23216473:CGGG:C	579845	0.828431	31	35	1.78032e-05	-0.936362	0.203845	0.00260387	-2.0632	0.661669	0.000181511	1.44653	0.366666	3010	0.546348	1
ENSG00000159189.12	chr1:22105926:T:C	-537707	0.789216	39	43	0.0511026	-0.420671	0.212113	0.00317221	-1.53249	0.502178	0.00538093	0.868442	0.302694	3014	1	1
ENSG00000173369.16	chr1:22208920:G:A	-443842	0.176471	33	36	0.152511	-0.283771	0.196272	0.034535	-0.464836	0.215793	0.00395518	0.8974	0.301515	3000	1	1
ENSG00000004487.17	chr1:22166029:C:T	-853414	0.651961	55	71	0.0921523	0.250649	0.146873	0.00640108	0.971356	0.345997	0.00101974	-0.747524	0.218403	2832	1	1
ENSG00000240553.1	chr1:22364565:A:C	-723493	0.279412	48	57	0.0011779	0.608208	0.180106	0.791732	0.0611654	0.230785	0.00272201	-0.797621	0.257023	2889	1	1
ENSG00000169641.13	chr1:24096136:C:T	918328	0.147059	29	30	0.0349664	-0.403964	0.187995	0.272226	-0.171242	0.154787	0.000778071	0.867106	0.247214	2949	1	1
ENSG00000179546.4	chr1:24096136:C:T	901407	0.147059	29	30	0.124345	0.408083	0.262485	0.252278	0.249394	0.216119	0.00106402	-1.17676	0.34517	2912	1	1
ENSG00000261326.4	chr1:23599766:G:A	312278	0.460784	71	94	0.0714655	0.107569	0.058809	0.000468936	0.420658	0.114836	0.00246189	-0.294231	0.0937968	2855	1	1
ENSG00000125944.20	chr1:22442291:C:T	-902045	0.661765	59	69	0.00530023	-0.530009	0.184391	0.00280436	-1.07177	0.346483	0.000573706	0.83377	0.231498	2867	1	1
ENSG00000249087.7	chr1:22775879:C:G	-593118	0.22549	41	46	0.00315238	0.4852	0.158883	0.02848	0.396539	0.177426	0.00185767	-0.697447	0.215936	2824	1	1
ENSG00000125945.15	chr1:24365793:C:T	995957	0.137255	24	28	0.0027401	0.761958	0.245707	0.0809289	0.383545	0.216711	0.00143401	-1.18677	0.358116	2825	1	1
ENSG00000271420.1	chr1:24144434:C:G	765405	0.0686275	13	14	0.0144317	0.647498	0.258358	0.516518	0.124119	0.190398	0.00032223	-1.61894	0.428744	2847	0.917389	1
ENSG00000088280.19	chr1:23494677:G:A	10109	0.0735294	15	15	0.0157082	0.57234	0.231393	0.0304575	0.325679	0.147566	0.00232022	-1.10781	0.350949	2887	1	1
ENSG00000007968.7	chr1:22660117:C:G	-871116	0.328431	51	67	0.127207	0.0958598	0.0621342	0.207291	0.126637	0.0995309	0.00177371	-0.308874	0.0951848	2927	1	1
ENSG00000235052.1	chr1:22967646:G:T	-583269	0.264706	50	54	0.00614153	0.611579	0.216704	0.000172454	1.04086	0.262845	0.000439333	-1.1399	0.309512	2951	1	1
ENSG00000117318.9	chr1:22636557:G:A	-922944	0.0686275	14	14	0.00398958	-0.638626	0.214785	0.745013	-0.0479968	0.147023	0.000999692	1.17931	0.343926	2970	1	1
ENSG00000197880.8	chr1:24545239:G:A	963744	0.382353	61	78	0.0024969	-0.308146	0.0983804	0.0162371	-0.418461	0.170066	1.89655e-05	0.676132	0.147741	2996	0.0568206	1
ENSG00000285802.1	chr1:24458577:C:T	864956	0.196078	34	40	0.00114059	0.706677	0.208632	0.0234014	0.574504	0.248118	0.000358557	-1.21387	0.324211	2967	1	1
ENSG00000142676.14	chr1:23902128:C:T	210386	0.759804	48	49	0.0876012	0.216696	0.125155	0.00246076	0.978963	0.312065	0.000531188	-0.687949	0.189769	3011	1	1
ENSG00000011007.12	chr1:24179757:A:G	436602	0.495098	75	101	0.0176983	-0.463576	0.191018	0.00207552	-1.08754	0.340552	0.000244275	1.07914	0.279708	2958	0.722566	1
ENSG00000236810.6	chr1:23869033:A:G	90737	0.892157	22	22	0.0453478	-0.555279	0.272689	0.00187897	-2.42194	0.750721	0.00329615	1.22047	0.401644	2874	1	1
ENSG00000057757.10	chr1:24108944:C:A	330526	0.259804	44	53	0.531506	-0.109194	0.173682	0.0541741	-0.426432	0.217903	0.00433221	0.684037	0.232283	2874	1	1
ENSG00000011009.11	chr1:23559808:GC:G	-231337	0.137255	27	28	0.0605375	0.337839	0.177215	0.170245	0.199006	0.143678	0.000197037	-0.966605	0.24651	2854	0.562344	1
ENSG00000117308.15	chr1:23347081:C:G	-453700	0.0784314	15	16	0.0103984	0.684969	0.260412	0.769916	0.0554025	0.188717	0.00046235	-1.44024	0.392711	2894	1	1
ENSG00000117305.15	chr1:24467307:CA:C	628687	0.544118	72	93	0.144084	-0.233783	0.158325	0.000122351	-1.39169	0.342867	0.000185533	0.923161	0.234382	2785	0.516709	1
ENSG00000179163.11	chr1:23388290:T:C	-480004	0.872549	23	26	0.0239841	-0.499887	0.216827	0.00147169	-2.32496	0.703348	0.000777067	1.35998	0.387691	2800	1	1
ENSG00000229106.1	chr1:24593455:T:C	690718	0.22549	43	46	0.0376184	-0.321746	0.151942	0.0353926	-0.400132	0.186659	0.00350692	0.749606	0.248415	2896	1	1
ENSG00000188822.8	chr1:24453365:T:C	540003	0.308824	55	63	0.0244435	-0.438863	0.190997	0.0160682	-0.69585	0.282332	0.00303385	0.850946	0.277472	2885	1	1
ENSG00000189266.13	chr1:23499397:C:T	-457442	0.803922	33	40	0.0217629	-0.345997	0.147563	0.00107946	-1.46865	0.431364	0.000997221	0.827443	0.241256	2792	1	1
ENSG00000188529.15	chr1:23214050:G:A	-766877	0.137255	26	28	0.0940282	-0.374739	0.220873	0.128378	-0.342008	0.222376	0.000507652	1.22598	0.336899	2911	1	1
ENSG00000142677.4	chr1:24011370:C:T	-131770	0.848039	25	31	0.630313	0.113457	0.234743	0.000729175	1.91351	0.542427	4.15386e-05	-1.25916	0.288624	3245	0.134793	1
ENSG00000185436.12	chr1:24724017:C:T	536058	0.0980392	19	20	0.0610432	-0.569229	0.299192	0.0242585	-0.531881	0.231168	0.000790257	1.50348	0.42924	3203	1	1
ENSG00000001461.17	chr1:24570377:T:C	154575	0.0980392	20	20	0.754984	0.0636436	0.203171	0.195226	0.228335	0.174667	0.00275123	-1.29384	0.417404	3125	1	1
ENSG00000001460.18	chr1:25039556:T:A	622622	0.485294	76	99	0.010057	0.415599	0.157259	0.183658	0.403638	0.300706	0.000482635	-0.858016	0.234791	3126	1	1
ENSG00000117602.12	chr1:25393597:G:A	891246	0.647059	59	72	0.00682372	0.365867	0.131394	0.0161377	0.868698	0.352704	0.000663232	-0.814665	0.22903	3113	1	1
ENSG00000286061.1	chr1:23949722:C:T	-585678	0.377451	58	77	0.28946	-0.18305	0.171545	0.00507523	-0.865493	0.299518	0.000444476	0.961609	0.261352	3093	1	1
ENSG00000133226.17	chr1:25037021:A:G	405305	0.784314	35	44	0.00984056	-0.467751	0.176454	0.00272773	-1.19422	0.38491	0.0001566	0.872898	0.218885	3207	0.502215	1
ENSG00000169504.15	chr1:23891366:C:T	-854016	0.117647	22	24	0.00141803	-0.684344	0.206281	0.920748	0.017504	0.175326	0.0004696	1.13279	0.309277	3148	1	1
ENSG00000229162.1	chr1:24346151:C:T	-615194	0.539216	71	94	0.0800179	0.314854	0.177354	0.0199381	0.903831	0.3798	0.00594727	-0.789751	0.278707	3222	1	1
ENSG00000020633.18	chr1:24248855:A:G	-716266	0.215686	39	44	0.291935	0.120163	0.113194	0.184868	-0.177548	0.132641	0.00179713	-0.52335	0.161492	3230	1	1
ENSG00000285823.1	chr1:24428791:G:A	-612345	0.372549	64	76	0.186161	0.273578	0.204991	0.0344515	0.674036	0.312762	0.000798945	-1.08598	0.310346	3131	1	1
ENSG00000231953.2	chr1:25038874:C:T	-169265	0.127451	26	26	0.0421449	-0.508728	0.245952	0.0648086	-0.419429	0.223709	0.000299585	1.40986	0.37124	3014	0.902949	1
ENSG00000117614.10	chr1:25165509:C:T	-66993	0.142157	28	29	0.0119795	0.447732	0.173728	0.736231	0.0591426	0.174908	0.000309646	-1.15892	0.305954	3053	0.94535	1
ENSG00000284602.1	chr1:26199364:G:A	966778	0.480392	73	98	0.00660703	-0.227924	0.0815155	0.0182278	-0.386295	0.159939	0.000757786	0.456894	0.129957	3053	1	1
ENSG00000284657.1	chr1:24897830:T:C	-341664	0.269608	43	55	0.0104611	-0.445397	0.169476	0.240886	-0.262978	0.222411	0.00183822	0.791715	0.244861	3021	1	1
ENSG00000272432.1	chr1:25684892:A:G	437055	0.0686275	13	14	0.00828183	0.986282	0.363362	0.366684	-0.192673	0.212114	0.000681455	-1.73462	0.488812	2986	1	1
ENSG00000261349.1	chr1:25107282:C:G	-159854	0.661765	59	69	0.0025549	0.667005	0.213475	0.00484884	1.40538	0.483679	0.00131533	-1.09204	0.326793	2981	1	1
ENSG00000224183.1	chr1:26021983:A:G	727340	0.877451	23	25	0.0796962	0.519809	0.292483	0.0017868	2.47042	0.761865	0.00145623	-1.34991	0.407953	3036	1	1
ENSG00000259984.1	chr1:24957317:C:T	-380148	0.0637255	13	13	0.000197454	-1.42753	0.364115	0.0188421	-0.503117	0.209441	0.000136486	2.05791	0.510954	3014	0.411368	1
ENSG00000117616.18	chr1:25102014:A:C	-236199	0.691176	54	63	0.565171	-0.0708898	0.122687	0.0100068	-0.769957	0.291141	0.00113973	0.634843	0.187412	3015	1	1
ENSG00000183726.11	chr1:24922761:C:A	-415556	0.529412	75	96	0.418853	-0.108327	0.133241	0.00255032	-0.952062	0.304648	0.000233437	0.877659	0.226699	3015	0.703811	1
ENSG00000238084.4	chr1:24897345:A:G	-501376	0.602941	65	81	0.0322026	0.330906	0.151539	0.00166817	1.01523	0.310946	0.00122169	-0.731206	0.217278	3119	1	1
ENSG00000188672.19	chr1:25652436:G:A	222244	0.25	41	51	0.155898	-0.285089	0.198834	0.0157983	-0.681441	0.275749	0.00106495	1.026	0.300973	3084	1	1
ENSG00000204178.11	chr1:24870558:T:C	-560300	0.107843	19	22	0.187226	-0.294704	0.221362	0.717318	-0.0649898	0.178812	0.0010463	1.11727	0.327209	3077	1	1
ENSG00000157978.12	chr1:25169452:G:T	-374154	0.127451	22	26	0.0214864	0.503618	0.214317	0.421694	0.185025	0.228981	0.00433167	-1.14362	0.388341	3053	1	1
ENSG00000117643.14	chr1:24879607:G:A	-737861	0.0686275	13	14	0.273874	-0.302275	0.274177	0.319515	-0.188666	0.188236	0.001596	1.50461	0.458816	2933	1	1
ENSG00000162430.17	chr1:25184867:A:G	-615309	0.235294	43	48	0.00353312	0.483495	0.160362	0.0102286	0.55517	0.210574	0.00136925	-0.944207	0.283648	2827	1	1
ENSG00000117640.18	chr1:26357883:C:A	539243	0.0735294	15	15	0.000482263	1.27065	0.347685	0.488154	0.156178	0.224143	0.00182811	-1.56022	0.482276	2814	1	1
ENSG00000228172.5	chr1:25122919:G:A	-697878	0.284314	51	58	0.0728204	-0.380949	0.209284	0.0111147	-0.686903	0.263645	0.00095557	1.06399	0.309015	2816	1	1
ENSG00000127423.11	chr1:26470431:G:C	610973	0.264706	46	54	0.00408678	-0.513168	0.173074	0.125279	-0.327374	0.211103	0.000156453	0.934226	0.234248	2794	0.437131	1
ENSG00000236528.1	chr1:25000166:T:A	-859447	0.151961	27	31	0.747669	-0.0684277	0.211895	0.133471	-0.366483	0.241512	0.00191737	1.12511	0.349466	2794	1	1
ENSG00000182749.5	chr1:25439405:TAAAC:T	-431848	0.416667	66	85	0.074767	-0.261314	0.144553	0.00223197	-0.814252	0.256905	6.59919e-06	1.01323	0.208608	2798	0.0184645	1
ENSG00000117632.23	chr1:25201096:G:T	-705895	0.191176	35	39	0.0120918	0.221212	0.0859516	0.00347644	0.286557	0.0948697	0.000932364	-0.423914	0.122841	2679	1	1
ENSG00000158006.14	chr1:25103248:T:C	-894869	0.720588	51	57	0.000231227	-0.732381	0.189037	8.56662e-05	-1.98075	0.47609	0.000141052	1.19605	0.297664	2538	0.35799	1
ENSG00000175087.10	chr1:26233678:T:C	122513	0.161765	31	33	0.0326581	0.437397	0.20085	0.497244	-0.142224	0.208465	0.00236812	-1.05926	0.336293	2306	1	1
ENSG00000142684.9	chr1:25925088:CT:C	-244820	0.0735294	14	15	0.00183921	-0.813637	0.251654	0.895298	-0.0215047	0.162837	0.00805963	1.00419	0.368612	2197	1	1
ENSG00000142675.18	chr1:26661455:G:C	483971	0.303922	52	62	0.97658	0.00557924	0.189401	3.34077e-05	1.28255	0.290001	0.00362294	-0.884214	0.294108	2198	1	1
ENSG00000130695.15	chr1:26374768:A:T	140568	0.176471	34	36	0.0111729	0.512896	0.197006	0.105946	0.364735	0.222815	0.00320031	-0.913893	0.299765	2207	1	1
ENSG00000142669.15	chr1:27063420:CA:C	783334	0.0784314	14	16	0.0063929	-0.857704	0.305464	0.791884	0.0528828	0.199683	0.00158977	1.31758	0.401628	2224	1	1
ENSG00000169442.9	chr1:25799783:AG:A	-518175	0.558824	68	90	0.621814	-0.0710523	0.143427	0.00696285	-0.830187	0.298926	0.00346553	0.672198	0.222463	2237	1	1
ENSG00000158062.20	chr1:25799343:C:G	-519020	0.539216	72	94	0.00668957	-0.41436	0.14843	1.44225e-05	-1.36813	0.294221	0.000377954	0.828402	0.222195	2238	0.845862	1
ENSG00000225854.2	chr1:25641852:A:G	-684836	0.102941	20	21	3.32969e-05	1.28637	0.290804	0.0615794	0.400595	0.211003	6.77732e-05	-1.70392	0.403157	2243	0.152015	1
ENSG00000176092.15	chr1:25540302:A:G	-819778	0.485294	74	99	0.0930049	-0.307709	0.180789	0.00334955	-0.995154	0.328086	0.000175118	1.00869	0.255008	2207	0.386484	1
ENSG00000117682.17	chr1:25814688:G:C	-617594	0.779412	38	45	0.0184164	0.457856	0.189886	0.00870917	1.19699	0.444005	0.00343659	-0.77025	0.254673	2211	1	1
ENSG00000223583.1	chr1:27322603:G:A	867416	0.181373	33	37	0.00776348	0.691802	0.252679	0.0285539	0.621148	0.278057	0.0029012	-1.21329	0.393687	2233	1	1
ENSG00000225891.2	chr1:26377395:G:C	-90619	0.127451	26	26	0.000324472	0.686437	0.181889	0.109006	0.249098	0.153526	0.000330521	-1.02249	0.271332	2226	0.735739	1
ENSG00000198830.11	chr1:25630173:T:C	-842267	0.269608	45	55	0.00490576	-0.357154	0.123092	0.0122609	-0.45253	0.17619	0.00067453	0.674547	0.189917	2223	1	1
ENSG00000117676.14	chr1:26695193:G:A	165432	0.269608	50	55	0.0053599	0.469267	0.163483	0.0702356	0.414112	0.225392	0.00246208	-0.809735	0.258135	2219	1	1
ENSG00000117713.20	chr1:26200063:G:A	-493173	0.240196	43	49	0.000865036	-0.50642	0.145757	0.0290535	-0.42643	0.191509	0.00306468	0.732344	0.239065	2063	1	1
ENSG00000260063.1	chr1:27417881:G:A	723750	0.102941	18	21	0.135672	-0.33706	0.223399	0.83134	0.0461696	0.216001	0.00206497	1.45886	0.456587	2065	1	1
ENSG00000060642.11	chr1:27362353:T:A	575299	0.176471	28	36	0.870418	-0.0304705	0.186134	0.0361517	-0.464764	0.217729	0.00225713	0.941034	0.297255	2049	1	1
ENSG00000204160.12	chr1:26574217:G:A	-252471	0.122549	24	25	0.240951	-0.255913	0.216466	0.124207	0.323175	0.207794	0.00181605	1.24218	0.383709	2011	1	1
ENSG00000175793.12	chr1:26944646:C:CA	81497	0.0931373	18	19	0.500392	0.196709	0.290456	0.0232753	0.562621	0.242756	0.006346	-1.3471	0.47931	2006	1	1
ENSG00000142751.15	chr1:26384884:A:G	-505399	0.147059	29	30	0.00436686	-0.573464	0.194918	0.000133146	-0.770198	0.190893	7.80161e-05	1.30975	0.312823	2035	0.158763	1
ENSG00000090273.14	chr1:27713769:C:T	813531	0.156863	28	32	0.0027774	-0.57322	0.185116	0.0309309	-0.334774	0.152131	0.00210865	0.707014	0.221756	2038	1	1
ENSG00000198746.13	chr1:26219373:T:C	-681094	0.357843	57	73	0.104815	-0.18207	0.110858	0.172751	-0.253188	0.183883	0.00714411	0.518127	0.187187	2038	1	1
ENSG00000175707.9	chr1:27601363:T:G	640895	0.0686275	13	14	0.068986	-0.553068	0.299647	0.0484608	-0.364225	0.181484	0.00107127	1.35356	0.397278	2055	1	1
ENSG00000253368.4	chr1:26059806:A:G	-933886	0.632353	62	75	0.0280319	0.536379	0.239291	0.0225945	1.119	0.480332	0.0174943	-0.778788	0.320301	2087	1	1
ENSG00000090020.11	chr1:28096774:G:A	929793	0.70098	56	61	0.0714065	-0.283395	0.154902	0.00142545	-1.435	0.432769	0.000800127	0.967827	0.276617	1965	1	1
ENSG00000225159.1	chr1:27942062:C:T	735132	0.602941	69	81	0.0270373	-0.450317	0.199569	0.0297635	-0.941538	0.42476	0.00257555	0.932655	0.298753	1924	1	1
ENSG00000142784.16	chr1:27203655:T:C	-30977	0.411765	65	84	0.359666	0.12175	0.132077	0.001229	0.805608	0.239522	0.00291815	-0.615256	0.199764	1841	1	1
ENSG00000243659.1	chr1:27402042:G:A	90802	0.176471	33	36	0.00460985	-0.715814	0.244869	0.00133475	-0.973961	0.291868	0.00030404	1.48141	0.390532	1762	0.535719	1
ENSG00000186501.14	chr1:27458031:T:C	135886	0.862745	23	28	0.0391593	-0.349876	0.166585	0.00846981	-1.15219	0.425772	0.0017086	0.723599	0.222155	1750	1	1
ENSG00000241547.1	chr1:27878337:G:A	553008	0.166667	31	34	0.186104	0.342151	0.25634	0.00344508	0.726844	0.240388	0.00334184	-1.00107	0.329951	1750	1	1
ENSG00000142765.18	chr1:28132596:G:A	790576	0.313726	52	64	0.855708	0.0332702	0.182317	0.145106	0.383833	0.260616	0.00568982	-0.779398	0.273538	1770	1	1
ENSG00000142733.17	chr1:26388741:G:A	-978220	0.480392	71	98	0.00339053	0.44968	0.148455	0.0235508	0.624545	0.27003	0.00102882	-0.701109	0.20501	1696	1	1
ENSG00000181773.7	chr1:26431553:C:T	-961069	0.838235	30	33	0.0505832	-0.34651	0.174317	2.69478e-05	-2.28047	0.508888	0.000189594	1.09755	0.279105	1644	0.311693	1
ENSG00000158195.11	chr1:27626863:G:T	136696	0.117647	23	24	5.95823e-05	1.008	0.23648	0.00749719	0.499355	0.181548	0.00132484	-1.15832	0.346868	1648	1	1
ENSG00000126705.15	chr1:27372958:A:T	-231473	0.661765	56	69	0.68016	0.0547582	0.132297	6.99595e-05	1.1997	0.284455	0.000484468	-0.652044	0.178484	1601	0.775633	1
ENSG00000000938.13	chr1:27956967:G:A	321782	0.264706	47	54	0.0828555	0.271047	0.154137	0.0818527	0.365277	0.207029	2.85217e-05	-1.10844	0.248206	1603	0.0457203	1
ENSG00000126709.15	chr1:27044221:A:T	-627977	0.916667	17	17	0.107581	0.405221	0.248726	0.000302249	2.80612	0.739412	0.0002727	-1.4706	0.384409	1627	0.443684	1
ENSG00000287244.1	chr1:27342257:A:G	-383499	0.0980392	17	20	0.000698366	0.97769	0.276101	0.354523	0.203617	0.218525	0.0132123	-0.983969	0.387387	1661	1	1
ENSG00000009780.15	chr1:27352796:T:A	-373183	0.27451	46	56	0.076829	-0.333254	0.18568	0.0395232	-0.611849	0.291873	0.00163243	1.05403	0.322134	1661	1	1
ENSG00000117758.14	chr1:27097869:C:G	-675350	0.29902	51	61	0.00053487	-0.569877	0.157291	0.000551878	-0.946564	0.261952	0.000666417	0.911252	0.256291	1685	1	1
ENSG00000269971.1	chr1:27405147:C:T	-368711	0.166667	29	34	2.54565e-05	-0.748283	0.166405	0.0358961	-0.43709	0.204474	5.35064e-05	1.22509	0.285404	1686	0.0902118	1
ENSG00000270031.1	chr1:27372958:A:T	-447025	0.661765	56	69	0.183442	-0.250189	0.186295	0.000121154	-1.62698	0.400555	0.00026839	0.962685	0.251333	1733	0.465121	1
ENSG00000117751.18	chr1:27041195:C:T	-789587	0.196078	34	40	0.838587	0.024971	0.12215	0.36116	0.131908	0.143545	0.00150876	0.685057	0.207748	1743	1	1
ENSG00000130775.16	chr1:27065590:A:C	-806953	0.0931373	19	19	0.142064	-0.289263	0.194897	0.080097	-0.223933	0.126173	0.00218785	0.815638	0.256808	1788	1	1
ENSG00000117748.10	chr1:28865051:T:C	950305	0.0833333	16	17	0.0195271	0.600872	0.251618	0.251397	0.212453	0.183761	0.01008	-1.22582	0.463992	1850	1	1
ENSG00000158156.8	chr1:28033666:A:T	73693	0.323529	53	66	0.00142592	0.617361	0.18619	0.0500043	0.50568	0.253733	0.00152513	-0.840281	0.255091	1878	1	1
ENSG00000238231.2	chr1:28976717:A:AT	986193	0.803922	38	40	0.00169063	0.708577	0.217313	0.112675	1.01837	0.634252	0.0130943	-0.936756	0.368303	1889	1	1
ENSG00000240750.3	chr1:27340744:T:C	-691436	0.0931373	16	19	0.272201	0.300969	0.272033	0.15255	0.350944	0.242756	0.000807353	-1.59787	0.457059	1900	1	1
ENSG00000158161.16	chr1:29047423:T:C	958786	0.0833333	16	17	0.00184416	-0.927682	0.287006	0.495228	-0.140928	0.205598	0.000311189	1.77708	0.469334	1898	0.590637	1
ENSG00000228589.3	chr1:28429339:T:C	332917	0.0637255	12	13	0.0337693	-0.830252	0.383738	0.313309	-0.201723	0.19868	0.00166016	1.69356	0.518455	1896	1	1
ENSG00000169403.12	chr1:27201871:G:C	-992065	0.0735294	13	15	0.468124	-0.174138	0.238759	0.0334742	0.383901	0.177133	7.21254e-05	1.47007	0.34927	1923	0.138697	1
ENSG00000126698.11	chr1:27720887:G:A	-512142	0.156863	28	32	0.00152467	-0.598287	0.181621	0.304536	-0.155916	0.150785	0.0074382	0.601167	0.218337	1944	1	1
ENSG00000130770.18	chr1:28599026:C:T	362917	0.166667	33	34	0.0053364	0.491499	0.171136	0.0770838	0.295652	0.164874	0.000736371	-0.964692	0.2737	1950	1	1
ENSG00000270605.1	chr1:27652153:G:A	-589300	0.171569	31	35	0.0135029	0.640137	0.252847	0.361437	0.237297	0.258382	0.00639687	-1.01979	0.363219	1947	1	1
ENSG00000271398.1	chr1:27261934:T:A	-985210	0.235294	41	48	0.217087	-0.232505	0.18674	0.229262	-0.298357	0.246084	0.00112192	1.04026	0.30664	1960	1	1
ENSG00000130766.5	chr1:27909554:T:A	-349964	0.0637255	11	13	0.179576	-0.366483	0.270454	0.164418	-0.248422	0.176879	0.0133381	0.909911	0.358741	1970	1	1
ENSG00000130772.14	chr1:27874398:T:C	-454604	0.465686	75	95	0.745615	-0.0412334	0.126616	0.0196294	-0.5827	0.24422	0.00673788	0.543327	0.194808	2020	1	1
ENSG00000204138.13	chr1:27789019:A:T	-580563	0.117647	22	24	0.006267	-0.988932	0.351311	0.548926	-0.152301	0.25292	0.00156876	1.52036	0.462829	2047	1	1
ENSG00000180198.16	chr1:29304538:G:A	798595	0.602941	60	81	0.0154794	0.302213	0.121902	0.0099736	0.683149	0.258196	0.00468932	-0.493011	0.168996	2310	1	1
ENSG00000242125.3	chr1:29328028:A:G	822048	0.142157	28	29	0.0652958	0.415746	0.222157	0.121137	0.30344	0.193484	0.00334698	-0.941618	0.31041	2310	1	1
ENSG00000274266.1	chr1:28818508:A:G	311142	0.230392	43	47	0.0451114	0.372724	0.182833	0.0036197	0.650111	0.216218	0.00122987	-1.02317	0.304228	2311	1	1
ENSG00000200087.1	chr1:28817004:T:C	308445	0.0833333	16	17	0.0140797	0.561073	0.223029	0.0018874	0.55068	0.17077	0.00167619	-1.33055	0.407716	2313	1	1
ENSG00000279443.1	chr1:29390366:C:T	845906	0.171569	31	35	0.0432308	-0.545154	0.264986	0.0732296	-0.473679	0.260607	0.00159963	1.18834	0.362452	2330	1	1
ENSG00000180098.9	chr1:28862057:A:G	308972	0.897059	20	21	0.0297855	-0.502263	0.22662	0.000872775	-2.54623	0.733439	0.000525443	1.42871	0.393745	2359	1	1
ENSG00000278274.1	chr1:28179309:G:A	-400584	0.107843	20	22	0.0503517	0.520768	0.26171	0.00936594	0.598083	0.224074	0.000246948	-1.8707	0.485278	2429	0.599838	1
ENSG00000273544.1	chr1:28953306:G:GT	372794	0.0980392	19	20	0.020222	1.01933	0.429351	0.00111078	0.899472	0.264893	0.00109339	-1.81968	0.535105	2429	1	1
ENSG00000280498.1	chr1:29389644:G:A	808590	0.602941	61	81	0.000418057	-0.486781	0.131637	0.0619062	-0.554958	0.292686	0.00153234	0.660084	0.20048	2430	1	1
ENSG00000274582.1	chr1:29389644:G:A	808588	0.602941	61	81	0.000172675	-0.507632	0.128203	0.0466648	-0.576848	0.28505	0.000475237	0.714432	0.195249	2430	1	1
ENSG00000197989.14	chr1:27704949:C:A	-878037	0.102941	19	21	0.00270472	0.584883	0.188341	0.019145	0.355625	0.148432	9.23866e-05	-1.11148	0.268535	2434	0.224869	1
ENSG00000188060.7	chr1:28587325:T:A	-4875	0.137255	22	28	0.381371	-0.172587	0.195966	0.937014	0.0160708	0.202666	0.000871025	1.04151	0.299953	2444	1	1
ENSG00000120656.11	chr1:27670779:A:T	-972306	0.147059	26	30	0.0395331	0.399763	0.190711	0.0155131	0.407594	0.164465	0.000459715	-0.910525	0.248157	2454	1	1
ENSG00000229388.1	chr1:29392700:C:G	749472	0.279412	46	57	0.00756266	-0.536578	0.195305	0.861363	-0.048087	0.274381	0.0046185	0.838319	0.286841	2455	1	1
ENSG00000274978.1	chr1:27926796:C:T	-721804	0.338235	59	69	0.35396	-0.134422	0.144094	0.0207508	-0.500926	0.211914	0.00252501	0.65089	0.208055	2457	1	1
ENSG00000270103.3	chr1:27884873:G:A	-763727	0.406863	64	83	0.96092	-0.00574565	0.11686	0.0295487	-0.491321	0.22135	0.00198674	0.586074	0.1827	2457	1	1
ENSG00000162419.12	chr1:29289806:C:A	621074	0.132353	25	27	0.00628356	0.4711	0.167411	0.00515465	0.49014	0.169942	7.82631e-05	-1.17259	0.280124	2494	0.195188	1
ENSG00000198492.16	chr1:29346485:A:G	609864	0.465686	73	95	0.000375463	-0.407185	0.109158	0.00203139	-0.571445	0.178546	0.00125221	0.491154	0.146289	2552	1	1
ENSG00000233427.1	chr1:29338517:C:T	461181	0.0735294	15	15	0.0359014	0.818067	0.38271	0.0885997	0.48564	0.281387	0.00162421	-1.98258	0.605616	2717	1	1
ENSG00000159023.21	chr1:29321249:T:C	434158	0.367647	64	75	0.0355654	-0.334969	0.156413	0.225545	-0.276267	0.226031	3.94768e-05	0.969226	0.221452	2730	0.107772	1
ENSG00000277916.1	chr1:28429339:T:C	-742114	0.0637255	12	13	0.0213642	0.933868	0.397026	0.0800526	0.364885	0.205559	0.000631179	-1.91621	0.536408	3036	1	1
ENSG00000116350.17	chr1:29327680:T:C	145780	0.0931373	19	19	0.575501	-0.129567	0.230343	0.109851	-0.295919	0.182826	0.00785121	1.03006	0.37679	3053	1	1
ENSG00000116353.16	chr1:29887719:G:T	656777	0.0784314	15	16	0.0030064	1.02074	0.332504	0.259769	0.243011	0.213962	7.09088e-05	-1.9511	0.463032	3176	0.225206	1
ENSG00000060656.20	chr1:30067863:C:T	831347	0.240196	43	49	0.0020177	0.691899	0.216031	0.0249893	0.636303	0.278013	0.000722208	-1.09808	0.311013	3170	1	1
ENSG00000186056.10	chr1:30272883:G:T	-445621	0.0882353	17	18	0.113758	0.312059	0.194949	0.0244918	0.371518	0.161744	0.00122422	-1.12207	0.333487	3993	1	1
ENSG00000162510.6	chr1:30590556:G:C	-133029	0.357843	60	73	0.000776562	-0.434072	0.123734	5.19816e-05	-0.900239	0.209332	1.57838e-05	0.94622	0.204551	4011	0.063309	1
ENSG00000287510.1	chr1:30565900:G:C	-165793	0.0931373	17	19	0.000419681	-1.10174	0.298032	8.08234e-06	-1.09533	0.228014	0.000567709	1.55278	0.430747	4032	1	1
ENSG00000162511.8	chr1:30172152:C:T	-585622	0.0686275	14	14	0.0763852	-0.509533	0.283461	0.608341	0.0971688	0.1888	0.00031662	1.68105	0.444575	3973	1	1
ENSG00000162512.16	chr1:30104124:C:T	-804634	0.509804	70	100	0.0477804	-0.338156	0.167968	0.00432044	-1.03718	0.352089	9.96203e-05	0.998968	0.242606	3730	0.371584	1
ENSG00000134644.15	chr1:32007111:GA:G	941120	0.122549	22	25	0.00474646	-0.518447	0.177973	0.278091	0.166418	0.152291	0.000838218	0.813029	0.233342	3517	1	1
ENSG00000229447.2	chr1:30276708:G:A	-986973	0.245098	42	50	0.0206775	0.419375	0.177308	0.00064918	0.810508	0.227439	0.000460932	-0.932609	0.254231	3177	1	1
ENSG00000060688.13	chr1:30752801:A:G	-543987	0.0588235	11	12	0.15518	0.371975	0.258976	0.646228	-0.0668295	0.144992	0.0010595	-1.12956	0.331192	3080	1	1
ENSG00000121766.15	chr1:30419609:T:C	-877373	0.0882353	18	18	0.0510541	-0.563166	0.283902	0.48521	0.137126	0.19547	0.000915781	1.521	0.440033	3084	1	1
ENSG00000121769.8	chr1:30511695:T:C	-865155	0.387255	63	79	0.695594	0.0719922	0.183268	0.59516	0.163527	0.306393	0.00189042	-1.00859	0.312823	2934	1	1
ENSG00000168528.12	chr1:30690189:A:G	-719376	0.156863	31	32	0.018021	-0.583252	0.241036	0.0632532	-0.442662	0.234691	3.01394e-05	1.70836	0.383837	2799	0.0843603	1
ENSG00000162517.13	chr1:31972174:G:A	327278	0.0833333	17	17	0.000446691	-0.871706	0.237014	0.268136	0.166448	0.149164	0.00032012	1.28995	0.341439	2423	0.775651	1
ENSG00000121753.12	chr1:31433230:G:A	-331663	0.0686275	12	14	0.00295017	0.881254	0.286472	0.036416	0.402067	0.188633	0.00103882	-1.37001	0.40096	2243	1	1
ENSG00000269967.1	chr1:31472208:T:C	-449633	0.215686	40	44	0.330738	0.197646	0.201854	0.208206	0.283424	0.223213	0.00137873	-1.02749	0.308872	2058	1	1
ENSG00000184007.21	chr1:32722664:A:G	777808	0.897059	20	21	0.00246287	-0.620871	0.197934	0.00514153	-1.65509	0.573677	0.00316525	0.908298	0.297565	2057	1	1
ENSG00000121774.18	chr1:32989885:T:C	976017	0.245098	43	50	0.0580275	-0.24742	0.128478	0.0600092	-0.328701	0.172058	0.00961806	0.528571	0.198762	2108	1	1
ENSG00000121775.18	chr1:31854472:G:A	-217559	0.235294	43	48	0.00315874	0.572387	0.187476	0.0486857	0.484639	0.241731	0.000387478	-1.0945	0.294158	2058	0.79743	1
ENSG00000025800.14	chr1:31690328:G:A	-417728	0.411765	67	84	0.00550328	0.406654	0.142131	0.00195323	0.76887	0.239267	2.98528e-05	-0.884467	0.198607	1983	0.0591982	1
ENSG00000250135.1	chr1:31690310:G:T	-480423	0.539216	71	94	0.0588986	0.354743	0.184862	0.00707332	0.959843	0.346318	0.0015937	-0.806444	0.245881	1896	1	1
ENSG00000084652.16	chr1:31851364:T:C	-328311	0.269608	45	55	0.0237384	0.19701	0.0852984	0.054171	0.26786	0.136872	0.000571566	-0.556138	0.154364	1911	1	1
ENSG00000160050.14	chr1:33036583:G:A	836197	0.0980392	19	20	0.223228	-0.306334	0.249369	0.12989	0.313493	0.204654	0.00102383	1.40468	0.410556	1910	1	1
ENSG00000160051.11	chr1:31712394:C:G	-493267	0.147059	27	30	0.00625806	0.673067	0.239059	0.0935176	0.386206	0.227272	0.000375598	-1.32641	0.355592	1886	0.708379	1
ENSG00000224066.1	chr1:31437635:G:A	-769179	0.651961	58	71	0.561105	0.0872024	0.149351	0.00274479	1.29156	0.416562	0.0024897	-0.844261	0.269461	1889	1	1
ENSG00000084623.11	chr1:31551219:C:T	-670709	0.397059	67	81	0.00416555	0.291514	0.098537	0.00745688	0.405032	0.147152	0.00273129	-0.430787	0.138867	1893	1	1
ENSG00000160055.19	chr1:31865018:C:T	-357341	0.0686275	14	14	0.373236	-0.287204	0.320567	0.087177	-0.32099	0.185138	0.00551297	1.32957	0.464804	1894	1	1
ENSG00000220785.7	chr1:32879321:CT:C	637701	0.156863	27	32	0.0119329	-0.488533	0.189451	0.501243	-0.151512	0.224166	0.00310646	1.11581	0.364788	1842	1	1
ENSG00000183615.6	chr1:31500579:T:C	-746643	0.691176	53	63	0.0362604	-0.425903	0.199644	0.031104	-0.917172	0.417233	0.00259068	0.843174	0.270259	1838	1	1
ENSG00000182866.17	chr1:31692703:A:G	-558536	0.127451	24	26	0.018176	-0.472006	0.195335	0.222106	0.205503	0.166879	0.00279751	0.843202	0.272517	1831	1	1
ENSG00000116478.12	chr1:33169236:C:T	877153	0.0735294	14	15	0.00118504	0.88837	0.263219	0.00070714	0.709071	0.200461	7.89291e-05	-1.90312	0.454902	1855	0.146414	1
ENSG00000175130.7	chr1:31846332:G:A	-489901	0.333333	54	68	6.32648e-05	0.468186	0.110272	8.2804e-06	0.862318	0.179746	0.000192317	-0.638418	0.16252	1867	0.359057	1
ENSG00000233775.1	chr1:31539703:C:T	-810960	0.0980392	18	20	0.1558	-0.314165	0.219061	0.874969	0.0303562	0.192245	0.000981376	1.53539	0.447013	1856	1	1
ENSG00000162526.7	chr1:33074417:G:A	722896	0.348039	58	71	0.00771478	0.322942	0.117855	0.0028588	0.602255	0.195105	0.00593129	-0.506959	0.178848	1862	1	1
ENSG00000225828.1	chr1:31973277:C:T	-391001	0.127451	24	26	0.00538681	-0.484686	0.168959	0.000889307	-0.606919	0.175119	0.00319931	0.963062	0.315882	1883	1	1
ENSG00000160058.18	chr1:32723472:A:T	329024	0.0784314	15	16	0.0785626	0.34419	0.192921	0.0905381	-0.214208	0.124883	0.00849726	-0.769827	0.284602	1891	1	1
ENSG00000160062.15	chr1:32365942:C:T	-173485	0.901961	18	20	0.0286863	-0.595666	0.266879	0.0039884	-1.93123	0.649497	0.00229291	1.07715	0.340813	1888	1	1
ENSG00000176261.15	chr1:33417642:A:G	766739	0.627451	63	76	0.249522	-0.203794	0.175569	0.0122472	-1.04474	0.406697	0.00165471	0.910615	0.278679	1941	1	1
ENSG00000162521.19	chr1:31851364:T:C	-799778	0.269608	45	55	0.0222243	0.223897	0.0958342	0.00903318	0.412506	0.153778	0.00236496	-0.546351	0.17343	1941	1	1
ENSG00000116497.18	chr1:33789471:T:C	972704	0.147059	27	30	0.00504624	0.639328	0.221096	0.814001	0.0464637	0.196781	0.00354771	-0.950926	0.315544	1988	1	1
ENSG00000134684.10	chr1:33632191:A:G	814038	0.0784314	15	16	0.0283979	-0.683724	0.305758	0.648772	0.0882472	0.19295	0.00142969	1.36271	0.411085	1999	1	1
ENSG00000160097.19	chr1:33605834:C:T	733352	0.490196	74	100	0.0303932	-0.332851	0.150755	0.00603093	-0.776668	0.274572	1.69138e-05	1.00289	0.217675	2050	0.0346734	1
ENSG00000121905.10	chr1:32401116:G:A	-484878	0.176471	31	36	0.000112598	-0.890284	0.21806	0.00272887	-0.677367	0.218332	6.40763e-05	1.20586	0.284256	2062	0.132125	1
ENSG00000116514.16	chr1:32910050:G:A	-54635	0.0833333	16	17	0.0659218	0.315597	0.169043	0.662781	0.0599699	0.136962	0.000672739	-1.0793	0.303805	2120	1	1
ENSG00000004455.17	chr1:33582390:C:T	501394	0.686275	53	64	0.0255501	0.3711	0.162786	0.00200616	1.18768	0.370611	0.00375545	-0.716071	0.239159	2340	1	1
ENSG00000142920.17	chr1:32952599:G:A	-128505	0.220588	39	45	0.155694	-0.298037	0.207761	0.64597	-0.0925001	0.20053	0.00074001	0.896686	0.254516	2341	1	1
ENSG00000278997.1	chr1:33580466:A:G	437236	0.406863	65	83	0.117201	-0.30697	0.193625	0.0676006	-0.588885	0.317418	0.000627955	1.02252	0.286109	2417	1	1
ENSG00000279179.1	chr1:34051062:T:G	888211	0.107843	21	22	0.119272	-0.475759	0.301813	0.183382	-0.353676	0.263316	0.00221383	1.62895	0.513514	2440	1	1
ENSG00000116525.14	chr1:32855606:GT:G	-326453	0.102941	19	21	0.161068	0.346578	0.244782	0.594616	0.119349	0.223288	0.000434716	-1.40773	0.381904	2434	1	1
ENSG00000160094.15	chr1:32266134:AT:A	-990358	0.0735294	14	15	0.0591903	0.631785	0.329621	0.709262	-0.076992	0.205693	0.0014978	-1.42418	0.431585	2508	1	1
ENSG00000270115.1	chr1:32518690:CTT:C	-742522	0.122549	24	25	0.163289	0.423057	0.300404	0.486201	0.193115	0.27591	0.000630142	-1.60062	0.448002	2520	1	1
ENSG00000222112.1	chr1:34034320:C:T	697456	0.0980392	19	20	0.0166888	-0.718781	0.293394	0.120458	-0.363852	0.231575	0.00121458	1.71755	0.510087	2628	1	1
ENSG00000134686.18	chr1:34192078:G:A	761026	0.186275	33	38	0.0243129	0.386096	0.167873	0.975643	-0.00565433	0.184562	0.00159673	-0.775062	0.236358	2855	1	1
ENSG00000121903.14	chr1:34329896:C:A	857251	0.460784	72	94	0.0712888	-0.323079	0.176518	0.00453875	-0.978861	0.334235	0.00054525	1.01423	0.280391	2926	1	1
ENSG00000163866.9	chr1:35104100:C:T	244345	0.0686275	13	14	0.272258	-0.281265	0.254254	0.0259907	-0.350837	0.154372	0.0014384	1.11481	0.336502	2620	1	1
ENSG00000116544.12	chr1:33990967:GTGTT:G	-938683	0.0686275	14	14	0.0147973	0.732671	0.293472	0.00489468	0.505692	0.174238	0.000122701	-1.72392	0.424803	2480	0.304297	1
ENSG00000241014.2	chr1:34162616:T:C	-816090	0.27451	50	56	0.0313464	-0.340364	0.155066	0.520397	-0.121891	0.188727	0.00177345	0.741373	0.228463	2480	1	1
ENSG00000243749.1	chr1:34753910:C:T	-231443	0.215686	39	44	0.00943803	0.384312	0.144137	0.0104149	0.494738	0.188132	0.000511659	-0.881987	0.24253	2454	1	1
ENSG00000163867.17	chr1:34655397:G:A	-376548	0.289216	52	59	0.132532	0.241796	0.158952	0.400117	0.181726	0.214714	0.00254744	-0.761792	0.243735	2341	1	1
ENSG00000197056.11	chr1:34181907:G:A	-850265	0.107843	19	22	0.176136	-0.235353	0.172295	0.47223	-0.115519	0.159864	0.000773884	1.01471	0.289157	2341	1	1
ENSG00000284640.1	chr1:35135439:A:G	-10996	0.691176	51	63	0.0145316	-0.59025	0.235766	0.000274472	-1.72814	0.451957	0.0018953	0.928727	0.288128	2260	1	1
ENSG00000116560.11	chr1:34944957:A:C	-248188	0.132353	26	27	0.0124156	0.489484	0.190931	0.207563	0.204163	0.16056	0.000260344	-1.08078	0.281503	2201	0.573018	1
ENSG00000146463.12	chr1:35207155:T:C	-61554	0.122549	21	25	0.229467	0.270565	0.223261	0.209237	-0.216794	0.171129	0.00386799	-0.959551	0.321568	2117	1	1
ENSG00000229994.1	chr1:34651852:C:T	-698870	0.0931373	19	19	4.54559e-05	-1.55975	0.359576	0.813589	-0.0486682	0.205652	0.00113221	1.59326	0.470052	2045	1	1
ENSG00000020129.16	chr1:34735403:A:T	-822070	0.0686275	12	14	0.0119639	-0.730177	0.283267	0.629903	-0.0823995	0.170281	0.00130109	1.1905	0.355887	2052	1	1
ENSG00000142687.18	chr1:36207757:C:G	649807	0.671569	57	67	0.0472034	0.301933	0.149576	0.000877374	1.43737	0.414229	0.00389344	-0.824378	0.276477	2053	1	1
ENSG00000116819.8	chr1:34913333:T:G	-659981	0.29902	50	61	0.044882	0.377627	0.185034	0.00160769	0.896345	0.273528	2.77105e-05	-1.24549	0.278403	2052	0.0568619	1
ENSG00000239636.1	chr1:36186009:G:A	608280	0.504902	76	101	0.0267342	0.377827	0.1671	3.49435e-05	1.57039	0.356078	0.000644604	-0.97123	0.272373	2066	1	1
ENSG00000126067.12	chr1:35236139:G:C	-405387	0.0784314	16	16	0.302049	0.18061	0.173764	0.00163041	0.370412	0.113192	0.000485845	-0.972132	0.266165	2012	0.97752	1
ENSG00000142686.8	chr1:36556709:A:G	837815	0.573529	74	87	0.00206754	-0.409946	0.128319	0.00336721	-0.757958	0.250034	0.00105683	0.648837	0.190197	1961	1	1
ENSG00000092853.14	chr1:36083606:A:ACT	313628	0.897059	19	21	0.0371982	0.240032	0.113096	0.00701178	0.835141	0.300983	0.00144488	-0.532541	0.160816	1924	1	1
ENSG00000134698.11	chr1:36579245:G:A	771229	0.210784	37	43	0.333031	-0.174728	0.179302	0.272229	-0.223199	0.201753	0.00265145	0.78595	0.252546	1834	1	1
ENSG00000092847.13	chr1:36622575:G:A	752767	0.0980392	18	20	0.00883098	0.659647	0.245149	0.994615	0.00106381	0.157097	0.00121546	-1.08005	0.320781	1787	1	1
ENSG00000126070.20	chr1:36649497:A:T	718779	0.0637255	13	13	0.00838352	0.670934	0.24759	0.869411	-0.0253421	0.153601	0.0145771	-0.914651	0.365518	1737	1	1
ENSG00000116863.11	chr1:36463209:T:C	374317	0.710784	53	59	0.00319863	-0.381128	0.125006	0.00314328	-0.811316	0.265588	0.0010175	0.593483	0.173362	1909	1	1
ENSG00000171812.13	chr1:36984136:G:A	858914	0.0931373	19	19	0.407319	0.234276	0.281098	0.746755	-0.0614519	0.189582	0.00444729	-1.11169	0.378676	1964	1	1
ENSG00000116871.15	chr1:36188076:T:G	32497	0.828431	33	35	0.000632905	-0.608988	0.170515	0.000208222	-1.68652	0.431886	0.000806799	0.884847	0.253088	1976	1	1
ENSG00000054116.12	chr1:35231864:G:A	-924189	0.0833333	17	17	0.392494	0.243461	0.283028	0.204353	0.254565	0.19877	0.00161504	-1.45052	0.44284	1976	1	1
ENSG00000054118.15	chr1:35225659:G:A	-998773	0.0833333	17	17	0.0761776	0.440035	0.244622	0.879043	0.0243715	0.159587	0.00550618	-1.01713	0.355526	1990	1	1
ENSG00000214193.11	chr1:36376248:G:C	69880	0.901961	17	20	0.101365	0.323254	0.194825	0.00740472	1.87044	0.678921	0.00814472	-0.949483	0.349021	2046	1	1
ENSG00000142694.6	chr1:36665881:C:A	341727	0.460784	75	94	0.025705	-0.388227	0.170484	0.574932	-0.161957	0.287496	0.00359561	0.755551	0.251095	2077	1	1
ENSG00000286379.1	chr1:36619029:A:G	289399	0.455882	72	93	0.0326946	0.353907	0.162547	0.0237777	0.594279	0.257377	0.000885443	-0.77877	0.224616	2082	1	1
ENSG00000196182.11	chr1:35580052:CA:C	-805872	0.926471	15	15	0.351124	0.245473	0.261581	0.000425404	2.74096	0.742278	0.000805726	-1.38826	0.39703	2147	1	1
ENSG00000181817.6	chr1:37017299:C:T	619391	0.0882353	18	18	0.0249271	0.593162	0.259049	0.0250295	0.45572	0.19917	0.00163322	-1.56364	0.477906	2163	1	1
ENSG00000116885.18	chr1:36578495:G:A	128044	0.22549	41	46	0.000568055	0.719154	0.199507	0.19462	0.336167	0.2568	5.21374e-05	-1.33642	0.310818	2240	0.116788	1
ENSG00000116898.12	chr1:36944064:C:T	479680	0.220588	38	45	0.000215802	-0.596489	0.15316	0.755041	-0.051638	0.164885	0.0021939	0.647461	0.203915	2252	1	1
ENSG00000119535.18	chr1:37332737:G:T	849459	0.245098	42	50	0.00380157	0.621198	0.207763	0.0101515	0.7523	0.28504	0.000528109	-1.21662	0.335437	2253	1	1
ENSG00000163873.10	chr1:37286572:T:C	252057	0.186275	34	38	2.55712e-05	0.782685	0.174102	0.00115626	0.675609	0.199716	0.000174602	-1.05123	0.265707	2764	0.4826	1
ENSG00000233621.2	chr1:37757494:T:C	283083	0.563725	72	89	0.170579	0.270972	0.19579	0.0232261	1.00403	0.433054	0.000908023	-1.04842	0.30308	2990	1	1
ENSG00000163874.11	chr1:38427072:C:T	952492	0.0735294	13	15	0.00323874	0.775209	0.254614	0.453755	0.103934	0.13799	0.000193027	-1.21579	0.309584	2990	0.577152	1
ENSG00000163875.15	chr1:38016684:T:G	501910	0.215686	40	44	0.0778922	-0.345743	0.193346	0.00249727	-0.640478	0.204486	0.00242608	0.841638	0.267886	2993	1	1
ENSG00000163877.11	chr1:38460848:T:A	906555	0.186275	34	38	0.0406775	-0.252334	0.121092	0.136057	-0.212297	0.140849	0.000204335	0.768444	0.196507	2901	0.592777	1
ENSG00000237749.4	chr1:37067628:A:G	-488619	0.156863	31	32	0.126871	-0.444896	0.288114	0.0526926	-0.572137	0.290501	0.00237708	1.46554	0.465465	2900	1	1
ENSG00000134697.13	chr1:36732119:T:C	-863818	0.406863	68	83	0.000273375	0.660491	0.172683	0.0718218	0.479006	0.262214	0.00253312	-0.757865	0.242332	2883	1	1
ENSG00000116922.14	chr1:38467112:G:A	774863	0.102941	20	21	0.00649908	-0.878611	0.313568	0.0456944	-0.436621	0.214772	0.000411778	1.4674	0.396332	2929	1	1
ENSG00000134690.11	chr1:37388839:G:A	-303642	0.122549	24	25	0.0118844	-0.320996	0.124407	0.142208	-0.146836	0.09897	0.000569393	0.618172	0.171527	2928	1	1
ENSG00000183317.17	chr1:38389765:C:T	624632	0.676471	58	66	0.0225089	0.437711	0.187765	0.00856504	1.27766	0.472854	0.00137341	-1.01987	0.306467	2934	1	1
ENSG00000185090.14	chr1:38674937:C:T	881135	0.387255	61	79	0.0233915	0.309244	0.133547	0.12198	0.316497	0.202275	0.00297248	-0.572885	0.186384	2956	1	1
ENSG00000197982.14	chr1:36859876:A:C	-947103	0.328431	53	67	0.037785	-0.350261	0.165556	1.99296e-05	-0.892477	0.195586	0.000296641	0.817051	0.214977	2958	0.877463	1
ENSG00000196449.4	chr1:38294271:T:G	486063	0.220588	42	45	0.143987	0.23915	0.16192	0.986938	0.0032941	0.200522	0.00177841	-0.8088	0.249311	2960	1	1
ENSG00000188786.10	chr1:38674937:C:T	815345	0.387255	61	79	0.000118568	0.512968	0.126099	0.145168	0.281249	0.190994	0.000314274	-0.665847	0.175989	2944	0.925222	1
ENSG00000204084.13	chr1:37012462:G:A	-934595	0.254902	47	52	0.00035858	0.940655	0.25124	0.00258125	0.833197	0.266957	5.93005e-05	-1.40083	0.328538	2990	0.177308	1
ENSG00000183431.12	chr1:38265767:A:G	275692	0.338235	61	69	0.00441182	-0.366324	0.124663	0.000236752	-0.682733	0.176539	0.00020323	0.789467	0.201801	2989	0.607455	1
ENSG00000183386.10	chr1:38404834:T:C	399228	0.210784	38	43	0.0422571	-0.348276	0.168474	0.341137	-0.219427	0.229005	0.000461327	1.1374	0.31008	2999	1	1
ENSG00000183520.12	chr1:38647570:C:T	638312	0.107843	21	22	0.285363	-0.17099	0.158877	0.0124112	-0.317649	0.123897	0.000460417	0.817622	0.222865	2992	1	1
ENSG00000185668.8	chr1:38166439:C:A	119646	0.137255	24	28	0.199757	0.188386	0.145588	0.00259816	0.489287	0.156878	0.00403261	-0.713582	0.240294	3039	1	1
ENSG00000238063.3	chr1:37664013:C:T	-810812	0.303922	54	62	0.186082	0.206753	0.154891	0.000510872	0.679764	0.186898	0.000133212	-0.833386	0.206561	2621	0.349149	1
ENSG00000116954.8	chr1:38589560:G:A	-270212	0.0637255	13	13	0.254821	-0.2746	0.239251	0.0513116	-0.294968	0.148868	0.00209534	1.14816	0.359887	2797	1	1
ENSG00000228436.3	chr1:39734182:G:A	874270	0.112745	22	23	0.2738	0.313123	0.283972	0.173308	-0.33283	0.242041	0.00161089	-1.41277	0.431204	2797	1	1
ENSG00000214114.9	chr1:38946225:C:T	72857	0.171569	31	35	0.0311441	-0.432766	0.196919	0.501945	0.110849	0.164273	2.86935e-05	1.05087	0.235402	2775	0.0796245	1
ENSG00000174574.16	chr1:38128729:T:G	-862547	0.460784	71	94	0.0567687	-0.207221	0.107048	0.00852134	-0.458552	0.169589	0.000342183	0.548557	0.145968	2715	0.929026	1
ENSG00000168653.11	chr1:38557221:G:C	-469097	0.215686	37	44	0.00518763	-0.572279	0.198575	0.871334	-0.0296836	0.182629	0.00399765	0.701584	0.236015	2759	1	1
ENSG00000127603.29	chr1:39791076:C:G	709760	0.0833333	16	17	0.0128255	0.81537	0.319586	0.649006	0.0879527	0.192444	0.00279585	-1.33365	0.430998	2863	1	1
ENSG00000183682.8	chr1:38762278:G:A	-729358	0.0931373	18	19	0.691083	-0.113859	0.285386	0.307767	0.234676	0.228485	0.000567471	-1.94296	0.538966	2838	1	1
ENSG00000237624.1	chr1:40086603:G:T	571647	0.803922	38	40	0.0734451	-0.415801	0.22894	0.00203884	-2.20398	0.688886	0.00224453	1.22627	0.387129	2874	1	1
ENSG00000243970.3	chr1:40533980:C:T	974309	0.196078	33	40	0.0638462	0.38888	0.20665	0.186034	0.324172	0.24283	0.00134079	-1.15263	0.34556	2947	1	1
ENSG00000201457.1	chr1:39846071:A:G	278563	0.117647	21	24	0.00293314	-0.978591	0.317912	0.256863	-0.268212	0.234701	3.67584e-05	1.72761	0.392967	2959	0.108768	1
ENSG00000090621.14	chr1:38993209:C:G	-583581	0.573529	71	87	0.0976351	-0.205497	0.12247	0.0576488	-0.544354	0.28223	0.00418217	0.630584	0.213248	2960	1	1
ENSG00000163909.8	chr1:39820333:C:T	180690	0.279412	53	57	0.113201	0.217235	0.135498	0.00622502	0.505008	0.179248	0.00134621	-0.735181	0.220494	2898	1	1
ENSG00000084072.17	chr1:38729044:C:T	-963138	0.107843	19	22	0.00432524	0.847829	0.287849	0.129124	0.379263	0.247088	0.000306795	-1.65494	0.436587	2891	0.886943	1
ENSG00000198754.5	chr1:39170088:G:A	-601260	0.0931373	19	19	0.0228693	0.831413	0.357635	0.166233	0.331145	0.236806	0.000107517	-2.14664	0.524092	2914	0.313305	1
ENSG00000116985.12	chr1:39467322:G:A	-321543	0.137255	27	28	0.0545642	-0.681693	0.348918	0.357034	-0.255029	0.275143	0.00445746	1.31078	0.446612	2918	1	1
ENSG00000261798.1	chr1:39753608:T:C	-35368	0.441176	74	90	0.0110696	-0.566767	0.217407	0.127973	-0.588452	0.382201	0.00733117	0.902564	0.327178	2918	1	1
ENSG00000284719.1	chr1:38931878:G:T	-867544	0.196078	37	40	0.538616	0.150821	0.244118	0.154853	0.403913	0.280986	0.00914097	-1.00285	0.374463	2922	1	1
ENSG00000043514.17	chr1:40832980:T:C	949469	0.696078	47	62	0.00151686	0.630298	0.191243	0.00290676	1.30248	0.422714	0.00172935	-0.878236	0.269956	3001	1	1
ENSG00000168389.18	chr1:39284212:G:T	-670900	0.127451	24	26	0.00344712	0.730865	0.241734	0.168024	0.260179	0.186854	0.00137646	-1.16696	0.350744	3025	1	1
ENSG00000228477.1	chr1:40410783:C:G	448103	0.0637255	13	13	0.00462689	-1.11011	0.37992	0.122137	-0.32879	0.210221	0.000605868	1.96809	0.548997	3057	1	1
ENSG00000131236.17	chr1:40851108:T:A	810875	0.0980392	19	20	0.00247651	0.51193	0.163299	0.475475	0.0986687	0.137555	0.00116104	-1.07758	0.318665	3074	1	1
ENSG00000131238.17	chr1:40893828:C:T	796101	0.127451	24	26	0.00230873	0.720491	0.22813	0.517185	0.127816	0.196382	0.00199964	-1.00675	0.314047	3000	1	1
ENSG00000117000.9	chr1:40927264:G:A	765877	0.446078	66	91	0.141975	-0.173205	0.116674	0.104854	-0.4102	0.24979	0.00226323	0.585306	0.184939	3032	1	1
ENSG00000259943.1	chr1:40035528:A:G	-222439	0.166667	32	34	0.00641843	-0.622899	0.221953	0.28253	-0.22438	0.207253	0.00169132	1.10932	0.34023	3034	1	1
ENSG00000084073.9	chr1:40930868:T:A	672632	0.416667	67	85	0.31461	0.118696	0.117223	0.0503431	0.393918	0.197955	0.00377254	-0.497902	0.16638	3034	1	1
ENSG00000049089.15	chr1:39686757:G:A	-630529	0.107843	20	22	0.0283941	0.374884	0.167643	0.0509836	0.313279	0.15788	0.00261557	-0.891365	0.285999	3147	1	1
ENSG00000084070.12	chr1:40345226:A:G	376	0.848039	27	31	0.0281979	-0.481943	0.215241	0.000905723	-2.51072	0.725638	0.000501338	1.43135	0.392924	3204	1	1
ENSG00000213172.3	chr1:40464696:C:A	99930	0.392157	60	80	0.0263033	-0.378635	0.166964	0.151878	-0.373293	0.257786	0.00222088	0.721035	0.227376	3242	1	1
ENSG00000187801.15	chr1:39456139:G:C	-993968	0.107843	20	22	0.248462	0.308906	0.265523	0.0233777	0.602447	0.26014	0.00165987	-1.42212	0.435353	3365	1	1
ENSG00000260920.2	chr1:40924241:A:T	459922	0.240196	40	49	0.559982	0.0990187	0.169103	0.252838	0.2823	0.244926	0.000558133	-0.995138	0.275657	3370	1	1
ENSG00000279667.1	chr1:40968181:A:G	495126	0.730392	47	55	0.0244444	0.503625	0.219183	0.00111675	1.83293	0.540067	0.00180788	-1.07228	0.331075	3375	1	1
ENSG00000187815.10	chr1:39979527:T:C	-497763	0.127451	23	26	0.0894997	0.542622	0.315307	0.831629	0.0524657	0.245884	0.000714459	-1.40255	0.396874	3381	1	1
ENSG00000238287.1	chr1:40857540:C:G	348879	0.196078	35	40	0.152395	0.388036	0.268311	0.0365604	0.564894	0.265235	0.00300492	-1.03377	0.336731	3438	1	1
ENSG00000164002.11	chr1:40922990:G:A	414249	0.0882353	18	18	0.00267445	1.0829	0.348287	0.578563	-0.120447	0.215861	0.00148462	-1.46606	0.443892	3438	1	1
ENSG00000117010.17	chr1:41432910:G:T	901337	0.352941	58	72	0.000111721	-0.785497	0.192289	2.77119e-05	-1.34939	0.301629	0.000620518	1.10886	0.30995	3458	1	1
ENSG00000117016.10	chr1:41389502:A:G	723820	0.289216	48	59	0.000332127	-0.603684	0.160257	0.151012	-0.327225	0.225488	0.000541327	0.895249	0.247347	3502	1	1
ENSG00000066136.20	chr1:40952286:G:A	260597	0.0637255	12	13	0.285443	0.291362	0.270767	0.000916683	0.652367	0.18875	0.000831792	-1.48806	0.426783	3434	1	1
ENSG00000272145.1	chr1:40405102:TAC:T	-286964	0.205882	39	42	0.07392	0.208402	0.11494	0.000779924	0.431175	0.122955	0.000280446	-0.603373	0.158063	3429	0.961649	1
ENSG00000117013.17	chr1:41398293:C:A	614506	0.112745	20	23	0.0405768	-0.535037	0.256626	0.0586308	-0.406719	0.211717	0.000984549	1.22792	0.3576	3414	1	1
ENSG00000179862.7	chr1:41589143:A:G	726780	0.45098	72	92	0.398474	-0.09456	0.111335	0.000797721	-0.740493	0.211585	0.000205833	0.697177	0.17838	3373	0.694276	1
ENSG00000171793.16	chr1:40931296:C:T	-48400	0.0931373	17	19	0.000851688	0.781883	0.224725	0.463006	0.114917	0.155758	0.00309128	-0.889273	0.29057	3366	1	1
ENSG00000281207.1	chr1:41678228:C:T	663638	0.107843	20	22	0.30311	-0.26231	0.252925	0.941369	0.0163928	0.222116	0.00389708	1.37918	0.462595	3312	1	1
ENSG00000171790.15	chr1:41680624:T:C	657387	0.191176	35	39	0.00258498	0.736308	0.23595	0.0673425	0.469703	0.252934	0.00327465	-1.02242	0.336224	3301	1	1
ENSG00000010803.16	chr1:41403790:T:C	161674	0.289216	49	59	0.324774	-0.156128	0.157485	0.160609	-0.305563	0.215574	0.000240077	0.946416	0.244981	3073	0.737757	1
ENSG00000204060.7	chr1:40889009:C:T	-472913	0.215686	37	44	0.00258677	0.773489	0.247883	0.241271	0.3051	0.258249	0.000318157	-1.20777	0.319534	2982	0.948745	1
ENSG00000127124.16	chr1:41852759:A:G	-183166	0.338235	55	69	0.0409137	-0.394843	0.18971	0.0554631	-0.622688	0.319928	0.00182577	0.986352	0.304848	2816	1	1
ENSG00000198815.9	chr1:41905116:C:T	-430761	0.578431	70	86	0.00157084	-0.372481	0.113406	0.00103859	-0.998576	0.292247	0.00103744	0.699504	0.204698	2932	1	1
ENSG00000227527.2	chr1:41429826:C:T	-908550	0.132353	25	27	0.00721994	-0.67238	0.243249	0.0116444	-0.563862	0.217883	5.6493e-05	1.49172	0.348748	2916	0.164734	1
ENSG00000127125.9	chr1:41809639:T:C	-646478	0.352941	58	72	0.00122443	-0.47636	0.14158	0.000722045	-0.84901	0.240463	0.00152029	0.7228	0.219358	2750	1	1
ENSG00000066185.13	chr1:43107968:A:G	651715	0.754902	48	50	0.00114044	0.761322	0.224762	0.000806382	1.79351	0.512962	0.000836434	-1.10089	0.315898	2750	1	1
ENSG00000186409.18	chr1:41507729:G:A	-955492	0.102941	21	21	0.00111666	-1.04792	0.308765	0.00660388	-0.57783	0.206645	0.00117367	1.49207	0.441691	2734	1	1
ENSG00000171960.11	chr1:41764438:A:G	-893985	0.0833333	16	17	0.346699	-0.184279	0.194567	0.400071	-0.134276	0.158635	0.00262167	1.05376	0.33819	2694	1	1
ENSG00000234917.2	chr1:41801485:T:G	-877250	0.362745	64	74	0.00132624	-0.812914	0.243457	0.00504725	-0.929747	0.321538	0.00312855	0.972981	0.318344	2698	1	1
ENSG00000285728.2	chr1:42830447:G:A	148287	0.215686	40	44	0.00770607	-0.67997	0.248113	0.272154	-0.288543	0.260777	0.00353272	1.04	0.344936	2700	1	1
ENSG00000065978.19	chr1:42673988:T:A	-8430	0.264706	49	54	0.0212489	0.366587	0.155708	0.0193029	0.451102	0.188539	0.000719086	-0.874852	0.247693	2700	1	1
ENSG00000117385.16	chr1:43010883:A:G	243799	0.0931373	18	19	0.121824	-0.471915	0.301475	0.483388	-0.153486	0.217878	0.00685493	1.29811	0.466466	2682	1	1
ENSG00000164008.16	chr1:41806958:A:C	-960291	0.0833333	14	17	0.13051	0.550018	0.359652	0.899958	0.0254657	0.201865	0.00253737	-1.27917	0.409095	2682	1	1
ENSG00000283580.3	chr1:43091608:G:A	324302	0.328431	50	67	0.0353117	-0.35552	0.165773	0.00951759	-0.648322	0.243437	0.000201823	0.951887	0.243192	2683	0.54149	1
ENSG00000274386.5	chr1:42432537:T:G	-352470	0.142157	28	29	0.0040347	0.686147	0.231069	0.00385204	0.707612	0.237024	7.80244e-05	-1.93803	0.462887	2684	0.209417	1
ENSG00000164010.15	chr1:43462784:G:C	645662	0.0735294	15	15	0.0974987	0.562637	0.335175	0.711799	0.0875835	0.236148	0.00239866	-1.95904	0.622795	2595	1	1
ENSG00000177868.12	chr1:43007582:C:T	190185	0.22549	43	46	0.00130842	-0.538553	0.161081	0.0277168	-0.425329	0.189354	0.000277185	0.941825	0.246501	2595	0.719295	1
ENSG00000228192.8	chr1:43254906:C:T	408484	0.132353	24	27	0.000604244	1.16065	0.323687	0.00600085	0.714287	0.252359	0.00173896	-1.29363	0.397862	2634	1	1
ENSG00000164011.18	chr1:42424241:T:C	-422332	0.441176	75	90	0.15148	-0.280128	0.193258	0.0314014	-0.674953	0.307603	0.00442463	0.906462	0.308581	2635	1	1
ENSG00000284138.1	chr1:43831901:A:C	879260	0.519608	72	98	0.020796	0.407412	0.172416	0.000581531	1.14324	0.31779	0.00157832	-0.790016	0.240642	2575	1	1
ENSG00000117394.23	chr1:42627663:A:G	-331205	0.0735294	15	15	0.000499124	1.07134	0.293987	0.527874	0.107096	0.168843	0.000115356	-1.8653	0.457648	2572	0.296696	1
ENSG00000227533.6	chr1:43130022:T:C	170973	0.0637255	12	13	0.210669	-0.398269	0.315378	0.00442752	-0.701309	0.238761	0.00114972	2.04598	0.604487	2572	1	1
ENSG00000243710.7	chr1:42439335:G:A	-732814	0.176471	34	36	0.0360677	-0.514549	0.24094	0.213751	-0.335843	0.267763	9.3784e-05	1.97739	0.47823	2617	0.245433	1
ENSG00000117395.12	chr1:42671669:C:A	-599267	0.117647	24	24	0.0813407	-0.379729	0.214852	0.102744	-0.300093	0.181608	0.00109862	1.23977	0.364736	2642	1	1
ENSG00000287113.1	chr1:43040806:C:T	-308038	0.338235	58	69	0.414251	0.154657	0.188348	0.0020278	1.0121	0.316169	0.0092248	-0.800937	0.299445	2600	1	1
ENSG00000234694.1	chr1:43319285:A:G	-39373	0.348039	55	71	0.00354839	-0.530858	0.176157	0.106939	-0.4564	0.279618	0.00283375	0.842259	0.272594	2596	1	1
ENSG00000117399.14	chr1:44009736:T:C	650755	0.142157	27	29	0.000300773	-0.345472	0.0909968	0.0088954	-0.203243	0.0756077	0.00135539	0.403571	0.121117	2596	1	1
ENSG00000066322.15	chr1:43990199:T:C	622125	0.259804	44	53	0.0808424	0.300068	0.169496	0.436732	0.152687	0.195247	0.00410379	-0.637619	0.215151	2599	1	1
ENSG00000159479.17	chr1:44065876:TC:T	676068	0.431373	70	88	0.00136589	0.581495	0.174645	0.00178872	0.798829	0.246381	6.56476e-05	-0.877582	0.207203	2612	0.171472	1
ENSG00000198198.17	chr1:42438633:C:T	-951249	0.166667	32	34	0.00351948	0.464077	0.153855	0.0062205	0.413137	0.146626	0.0037795	-0.664805	0.222199	2612	1	1
ENSG00000178922.16	chr1:43019727:A:G	-434262	0.0637255	12	13	0.0955589	-0.581159	0.344161	0.287507	0.235712	0.219998	0.000569099	1.85586	0.514932	2544	1	1
ENSG00000066135.13	chr1:43229982:T:C	-420167	0.132353	25	27	0.00170614	0.639256	0.196232	0.0312358	-0.371256	0.169025	0.00162372	-0.8815	0.269263	2525	1	1
ENSG00000126091.21	chr1:44031577:T:C	325753	0.284314	50	58	0.0497421	0.369857	0.185364	0.512428	0.140011	0.212692	0.00127368	-0.768923	0.229393	2563	1	1
ENSG00000236200.6	chr1:43057827:A:C	-650311	0.112745	22	23	0.115322	-0.41228	0.258692	0.0547981	-0.42064	0.215514	0.000575568	1.4063	0.39057	2560	1	1
ENSG00000117407.17	chr1:44391171:T:C	457851	0.107843	20	22	0.0622949	-0.586354	0.309716	0.0181192	-0.624089	0.258141	0.000558427	1.73472	0.480547	2546	1	1
ENSG00000237950.3	chr1:43025746:T:C	-915035	0.647059	59	72	0.00796259	-0.371887	0.136289	0.000663677	-1.0877	0.305809	0.00617023	0.551067	0.195377	2545	1	1
ENSG00000288573.1	chr1:44549609:C:T	603058	0.132353	23	27	0.037932	0.520442	0.246189	0.0658297	0.393836	0.210876	0.00290871	-0.971746	0.3154	2556	1	1
ENSG00000117408.11	chr1:43040428:GAAAC:G	-906522	0.191176	33	39	0.0590336	0.33841	0.176447	0.134105	0.303369	0.200251	0.00107958	-0.88255	0.25922	2553	1	1
ENSG00000132768.14	chr1:44470350:C:G	500350	0.348039	63	71	0.992924	0.00130075	0.146175	0.00645366	0.746815	0.266293	0.00140326	-0.839837	0.252894	2476	1	1
ENSG00000117410.14	chr1:44121840:C:T	147353	0.421569	67	86	0.0515976	0.289283	0.146182	0.0174335	0.682297	0.280458	0.00273703	-0.715358	0.230652	2480	1	1
ENSG00000117411.16	chr1:43523748:A:G	-455195	0.0882353	18	18	0.0738339	-0.335	0.184705	0.0458025	-0.277443	0.136543	0.000107621	1.23476	0.301481	2477	0.266577	1
ENSG00000159214.13	chr1:44551761:T:C	560402	0.857843	25	29	8.65339e-05	0.7408	0.178179	3.49025e-05	1.80474	0.409187	0.000122097	-0.911277	0.224476	2474	0.302069	1
ENSG00000196517.13	chr1:44420861:A:G	389394	0.45098	73	92	0.00848438	-0.500079	0.184839	0.0162341	-0.767173	0.311776	0.000366595	1.10227	0.294928	2448	0.897424	1
ENSG00000178028.14	chr1:44531425:G:C	317970	0.156863	28	32	0.878425	-0.0287257	0.187135	0.641657	-0.0936508	0.200396	0.00106906	0.99026	0.290591	2242	1	1
ENSG00000233602.1	chr1:44622957:G:A	378684	0.343137	59	70	0.00301134	-0.647044	0.210812	0.00829032	-0.847561	0.312298	0.00104097	1.01275	0.296457	2241	1	1
ENSG00000117419.16	chr1:43475681:C:T	-879579	0.357843	63	73	0.0937801	-0.299785	0.176559	0.0551747	-0.51364	0.263581	0.0063713	0.787237	0.280247	2210	1	1
ENSG00000187147.18	chr1:44853449:A:T	448255	0.0784314	16	16	0.0502147	0.544154	0.273295	0.1223	0.289705	0.185313	0.00053602	-1.70786	0.471469	2247	1	1
ENSG00000126106.14	chr1:44510214:G:A	-164267	0.127451	26	26	0.00482214	-0.943192	0.324396	0.000182185	-0.95178	0.241323	0.000807119	1.47358	0.421494	2184	1	1
ENSG00000198520.12	chr1:44532111:G:A	-142602	0.284314	51	58	0.0234107	-0.505653	0.218397	0.00907885	-0.779058	0.290626	0.000818144	1.05446	0.301976	2187	1	1
ENSG00000142945.13	chr1:44819976:C:T	80158	0.176471	33	36	0.00694763	0.263762	0.0949461	0.105612	0.150905	0.0920969	0.00190612	-0.40892	0.126937	2115	1	1
ENSG00000142937.12	chr1:44413549:A:C	-361702	0.446078	74	91	0.00420434	-0.321021	0.108628	0.00393436	-0.598562	0.200986	0.00112821	0.574176	0.169341	2159	1	1
ENSG00000225721.5	chr1:44429807:A:G	-346003	0.931373	13	14	0.00358554	-1.17218	0.38943	0.00444942	-3.03372	1.03343	0.00161837	1.82036	0.555864	2160	1	1
ENSG00000234093.3	chr1:45325482:G:A	544767	0.661765	57	69	0.0494636	0.447237	0.223863	0.0606335	0.935232	0.490768	0.0109211	-0.859623	0.329105	2150	1	1
ENSG00000142959.5	chr1:44567699:G:A	-220471	0.112745	23	23	0.169404	-0.445737	0.321171	0.102371	-0.423083	0.255755	0.00399839	1.43955	0.48428	2115	1	1
ENSG00000173846.13	chr1:44075914:T:C	-724463	0.0735294	14	15	0.0139469	-0.652911	0.259161	0.367125	0.153674	0.169336	0.00108329	1.20863	0.355108	2097	1	1
ENSG00000188396.3	chr1:45000839:T:C	194164	0.352941	61	72	0.00149881	0.584845	0.177244	0.002256	0.89273	0.281982	0.000867431	-0.989738	0.284935	2082	1	1
ENSG00000222009.8	chr1:43811427:T:C	-997055	0.338235	59	69	0.0295376	0.409894	0.184653	0.00384689	0.869466	0.291195	0.00274008	-0.863657	0.278501	2082	1	1
ENSG00000117425.14	chr1:44423493:A:G	-419760	0.308824	54	63	0.414167	-0.127159	0.154833	0.00713062	-0.666412	0.240699	0.00166877	0.914442	0.280086	2103	1	1
ENSG00000070785.17	chr1:44429807:A:G	-556915	0.931373	13	14	0.0496267	0.598763	0.29993	0.00197811	2.55436	0.795927	0.00247454	-1.34221	0.428114	2137	1	1
ENSG00000126088.14	chr1:44099522:G:A	-911428	0.0735294	14	15	0.119204	0.394604	0.250283	0.509144	0.122435	0.184548	0.000833286	-1.34701	0.386393	2164	1	1
ENSG00000126107.15	chr1:44425816:C:T	-585508	0.205882	39	42	0.11016	-0.299703	0.185328	0.00245057	-0.722734	0.230286	0.00329026	0.866182	0.284996	2165	1	1
ENSG00000281912.1	chr1:44527385:G:A	-776525	0.0637255	12	13	0.00859037	0.680838	0.252075	0.00588842	0.523515	0.184521	0.00150964	-1.81994	0.551941	2078	1	1
ENSG00000162415.7	chr1:45548641:T:C	242432	0.823529	32	36	0.184004	-0.34173	0.254789	0.00483357	-1.58737	0.546106	0.000476883	1.12189	0.306693	2075	0.989532	1
ENSG00000186603.6	chr1:45792521:T:C	465626	0.72549	49	56	0.059242	0.362617	0.189227	0.0103212	1.10717	0.420479	0.0102866	-0.6775	0.257179	2084	1	1
ENSG00000132773.12	chr1:44486910:A:G	-853142	0.205882	35	42	0.00688504	0.459283	0.165134	0.0492405	0.398483	0.199259	0.000831184	-0.829071	0.237767	2086	1	1
ENSG00000132781.18	chr1:44500051:A:G	-840842	0.367647	62	75	0.25889	0.191422	0.168226	0.0243498	0.68022	0.295836	0.00105537	-0.969053	0.284028	2091	1	1
ENSG00000070759.17	chr1:44588740:G:T	-902423	0.416667	65	85	0.026378	-0.397341	0.175302	0.238761	-0.348111	0.293072	0.000697306	0.899244	0.253914	2183	1	1
ENSG00000280670.3	chr1:45348431:T:C	-151648	0.377451	60	77	0.390428	0.178496	0.206597	0.000515626	1.25343	0.344894	0.00100445	-1.09005	0.318034	2184	1	1
ENSG00000132763.15	chr1:45235543:C:T	-264757	0.240196	43	49	0.0422686	-0.353746	0.171129	0.76127	-0.065255	0.213984	0.00141581	0.893262	0.269214	2184	1	1
ENSG00000117450.14	chr1:45317984:G:A	-205063	0.186275	29	38	0.197014	0.220132	0.169074	0.000843835	0.662916	0.190373	0.00318852	-0.862406	0.282761	2195	1	1
ENSG00000117448.13	chr1:44616768:G:A	-933775	0.230392	42	47	0.114527	-0.229868	0.143914	0.545694	-0.117522	0.193592	0.00610145	0.61912	0.219195	2192	1	1
ENSG00000132780.17	chr1:44709541:A:G	-874305	0.0882353	17	18	0.0672692	0.493533	0.265693	0.0141675	0.457231	0.181924	0.0050566	-1.0369	0.358676	2146	1	1
ENSG00000159588.15	chr1:44757244:A:G	-866813	0.20098	40	41	0.0776509	0.382376	0.213655	0.00462321	0.654699	0.22404	0.00212793	-1.07063	0.336123	2127	1	1
ENSG00000225447.1	chr1:45430376:A:G	-215821	0.137255	25	28	0.370529	0.263168	0.292071	0.00696206	0.635974	0.228992	0.00649645	-1.06784	0.381082	2127	1	1
ENSG00000234329.1	chr1:46029762:G:A	377936	0.426471	66	87	0.0467049	0.336732	0.166428	0.00157497	0.950512	0.289469	0.000471556	-0.865183	0.236296	2130	1	1
ENSG00000159592.11	chr1:46338730:A:C	650617	0.0980392	20	20	0.426799	0.287683	0.359989	0.00758667	0.631409	0.229918	0.00414373	-1.31461	0.444089	2118	1	1
ENSG00000159596.7	chr1:46510101:C:T	821920	0.303922	52	62	0.0328731	-0.384715	0.176884	0.568777	-0.125554	0.219329	0.00318686	0.659529	0.21623	2118	1	1
ENSG00000230896.1	chr1:46513671:T:C	816596	0.102941	21	21	0.99772	0.00089969	0.313838	0.396455	0.202703	0.237638	0.00657381	-1.49683	0.534987	2119	1	1
ENSG00000197429.11	chr1:45456444:G:A	-294209	0.117647	21	24	0.00242117	0.864534	0.275115	0.765333	0.05779	0.19289	0.000408445	-1.22554	0.330788	2175	0.888369	1
ENSG00000086015.22	chr1:46052616:T:A	265629	0.372549	67	76	0.0440373	0.219527	0.107128	0.0031229	0.472892	0.154692	0.00481284	-0.46005	0.15819	2150	1	1
ENSG00000117461.15	chr1:45397347:C:T	-735689	0.0637255	13	13	0.101456	0.626579	0.37774	0.726226	-0.0728576	0.207276	0.00198349	-1.65391	0.515494	2155	1	1
ENSG00000171357.6	chr1:46479133:C:T	275799	0.573529	67	87	0.00566005	-0.62551	0.219386	0.0374132	-0.850557	0.401223	0.00290704	0.938854	0.304705	2274	1	1
ENSG00000085998.14	chr1:46470405:A:G	250100	0.367647	63	75	0.0106003	0.498332	0.189974	0.162529	0.372135	0.263761	0.00256013	-0.766565	0.245392	2275	1	1
ENSG00000085999.13	chr1:46532337:T:C	285876	0.269608	49	55	0.00598462	0.294606	0.10405	0.333773	0.116718	0.119958	0.000880835	-0.473272	0.136438	2280	1	1
ENSG00000132128.16	chr1:46382758:T:C	79150	0.362745	60	74	0.000304151	0.448152	0.118146	0.00179555	0.667257	0.20588	1.31041e-05	-0.836999	0.179013	2276	0.029825	1
ENSG00000173660.12	chr1:46754387:C:T	450689	0.107843	21	22	0.334636	0.158369	0.163059	0.0554154	0.253842	0.130394	0.0208916	-0.585584	0.248011	2276	1	1
ENSG00000117481.10	chr1:47337144:G:A	996967	0.176471	33	36	0.453742	-0.19528	0.259261	0.320674	-0.290725	0.290762	0.0173682	1.02766	0.422165	2323	1	1
ENSG00000225779.1	chr1:46474620:G:A	104034	0.127451	25	26	0.0254797	0.679056	0.297726	0.111459	0.381354	0.236694	0.00516319	-1.19351	0.413898	2346	1	1
ENSG00000117480.16	chr1:46693412:T:C	299095	0.0833333	16	17	0.077752	0.73593	0.411348	0.685871	0.102438	0.25226	0.0117189	-1.37024	0.529968	2355	1	1
ENSG00000079277.21	chr1:46476802:A:G	-140041	0.0931373	19	19	0.00188024	-1.03005	0.319303	0.0557981	-0.370885	0.190823	0.00141259	1.33628	0.402642	2538	1	1
ENSG00000142961.14	chr1:46521416:A:T	-95475	0.754902	43	50	0.247157	-0.199682	0.171161	0.000528115	-1.41967	0.391423	0.002756	0.753057	0.242989	2538	1	1
ENSG00000233647.2	chr1:47636622:C:A	970247	0.142157	28	29	0.00153139	-0.841103	0.255443	0.0100063	-0.613278	0.231895	0.00160996	1.24366	0.379568	2527	1	1
ENSG00000123472.12	chr1:46488915:T:C	-184952	0.696078	51	62	0.0328061	-0.351529	0.161562	2.89749e-05	-1.54225	0.345679	0.000377037	0.817712	0.219285	2511	0.946741	1
ENSG00000159658.13	chr1:46517191:C:G	-201948	0.779412	41	45	0.0588305	-0.24917	0.12981	0.0012426	-0.959388	0.285542	0.00138777	0.578737	0.174084	2547	1	1
ENSG00000162366.8	chr1:46742409:A:G	-448635	0.264706	44	54	0.00225669	0.517226	0.163379	0.00627036	0.662425	0.235338	0.00284383	-0.831552	0.269233	2631	1	1
ENSG00000123473.15	chr1:46479598:G:A	-834549	0.784314	37	44	0.0296257	-0.234011	0.105478	0.00248297	-0.856338	0.273237	0.00188547	0.525466	0.162934	2678	1	1
ENSG00000162368.13	chr1:46824241:A:C	-509556	0.127451	26	26	0.0599638	-0.393136	0.205749	0.0599986	-0.341037	0.178508	0.000445018	1.13134	0.307514	2658	1	1
ENSG00000237424.1	chr1:47596122:G:A	161481	0.867647	27	27	0.0434491	0.555146	0.270132	0.000454222	2.57233	0.700374	0.000214294	-1.50219	0.385515	2574	0.551594	1
ENSG00000186564.6	chr1:48363754:ACTT:A	925710	0.0784314	16	16	0.141794	-0.465001	0.313088	0.706927	-0.0810888	0.214827	0.00117615	1.94414	0.575628	2563	1	1
ENSG00000117834.12	chr1:47638410:G:A	-584275	0.117647	23	24	0.00283104	-0.808739	0.261718	0.0129373	-0.568574	0.223142	0.000362615	1.41194	0.377455	2394	0.868099	1
ENSG00000272491.1	chr1:48838124:T:A	608563	0.0980392	19	20	0.00312494	-0.721378	0.235993	0.0126609	-0.521984	0.204199	0.00126332	1.42766	0.425582	2378	1	1
ENSG00000132122.12	chr1:47597160:AAGTTC:A	-875048	0.0588235	12	12	0.00026652	1.38228	0.360683	0.0888341	0.344945	0.200016	0.000214444	-1.92247	0.493397	2129	0.456551	1
ENSG00000162373.13	chr1:49014979:T:C	238010	0.122549	23	25	0.00504823	-0.486643	0.168302	0.0102612	-0.408363	0.15496	4.32979e-05	1.11149	0.255446	1726	0.0747321	1
ENSG00000186094.17	chr1:50206861:T:C	182907	0.0833333	17	17	0.718447	0.11891	0.328541	0.952337	-0.0141487	0.2359	0.0105862	-1.36829	0.521521	946	1	1
ENSG00000185104.20	chr1:50991619:T:G	31352	0.0686275	14	14	0.341249	0.327086	0.341444	0.177882	0.236077	0.173532	0.0146942	-1.11909	0.447769	1169	1	1
ENSG00000123080.12	chr1:51560273:A:T	599528	0.210784	36	43	0.0337862	-0.247115	0.114226	0.0722517	-0.184834	0.101337	0.011732	0.341111	0.131954	1170	1	1
ENSG00000203356.2	chr1:51321388:C:G	86292	0.0637255	12	13	0.0449666	-0.767526	0.376234	0.232545	-0.291982	0.242545	0.0103433	1.40832	0.535015	1140	1	1
ENSG00000123091.5	chr1:51312103:G:A	75830	0.0735294	14	15	0.79082	0.0656914	0.246756	0.224293	-0.211691	0.172726	0.00401686	1.26219	0.42484	1140	1	1
ENSG00000233406.5	chr1:50651064:C:G	-600408	0.0637255	13	13	0.0946248	0.67723	0.399901	0.0689104	0.481292	0.260687	0.0138389	-1.61193	0.639069	1147	1	1
ENSG00000227070.1	chr1:52376598:G:A	858289	0.137255	26	28	0.119693	-0.374937	0.238129	0.341408	-0.217098	0.226702	0.00198791	1.144	0.356646	1073	1	1
ENSG00000085832.17	chr1:51911097:C:T	391831	0.102941	18	21	0.0685447	-0.339951	0.183882	0.456624	0.117538	0.157052	0.00239989	0.8942	0.284289	1073	1	1
ENSG00000117859.19	chr1:51548394:T:C	-28785	0.558824	71	90	0.517282	-0.0907113	0.139405	0.0152	-0.682252	0.274416	0.00639414	0.601622	0.214268	1126	1	1
ENSG00000266993.3	chr1:52630284:A:G	836350	0.196078	37	40	0.220277	0.28405	0.229741	0.106697	0.44245	0.270881	0.00609303	-1.03867	0.367671	1282	1	1
ENSG00000078618.21	chr1:52544144:G:A	665207	0.147059	27	30	1.75669e-05	-0.941334	0.204767	0.465457	0.150592	0.205239	0.00188069	0.937474	0.290613	1320	1	1
ENSG00000198841.4	chr1:51958286:C:T	-75524	0.254902	44	52	0.15116	-0.205726	0.141816	0.0573167	-0.384244	0.198946	0.00311585	0.635153	0.207718	1411	1	1
ENSG00000117862.13	chr1:52607958:A:C	552767	0.0833333	17	17	0.364339	-0.218576	0.239449	0.65958	-0.0703914	0.159149	0.00575164	0.914431	0.321361	1442	1	1
ENSG00000134717.18	chr1:51762451:C:T	-293748	0.117647	20	24	0.438605	0.15258	0.195913	0.00019949	0.689	0.175876	0.0018174	-0.932611	0.288105	1444	1	1
ENSG00000157077.14	chr1:53113510:G:A	971416	0.313726	58	64	1.15902e-05	-1.21463	0.257975	0.315257	-0.299129	0.295814	0.000100795	1.40905	0.342475	1614	0.162683	1
ENSG00000154222.14	chr1:52752736:AT:A	386543	0.54902	68	92	0.292077	0.177652	0.1674	0.0484622	0.668544	0.33312	0.00066655	-0.825878	0.232283	1865	1	1
ENSG00000085840.13	chr1:53166133:C:T	761710	0.480392	76	98	0.000309267	-0.366699	0.0967993	0.00540419	-0.44991	0.156899	0.00279748	0.427287	0.138096	1921	1	1
ENSG00000134748.13	chr1:51966140:T:G	-438462	0.284314	47	58	0.783404	-0.0308651	0.11187	0.942985	-0.0110579	0.154085	0.00143373	0.581094	0.175346	1921	1	1
ENSG00000134744.14	chr1:53164338:G:C	610851	0.171569	31	35	0.000146366	0.750531	0.187284	0.00308534	0.528339	0.172598	1.85471e-05	-1.16992	0.255303	2141	0.0397093	1
ENSG00000272371.1	chr1:53134406:A:G	579588	0.205882	37	42	0.628439	-0.101065	0.207962	0.840649	0.0514119	0.25479	0.000264718	1.40017	0.365162	2141	0.566761	1
ENSG00000116157.6	chr1:53553176:C:CA	950805	0.0882353	16	18	0.0106194	-0.728432	0.277765	0.260653	-0.239656	0.211403	0.00890936	1.01909	0.379188	2121	1	1
ENSG00000182183.15	chr1:53326326:C:G	693158	0.210784	37	43	0.596604	-0.065485	0.12318	0.0333119	-0.319704	0.147373	0.0021101	0.560576	0.175838	2157	1	1
ENSG00000162377.6	chr1:53201206:C:T	502859	0.151961	30	31	0.00900946	-0.507544	0.189139	0.189512	-0.22695	0.171365	0.00114128	0.953703	0.281578	2237	1	1
ENSG00000162378.13	chr1:53317048:C:T	590595	0.0686275	13	14	0.271133	0.253556	0.228665	0.298862	0.179228	0.171292	0.00187128	-1.25213	0.387958	2279	1	1
ENSG00000228929.1	chr1:52621123:T:C	-151525	0.318627	55	65	0.0136904	-0.543401	0.215086	0.0023548	-1.04065	0.330187	0.00314719	1.16839	0.38253	2340	1	1
ENSG00000203995.10	chr1:52630284:A:G	-212227	0.196078	37	40	0.0866621	0.306797	0.176658	0.0264486	0.471885	0.208291	0.00154088	-0.930345	0.282717	2377	1	1
ENSG00000121310.17	chr1:53905157:T:A	977945	0.186275	34	38	0.0263696	-0.473874	0.209056	0.680316	-0.101908	0.246341	0.00058448	1.18068	0.328339	2383	1	1
ENSG00000116171.19	chr1:53107648:G:C	180372	0.583333	65	85	0.00117567	-0.459779	0.136128	0.0108236	-0.799525	0.305704	0.00084084	0.759491	0.218038	2383	1	1
ENSG00000226147.1	chr1:53110358:C:A	115632	0.196078	37	40	0.0123868	0.669251	0.260962	0.00107943	0.892413	0.262113	0.00053732	-1.41119	0.389651	2466	1	1
ENSG00000157184.7	chr1:53758597:A:C	561805	0.872549	26	26	0.00512351	-0.534115	0.185052	0.000124287	-2.34897	0.579351	0.000122636	1.29429	0.318922	2599	0.31873	1
ENSG00000236723.2	chr1:52650781:G:A	-562994	0.544118	69	93	0.0336442	0.395252	0.182551	0.00264811	1.25984	0.404764	0.000387047	-1.06548	0.286334	2631	1	1
ENSG00000162384.14	chr1:53386777:C:T	166143	0.460784	72	94	0.000119785	-0.69822	0.171761	0.00822926	-0.790133	0.290849	4.33878e-05	1.01996	0.234439	2647	0.114848	1
ENSG00000162385.11	chr1:53577041:T:G	338523	0.573529	66	87	0.185513	0.173854	0.130075	0.0213745	0.615076	0.261516	0.00257984	-0.599643	0.192115	2683	1	1
ENSG00000226754.2	chr1:52757051:A:T	-481499	0.0735294	15	15	0.0163828	-1.05582	0.429702	0.0257037	-0.569485	0.250079	0.000661897	2.02271	0.568553	2683	1	1
ENSG00000225675.2	chr1:53337121:T:C	8888	0.0686275	14	14	0.000505627	1.3415	0.368522	0.109106	0.377017	0.232434	0.000750177	-2.16926	0.616467	2878	1	1
ENSG00000157193.18	chr1:53132326:G:A	-196143	0.0882353	17	18	0.609993	-0.115554	0.225563	0.740042	-0.0616925	0.185228	0.00130184	1.27075	0.379895	2879	1	1
ENSG00000230138.2	chr1:54291728:T:C	923483	0.151961	29	31	0.146162	0.323771	0.22042	0.0176485	0.588521	0.242391	0.000713731	-1.34843	0.381526	2906	1	1
ENSG00000058804.12	chr1:53906559:C:T	68096	0.0784314	14	16	0.173794	0.235804	0.171679	0.0947887	0.211266	0.124814	7.59541e-05	-1.17145	0.279287	3438	0.26113	1
ENSG00000058799.15	chr1:54476440:T:A	586642	0.348039	60	71	0.0470555	0.344185	0.17039	0.016246	0.581458	0.23633	0.000606245	-0.912764	0.254628	3444	1	1
ENSG00000081870.11	chr1:54922633:G:C	976704	0.294118	54	60	0.00209283	-0.617956	0.193672	0.024458	-0.602239	0.262127	0.00036709	1.03006	0.275638	3573	1	1
ENSG00000116212.15	chr1:53071594:G:A	-874491	0.45098	70	92	0.0193889	-0.279843	0.117047	0.0494638	-0.447805	0.224148	0.00201385	0.58243	0.181816	3574	1	1
ENSG00000280378.1	chr1:53166133:C:T	-868747	0.480392	76	98	0.000707557	0.630093	0.178143	0.00732607	0.796617	0.288746	0.000232657	-0.984159	0.254143	3699	0.860599	1
ENSG00000116209.12	chr1:53125791:G:A	-927713	0.161765	30	33	0.137249	0.233425	0.155345	0.0204414	0.409967	0.172995	0.000930916	-1.09601	0.317555	3703	1	1
ENSG00000116205.14	chr1:54466697:A:C	413113	0.441176	65	90	0.0329017	-0.338209	0.155527	0.0390495	-0.617711	0.293939	0.000655662	0.825146	0.231746	3703	1	1
ENSG00000157211.11	chr1:55026029:T:C	872259	0.352941	55	72	0.00425564	0.684994	0.232121	0.0257277	0.748291	0.328653	0.00260976	-0.955146	0.30639	3510	1	1
ENSG00000116221.15	chr1:54301143:C:T	117102	0.377451	65	77	0.775088	-0.0272617	0.0950592	0.013789	-0.411563	0.16308	0.000748344	0.527253	0.149804	3391	1	1
ENSG00000215883.10	chr1:54651847:G:A	451811	0.147059	26	30	0.0283536	0.455136	0.203476	0.567494	0.112104	0.195182	0.00578895	-0.927926	0.326367	3400	1	1
ENSG00000198711.5	chr1:54764778:C:T	528338	0.784314	39	44	0.00731505	-0.558109	0.202255	0.000230881	-1.98821	0.513125	3.35551e-05	1.32604	0.299917	3435	0.115262	1
ENSG00000157216.15	chr1:54465172:T:C	51693	0.906863	19	19	0.00727801	0.488482	0.176905	0.00151527	1.58223	0.480024	0.00132826	-0.862189	0.258252	3516	1	1
ENSG00000243725.7	chr1:55440311:G:A	724450	0.264706	44	54	0.0108846	0.407168	0.155809	0.498544	0.156744	0.230446	0.000119674	-1.0493	0.258109	3571	0.427356	1
ENSG00000162396.6	chr1:55576288:A:C	811765	0.431373	68	88	0.0131186	-0.409703	0.161127	0.0380978	-0.59933	0.283757	0.000153868	0.946472	0.237032	3574	0.549925	1
ENSG00000006555.11	chr1:55498193:T:C	696870	0.877451	23	25	0.000976458	-0.542157	0.15777	0.000400805	-2.0907	0.563439	0.000830284	1.03731	0.297457	3595	1	1
ENSG00000116133.13	chr1:54936768:C:T	49573	0.210784	41	43	0.00937682	0.652247	0.244406	0.00520886	0.720315	0.250067	8.78265e-05	-1.57328	0.378793	3618	0.317756	1
ENSG00000162402.14	chr1:54860467:C:G	-354897	0.333333	53	68	0.0501889	0.251371	0.126234	0.295156	0.216744	0.205552	0.00111075	-0.622486	0.183321	3606	1	1
ENSG00000231090.2	chr1:54950732:C:T	-266913	0.926471	13	15	0.00768574	0.889442	0.324433	0.000125919	3.70728	0.915211	0.00016914	-1.86488	0.470265	3604	0.609581	1
ENSG00000162407.9	chr1:56796233:G:A	150932	0.0735294	15	15	0.0115394	-0.703258	0.27139	0.69041	-0.0776962	0.194297	0.00271297	1.47502	0.475134	3431	1	1
ENSG00000223416.3	chr1:57800239:A:G	-256241	0.0784314	16	16	0.00213882	1.23947	0.389334	0.138658	0.338899	0.226358	0.000332471	-1.83705	0.487711	3500	1	1
ENSG00000173406.15	chr1:57830391:A:G	-716343	0.166667	30	34	0.110643	-0.407336	0.252233	9.79341e-05	-1.10616	0.268322	0.000587602	1.26818	0.352833	3385	1	1
ENSG00000162600.12	chr1:58068909:C:T	-477893	0.75	43	51	0.0183601	-0.527487	0.218655	8.52503e-05	-2.01472	0.484096	0.00136823	1.014	0.304593	3385	1	1
ENSG00000184292.7	chr1:58764361:G:A	187109	0.627451	64	76	0.00362631	0.536758	0.178555	0.0056648	1.17361	0.411667	0.000834999	-0.953324	0.273513	3353	1	1
ENSG00000185839.3	chr1:58861332:A:G	229802	0.0637255	11	13	0.0159599	-0.83963	0.340306	0.0523082	-0.451461	0.228845	0.0030125	1.51931	0.495022	3438	1	1
ENSG00000162601.11	chr1:58167054:TA:T	-533023	0.514706	73	99	0.00476646	0.396407	0.136148	0.0891353	0.429041	0.249018	0.000431165	-0.672951	0.182443	3365	1	1
ENSG00000177606.7	chr1:58597369:C:T	-186678	0.142157	26	29	0.444873	0.0674039	0.0877477	0.782986	0.0254293	0.091986	0.00232318	-0.467807	0.148219	3304	1	1
ENSG00000234807.7	chr1:58344443:G:A	-440685	0.372549	61	76	0.003108	0.509524	0.166586	0.362263	0.253327	0.276314	0.0001161	-1.00206	0.245964	3307	0.383942	1
ENSG00000232453.7	chr1:59698537:C:T	766640	0.406863	65	83	0.256671	0.205143	0.179438	0.0125345	0.82299	0.321473	0.000307523	-1.02508	0.270474	3180	0.977922	1
ENSG00000237352.4	chr1:59699552:A:G	765909	0.156863	30	32	0.00267936	0.639766	0.205805	0.00184076	0.754807	0.233479	0.00196659	-1.27615	0.397406	3182	1	1
ENSG00000224609.8	chr1:58745704:A:T	-550787	0.245098	44	50	0.109188	-0.308861	0.19046	0.138019	-0.383301	0.255595	0.000930886	1.0488	0.303876	3066	1	1
ENSG00000172456.18	chr1:58302066:G:T	-994572	0.205882	35	42	0.254419	-0.17913	0.155938	0.0260441	-0.478722	0.210721	0.00450381	0.812952	0.27733	3066	1	1
ENSG00000134709.12	chr1:59721311:CAG:C	-93475	0.0931373	18	19	0.014142	-0.734533	0.292178	0.0905399	-0.374332	0.218237	0.00216184	1.37457	0.432251	2595	1	1
ENSG00000134716.11	chr1:59736398:T:C	-190375	0.303922	55	62	0.00805252	-0.635525	0.233257	0.00387041	-0.931213	0.312093	0.00373237	1.03261	0.344636	2603	1	1
ENSG00000162599.17	chr1:60755875:T:TA	-109384	0.171569	30	35	0.00765114	0.40977	0.149379	0.0442206	0.39386	0.192373	0.00136368	-1.06296	0.319196	2719	1	1
ENSG00000162604.12	chr1:62433313:C:T	707890	0.151961	29	31	0.102696	0.298324	0.180512	0.0535987	0.306418	0.156192	0.00346178	-0.756251	0.25025	3113	1	1
ENSG00000132849.20	chr1:61235516:TA:T	-506890	0.0980392	19	20	0.364536	-0.202158	0.221556	0.202478	-0.204117	0.158712	0.000463062	1.22676	0.334545	3080	1	1
ENSG00000271200.1	chr1:61779598:T:C	37174	0.230392	41	47	0.277753	-0.219978	0.201162	0.0153802	-0.61185	0.246551	0.00170704	0.966089	0.296575	3080	1	1
ENSG00000240563.2	chr1:61943203:T:A	-251646	0.357843	59	73	0.113419	-0.277893	0.173439	0.548012	-0.188457	0.312246	0.000546264	1.08278	0.299389	3459	1	1
ENSG00000162607.13	chr1:63106465:G:A	670168	0.25	46	51	0.0332159	-0.194102	0.0894239	0.00242962	-0.354286	0.112784	0.000131157	0.580126	0.143629	3402	0.446195	1
ENSG00000116641.18	chr1:61875054:G:A	-813332	0.656863	53	70	0.000904441	-0.549076	0.158671	0.000333133	-1.24793	0.33136	0.000386177	0.831342	0.223372	3450	1	1
ENSG00000235545.1	chr1:63038406:C:T	349924	0.519608	74	98	0.00332046	-0.556926	0.18343	0.00018322	-1.48645	0.377046	0.000551397	0.985013	0.272572	3450	1	1
ENSG00000125703.15	chr1:63017766:A:G	233634	0.186275	35	38	0.000391329	-0.841181	0.226257	0.179544	-0.303016	0.223601	1.54428e-05	1.5888	0.343027	3509	0.0541886	1
ENSG00000088035.18	chr1:64320156:A:T	952581	0.151961	26	31	0.101573	-0.391785	0.236275	0.0531922	-0.525945	0.267624	0.00174528	1.18124	0.363429	3301	1	1
ENSG00000203965.13	chr1:64189625:G:A	666253	0.151961	28	31	0.457968	0.197628	0.264861	0.982605	0.00520777	0.238037	0.00199631	-1.19649	0.37317	3315	1	1
ENSG00000116652.6	chr1:64151714:A:C	604632	0.671569	56	67	0.00582295	-0.495255	0.174317	0.000951211	-1.34074	0.389227	0.000110537	0.997829	0.244086	3363	0.371736	1
ENSG00000079739.17	chr1:63079319:C:A	-514092	0.0833333	16	17	0.0133577	-0.874695	0.344933	0.706009	0.0834206	0.220281	0.00348539	1.29391	0.428495	3437	1	1
ENSG00000142856.16	chr1:63014009:C:T	-579712	0.205882	37	42	0.90532	0.0230164	0.192835	0.0860637	0.378148	0.21732	1.24278e-05	-1.31721	0.28087	3437	0.0427142	1
ENSG00000244256.3	chr1:62887759:G:T	-767984	0.357843	59	73	0.124443	0.262159	0.168669	0.000962359	0.909551	0.264331	0.000915372	-0.902316	0.261035	3486	1	1
ENSG00000185483.12	chr1:64052553:T:A	278536	0.647059	59	72	0.0215702	0.298052	0.126922	6.65383e-05	1.29563	0.306179	0.000217506	-0.808202	0.207645	3488	0.758661	1
ENSG00000158966.16	chr1:63699074:G:T	-771055	0.22549	38	46	0.0178478	-0.545234	0.224971	0.542199	-0.177153	0.289293	0.000358748	1.22955	0.328414	3376	1	1
ENSG00000162437.14	chr1:64644864:G:A	-100231	0.102941	19	21	0.820174	0.0613562	0.268938	0.914704	0.023146	0.215355	0.00794764	1.12894	0.413632	3351	1	1
ENSG00000226891.9	chr1:64839400:A:AG	-163089	0.112745	21	23	0.0334608	0.582681	0.26883	0.230209	0.265776	0.219662	0.00299789	-1.28789	0.419397	3470	1	1
ENSG00000162434.13	chr1:64682629:T:G	-385125	0.127451	22	26	0.0133813	0.383123	0.151123	0.00116476	0.455922	0.134868	0.000452695	-0.802906	0.218548	3451	1	1
ENSG00000162433.15	chr1:65970992:A:G	823443	0.0588235	12	12	0.565738	0.16667	0.288873	0.175829	-0.224258	0.164054	3.31803e-05	-1.84475	0.416945	3326	0.110358	1
ENSG00000116675.16	chr1:64406037:C:T	-842182	0.436274	69	89	0.0273278	0.379976	0.168725	0.000542471	1.05667	0.291998	0.000395554	-0.979365	0.263655	3293	1	1
ENSG00000213625.9	chr1:64614350:T:C	-806237	0.191176	35	39	0.145433	0.339053	0.230401	0.000236618	0.946046	0.244615	0.000851289	-1.1999	0.344854	3095	1	1
ENSG00000116678.20	chr1:65974626:C:T	553974	0.132353	23	27	0.0165409	-0.64239	0.261841	0.0233088	-0.585536	0.252707	4.85308e-06	1.76786	0.358052	3095	0.0150203	1
ENSG00000184588.18	chr1:66732261:G:A	939747	0.632353	63	75	0.00477634	0.331361	0.113836	0.0758388	0.438358	0.243402	0.00264233	-0.506676	0.162748	3541	1	1
ENSG00000152763.17	chr1:66522903:T:G	-401953	0.205882	35	42	0.0266117	0.583851	0.258001	0.0370503	0.593156	0.279252	0.00229118	-1.10582	0.349858	3376	1	1
ENSG00000198160.14	chr1:66480611:C:G	-444284	0.0931373	19	19	0.165624	-0.338932	0.242022	0.276531	-0.202192	0.184424	0.000705929	1.27975	0.361744	3376	1	1
ENSG00000116704.8	chr1:67919296:C:A	865148	0.583333	65	85	0.00256504	0.501094	0.160443	0.0253403	0.738739	0.323575	0.000494909	-0.792725	0.217379	3481	1	1
ENSG00000081985.12	chr1:67467813:C:T	160449	0.107843	22	22	0.108429	-0.403461	0.248252	0.00426748	-0.58988	0.199955	0.0012824	1.26501	0.377637	3532	1	1
ENSG00000142864.14	chr1:67221440:TCTC:T	-208975	0.0784314	13	16	0.821125	0.0309973	0.136604	0.114343	0.170178	0.106489	0.00074337	-0.717966	0.203869	3593	1	1
ENSG00000116717.13	chr1:68176381:A:G	491180	0.0931373	18	19	0.0533687	0.256166	0.130448	0.0692929	0.196941	0.106821	0.00439308	-0.594209	0.202112	3171	1	1
ENSG00000116729.14	chr1:68655608:T:C	422488	0.0980392	19	20	7.91896e-05	1.22184	0.292121	0.0403282	0.482488	0.231126	6.78043e-05	-1.72138	0.4073	2940	0.199345	1
ENSG00000229133.1	chr1:67418758:CA:C	-824297	0.602941	67	81	0.310872	-0.201338	0.197298	0.00305284	-1.22859	0.400887	0.0026136	0.91811	0.294557	2956	1	1
ENSG00000024526.17	chr1:68101735:G:A	-395486	0.22549	44	46	0.00402452	-0.256218	0.0862595	0.0058003	-0.274948	0.0967274	0.000585042	0.47976	0.133429	2915	1	1
ENSG00000066557.6	chr1:69535561:C:A	-670018	0.0588235	11	12	0.350595	0.288647	0.307249	0.375714	0.166875	0.187233	0.00164039	-1.42699	0.43633	2911	1	1
ENSG00000116754.13	chr1:70834005:T:C	628323	0.352941	60	72	0.00564078	0.40835	0.143161	0.141115	0.325016	0.218456	0.00091642	-0.754825	0.218389	2910	1	1
ENSG00000118454.13	chr1:70850755:TC:T	496021	0.176471	34	36	0.0016845	-0.690539	0.211704	0.0110468	-0.543761	0.20852	0.00239749	0.983999	0.312806	2813	1	1
ENSG00000197568.14	chr1:69513150:T:C	-841655	0.656863	58	70	0.25929	0.204459	0.179836	0.14343	0.60417	0.408486	0.00891502	-0.696364	0.25913	2813	1	1
ENSG00000116761.12	chr1:69630931:G:A	-780287	0.107843	21	22	0.000978123	-1.08428	0.315579	0.144821	-0.361105	0.245008	0.000756759	1.5415	0.438406	2770	1	1
ENSG00000132485.14	chr1:70375659:A:G	-705630	0.127451	25	26	0.0792119	0.308192	0.173126	0.00554651	0.414355	0.144963	0.00184973	-0.762477	0.235967	2414	1	1
ENSG00000229956.11	chr1:71371041:T:C	289717	0.27451	48	56	0.0867694	0.39993	0.230365	0.00721178	0.838017	0.303128	0.000846274	-1.14622	0.329252	2414	1	1
ENSG00000233994.2	chr1:71945261:G:A	-329291	0.142157	26	29	0.0856998	0.407733	0.234045	0.0482109	0.510375	0.254016	0.00261076	-1.5458	0.49588	2070	1	1
ENSG00000162620.16	chr1:73784319:T:C	-413868	0.0735294	15	15	0.303633	0.423397	0.408693	0.730682	-0.0845043	0.244557	0.00344122	-1.56786	0.51847	2433	1	1
ENSG00000254685.6	chr1:74552342:G:A	354130	0.0686275	14	14	0.0333319	-0.644755	0.297245	0.00296245	-0.593173	0.192913	0.00154152	1.55109	0.471371	2433	1	1
ENSG00000116783.15	chr1:73722863:A:G	-512524	0.867647	25	27	0.000534568	0.949638	0.262096	0.0119796	1.60386	0.622325	0.000281166	-1.33666	0.350228	2483	0.698136	1
ENSG00000178965.14	chr1:74572173:CCCT:C	-101619	0.0735294	13	15	0.000662037	-1.25267	0.352114	0.58374	0.117773	0.213985	0.00105021	1.55192	0.454658	2681	1	1
ENSG00000272864.1	chr1:74580045:C:A	-119288	0.441176	66	90	0.000138298	-0.696233	0.173029	0.0939214	-0.539765	0.318035	0.00420755	0.750996	0.254148	2700	1	1
ENSG00000162623.16	chr1:74683828:A:G	-49324	0.666667	54	68	0.234681	-0.183646	0.153257	0.000879947	-1.24355	0.358466	0.00209742	0.721843	0.226282	2725	1	1
ENSG00000116791.14	chr1:74713445:G:A	-19963	0.720588	51	57	5.29999e-06	-0.705837	0.143624	0.00378721	1.22603	0.409876	0.00276109	-0.759559	0.245136	2725	1	1
ENSG00000137968.16	chr1:74898858:GA:G	-712258	0.25	46	51	3.86581e-05	-0.874346	0.19951	0.0293591	-0.542319	0.244032	0.00158311	0.987764	0.300967	3406	1	1
ENSG00000230863.3	chr1:76363469:G:A	639420	0.181373	34	37	0.24029	-0.275446	0.232658	0.101689	-0.423826	0.255686	0.00106884	1.25892	0.369423	3476	1	1
ENSG00000117054.14	chr1:76360594:C:T	636247	0.112745	23	23	0.0586879	0.554467	0.288694	0.669342	0.082014	0.19127	0.00394719	-1.15942	0.38946	3479	1	1
ENSG00000181227.3	chr1:75890963:G:A	146187	0.436274	66	89	0.0488048	0.355164	0.177246	0.0055862	0.831326	0.291098	0.000786479	-0.87525	0.249775	3513	1	1
ENSG00000137955.16	chr1:74810404:T:C	-975793	0.588235	64	84	0.212594	-0.130417	0.103714	0.00667746	-0.603707	0.216206	0.00220204	0.486536	0.153291	3533	1	1
ENSG00000057468.7	chr1:75362848:G:A	-434034	0.372549	63	76	0.0457057	-0.45369	0.22318	0.015594	-0.830604	0.335424	0.00289027	0.979695	0.317758	3537	1	1
ENSG00000184005.11	chr1:76998889:C:T	924143	0.715686	49	58	0.081304	0.275201	0.155691	0.00115065	1.25634	0.371216	0.00203711	-0.779309	0.243563	3492	1	1
ENSG00000272855.1	chr1:77489119:A:G	852242	0.151961	29	31	0.0271585	0.600103	0.266168	0.0696349	0.467685	0.253992	0.00022148	-1.57027	0.403989	3589	0.794892	1
ENSG00000226415.1	chr1:77038535:G:A	338746	0.0882353	16	18	0.0564488	-0.574535	0.296406	0.117335	-0.37673	0.237715	0.000303111	1.69752	0.447394	3452	1	1
ENSG00000226084.5	chr1:76133151:C:T	-995963	0.29902	51	61	0.144351	-0.311123	0.210845	0.00709698	-0.750198	0.270795	0.00431742	0.806791	0.273857	2911	1	1
ENSG00000142892.15	chr1:77003851:C:T	-215579	0.397059	62	81	0.0810094	-0.256333	0.144873	0.0510452	-0.504396	0.254264	0.00348067	0.68444	0.226627	2915	1	1
ENSG00000036549.13	chr1:76756332:G:C	-927087	0.0784314	16	16	0.0359458	0.582372	0.272514	0.837028	-0.0341191	0.16528	0.00328902	-1.17152	0.385442	2697	1	1
ENSG00000077254.14	chr1:77310168:T:C	-449684	0.308824	51	63	0.051936	-0.253777	0.128431	0.00999933	-0.515607	0.194944	0.00056078	0.715072	0.198157	2687	1	1
ENSG00000180488.15	chr1:78486973:G:A	707349	0.588235	67	84	0.000572657	0.446813	0.124039	0.00234963	0.76054	0.241256	0.000417015	-0.62859	0.169952	2707	1	1
ENSG00000219201.4	chr1:77045472:C:A	-766309	0.308824	50	63	0.000879952	-0.70531	0.203314	0.0518128	-0.531781	0.268977	1.35079e-05	1.2903	0.276443	2735	0.0369442	1
ENSG00000235613.2	chr1:76858612:C:T	-988498	0.107843	21	22	0.000414107	0.846152	0.228643	0.100874	0.305372	0.183777	0.00367876	-1.05126	0.350281	2693	1	1
ENSG00000162614.18	chr1:77600128:TA:T	-288385	0.676471	54	66	0.00454363	0.565835	0.193231	0.00336228	1.36637	0.450662	0.00264066	-0.918079	0.294873	2812	1	1
ENSG00000235927.4	chr1:77007735:T:G	-881804	0.220588	38	45	0.153466	-0.315401	0.218664	0.0225702	-0.617969	0.265215	0.0106622	0.817849	0.31204	2814	1	1
ENSG00000162613.16	chr1:77373780:A:G	-605330	0.161765	33	33	0.078739	-0.176409	0.0989378	0.694929	-0.038792	0.0985245	0.00060838	0.588188	0.164133	2796	1	1
ENSG00000162616.9	chr1:77267855:T:G	-711320	0.730392	47	55	0.174408	0.185551	0.135287	0.0479058	0.676677	0.336313	0.0049804	-0.609429	0.210421	2796	1	1
ENSG00000137960.6	chr1:77288642:C:G	-690900	0.166667	29	34	0.456086	0.166978	0.222845	0.0501269	0.474449	0.238193	0.00372993	-0.94195	0.314354	2797	1	1
ENSG00000273338.1	chr1:77305557:C:T	-698997	0.857843	27	29	0.200786	0.23395	0.18122	0.0030012	1.55069	0.505037	0.00126472	-0.940641	0.280432	2851	1	1
ENSG00000137959.16	chr1:79189579:G:T	569657	0.892157	20	22	0.541153	-0.145976	0.237764	0.00232189	-1.87906	0.595325	0.00319976	1.02429	0.335971	2750	1	1
ENSG00000137965.11	chr1:78314087:G:T	-335709	0.254902	45	52	0.0759655	-0.30467	0.169245	0.00984574	-0.58588	0.221033	0.00261097	0.806518	0.258727	2813	1	1
ENSG00000238015.2	chr1:78861288:T:G	195016	0.72549	46	56	0.24699	-0.207569	0.177858	0.0036141	-1.32172	0.439508	0.00229027	0.819884	0.259382	2851	1	1
ENSG00000234184.6	chr1:79969942:C:T	-565813	0.107843	21	22	0.000773992	1.36448	0.388836	0.0155096	0.58319	0.23531	0.00187517	-1.6232	0.503034	3514	1	1
ENSG00000233008.6	chr1:84000316:T:C	139293	0.215686	37	44	0.00105321	0.730801	0.214156	0.0222628	0.619861	0.265397	0.00216155	-1.04849	0.329708	2775	1	1
ENSG00000271576.1	chr1:83794943:G:A	-282988	0.284314	51	58	0.0344501	-0.348273	0.161602	0.0815554	-0.379471	0.214861	5.48335e-05	1.06018	0.247378	2890	0.158469	1
ENSG00000142875.19	chr1:84802560:C:T	724498	0.661765	58	69	0.0548029	0.266823	0.136709	8.49494e-05	1.33202	0.31998	0.000865723	-0.7507	0.21608	2890	1	1
ENSG00000203943.8	chr1:84787666:G:A	489300	0.740196	45	53	0.325921	0.202778	0.20503	0.00202348	1.6601	0.518484	0.00200213	-0.978142	0.305162	2960	1	1
ENSG00000117133.11	chr1:83487437:C:T	-991822	0.171569	35	35	0.00641325	-0.576915	0.205547	0.0386979	-0.402066	0.19097	0.000735197	1.12684	0.31966	2958	1	1
ENSG00000122432.18	chr1:84824814:A:C	318514	0.117647	22	24	0.0112397	0.881523	0.338889	0.0547195	0.487669	0.249773	0.00245498	-1.55357	0.495111	2963	1	1
ENSG00000174021.11	chr1:84568427:C:G	61846	0.289216	51	59	0.699503	0.0402597	0.103892	0.0020009	0.486654	0.151818	0.000473275	-0.625252	0.170818	2967	1	1
ENSG00000284882.1	chr1:84888880:G:A	314751	0.289216	48	59	0.00183151	-0.659415	0.203868	0.110093	-0.486657	0.300878	0.0034437	0.901668	0.298194	2962	1	1
ENSG00000117151.13	chr1:84390566:T:C	-183914	0.0735294	14	15	0.917237	-0.0292662	0.280665	0.158804	0.301223	0.211583	0.000633028	-1.65264	0.462744	2964	1	1
ENSG00000117155.16	chr1:85103674:G:A	412871	0.377451	59	77	0.0279697	0.305699	0.136324	0.120782	0.361762	0.230448	0.00149085	-0.659077	0.199636	2928	1	1
ENSG00000171517.6	chr1:84882719:T:C	-10487	0.147059	28	30	0.199296	-0.376726	0.29084	0.000668199	-0.917847	0.258206	0.00281575	1.28966	0.417105	2861	1	1
ENSG00000153898.13	chr1:84781985:G:A	-215128	0.431373	72	88	0.251965	-0.205891	0.178302	0.193771	-0.366963	0.279787	0.00117892	0.886866	0.262645	3014	1	1
ENSG00000097096.9	chr1:85504902:C:G	303886	0.112745	22	23	0.00619387	-0.811588	0.287883	0.00397296	-0.705642	0.23721	0.00308084	1.32523	0.432857	3439	1	1
ENSG00000162642.14	chr1:84947592:C:A	-312080	0.176471	31	36	0.822117	-0.0444599	0.197045	0.302523	0.196949	0.18967	0.00112341	-0.812397	0.239503	3461	1	1
ENSG00000223653.6	chr1:85427034:C:T	150646	0.122549	24	25	0.00683299	0.743215	0.266959	0.168941	0.328213	0.23623	0.000669374	-1.45897	0.410495	3443	1	1
ENSG00000142867.14	chr1:84873758:G:T	-402874	0.122549	23	25	0.0290184	0.560657	0.251733	0.455095	0.154	0.205073	0.00139357	-1.13986	0.343006	3443	1	1
ENSG00000153904.20	chr1:86105464:G:A	527101	0.25	47	51	0.0711339	-0.394685	0.21552	0.00760921	-0.844357	0.307581	0.0017926	1.09731	0.338515	3550	1	1
ENSG00000142871.17	chr1:84916479:A:T	-664282	0.54902	66	92	0.00635547	0.374902	0.133419	6.16414e-05	1.23017	0.289248	4.55317e-05	-0.853175	0.196707	3553	0.161774	1
ENSG00000117174.11	chr1:86481284:G:A	772851	0.0735294	15	15	0.00593741	0.965835	0.340777	0.0124914	0.558653	0.218108	0.000271512	-1.87279	0.489376	3555	0.965224	1
ENSG00000285210.1	chr1:85564941:A:G	-755770	0.235294	43	48	0.0464709	-0.547946	0.270522	0.0191577	-0.686896	0.286731	0.00234184	1.05582	0.334806	3195	1	1
ENSG00000122417.15	chr1:86063359:C:G	-332983	0.142157	28	29	0.0109212	0.653377	0.250144	0.821906	-0.0445658	0.197276	0.00478076	-0.937351	0.322053	3229	1	1
ENSG00000016602.9	chr1:87013814:G:A	466736	0.803922	35	40	0.00233809	-0.662486	0.210043	5.01512e-05	-2.10672	0.488743	0.000113099	1.16628	0.28575	3123	0.35321	1
ENSG00000236915.2	chr1:87232446:G:T	536135	0.813725	33	38	0.344158	0.212569	0.223249	0.00126345	2.18451	0.651205	0.00128192	-1.23668	0.369166	3154	1	1
ENSG00000261737.1	chr1:87182817:T:A	478355	0.495098	75	101	0.0534861	0.369689	0.188353	0.0319569	0.728937	0.333325	0.000740627	-0.916223	0.260081	3161	1	1
ENSG00000097033.14	chr1:87689486:T:C	984916	0.656863	54	70	0.000360673	-0.464673	0.124168	0.000245319	-1.06245	0.275472	0.000633552	0.637775	0.178592	3161	1	1
ENSG00000183291.17	chr1:87378808:C:G	464384	0.504902	70	101	0.423504	0.0810428	0.100689	0.0244219	0.586569	0.255239	0.00313067	-0.545762	0.178578	3059	1	1
ENSG00000153936.17	chr1:87770167:C:T	855532	0.112745	20	23	0.00129504	0.744678	0.222513	0.441075	0.14615	0.188677	0.0010665	-1.08251	0.317591	3059	1	1
ENSG00000267272.5	chr1:86214151:A:G	-915614	0.107843	20	22	0.0228401	-0.635567	0.27333	0.0050349	-0.712856	0.246457	0.00163183	1.61604	0.49388	2783	1	1
ENSG00000143013.13	chr1:86468493:T:G	-860387	0.593137	65	83	2.83989e-05	-0.75064	0.168042	0.00802936	-0.88863	0.326029	0.00383088	0.742259	0.248472	2677	1	1
ENSG00000065243.20	chr1:89061986:TA:T	377764	0.323529	52	66	0.127493	0.178503	0.11579	0.0120106	0.457699	0.177663	0.00148852	-0.59087	0.178949	2814	1	1
ENSG00000241975.1	chr1:88252472:G:A	-576630	0.254902	45	52	0.0208053	-0.345207	0.146103	0.00605424	-0.58792	0.207945	0.000353033	0.93932	0.250571	2680	0.946129	1
ENSG00000137947.12	chr1:88063205:AT:A	-828739	0.22549	40	46	0.000160684	-0.435555	0.109423	0.419841	-0.102735	0.126633	0.000146441	0.628581	0.156859	2710	0.396855	1
ENSG00000137944.18	chr1:88252472:G:A	-740481	0.254902	45	52	0.0196851	-0.324958	0.13626	0.507131	0.129278	0.193937	4.55438e-05	1.01356	0.233691	2628	0.119689	1
ENSG00000213516.10	chr1:89842645:CTG:C	849685	0.205882	39	42	0.235333	0.203047	0.169686	0.506994	0.130617	0.195883	0.000329173	-1.02287	0.271344	2628	0.865067	1
ENSG00000117226.12	chr1:89815209:GT:G	792315	0.284314	48	58	0.178583	-0.23921	0.176123	0.121205	-0.403043	0.257042	0.00369875	0.820029	0.273403	2652	1	1
ENSG00000117228.10	chr1:89971852:C:T	906622	0.0833333	17	17	0.000647328	-1.03159	0.289405	0.065848	-0.319479	0.171074	0.00197057	1.37209	0.42737	2608	1	1
ENSG00000234518.2	chr1:89969519:C:G	864752	0.0931373	18	19	0.0289909	-0.711631	0.319464	0.00115756	-0.690184	0.204046	0.00175254	1.41084	0.434249	2655	1	1
ENSG00000162645.13	chr1:90135115:GT:G	984659	0.897059	19	21	0.00375127	0.707955	0.236418	0.00571091	1.68623	0.592072	0.000848868	-1.09774	0.315411	2728	1	1
ENSG00000213512.3	chr1:89472295:A:G	296286	0.156863	30	32	0.253386	-0.241483	0.209757	0.217723	-0.25934	0.208584	0.000196864	1.28444	0.327545	2791	0.549446	1
ENSG00000284734.1	chr1:88776734:T:C	-421980	0.0735294	15	15	0.0320237	0.672146	0.307479	0.651197	-0.0913692	0.201267	0.00194277	-1.80457	0.561261	2811	1	1
ENSG00000162654.9	chr1:89971852:C:T	772910	0.0833333	17	17	0.00102312	-1.05698	0.308912	0.0323537	-0.398386	0.182606	0.000673061	1.62055	0.456176	2811	1	1
ENSG00000154451.14	chr1:88871974:C:A	-400830	0.107843	21	22	0.0801624	0.441321	0.248712	0.896463	0.0253176	0.193879	0.00238635	-1.25596	0.399063	2750	1	1
ENSG00000183347.15	chr1:89726475:G:A	362416	0.196078	35	40	0.000493433	0.711001	0.19492	0.068484	0.443489	0.239833	0.00129019	-1.08945	0.325416	2720	1	1
ENSG00000197147.13	chr1:88873739:C:T	-651097	0.921569	15	16	0.0108896	0.742063	0.28398	0.000111867	3.11883	0.763555	8.05341e-05	-1.71528	0.41056	2652	0.213577	1
ENSG00000286548.1	chr1:90065680:A:G	540208	0.362745	59	74	0.0304612	-0.386754	0.175243	0.00858372	-0.718975	0.266167	0.000833612	0.851523	0.244269	2652	1	1
ENSG00000231999.7	chr1:89215784:C:A	-417132	0.676471	52	66	0.0200431	0.318752	0.134061	6.92214e-05	1.57566	0.373335	0.00330121	-0.677455	0.222983	2645	1	1
ENSG00000171488.15	chr1:90116930:A:G	483858	0.151961	29	31	0.0759445	0.416752	0.23149	1.92053e-06	1.06025	0.204821	0.00228322	-1.05763	0.334487	2645	1	1
ENSG00000231613.1	chr1:89853571:C:T	64657	0.112745	22	23	0.0397976	-0.613377	0.29302	0.621061	-0.121088	0.243903	0.00489654	1.38874	0.478516	2817	1	1
ENSG00000272931.1	chr1:90441425:C:T	620557	0.411765	66	84	0.00120693	0.581633	0.172633	0.0012305	0.917569	0.272841	0.000586216	-0.890864	0.247806	2867	1	1
ENSG00000171492.14	chr1:90617946:C:T	796932	0.235294	42	48	0.0135297	-0.455261	0.179877	0.323035	-0.217666	0.218765	0.000649018	0.926403	0.259955	2863	1	1
ENSG00000228175.3	chr1:90124162:C:T	129841	0.627451	60	76	0.387232	-0.11956	0.137448	0.0012133	-1.27161	0.377612	0.00108199	0.811526	0.238409	2719	1	1
ENSG00000162664.17	chr1:89901905:T:A	-93205	0.107843	20	22	0.00711085	-0.478482	0.172759	0.773394	-0.0427171	0.147805	7.89283e-05	1.0981	0.262478	2708	0.213738	1
ENSG00000232882.1	chr1:91107816:G:A	214204	0.294118	53	60	0.106103	0.312526	0.191008	0.000472943	1.00745	0.27522	0.000120208	-1.31103	0.322591	3314	0.398368	1
ENSG00000122482.21	chr1:90487779:G:A	-534493	0.151961	31	31	0.00232597	0.560494	0.177609	0.517558	0.0993231	0.152741	4.3577e-05	-1.11094	0.255423	3337	0.145417	1
ENSG00000097046.13	chr1:91101653:G:A	-399198	0.112745	22	23	0.00280139	0.636349	0.205695	0.0832676	0.302347	0.172171	0.00157245	-0.975551	0.297048	3009	1	1
ENSG00000189195.14	chr1:92854577:A:G	774272	0.936275	13	13	0.00898373	-0.804725	0.299768	0.000115949	-3.79265	0.930854	0.000539828	1.75272	0.484142	2804	1	1
ENSG00000174842.17	chr1:91405069:C:T	-893918	0.137255	25	28	0.0193632	-0.616978	0.258001	0.380597	-0.186322	0.211217	0.000144794	1.27871	0.318834	2520	0.364881	1
ENSG00000122484.9	chr1:93055622:G:A	756563	0.0588235	12	12	0.00335517	1.32186	0.435877	0.487429	0.152054	0.21786	0.000217847	-2.14507	0.551181	2520	0.548975	1
ENSG00000162676.12	chr1:92849641:T:C	362716	0.838235	28	33	0.305551	-0.162324	0.157314	0.0486774	-0.753044	0.375593	0.00357643	0.631535	0.209753	2455	1	1
ENSG00000229992.1	chr1:93623093:T:C	975463	0.254902	42	52	0.199663	-0.259049	0.200156	0.0227119	-0.700498	0.30096	0.00847544	0.904587	0.334305	2211	1	1
ENSG00000067208.14	chr1:93131017:A:G	338613	0.0931373	17	19	0.382441	-0.221575	0.252159	0.297616	-0.209081	0.199305	0.0119648	1.081	0.41937	2112	1	1
ENSG00000122406.14	chr1:93780427:G:C	948414	0.147059	26	30	0.00343504	-0.289855	0.0958318	0.20112	-0.131756	0.102136	0.000537174	0.536547	0.148145	2114	1	1
ENSG00000207523.1	chr1:92235609:G:A	-605110	0.0735294	14	15	0.017674	1.12187	0.462165	0.695111	0.0939066	0.238656	0.000535308	-1.98407	0.54766	2108	1	1
ENSG00000154511.12	chr1:92963690:T:G	2168	0.769608	36	47	0.000495551	-0.515408	0.141349	0.00068257	-1.23188	0.34719	0.000540907	0.746612	0.206267	2094	1	1
ENSG00000143033.18	chr1:94011676:T:G	932441	0.911765	17	18	0.00477008	-0.653424	0.224442	0.000225959	-2.13274	0.549528	7.78852e-05	1.18997	0.284182	2271	0.176877	1
ENSG00000122483.17	chr1:93069648:C:T	-110271	0.254902	46	52	0.000918461	-0.646692	0.187141	0.0489462	-0.487011	0.243202	0.00129393	0.934352	0.279166	2393	1	1
ENSG00000117500.13	chr1:93817537:A:G	637021	0.323529	52	66	0.389363	0.11247	0.129883	6.90911e-05	0.807702	0.191351	0.000517389	-0.676335	0.186153	2391	1	1
ENSG00000117505.13	chr1:93726469:C:T	380562	0.0833333	17	17	0.00461646	0.91268	0.312268	0.695886	-0.0802905	0.204599	0.00146568	-1.46246	0.442246	2429	1	1
ENSG00000223745.8	chr1:93638924:G:A	292899	0.147059	27	30	0.0156844	-0.585384	0.236611	0.978754	0.00628901	0.235345	0.00234131	1.14013	0.361532	2429	1	1
ENSG00000137942.16	chr1:93058274:T:G	-389857	0.877451	24	25	0.00494277	0.813205	0.280523	0.000763036	2.43979	0.694389	0.000193816	-1.56379	0.398319	2420	0.469034	1
ENSG00000224093.5	chr1:94243917:TAAC:T	651718	0.877451	24	25	0.0407834	0.693776	0.333116	0.00353649	2.45341	0.813818	0.00251388	-1.40595	0.449198	2488	1	1
ENSG00000137936.18	chr1:93066402:C:T	-780748	0.0735294	14	15	0.0078614	0.750014	0.274397	0.358701	0.159133	0.172283	0.00194245	-1.15606	0.359555	2820	1	1
ENSG00000260464.1	chr1:94783750:C:T	936576	0.196078	35	40	0.0381473	0.389121	0.184281	4.99088e-05	0.919794	0.213319	1.66211e-05	-1.21408	0.263246	2820	0.0468716	1
ENSG00000067334.14	chr1:93492385:G:C	-387533	0.132353	24	27	0.00607764	-0.42169	0.149223	0.123297	-0.250046	0.160378	0.00103135	0.860402	0.251646	2897	1	1
ENSG00000023909.10	chr1:94592872:T:C	683416	0.745098	44	52	0.0208395	0.471582	0.199644	0.00578335	1.59996	0.562666	0.00604009	-0.941754	0.332997	2956	1	1
ENSG00000117528.14	chr1:94975736:C:T	557347	0.362745	62	74	0.291811	-0.167471	0.157719	0.0418159	-0.57532	0.277688	0.00347048	0.746532	0.247104	3046	1	1
ENSG00000117525.14	chr1:93616154:G:T	-925605	0.0735294	15	15	0.00043996	1.25951	0.342029	0.0748527	0.367839	0.203542	0.000231169	-1.8828	0.485966	3175	0.73396	1
ENSG00000117519.16	chr1:94865189:G:A	-62034	0.191176	35	39	0.318497	-0.19933	0.198454	0.0661901	-0.442093	0.237038	0.00177466	1.10066	0.339204	3076	1	1
ENSG00000235501.6	chr1:94764368:T:C	-162993	0.759804	43	49	6.00697e-05	0.797644	0.18723	0.000460163	1.61314	0.439684	0.000177954	-1.07119	0.27113	3076	0.547387	1
ENSG00000172339.10	chr1:95421509:G:A	348558	0.117647	21	24	0.000132301	1.0188	0.252394	0.611428	0.115172	0.225724	0.00034482	-1.30438	0.347301	3012	1	1
ENSG00000152078.10	chr1:95586275:G:T	468920	0.602941	66	81	0.000925653	0.640576	0.185503	0.000281419	1.53382	0.401914	0.000361543	-1.036	0.276888	3006	1	1
ENSG00000226026.6	chr1:96002561:G:A	768579	0.715686	48	58	0.161775	-0.289478	0.204803	0.00773013	-1.44695	0.528194	0.00275885	0.987124	0.318551	3058	1	1
ENSG00000122481.17	chr1:95705548:T:C	471338	0.357843	62	73	0.0469844	-0.332516	0.164559	0.0297902	-0.596528	0.269159	0.000244724	1.04043	0.26971	3058	0.748364	1
ENSG00000287919.1	chr1:95441321:T:A	159088	0.382353	64	78	0.0157843	-0.455634	0.18435	8.37003e-05	-1.29456	0.310669	2.16588e-05	1.3099	0.288486	3010	0.0651929	1
ENSG00000228502.1	chr1:97008151:T:C	561221	0.112745	22	23	0.151094	-0.489593	0.337443	0.331856	-0.242856	0.248604	0.00230693	1.44549	0.457648	3061	1	1
ENSG00000137970.7	chr1:95832764:T:A	-846856	0.686275	51	64	0.269612	-0.192508	0.173055	0.00183746	-1.5521	0.480012	0.000581196	1.06684	0.296538	2976	1	1
ENSG00000117569.18	chr1:96131499:T:C	-590166	0.333333	56	68	0.923435	-0.0142988	0.148266	0.0252567	0.458661	0.20078	0.0181109	-0.51751	0.214041	2932	1	1
ENSG00000228057.1	chr1:98444384:C:T	898683	0.0980392	19	20	0.0099393	1.03696	0.391731	0.696605	-0.0967678	0.247203	0.00117794	-1.61393	0.477927	2729	1	1
ENSG00000188641.14	chr1:96997594:C:T	-997406	0.539216	71	94	0.00131831	0.529702	0.158548	0.0227384	0.731809	0.314476	0.0030083	-0.703932	0.22932	2903	1	1
ENSG00000162627.17	chr1:99539674:A:T	877973	0.181373	35	37	0.000727898	-0.708762	0.200884	3.67946e-05	-0.882928	0.200846	0.00213464	0.94491	0.296749	2811	1	1
ENSG00000156869.14	chr1:100074744:T:C	308109	0.0833333	14	17	0.161448	-0.321276	0.22712	5.66362e-05	-0.796357	0.186211	0.00117749	1.21959	0.36114	2973	1	1
ENSG00000162688.17	chr1:99651161:CCA:C	-199200	0.0686275	12	14	0.312577	-0.266349	0.261932	0.313074	-0.185843	0.18295	0.00120458	1.69042	0.501637	2930	1	1
ENSG00000117620.15	chr1:99289254:G:A	-680097	0.289216	52	59	0.0274868	0.271879	0.120854	0.0212198	0.335755	0.142578	0.00101335	-0.529182	0.154521	2771	1	1
ENSG00000228084.1	chr1:100652334:A:C	682470	0.259804	47	53	0.00143992	-0.681767	0.20581	0.0040032	-0.86621	0.291442	0.00113945	1.13813	0.335978	2773	1	1
ENSG00000156875.14	chr1:99351195:T:C	-686900	0.29902	50	61	0.0670621	0.26875	0.144569	0.00186935	0.642635	0.199092	0.00164795	-0.689087	0.210798	2684	1	1
ENSG00000241073.1	chr1:100747693:C:A	663222	0.294118	55	60	0.678577	0.0960875	0.230939	0.00165958	1.09273	0.334511	0.0009775	-1.33235	0.387759	2592	1	1
ENSG00000156876.10	chr1:100729879:T:G	596924	0.926471	14	15	0.132667	0.558141	0.367041	0.00261976	3.35932	1.07804	0.00294142	-1.77428	0.576583	2563	1	1
ENSG00000122435.10	chr1:99513832:A:C	-619318	0.446078	72	91	0.235442	-0.128468	0.107385	0.0271299	-0.377718	0.1675	0.000473476	0.513615	0.140324	2563	1	1
ENSG00000122477.12	chr1:101074494:T:C	896221	0.112745	21	23	0.00461035	0.939522	0.3214	0.876359	0.0383304	0.245499	0.00550561	-1.24996	0.436901	2560	1	1
ENSG00000137992.14	chr1:101163467:G:A	913633	0.745098	45	52	0.00258519	-0.500371	0.160346	0.000141709	-1.40053	0.34867	0.000124403	0.842296	0.207758	2558	0.318223	1
ENSG00000224616.3	chr1:99310566:T:C	-955613	0.284314	51	58	0.000274074	-0.629879	0.164712	0.00529768	-0.631402	0.219653	0.00208638	0.814884	0.25531	2590	1	1
ENSG00000137996.12	chr1:100586302:T:C	320095	0.0735294	15	15	0.0605637	0.56276	0.295229	0.741336	-0.0710848	0.214537	0.00165911	-1.68865	0.516922	2590	1	1
ENSG00000079335.20	chr1:101322298:C:T	977297	0.137255	26	28	3.45409e-05	-1.04583	0.236965	0.00601616	-0.642764	0.227163	0.00037294	1.42295	0.381256	2669	0.995377	1
ENSG00000162692.12	chr1:101718922:T:C	999180	0.338235	57	69	0.27893	-0.185113	0.169697	0.00213625	-0.79656	0.25018	0.00393914	0.711672	0.239	2949	1	1
ENSG00000273204.1	chr1:101194621:G:A	299693	0.0980392	19	20	0.0148497	0.686118	0.274975	0.0407359	0.426279	0.204628	0.00367926	-1.18567	0.395073	3119	1	1
ENSG00000162694.14	chr1:101851685:C:T	956506	0.0833333	16	17	0.00367206	-1.27798	0.425734	0.486267	-0.168495	0.240771	0.0064603	1.41191	0.503514	3119	1	1
ENSG00000162695.12	chr1:101390948:T:A	494872	0.578431	63	86	0.292519	-0.0827941	0.078088	4.98862e-05	-0.787172	0.182556	6.14489e-05	0.573457	0.134808	3121	0.191782	1
ENSG00000235795.1	chr1:101574302:A:T	578829	0.137255	24	28	0.0109499	-0.661677	0.253418	0.0296915	-0.520015	0.23449	0.0119221	0.993142	0.385085	3263	1	1
ENSG00000233184.7	chr1:101295333:G:A	269483	0.328431	58	67	0.00145222	-0.673625	0.203521	0.0123608	-0.695273	0.271025	0.00202765	0.93963	0.293529	3211	1	1
ENSG00000117543.21	chr1:101819933:C:T	793845	0.470588	71	96	0.0204977	0.316919	0.133793	0.00215767	0.884241	0.278006	0.000260356	-0.803748	0.209347	3208	0.835223	1
ENSG00000225938.1	chr1:101488865:T:G	252337	0.22549	40	46	0.396114	-0.146721	0.171883	0.00146087	-0.811575	0.245341	9.71268e-05	1.31253	0.318199	3401	0.330328	1
ENSG00000170989.10	chr1:100314883:A:T	-921982	0.151961	30	31	0.00250484	0.485678	0.155113	0.00464677	0.440456	0.150817	0.000727196	-0.899122	0.254816	3398	1	1
ENSG00000228399.1	chr1:101238976:G:T	-17298	0.279412	45	57	1.8608e-05	-0.949039	0.207142	0.271495	-0.287787	0.259733	0.000604744	0.975048	0.271945	3432	1	1
ENSG00000183298.5	chr1:101391612:A:T	-395607	0.45098	71	92	0.0998617	0.296149	0.177687	0.0222604	0.78891	0.33777	0.000889802	-0.939062	0.270968	3431	1	1
ENSG00000185946.16	chr1:103621044:TA:T	95353	0.156863	28	32	0.0782473	-0.226577	0.126861	0.532316	0.0816882	0.130189	0.000825784	0.644553	0.184741	2946	1	1
ENSG00000240038.6	chr1:103621044:TA:T	67229	0.156863	28	32	0.0858665	-0.290536	0.166862	0.481273	0.121218	0.17124	0.000688201	0.861558	0.242994	3075	1	1
ENSG00000236085.1	chr1:103319816:T:C	-249737	0.77451	39	46	0.218027	0.228359	0.183789	0.00743254	1.41108	0.512435	0.00303862	-0.941434	0.307031	3156	1	1
ENSG00000232952.1	chr1:106721266:T:C	829527	0.215686	41	44	0.200857	-0.284815	0.220655	0.112452	-0.44914	0.279554	0.000407166	1.55429	0.419414	3185	1	1
ENSG00000198890.9	chr1:108011089:A:C	954415	0.142157	28	29	0.21174	0.224661	0.178325	0.022414	0.405684	0.173899	0.000316033	-1.11274	0.294235	3514	1	1
ENSG00000162631.18	chr1:107776457:G:A	636450	0.759804	42	49	0.00989092	0.546876	0.206451	9.83326e-06	2.38034	0.500915	2.09852e-05	-1.35001	0.296762	3496	0.0733644	1
ENSG00000230489.1	chr1:108565773:G:A	601330	0.0784314	13	16	0.147816	0.48414	0.33097	0.180887	0.339828	0.251549	0.00261169	-1.45311	0.466164	2978	1	1
ENSG00000134215.16	chr1:107704426:A:G	-260754	0.406863	66	83	0.00829812	-0.373894	0.137785	0.0452973	-0.460637	0.226158	0.000996608	0.736518	0.214733	2979	1	1
ENSG00000226822.3	chr1:107564734:G:A	-475529	0.284314	51	58	0.000159215	-0.747542	0.187677	2.41386e-05	-1.14666	0.254179	0.000720255	1.08704	0.307814	2926	1	1
ENSG00000260879.1	chr1:109055920:C:T	855994	0.0784314	15	16	0.0202448	0.809099	0.340863	0.0922667	0.394446	0.231216	0.000192172	-2.03051	0.516872	3026	0.581513	1
ENSG00000280186.1	chr1:108941145:A:C	740732	0.328431	55	67	0.000203358	0.79767	0.203907	0.00077832	1.03146	0.29408	7.58294e-05	-1.19043	0.283781	3028	0.229611	1
ENSG00000085491.17	chr1:109093311:G:C	892462	0.142157	24	29	0.00549073	0.672694	0.23505	0.986143	-0.00408276	0.234276	0.00106289	-1.17648	0.345051	3037	1	1
ENSG00000241361.8	chr1:108996850:A:G	723907	0.0833333	17	17	0.178544	-0.472326	0.347726	0.248615	-0.255719	0.219877	0.00462792	1.36082	0.465735	3050	1	1
ENSG00000186086.18	chr1:109070184:T:C	619902	0.897059	19	21	0.0451016	-0.546749	0.268184	0.00397102	-2.22218	0.746968	0.00465612	1.19913	0.410694	2899	1	1
ENSG00000162636.16	chr1:109558291:T:C	998202	0.710784	53	59	0.0232781	-0.462183	0.199424	0.00765357	-1.3619	0.496493	0.000956363	1.08975	0.316518	2813	1	1
ENSG00000162639.16	chr1:108042027:A:G	-619499	0.745098	46	52	0.0164332	0.521038	0.212157	0.0010835	1.62345	0.476996	0.00036495	-1.0999	0.294186	2726	0.994852	1
ENSG00000285923.1	chr1:107795724:G:T	-865809	0.313726	55	64	0.00228606	0.738113	0.233468	0.0308944	0.726466	0.330053	0.000281647	-1.23925	0.324747	2726	0.767769	1
ENSG00000134186.12	chr1:107962322:G:GTAGT	-729988	0.0686275	14	14	0.000177707	0.853573	0.216026	0.442083	0.103708	0.134182	0.000362016	-1.20721	0.322679	2718	0.983959	1
ENSG00000143107.10	chr1:108531271:T:C	-181637	0.176471	34	36	0.621756	0.114604	0.231304	0.340052	-0.239264	0.249144	0.00497105	-1.17673	0.406204	2741	1	1
ENSG00000116266.11	chr1:108551054:G:A	-195620	0.142157	25	29	0.00140183	0.448412	0.135013	0.000640564	0.577885	0.161975	0.000862922	-0.808131	0.232543	2639	1	1
ENSG00000121957.14	chr1:109238959:A:G	363609	0.906863	17	19	0.127035	0.275464	0.178467	0.00217792	1.51992	0.478327	0.0065902	-0.709749	0.253754	2669	1	1
ENSG00000121940.15	chr1:108588401:A:C	-375056	0.411765	67	84	0.000421963	-0.416167	0.112627	0.000120261	-0.796184	0.195915	0.000267726	0.639562	0.166942	2722	0.72875	1
ENSG00000162641.20	chr1:107975797:C:T	-987687	0.0588235	12	12	0.0110466	-1.11987	0.429444	0.825069	-0.0561383	0.253074	0.00119572	2.17448	0.644834	2722	1	1
ENSG00000244716.3	chr1:109941151:G:A	948869	0.328431	56	67	0.00169681	0.532232	0.163289	0.0133529	0.649576	0.256144	0.000552467	-0.866489	0.239814	2604	1	1
ENSG00000085433.15	chr1:108823664:C:T	-218449	0.235294	41	48	0.00632389	0.454492	0.16164	0.074033	0.403081	0.222399	0.00067976	-0.90475	0.254901	2516	1	1
ENSG00000197780.10	chr1:109616709:C:T	540706	0.107843	21	22	0.00422821	0.849213	0.287551	0.0614108	0.39323	0.206986	0.00474701	-1.11102	0.381396	2495	1	1
ENSG00000215717.7	chr1:109796480:C:G	705716	0.22549	41	46	0.254348	-0.203012	0.176702	0.00461162	-0.645341	0.220771	0.00309524	0.816361	0.266784	2504	1	1
ENSG00000273382.1	chr1:109270614:TTCCCAGTCTTGGGG:T	179756	0.5	76	102	0.0198953	0.375876	0.15789	0.153838	0.412549	0.286278	0.00124038	-0.806035	0.239858	2504	1	1
ENSG00000278249.1	chr1:108214068:G:A	-886125	0.372549	63	76	0.0377347	-0.417263	0.197172	0.336809	-0.2934	0.303457	0.00263669	0.906291	0.291039	2506	1	1
ENSG00000270066.3	chr1:108214068:G:A	-886125	0.372549	63	76	0.0428131	-0.404133	0.196034	0.314554	-0.305535	0.301706	0.00202188	0.926557	0.28936	2506	1	1
ENSG00000116299.17	chr1:108825890:T:C	-287789	0.0980392	18	20	0.432299	-0.1587	0.200979	0.11276	-0.279693	0.174238	0.00205821	1.07545	0.336476	2461	1	1
ENSG00000031698.13	chr1:109184853:T:C	-29065	0.906863	15	19	0.93936	0.0133432	0.174793	0.000663075	1.85249	0.520788	0.00179866	-0.885957	0.273406	2447	1	1
ENSG00000143126.8	chr1:109870373:C:T	620834	0.22549	44	46	0.0536131	0.348521	0.177664	0.000737671	0.71311	0.202353	0.00145146	-1.01939	0.307971	2527	1	1
ENSG00000134222.16	chr1:109676200:G:T	393014	0.0637255	13	13	0.207111	-0.24761	0.194532	0.335971	-0.120138	0.12404	0.00310321	0.898841	0.293822	2597	1	1
ENSG00000134243.12	chr1:109805724:T:C	407806	0.240196	43	49	0.0128236	-0.570893	0.223757	0.169974	-0.346726	0.250168	0.000802622	1.13805	0.325359	2651	1	1
ENSG00000143106.13	chr1:110110373:A:G	683925	0.77451	39	46	0.00521485	0.359779	0.124919	0.00471341	0.912464	0.31297	0.00084931	-0.672131	0.193132	2680	1	1
ENSG00000162650.16	chr1:110217174:T:C	733695	0.362745	60	74	0.0046523	0.372964	0.127725	0.147745	0.308541	0.210888	0.000732031	-0.700684	0.198693	2757	1	1
ENSG00000174151.14	chr1:109713453:A:G	219401	0.0833333	16	17	0.000412095	0.723011	0.195291	0.429785	0.0968335	0.121961	3.11762e-05	-1.15259	0.259504	2813	0.0876987	1
ENSG00000181754.7	chr1:109736980:T:G	227242	0.147059	27	30	0.0292021	0.487681	0.219225	0.179194	0.306025	0.225637	0.000251533	-1.30994	0.340291	2816	0.708316	1
ENSG00000065135.12	chr1:109217526:A:G	-331089	0.446078	72	91	0.0581829	-0.201512	0.104706	0.0523933	-0.35582	0.180432	0.00191817	0.458467	0.142408	2786	1	1
ENSG00000225113.1	chr1:108911663:T:C	-684562	0.333333	59	68	0.0804057	0.353843	0.199577	0.210376	0.399802	0.316386	0.000153404	-1.27331	0.318815	2856	0.438122	1
ENSG00000116337.19	chr1:109874428:T:C	258324	0.544118	73	93	0.000340849	-0.480882	0.12792	0.00902439	-0.775635	0.289111	0.00817055	0.574181	0.211153	2881	1	1
ENSG00000168765.17	chr1:109293597:G:A	-362502	0.367647	61	75	0.0135263	-0.45448	0.179562	0.000393885	-1.20483	0.324241	0.000269548	1.07555	0.280893	2879	0.77603	1
ENSG00000213366.13	chr1:108825500:A:T	-842522	0.142157	26	29	0.00309972	-0.739479	0.241698	0.031499	-0.523221	0.238595	0.00211149	1.18743	0.372493	2884	1	1
ENSG00000134184.13	chr1:110217822:A:G	530008	0.651961	59	71	0.419286	0.155409	0.191331	0.156037	0.65523	0.457143	0.00341238	-0.91446	0.302113	2894	1	1
ENSG00000134202.11	chr1:110107380:A:G	366342	0.651961	53	71	0.153207	-0.250554	0.173595	0.00325864	-1.2051	0.396079	0.00068585	0.922401	0.260076	2915	1	1
ENSG00000184371.14	chr1:109103769:A:T	-806473	0.122549	24	25	0.00375613	0.663006	0.221441	0.000712313	0.646411	0.182864	0.00154903	-1.13519	0.345145	2990	1	1
ENSG00000168710.18	chr1:110775009:C:T	790244	0.553922	69	91	0.0144948	-0.371519	0.148339	0.0181616	-0.744901	0.30823	0.0029415	0.726499	0.236089	2998	1	1
ENSG00000143093.15	chr1:110883427:G:T	851850	0.215686	41	44	0.00123638	-0.581419	0.172964	0.0540135	-0.367026	0.187419	1.86911e-05	1.29052	0.281748	2970	0.0555125	1
ENSG00000258634.3	chr1:109122378:G:A	-935962	0.0931373	18	19	0.00200497	-0.918674	0.286651	0.0672992	-0.361761	0.194776	0.000107355	1.45247	0.354575	3000	0.322065	1
ENSG00000224965.1	chr1:110772177:C:T	562190	0.676471	55	66	0.0010643	0.687889	0.201777	0.00010945	1.71199	0.418493	4.31913e-05	-1.17263	0.269455	2893	0.124953	1
ENSG00000116396.14	chr1:111080117:G:A	868774	0.553922	70	91	0.00456485	-0.436372	0.149102	0.0303666	-0.652758	0.295598	0.000964588	0.731337	0.212584	2893	1	1
ENSG00000162775.16	chr1:110470923:C:G	132417	0.102941	18	21	0.0848986	0.347882	0.199167	0.415643	0.149042	0.182056	0.00154096	-1.07262	0.325955	3132	1	1
ENSG00000227963.1	chr1:109889845:G:A	-449326	0.921569	16	16	0.263899	0.482955	0.428954	0.00570531	3.05468	1.07244	0.00231739	-1.8417	0.583367	3133	1	1
ENSG00000224699.9	chr1:110242727:C:A	-104389	0.661765	58	69	0.000490046	0.452249	0.123912	0.00128412	0.921633	0.275165	0.00117812	-0.647579	0.191768	3141	1	1
ENSG00000273373.1	chr1:109948590:C:T	-421564	0.406863	63	83	0.000291089	-0.25702	0.0675257	0.0102325	-0.338138	0.128261	0.000147128	0.416285	0.103917	3237	0.476252	1
ENSG00000168679.18	chr1:110535950:T:C	144868	0.362745	60	74	0.0143218	-0.534863	0.213166	0.13749	-0.536767	0.357441	0.00157052	1.07158	0.326249	3260	1	1
ENSG00000134248.13	chr1:111320829:A:G	912887	0.372549	62	76	0.146337	0.173872	0.118423	0.00152804	0.652931	0.198253	7.1112e-05	-0.772319	0.183321	3272	0.232679	1
ENSG00000259834.1	chr1:110182320:C:G	-474720	0.112745	20	23	0.510741	0.146992	0.222404	0.0182609	0.467818	0.193749	6.2303e-05	-1.31296	0.30893	3477	0.216628	1
ENSG00000177272.9	chr1:110586847:T:C	-88093	0.0784314	15	16	0.00882106	1.17668	0.437232	0.111172	0.362915	0.225066	0.00038758	-1.85222	0.497814	3467	1	1
ENSG00000143119.14	chr1:110131941:G:A	-739247	0.0931373	19	19	6.85287e-05	0.997529	0.236195	0.0102031	0.41032	0.155578	0.000430403	-1.23311	0.334258	3429	1	1
ENSG00000261654.1	chr1:111176432:T:A	234079	0.240196	40	49	0.0160519	0.542422	0.220046	0.000711921	0.875433	0.24764	0.00165543	-0.941126	0.288029	3471	1	1
ENSG00000232811.1	chr1:111934742:T:C	991275	0.72549	44	56	0.0896801	-0.28161	0.163732	0.00130205	-1.3811	0.412893	0.000429582	0.936931	0.253933	3475	1	1
ENSG00000273010.1	chr1:111532266:AC:A	568964	0.171569	31	35	0.109812	-0.245026	0.151367	0.0169072	-0.37978	0.155342	0.00165136	0.724597	0.221706	3482	1	1
ENSG00000121931.16	chr1:110259245:C:T	-704720	0.269608	49	55	0.313359	0.153692	0.15139	0.973041	-0.00693802	0.204599	0.000534897	-0.906526	0.25021	3483	1	1
ENSG00000134255.14	chr1:110150825:T:C	-988802	0.794118	40	42	0.00715122	0.718576	0.259637	0.051169	1.22851	0.619626	0.00465281	-1.04684	0.358505	3685	1	1
ENSG00000156171.14	chr1:110487456:G:T	-652760	0.779412	41	45	0.134402	-0.304777	0.201336	0.000309755	-1.77459	0.468505	0.00216797	0.91403	0.287514	3685	1	1
ENSG00000273221.1	chr1:110627477:A:G	-557584	0.745098	45	52	0.00947048	0.325823	0.122259	0.000184043	1.16217	0.29489	0.000838126	-0.618476	0.177503	3685	1	1
ENSG00000064886.14	chr1:111183591:A:G	-17180	0.705882	51	60	0.0364381	0.448894	0.210627	0.0321666	1.12294	0.514141	0.00322823	-0.943593	0.309807	3697	1	1
ENSG00000162777.17	chr1:111256089:T:C	51554	0.147059	28	30	0.0478892	-0.375848	0.186785	0.4625	-0.136912	0.185359	0.000695493	1.14345	0.322795	3700	1	1
ENSG00000134216.19	chr1:110497149:C:T	-793702	0.132353	27	27	0.145197	0.388888	0.264109	0.364123	0.215115	0.235552	0.0057401	-1.17376	0.412394	3695	1	1
ENSG00000173947.14	chr1:110380098:A:T	-966502	0.0833333	16	17	0.00699487	-0.75633	0.272494	0.251277	-0.246933	0.213531	0.00033146	1.74177	0.462304	3632	1	1
ENSG00000085465.13	chr1:111198320:G:A	-229415	0.142157	26	29	0.00239715	0.631141	0.200632	0.0777459	0.32432	0.181275	0.000295951	-1.1161	0.293608	3671	1	1
ENSG00000260948.1	chr1:110497433:A:G	-935635	0.406863	66	83	0.0951337	-0.214155	0.126656	0.00837419	-0.609415	0.224854	0.00193102	0.694812	0.215968	3660	1	1
ENSG00000243960.1	chr1:111587805:C:T	146441	0.161765	31	33	5.75978e-06	0.908004	0.185582	0.136566	0.303931	0.201909	0.00292539	-0.96931	0.314806	3642	1	1
ENSG00000116459.11	chr1:112426666:G:A	977802	0.387255	66	79	4.00367e-05	0.346722	0.0792906	6.62146e-06	0.685331	0.141124	8.57763e-06	-0.633755	0.13236	3646	0.031274	1
ENSG00000116455.14	chr1:112098137:A:G	648881	0.313726	55	64	0.0140583	0.378537	0.150436	0.0315189	0.475812	0.217001	0.000474598	-0.866699	0.236836	3647	1	1
ENSG00000143110.11	chr1:111315669:T:C	-158123	0.421569	66	86	0.322916	-0.145154	0.145851	0.178717	-0.370838	0.273121	0.00132326	0.860375	0.257616	3614	1	1
ENSG00000282608.2	chr1:111140136:G:GC	-363497	0.235294	43	48	0.0029517	-0.626866	0.203789	0.347932	-0.236718	0.250576	0.00021173	1.23164	0.315795	3608	0.763921	1
ENSG00000116473.14	chr1:112504108:GT:G	961890	0.754902	42	50	0.0147887	0.400782	0.160519	0.00160583	1.45519	0.444013	0.00139461	-0.892666	0.268641	3582	1	1
ENSG00000121933.19	chr1:112512401:G:A	948439	0.161765	32	33	0.658191	-0.121493	0.273492	0.0976611	-0.481297	0.28686	0.00761465	1.25276	0.456398	3543	1	1
ENSG00000231346.5	chr1:111205506:C:T	-403217	0.137255	26	28	0.0122704	-0.700805	0.272886	0.125191	-0.326167	0.210275	0.00111412	1.26708	0.373257	3523	1	1
ENSG00000064703.12	chr1:111761515:A:G	6270	0.117647	22	24	0.00917611	0.651624	0.243444	0.0236386	0.438558	0.18974	0.000369271	-1.27297	0.3408	3479	1	1
ENSG00000284830.1	chr1:111587805:C:T	-167732	0.161765	31	33	0.00440167	-0.684252	0.232793	0.0421903	-0.523754	0.253274	0.00141697	1.31016	0.394891	3479	1	1
ENSG00000197852.12	chr1:111965284:G:C	209460	0.156863	31	32	0.000381939	-0.912725	0.24502	0.822188	-0.0533056	0.236344	0.000622183	1.25592	0.351137	3474	1	1
ENSG00000143079.15	chr1:113286308:C:T	890094	0.446078	66	91	0.0198669	-0.414467	0.174059	0.260984	-0.345247	0.304759	0.00218205	0.797945	0.251167	3027	1	1
ENSG00000134245.18	chr1:112493186:G:A	26645	0.102941	21	21	0.18921	0.431235	0.325391	0.00189608	0.738156	0.229015	0.00335157	-1.3883	0.457729	2989	1	1
ENSG00000273483.1	chr1:112248486:A:G	-269955	0.54902	70	92	0.0659885	0.332953	0.178384	0.000825707	1.41556	0.405723	0.0013486	-1.02013	0.306008	2941	1	1
ENSG00000116489.13	chr1:112365587:G:A	-254218	0.181373	33	37	0.000353112	0.467808	0.124794	0.00241345	0.423411	0.134694	0.00663714	-0.500568	0.17913	2840	1	1
ENSG00000007341.19	chr1:111774574:G:C	-846251	0.27451	48	56	0.0174566	-0.513072	0.210944	0.0622248	-0.509611	0.269106	0.00179414	0.986056	0.30422	2834	1	1
ENSG00000155363.18	chr1:112889164:G:A	216023	0.544118	70	93	0.136469	0.199543	0.132529	0.164137	0.372388	0.264965	0.0123966	-0.508053	0.198129	2853	1	1
ENSG00000155366.17	chr1:111872579:C:T	-834855	0.509804	78	100	0.00712724	0.480847	0.173665	0.00310209	1.15992	0.379152	0.0016432	-1.03174	0.315528	2796	1	1
ENSG00000155367.15	chr1:112772341:G:A	56864	0.313726	56	64	0.0922613	-0.30564	0.179157	0.0306751	-0.55285	0.250835	0.000138699	1.02219	0.25409	2785	0.386276	1
ENSG00000226419.8	chr1:112124039:G:A	-832376	0.0833333	14	17	0.291276	-0.311521	0.293053	0.639384	0.10241	0.217651	0.00922914	1.11322	0.416224	2524	1	1
ENSG00000155380.12	chr1:112058782:T:C	-898231	0.343137	59	70	0.0010604	0.421905	0.123714	0.00451432	0.548688	0.187231	0.000349359	-0.71756	0.191255	2524	0.881783	1
ENSG00000238198.2	chr1:112385452:T:C	-687661	0.132353	26	27	0.249076	0.320091	0.275498	0.0704678	0.494732	0.269499	0.000965997	-1.60739	0.467297	2485	1	1
ENSG00000198799.12	chr1:113959346:A:G	886148	0.107843	22	22	0.0405449	0.397229	0.190496	0.0353837	0.296251	0.138193	0.00258517	-0.831307	0.266395	2485	1	1
ENSG00000081026.19	chr1:114170737:G:T	780222	0.112745	21	23	0.100819	-0.420743	0.253168	0.810393	0.0560618	0.232824	0.00786415	1.15841	0.423831	2620	1	1
ENSG00000232499.2	chr1:113776105:C:A	326405	0.436274	70	89	0.0511178	0.378698	0.190962	0.4664	0.246181	0.336228	0.000430224	-1.10655	0.299941	2556	1	1
ENSG00000232450.1	chr1:114521683:C:T	822052	0.112745	21	23	0.0277897	-0.586758	0.261348	0.713196	-0.100879	0.273385	0.00130519	1.74301	0.52121	2485	1	1
ENSG00000116793.16	chr1:112763542:G:A	-995947	0.102941	20	21	0.000565053	1.03555	0.28715	0.319468	0.192354	0.191896	0.000113232	-1.46439	0.358817	2492	0.282173	1
ENSG00000081019.13	chr1:114247008:C:G	434532	0.519608	74	98	0.0153788	-0.294498	0.118669	0.00162798	-0.777009	0.237407	0.0008095	0.638255	0.182611	2383	1	1
ENSG00000134242.16	chr1:114159921:A:C	288168	0.137255	24	28	0.13905	-0.336147	0.224747	0.00241757	-0.709678	0.225801	0.00231642	1.11819	0.354179	2388	1	1
ENSG00000188761.13	chr1:114104141:T:C	216560	0.377451	64	77	0.00408837	-0.443875	0.149711	0.00532088	-0.665519	0.231646	0.00106182	0.729281	0.213872	2362	1	1
ENSG00000134262.13	chr1:114781619:T:A	876418	0.107843	20	22	0.0355346	-0.488942	0.22827	0.00513626	-0.596095	0.206588	0.00665551	1.01767	0.364305	2332	1	1
ENSG00000118655.7	chr1:114814394:G:A	909181	0.29902	49	61	0.102755	-0.210118	0.127162	0.0439817	-0.396685	0.193528	0.00114475	0.66896	0.197565	2332	1	1
ENSG00000163349.22	chr1:113231774:C:T	-697550	0.0784314	15	16	0.00348304	0.682036	0.225848	0.21856	0.185584	0.149538	0.00462635	-0.928629	0.317805	2331	1	1
ENSG00000235527.7	chr1:113247826:A:C	-681669	0.343137	56	70	0.00427077	0.456717	0.15483	0.00216088	0.691599	0.217473	8.28035e-05	-0.847992	0.203352	2331	0.193015	1
ENSG00000197323.12	chr1:115454751:T:C	943548	0.642157	59	73	0.000432831	0.432234	0.117219	0.00525131	0.877613	0.304977	0.000499621	-0.740697	0.203273	2658	1	1
ENSG00000116752.6	chr1:114144390:T:C	-437239	0.171569	31	35	0.0167307	-0.28185	0.115093	0.0326448	-0.272798	0.125257	0.00769219	0.456445	0.166512	2748	1	1
ENSG00000175984.15	chr1:114122481:TTG:T	-547941	0.0784314	16	16	0.0284304	0.706886	0.316184	0.233346	-0.230812	0.192064	0.00133758	-1.71629	0.514426	2822	1	1
ENSG00000213281.5	chr1:114139379:A:C	-577392	0.210784	38	43	0.0271805	-0.292648	0.129819	0.00700434	-0.406562	0.146504	0.000395009	0.75442	0.203075	2898	1	1
ENSG00000009307.16	chr1:115281777:A:G	523101	0.485294	77	99	0.00353273	-0.386501	0.12819	0.0752172	-0.415912	0.230437	0.000808753	0.645075	0.184547	2965	1	1
ENSG00000052723.12	chr1:115389609:TA:T	608924	0.0637255	13	13	0.293343	0.260789	0.246389	0.262492	0.174912	0.154893	0.00130404	-1.3538	0.40479	2999	1	1
ENSG00000134198.10	chr1:114109045:T:C	-980458	0.0686275	14	14	0.00701971	-0.978526	0.35271	0.162337	0.325343	0.23049	0.00409978	1.74149	0.587562	3058	1	1
ENSG00000173218.15	chr1:115015227:A:G	-626743	0.897059	19	21	0.0976815	0.287168	0.171167	0.0100386	1.13295	0.42859	0.00136626	-0.787597	0.236551	2839	1	1
ENSG00000163393.13	chr1:116737832:A:T	761319	0.303922	54	62	0.00307793	0.552731	0.180519	0.0024192	0.795694	0.253187	0.00333265	-0.842809	0.277703	3099	1	1
ENSG00000163399.16	chr1:115553389:G:A	-819279	0.127451	24	26	5.4441e-05	-0.597957	0.13946	0.016746	0.310327	0.126739	0.00194854	0.694505	0.216072	3053	1	1
ENSG00000203865.10	chr1:115755443:C:A	-663192	0.284314	48	58	0.124202	-0.283442	0.182243	0.123237	-0.401298	0.257348	0.00399267	0.778179	0.261744	3097	1	1
ENSG00000233154.6	chr1:117028457:G:T	549615	0.151961	30	31	0.00363502	0.763747	0.254134	0.609741	-0.12208	0.238134	1.10814e-05	-1.80155	0.381662	3090	0.0342415	1
ENSG00000224950.2	chr1:115557370:T:G	-941842	0.828431	29	35	0.208025	0.249043	0.196056	0.00037973	1.80014	0.483018	0.00104705	-0.915455	0.268122	3069	1	1
ENSG00000177173.5	chr1:116166905:C:T	-367187	0.0588235	12	12	0.0958279	-0.650234	0.385385	0.763024	-0.0657345	0.217203	0.00154737	1.89038	0.574695	3024	1	1
ENSG00000116815.16	chr1:116174731:T:C	-396308	0.142157	26	29	0.0475447	0.369443	0.18331	0.000147134	0.704484	0.17586	0.00045713	-1.00778	0.274534	3052	1	1
ENSG00000143061.18	chr1:116752623:T:C	84868	0.220588	41	45	0.00486843	0.547687	0.188585	0.000669698	0.842113	0.236947	3.16471e-05	-1.42851	0.321926	2984	0.0944349	1
ENSG00000116824.5	chr1:115932372:C:T	-822058	0.0784314	15	16	0.00103726	-0.65527	0.191751	0.337878	0.134902	0.139838	0.00508039	0.80613	0.279009	2951	1	1
ENSG00000134256.12	chr1:117672464:C:A	670714	0.25	44	51	0.154293	0.263098	0.182775	0.0162905	0.645196	0.262349	0.000997231	-1.12106	0.326865	2726	1	1
ENSG00000116830.12	chr1:116904056:G:A	-156270	0.0882353	16	18	0.000847236	-1.0332	0.296817	0.353073	-0.210069	0.224768	0.000489055	1.5506	0.424778	2669	1	1
ENSG00000134253.10	chr1:116834361:AAAT:A	-288226	0.171569	31	35	0.157099	0.291214	0.203703	0.0293873	0.474015	0.213335	0.000308877	-1.21402	0.320439	2684	0.829026	1
ENSG00000271427.1	chr1:117250612:C:T	-114861	0.132353	24	27	0.257972	-0.25136	0.220472	0.596887	-0.112266	0.211341	0.00265509	1.14507	0.367995	2507	1	1
ENSG00000198162.12	chr1:117580644:G:A	213195	0.308824	57	63	0.0130046	-0.327277	0.128543	0.00952956	-0.463632	0.174119	0.00191377	0.572369	0.177747	2510	1	1
ENSG00000279513.1	chr1:116822075:C:T	-671440	0.269608	48	55	0.0379467	-0.451174	0.213439	0.00659653	-0.759467	0.271564	2.09057e-05	1.37224	0.301579	2533	0.0529542	1
ENSG00000183508.5	chr1:117647644:A:G	41596	0.318627	55	65	0.242118	0.191293	0.162212	0.0994649	0.464953	0.278636	0.0106092	-0.762377	0.290669	2714	1	1
ENSG00000196505.11	chr1:117272067:A:G	-657554	0.102941	21	21	0.354768	-0.240481	0.258221	0.979267	0.00526231	0.201795	0.00345254	1.26243	0.417622	2862	1	1
ENSG00000065183.16	chr1:117720847:G:A	-208873	0.352941	61	72	0.0144146	0.431411	0.172106	0.0183407	0.609855	0.252754	0.000327268	-0.890083	0.23601	2863	0.936967	1
ENSG00000231365.6	chr1:118909877:T:G	-230514	0.843137	31	32	0.00458778	-0.507579	0.173536	0.00124594	-1.88182	0.560227	0.000678593	1.11052	0.312828	2877	1	1
ENSG00000116874.11	chr1:119758809:A:G	618138	0.558824	73	90	0.0203927	-0.403626	0.170251	0.000355184	-1.62624	0.434022	0.000785976	1.06527	0.303986	2878	1	1
ENSG00000092621.12	chr1:119778464:G:A	130053	0.240196	42	49	0.0359099	-0.294722	0.137884	0.0841572	-0.341474	0.195023	0.0024369	0.74137	0.236083	2200	1	1
ENSG00000134250.20	chr1:119722821:A:G	-377958	0.715686	51	58	0.00409008	-0.47698	0.160884	9.82794e-05	-1.58471	0.384498	0.000181412	0.958901	0.243052	1435	0.260326	1
ENSG00000265808.4	chr1:120143527:A:G	-32993	0.122549	24	25	0.59403	-0.083896	0.15671	0.000161219	0.50179	0.126094	0.000563358	-0.832371	0.230753	1342	0.756027	1
ENSG00000223804.5	chr1:121191764:G:C	849893	0.544118	73	93	0.0272387	0.497008	0.220561	0.0245299	0.88719	0.386354	0.0129993	-0.735263	0.288767	1124	1	1
ENSG00000273727.1	chr1:119698875:TG:T	-656112	0.166667	33	34	0.0221315	0.618748	0.26465	0.592128	0.116334	0.216184	0.00048134	-1.32461	0.362392	1097	0.52803	1
ENSG00000270231.4	chr1:119467866:A:G	-951984	0.745098	42	52	0.218836	0.198643	0.160157	0.00139654	1.23285	0.371066	0.00695964	-0.590713	0.212686	1050	1	1
ENSG00000270392.2	chr1:119585195:T:C	-848857	0.215686	41	44	0.0453436	-0.53945	0.26491	0.0568299	-0.597538	0.308761	0.00143859	1.33553	0.40313	1012	1	1
ENSG00000275131.3	chr1:119767669:A:G	-933620	0.259804	47	53	0.381387	0.179259	0.203549	0.0511793	0.508219	0.256344	0.0505924	-0.634568	0.319242	489	1	1
ENSG00000286106.1	chr1:121563523:C:T	839577	0.47549	69	97	1.14783e-06	0.972681	0.183273	0.00205245	0.95841	0.29977	0.0018578	-0.745826	0.230916	421	0.782132	1
ENSG00000273136.7	chr1:121563523:C:T	839574	0.47549	69	97	9.49414e-09	1.11514	0.172123	0.000891801	0.975474	0.281532	0.000425225	-0.800836	0.216867	421	0.17902	1
ENSG00000287979.1	chr1:120069392:G:A	-781593	0.0833333	14	17	0.0506553	-0.430775	0.216777	0.812129	0.0413058	0.17316	0.00162886	1.05006	0.320853	234	0.381154	1
ENSG00000275538.1	chr1:120069392:G:A	-781593	0.0833333	14	17	0.0252851	-0.516243	0.226031	0.852537	-0.0336806	0.180552	0.000350638	1.25482	0.33455	234	0.0820492	1
ENSG00000226067.7	chr1:119930802:A:T	-982382	0.137255	24	28	0.527575	0.159931	0.251958	0.00773618	0.617987	0.225613	0.0672867	-0.60939	0.328087	202	1	1
ENSG00000281741.2	chr1:121580150:A:C	665912	0.362745	59	74	0.288664	-0.216974	0.203	0.709599	-0.109709	0.293457	0.00769524	0.754086	0.275106	201	1	1
ENSG00000277610.1	chr1:120178028:G:A	-764572	0.142157	27	29	0.55204	0.149394	0.250042	0.630623	0.104609	0.216634	0.108907	-0.585555	0.360793	189	1	1
ENSG00000285215.2	chr1:120140553:A:G	-823092	0.20098	37	41	0.0544964	0.53191	0.272174	0.0780685	0.464956	0.26017	0.0666739	-0.667678	0.358643	175	1	1
ENSG00000223345.3	chr1:120154179:C:T	-963078	0.176471	32	36	0.582346	0.141125	0.255466	0.204019	0.357325	0.278799	0.119341	-0.642999	0.407985	137	1	1
ENSG00000213244.3	chr1:120568488:G:A	-550122	0.328431	50	67	0.074137	-0.317615	0.175308	0.852457	0.0530873	0.284429	0.0400007	0.521189	0.249243	137	1	1
ENSG00000171943.12	chr1:121025163:C:G	-159648	0.0637255	13	13	0.000783497	-1.35398	0.386263	0.446753	-0.169505	0.221582	0.132684	0.75393	0.495816	76	1	1
ENSG00000188610.12	chr1:121308546:T:C	123007	0.593137	67	83	0.0269638	-0.235725	0.104416	0.0113678	-0.522048	0.201023	0.0114702	0.358676	0.138293	76	0.871733	1
ENSG00000272583.1	chr1:121509288:G:T	-9541	0.171569	33	35	0.197066	-0.316153	0.242852	0.105375	0.438432	0.267389	0.0657664	0.727955	0.389684	75	1	1
ENSG00000231752.6	chr1:121213320:A:G	-305792	0.0637255	12	13	0.505903	0.214282	0.320527	0.518999	0.142496	0.219891	0.019098	-1.26092	0.526072	75	1	1
ENSG00000174827.14	chr1:146703000:ACATGG:A	994852	0.0735294	13	15	0.286945	-0.384582	0.358523	0.467527	0.195508	0.267699	0.940494	0.044449	0.59339	1	0.940494	1
ENSG00000186141.9	chr1:146746461:T:C	922373	0.0882353	14	18	0.135474	-0.311887	0.206609	0.983772	0.00395548	0.193803	0.0199997	0.862287	0.36253	28	0.559993	1
ENSG00000265491.5	chr1:146808679:G:A	984584	0.0784314	15	16	0.477257	0.198239	0.27749	0.465367	-0.145558	0.198337	0.156108	-0.567905	0.396287	28	1	1
ENSG00000186364.12	chr1:146841232:C:T	995602	0.328431	53	67	0.221132	-0.165579	0.134172	0.756853	0.06981	0.224628	0.0217694	0.490014	0.208995	39	0.849006	1
ENSG00000131788.16	chr1:146794394:T:G	934558	0.127451	20	26	0.306636	0.227375	0.220856	0.467513	0.168018	0.230051	0.0133148	1.01359	0.399511	51	0.679053	1
ENSG00000143127.13	chr1:146793893:G:A	883803	0.0882353	17	18	0.0298836	-0.522999	0.236122	0.155785	0.234422	0.163452	0.056934	0.69676	0.360186	91	1	1
ENSG00000131779.11	chr1:146895426:A:G	976709	0.230392	43	47	0.0387192	-0.303374	0.14411	0.120829	-0.251378	0.160153	0.0150547	0.483132	0.194036	93	1	1
ENSG00000211451.12	chr1:146844544:G:A	925531	0.338235	55	69	0.0547935	0.334566	0.17141	0.18745	0.384367	0.288859	0.0324589	-0.581238	0.266586	94	1	1
ENSG00000234222.6	chr1:146865750:C:T	939160	0.0882353	17	18	0.37489	-0.371675	0.416296	0.457422	-0.199199	0.266642	0.0360353	1.28454	0.601383	94	1	1
ENSG00000265241.7	chr1:146856574:AT:A	929090	0.235294	43	48	0.255631	-0.178938	0.156172	0.861405	-0.0350641	0.200135	0.0131379	0.59578	0.234359	94	1	1
ENSG00000271601.4	chr1:146894805:A:G	936788	0.318627	56	65	0.0412931	0.294095	0.141576	0.103708	0.325944	0.197815	0.0513186	-0.378957	0.191262	123	1	1
ENSG00000278431.1	chr1:146715729:C:T	754341	0.151961	25	31	0.0673395	-0.474547	0.255539	0.515095	-0.169433	0.259027	0.00247013	1.25571	0.400446	126	0.311236	1
ENSG00000272031.3	chr1:146896678:G:A	932103	0.289216	52	59	0.0602893	0.443433	0.232375	0.00602919	0.815205	0.288185	0.10844	-0.490217	0.301644	131	1	1
ENSG00000121851.13	chr1:146941537:C:T	976847	0.137255	28	28	0.962435	-0.0120433	0.254834	0.122918	-0.364499	0.233547	0.104549	0.659867	0.401464	132	1	1
ENSG00000265972.6	chr1:146978651:T:C	982072	0.289216	51	59	0.133212	-0.237615	0.156482	0.0137993	-0.552358	0.218894	0.000389393	0.814575	0.219013	170	0.0661968	1
ENSG00000201558.1	chr1:147050784:C:G	998540	0.102941	18	21	0.0548087	-0.363869	0.186436	0.719014	-0.0537658	0.148865	0.00217002	0.964376	0.30338	334	0.724788	1
ENSG00000287190.1	chr1:147047841:AG:A	995597	0.132353	24	27	0.038909	-0.319445	0.151896	0.559712	-0.0851899	0.145386	0.00119871	0.797758	0.236627	334	0.40037	1
ENSG00000233396.8	chr1:146795895:G:A	743329	0.127451	24	26	0.0337561	0.689226	0.318533	0.381704	0.247912	0.281693	0.0237675	-1.06559	0.461462	337	1	1
ENSG00000271425.9	chr1:147033375:T:C	804375	0.681373	55	65	0.0191928	-0.591114	0.246823	0.000671886	-1.86736	0.525571	0.00274643	1.0436	0.336611	599	1	1
ENSG00000264343.6	chr1:147114957:T:C	885931	0.323529	49	66	0.0526313	-0.443192	0.22497	0.000836267	-1.12933	0.324054	0.0141571	0.755321	0.300495	599	1	1
ENSG00000276509.1	chr1:146939230:C:T	703424	0.0833333	17	17	0.064443	-0.629664	0.335372	0.0822506	-0.436784	0.247887	0.00438728	1.53592	0.522341	610	1	1
ENSG00000270339.3	chr1:146878365:A:G	533575	0.377451	62	77	0.0406502	0.406922	0.19525	0.206098	0.349977	0.274336	0.00531121	-0.803831	0.279726	841	1	1
ENSG00000273768.1	chr1:146890338:G:A	513531	0.352941	60	72	0.342108	-0.156177	0.163325	0.0761527	-0.46125	0.256393	0.00487255	0.682106	0.234893	899	1	1
ENSG00000287978.1	chr1:147046631:C:A	659429	0.539216	71	94	0.870842	0.0266515	0.163345	0.0483458	0.735097	0.366087	0.0333839	-0.583731	0.269193	912	1	1
ENSG00000277406.2	chr1:146976392:G:A	574745	0.117647	20	24	0.148382	0.409722	0.280492	0.00693782	0.68219	0.245522	0.017721	-0.931714	0.383995	931	1	1
ENSG00000268043.7	chr1:146865750:C:T	-72994	0.0882353	17	18	0.0474709	0.681816	0.338187	0.534372	0.135232	0.216612	0.00458576	-1.42903	0.488546	1657	1	1
ENSG00000227242.4	chr1:147538126:A:G	481533	0.25	39	51	0.0039832	0.619393	0.208278	0.737093	0.0918742	0.272634	0.00276918	-0.873961	0.282147	1694	1	1
ENSG00000230832.3	chr1:147433974:A:G	350396	0.0882353	17	18	0.00501916	0.889974	0.307575	0.242609	0.274309	0.232853	0.00477595	-1.3137	0.451303	1699	1	1
ENSG00000131791.8	chr1:146969709:G:A	-202841	0.0784314	16	16	0.00798752	0.707239	0.259298	0.865594	-0.0316221	0.186171	0.00398229	-1.30369	0.438368	1781	1	1
ENSG00000180867.11	chr1:146854484:T:C	-318260	0.22549	42	46	0.0117833	0.531876	0.205879	0.70284	-0.0972269	0.253862	0.000911251	-1.08321	0.313239	1781	1	1
ENSG00000237188.5	chr1:147429946:G:A	256561	0.107843	21	22	0.0304163	0.569041	0.257767	0.929368	0.0189076	0.212573	0.000407779	-1.43527	0.387344	1781	0.726255	1
ENSG00000226015.2	chr1:147225363:C:G	20431	0.509804	74	100	9.61428e-05	0.750965	0.181931	0.0185396	0.788711	0.327459	0.000152373	-0.96397	0.241244	1793	0.273204	1
ENSG00000236806.1	chr1:147758109:C:T	534555	0.171569	31	35	0.292052	0.240108	0.22624	0.0798297	0.45111	0.253943	0.00308113	-1.06853	0.349014	1793	1	1
ENSG00000131778.19	chr1:148180878:C:T	938224	0.142157	26	29	0.183311	-0.287755	0.214202	0.021623	-0.529807	0.225707	0.00207586	1.21885	0.381677	1796	1	1
ENSG00000131781.13	chr1:147537999:T:C	294949	0.0735294	13	15	0.000221571	1.23441	0.317591	0.151678	-0.313466	0.216364	0.000618206	-1.70122	0.475376	1796	1	1
ENSG00000116128.11	chr1:147225802:G:A	-315699	0.455882	72	93	0.0365845	0.333922	0.156807	0.00262319	0.913444	0.293175	0.0008654	-0.823179	0.236934	1958	1	1
ENSG00000162836.12	chr1:148295496:C:T	624972	0.0833333	17	17	0.00902033	0.747858	0.27874	0.000181401	0.801005	0.20303	0.000484645	-1.63588	0.447803	1958	0.948934	1
ENSG00000188092.15	chr1:148012299:A:G	83906	0.406863	63	83	0.0287979	-0.383135	0.171782	0.0772008	-0.483515	0.269748	0.0075734	0.652673	0.237606	1846	1	1
ENSG00000273059.1	chr1:147521387:T:C	-490412	0.151961	27	31	0.049792	-0.481215	0.241228	0.471347	-0.184944	0.255429	0.0115338	0.900379	0.347435	1758	1	1
ENSG00000274372.5	chr1:147587268:GT:G	-425935	0.20098	34	41	0.211831	-0.296737	0.235583	0.936132	-0.0216069	0.268714	0.0247793	0.73736	0.321683	1762	1	1
ENSG00000206585.1	chr1:147321430:A:G	-717486	0.0931373	18	19	3.41603e-05	1.17879	0.266908	0.0466009	0.439914	0.217319	9.23195e-06	-1.91252	0.401058	1676	0.0154727	1
ENSG00000198658.4	chr1:147623262:CA:C	-523133	0.745098	45	52	0.0284099	0.506762	0.226639	0.0236157	1.34743	0.58286	0.00231132	-1.12695	0.356868	1419	1	1
ENSG00000263956.6	chr1:148354661:C:A	202339	0.0931373	19	19	0.0624987	-0.47383	0.250479	0.00236776	-0.56295	0.178722	0.00198269	1.25586	0.391415	1417	1	1
ENSG00000232265.8	chr1:147163066:CAAT:C	-993073	0.181373	31	37	0.255239	0.224741	0.195985	0.270502	0.276473	0.249001	0.00335742	-1.05313	0.347292	1419	1	1
ENSG00000272824.1	chr1:147813341:T:C	-545345	0.151961	29	31	0.136461	-0.41179	0.273489	0.0670625	-0.462542	0.248817	0.000599103	1.36192	0.379541	1066	0.638643	1
ENSG00000231551.8	chr1:147403356:C:T	-999160	0.191176	35	39	0.194515	-0.330507	0.252417	0.00339796	-0.838733	0.276963	0.00925597	0.976115	0.365109	1027	1	1
ENSG00000201183.1	chr1:147634453:T:G	-768262	0.122549	23	25	0.0220717	0.600008	0.256516	0.716564	-0.0865261	0.237406	0.0104645	-1.03104	0.392332	1027	1	1
ENSG00000280649.2	chr1:148287958:G:A	-170856	0.147059	25	30	0.411006	-0.172286	0.20836	0.35439	0.194561	0.208749	0.00734453	0.80984	0.293636	928	1	1
ENSG00000274020.4	chr1:147760632:T:C	-758972	0.455882	73	93	0.0115239	-0.354409	0.136741	0.000476644	-0.948188	0.259197	0.000264182	0.84676	0.220798	862	0.227725	1
ENSG00000274210.1	chr1:147740637:A:G	-781964	0.0637255	12	13	0.141255	0.3492	0.234795	0.134365	0.223098	0.147365	0.000780135	-1.16228	0.331447	861	0.671696	1
ENSG00000270629.6	chr1:148246039:C:T	-433703	0.132353	25	27	0.444782	0.192322	0.250318	0.00135773	0.820456	0.246272	0.000741982	-1.54317	0.438116	637	0.472643	1
ENSG00000286019.1	chr1:148012330:G:A	-667449	0.196078	32	40	0.0163677	0.570414	0.232115	0.000289721	1.04045	0.273253	0.00941688	-0.876918	0.328787	637	1	1
ENSG00000178104.19	chr1:148028573:C:T	-779608	0.235294	45	48	0.00208761	0.52874	0.165669	0.0534207	0.393996	0.20068	0.00638058	-0.680119	0.242159	485	1	1
ENSG00000269713.7	chr1:148395612:T:G	-707949	0.20098	39	41	0.0802915	0.414263	0.233565	0.00126519	0.846505	0.252377	0.00605145	-1.01695	0.35967	438	1	1
ENSG00000274265.5	chr1:150063016:GACTTAT:G	887268	0.0637255	12	13	0.213112	0.435898	0.347046	0.0286227	0.523459	0.234431	0.0255745	-1.29089	0.566357	458	1	1
ENSG00000272755.1	chr1:149811267:AAC:A	547015	0.0686275	11	14	0.117747	-0.667045	0.421383	0.673265	-0.108919	0.257264	0.0143619	1.76899	0.705322	490	1	1
ENSG00000215861.6	chr1:150126215:T:C	804483	0.117647	21	24	0.248187	0.267004	0.229372	0.000721793	0.791035	0.224036	0.00438567	-1.21438	0.412974	516	1	1
ENSG00000286219.1	chr1:150386609:G:A	995995	0.0784314	15	16	0.0199071	-0.981023	0.412129	0.49895	0.167681	0.24676	0.0284011	1.2115	0.541789	540	1	1
ENSG00000271383.7	chr1:150031869:A:T	556531	0.0784314	16	16	0.433762	0.253309	0.321818	0.00910465	0.616718	0.230155	0.0198655	-1.21273	0.509292	657	1	1
ENSG00000263464.2	chr1:150549766:T:C	965901	0.446078	65	91	0.449307	-0.144189	0.189556	0.0301892	-0.795293	0.359745	0.0120046	0.692106	0.268632	781	1	1
ENSG00000277147.6	chr1:150313263:C:T	706929	0.112745	21	23	0.19503	0.355763	0.272023	0.693405	0.104806	0.264795	0.0119059	-1.25211	0.485404	791	1	1
ENSG00000275557.1	chr1:150548408:T:A	940643	0.112745	21	23	0.195789	-0.433882	0.332324	0.219124	-0.313736	0.253112	0.00822902	1.22102	0.449455	791	1	1
ENSG00000206828.1	chr1:150609962:C:T	973196	0.0833333	17	17	0.226764	-0.289908	0.237822	0.249194	-0.19433	0.1673	0.00852248	1.02315	0.378404	804	1	1
ENSG00000284842.1	chr1:150401666:C:T	726461	0.0784314	14	16	0.0178521	0.757534	0.312582	0.396803	0.205235	0.240785	0.000477403	-2.38297	0.651494	832	0.397199	1
ENSG00000203814.6	chr1:150401666:C:T	589293	0.0784314	14	16	0.666972	0.0747204	0.17294	0.199805	0.17236	0.133217	0.00887381	-0.969251	0.360448	894	1	1
ENSG00000183598.4	chr1:150015469:C:T	201776	0.0784314	15	16	0.000126531	0.96533	0.238391	0.00221734	0.507297	0.159948	0.00233336	-0.9998	0.316921	894	1	1
ENSG00000220323.4	chr1:150330799:C:G	487924	0.392157	62	80	0.30654	-0.105703	0.102652	0.210516	-0.216951	0.171739	0.00275893	0.485411	0.156645	905	1	1
ENSG00000261716.2	chr1:150538184:C:T	687247	0.730392	47	55	0.0906783	0.193029	0.112586	0.00579698	0.856544	0.301313	0.00658438	-0.510499	0.182497	909	1	1
ENSG00000184678.10	chr1:150031869:A:T	145217	0.0784314	16	16	0.0543722	-0.432533	0.221207	0.647705	0.0725904	0.158201	0.0171805	0.853652	0.350069	929	1	1
ENSG00000184260.6	chr1:149920979:A:G	34061	0.411765	66	84	0.0949377	-0.263144	0.155535	0.22799	-0.271997	0.223724	0.0255933	0.480799	0.21097	929	1	1
ENSG00000178096.9	chr1:150466562:A:T	578672	0.54902	71	92	0.116873	0.249959	0.157521	0.0134291	0.872403	0.344305	0.00361689	-0.744633	0.247633	930	1	1
ENSG00000184270.6	chr1:150026965:G:T	139000	0.156863	29	32	0.00459288	-0.679533	0.232356	0.868277	0.037617	0.22602	0.00611326	0.950285	0.336524	930	1	1
ENSG00000159164.10	chr1:150558694:C:T	640850	0.926471	13	15	0.100959	0.624876	0.376156	0.0130948	2.5162	0.989296	0.0030512	-1.63849	0.534606	950	1	1
ENSG00000143368.10	chr1:150241470:T:C	313667	0.495098	73	101	0.829426	-0.0205242	0.0949262	0.000246434	-0.651102	0.168875	0.00032877	0.523825	0.138945	955	0.313976	1
ENSG00000264522.6	chr1:150930724:G:A	919998	0.0686275	14	14	0.920257	-0.0307058	0.305662	0.0130297	0.478651	0.188051	0.00783415	-1.21757	0.445251	1029	1	1
ENSG00000136631.15	chr1:150746126:T:G	678847	0.0980392	20	20	0.317884	-0.304233	0.30251	0.114773	-0.372999	0.233685	0.00148132	1.70448	0.515968	1097	1	1
ENSG00000285184.3	chr1:150757317:G:A	689616	0.362745	59	74	0.00315858	0.52848	0.173094	0.118883	0.387169	0.245349	0.00925585	-0.601479	0.224978	1097	1	1
ENSG00000023902.14	chr1:151026603:A:T	877420	0.651961	56	71	0.0223404	0.271685	0.116393	0.0166592	0.569597	0.232434	0.0106027	-0.399461	0.152288	1174	1	1
ENSG00000285554.1	chr1:151008791:G:C	835742	0.0833333	16	17	0.158558	0.446639	0.313537	0.366251	0.190325	0.209338	0.00343268	-1.42436	0.470884	1186	1	1
ENSG00000143401.15	chr1:149904572:T:C	-331584	0.166667	28	34	0.0204908	0.293125	0.123741	0.013073	0.318734	0.125286	0.00173164	-0.563527	0.173242	1216	1	1
ENSG00000118292.9	chr1:151084074:A:T	815874	0.588235	68	84	0.479779	0.129531	0.182361	0.276603	-0.47147	0.430103	0.0227488	0.732061	0.31461	1228	1	1
ENSG00000117362.13	chr1:150609962:C:T	340382	0.0833333	17	17	0.00045796	-0.830018	0.226144	0.0368887	-0.338208	0.159085	0.0011124	1.22165	0.359822	1229	1	1
ENSG00000159208.16	chr1:151142406:C:CT	859863	0.745098	49	52	0.0784736	0.370677	0.207704	0.00834763	1.30694	0.482011	0.00140976	-1.00939	0.304085	1236	1	1
ENSG00000266472.5	chr1:150992764:C:T	699044	0.117647	24	24	0.00326808	0.800981	0.263343	0.0830345	0.360643	0.205208	0.00309282	-1.09004	0.356191	1239	1	1
ENSG00000117360.13	chr1:151137165:G:A	815686	0.72549	53	56	0.00443701	-0.474923	0.161729	0.0575599	-0.712512	0.36928	0.00375079	0.710438	0.237244	1251	1	1
ENSG00000163125.15	chr1:149813087:T:C	-550004	0.0588235	11	12	0.000606975	-0.756929	0.211178	0.050624	-0.253224	0.127411	0.000217153	1.1975	0.307625	1282	0.27839	1
ENSG00000143374.17	chr1:151001835:G:A	514471	0.117647	20	24	0.0168397	-0.423488	0.173109	0.00333615	-0.479491	0.158009	1.33173e-05	1.32902	0.284507	1404	0.0186974	1
ENSG00000143369.15	chr1:151043920:T:C	535858	0.122549	23	25	0.292339	-0.205506	0.193752	0.893483	-0.0255439	0.190107	0.0178673	0.793879	0.327624	1424	1	1
ENSG00000228126.1	chr1:149951049:T:C	-564708	0.426471	71	87	0.192096	-0.299046	0.227138	0.0454253	-0.873328	0.429037	0.00137621	1.27702	0.383818	1426	1	1
ENSG00000237781.3	chr1:150031869:A:T	-525855	0.0784314	16	16	0.267255	-0.374099	0.334631	0.395653	-0.204485	0.239318	0.002466	1.6609	0.529567	1466	1	1
ENSG00000277452.1	chr1:150555699:GCA:G	-11161	0.593137	64	83	0.0687116	-0.323703	0.175202	0.0500682	-0.715626	0.35918	0.00591303	0.771108	0.271931	1478	1	1
ENSG00000274963.1	chr1:151569239:G:T	999970	0.607843	64	80	0.299182	-0.154783	0.148028	0.210159	-0.466997	0.369384	0.00438039	0.733103	0.24927	1484	1	1
ENSG00000203804.4	chr1:150886513:G:C	311961	0.0686275	13	14	0.167609	0.41071	0.294671	0.143969	0.270547	0.18317	0.00122691	-1.33989	0.398308	1489	1	1
ENSG00000143384.13	chr1:151528961:G:A	949223	0.151961	29	31	0.032128	-0.285021	0.130467	0.0216201	-0.277956	0.118411	0.000852429	0.666588	0.191602	1498	1	1
ENSG00000253047.1	chr1:150026965:G:T	-573694	0.156863	29	32	0.00920108	0.654332	0.244547	0.186195	0.317445	0.237879	0.00186729	-1.14336	0.35418	1529	1	1
ENSG00000143420.19	chr1:150755511:G:A	125899	0.0686275	13	14	0.406578	0.180105	0.215757	0.532851	0.0875164	0.13966	0.00595186	-1.00233	0.35376	1560	1	1
ENSG00000143457.11	chr1:151279654:T:C	582500	0.142157	28	29	0.00112502	0.637311	0.187911	0.0287883	0.375834	0.168498	0.00193136	-0.897356	0.27893	1594	1	1
ENSG00000143452.16	chr1:150977206:T:C	256311	0.357843	56	73	3.62983e-09	1.09641	0.163484	0.0114236	0.550881	0.212276	0.00232343	-0.633244	0.200638	1606	1	1
ENSG00000163131.11	chr1:149807329:C:A	-958463	0.142157	25	29	0.0911617	0.268523	0.156857	0.079495	0.27252	0.153235	0.000111046	-0.93949	0.229889	1628	0.180784	1
ENSG00000143387.13	chr1:150241807:G:A	-566453	0.0784314	16	16	0.0279363	0.720049	0.321029	0.285803	0.208022	0.193463	0.000331771	-1.64393	0.436368	1679	0.557044	1
ENSG00000143437.21	chr1:151744236:C:A	867528	0.107843	21	22	0.00624343	-0.638082	0.226566	0.862973	-0.0298453	0.172317	0.00469978	0.980628	0.336233	1796	1	1
ENSG00000143379.12	chr1:151335753:C:G	409490	0.147059	29	30	0.00267384	0.70994	0.228328	0.746483	0.0691928	0.213225	0.00103951	-1.19499	0.349757	1828	1	1
ENSG00000259357.2	chr1:151733977:C:G	768732	0.431373	66	88	0.387956	0.158474	0.182464	0.0343369	0.722561	0.335058	0.00607515	-0.794454	0.281118	1840	1	1
ENSG00000143418.19	chr1:151948004:C:T	973000	0.186275	38	38	0.00454456	-0.540876	0.184712	0.00324468	-0.566319	0.186043	0.00336909	0.843872	0.278393	1840	1	1
ENSG00000143412.10	chr1:150859632:C:T	-122617	0.269608	47	55	0.0137913	-0.600569	0.237979	0.0597533	-0.513483	0.268507	0.00439412	0.988096	0.336097	1841	1	1
ENSG00000143409.15	chr1:150946001:CTGTTT:C	-62374	0.480392	73	98	0.0101979	0.325834	0.123535	0.000208777	0.979171	0.250797	0.00442928	-0.545596	0.185757	1845	1	1
ENSG00000143363.17	chr1:151831288:G:C	822868	0.75	45	51	0.121481	0.30839	0.196825	0.00014301	1.81287	0.45162	0.000304149	-1.05949	0.279312	1845	0.561154	1
ENSG00000163141.20	chr1:151014186:A:G	-22135	0.0735294	15	15	0.48373	0.259096	0.368083	0.0290537	0.509779	0.228941	0.00424814	-1.63813	0.554991	1843	1	1
ENSG00000143443.10	chr1:151651957:G:C	604206	0.926471	15	15	0.0626977	0.737927	0.390391	0.00132784	3.44828	1.03284	0.00186068	-1.75873	0.544608	1807	1	1
ENSG00000213190.4	chr1:152046881:C:T	986484	0.544118	70	93	0.0823086	-0.316303	0.179545	0.00124769	-1.07071	0.318799	0.00383864	0.720539	0.241257	1793	1	1
ENSG00000197622.13	chr1:152030581:T:G	960256	0.0686275	14	14	0.00537928	0.951988	0.331801	0.193458	0.289268	0.220392	0.0077569	-1.46355	0.534498	1791	1	1
ENSG00000143458.12	chr1:151973973:A:G	903395	0.0882353	17	18	0.015799	-0.708529	0.286713	0.0508217	-0.445781	0.224495	0.00135655	1.63682	0.491273	1791	1	1
ENSG00000143434.15	chr1:151584845:GC:G	438181	0.588235	67	84	0.0539966	-0.310642	0.158615	0.0333526	-0.865046	0.398851	0.00722865	0.766426	0.277316	1785	1	1
ENSG00000163154.6	chr1:151948004:C:T	791355	0.186275	38	38	0.0284092	-0.349411	0.156267	0.119126	-0.248204	0.157393	0.00131959	0.786794	0.235521	1787	1	1
ENSG00000163156.12	chr1:151847848:T:C	691184	0.759804	42	49	0.00750491	0.498782	0.181365	0.000196715	1.7798	0.45384	0.000785476	-0.946095	0.269962	1787	1	1
ENSG00000163155.12	chr1:151982416:T:C	816468	0.921569	16	16	0.00371627	-0.986205	0.328985	0.00163911	-3.29858	1.00853	0.00131362	1.82151	0.545018	1766	1	1
ENSG00000163157.15	chr1:151789832:C:G	613548	0.779412	39	45	1.11084e-05	-0.737497	0.156262	0.000102428	-1.55365	0.378041	0.000294889	0.854298	0.224673	1769	0.521658	1
ENSG00000163159.14	chr1:151543799:G:GC	348478	0.0882353	18	18	0.283874	0.35904	0.332568	0.435571	-0.157344	0.200691	0.0130824	-1.11354	0.437749	1763	1	1
ENSG00000143398.20	chr1:151979105:C:T	781156	0.926471	14	15	0.00957374	-0.52739	0.198191	0.00341775	-1.57629	0.520855	0.0110108	0.722786	0.277042	1762	1	1
ENSG00000159352.16	chr1:151374835:A:T	120126	0.230392	41	47	0.357674	0.0983512	0.10625	0.00171732	0.459785	0.141232	0.00135772	-0.582363	0.174804	1798	1	1
ENSG00000143373.18	chr1:151552658:C:T	271040	0.593137	62	83	0.00956481	-0.264	0.0991971	0.00299258	-0.742161	0.241635	0.00142319	0.606692	0.182939	1829	1	1
ENSG00000232671.6	chr1:151809236:TA:T	527286	0.446078	66	91	0.000274475	-0.567783	0.148491	0.145242	-0.420844	0.285844	0.00199691	0.749318	0.233711	1829	1	1
ENSG00000265753.2	chr1:152225277:C:A	924313	0.102941	19	21	0.0250451	0.719979	0.314698	0.0600246	0.454774	0.238066	0.00464549	-1.25582	0.429994	1830	1	1
ENSG00000143393.16	chr1:150728029:G:A	-599686	0.0686275	12	14	0.0860302	-0.535519	0.307726	0.137232	-0.294224	0.195797	0.000141426	1.74276	0.433808	1816	0.25683	1
ENSG00000237976.1	chr1:151749540:G:C	402573	0.0784314	16	16	0.118506	0.564505	0.357356	0.0973701	0.376438	0.224164	0.000485201	-1.74201	0.4769	1845	0.895197	1
ENSG00000143390.17	chr1:151539219:T:C	191862	0.897059	21	21	0.889783	0.0318433	0.228985	0.00111763	-2.41484	0.711577	0.00157021	1.27003	0.386659	1844	1	1
ENSG00000159377.11	chr1:151023905:G:C	-375668	0.191176	33	39	0.167839	-0.154727	0.111073	0.893753	-0.0156312	0.11663	0.00130611	0.483873	0.144701	1793	1	1
ENSG00000143442.22	chr1:151961767:T:TC	502273	0.372549	57	76	0.000985157	0.396855	0.115581	0.0269229	0.413803	0.183245	0.00479553	-0.453309	0.155804	1785	1	1
ENSG00000143375.15	chr1:152405370:G:A	894860	0.852941	29	30	0.016819	-0.689696	0.281872	0.0727043	-1.28556	0.705963	0.0110053	1.04288	0.399705	1822	1	1
ENSG00000143367.16	chr1:151532214:G:A	-8091	0.323529	53	66	0.0263679	0.431554	0.190384	0.00352678	0.87782	0.29109	0.00018956	-1.16192	0.295469	1773	0.336091	1
ENSG00000143376.14	chr1:151844929:A:C	232923	0.740196	41	53	0.000774501	0.374808	0.106815	0.000210596	1.10264	0.282606	0.000267124	-0.625265	0.163182	1789	0.477885	1
ENSG00000143450.17	chr1:151820508:G:A	57609	0.0833333	17	17	0.0207205	-0.890701	0.376712	0.47149	-0.177195	0.244806	0.00285425	1.59777	0.517518	1956	1	1
ENSG00000143436.11	chr1:151372265:T:G	-391231	0.254902	46	52	0.630725	0.0690006	0.142935	0.000556987	0.686058	0.190008	0.00182284	-0.769627	0.237827	1955	1	1
ENSG00000268288.1	chr1:151025366:T:A	-741634	0.279412	45	57	0.31637	0.187508	0.18586	0.0047473	0.792652	0.272108	0.000159243	-1.0594	0.265976	1944	0.309568	1
ENSG00000249602.1	chr1:152440549:G:A	671048	0.784314	42	44	0.0374905	-0.54684	0.258062	0.00486724	-2.10735	0.725602	0.00140888	1.42889	0.430439	1943	1	1
ENSG00000203288.4	chr1:152548647:C:G	757843	0.181373	36	37	0.0835993	0.405731	0.231296	0.0234816	0.546676	0.236241	0.000586051	-1.27903	0.355771	1927	1	1
ENSG00000182134.16	chr1:150898153:G:T	-893263	0.191176	38	39	0.160193	-0.364161	0.256656	0.573759	-0.148907	0.26352	0.00222591	1.27366	0.40174	1927	1	1
ENSG00000143365.19	chr1:151529365:C:G	-302480	0.0637255	13	13	0.0196719	0.672515	0.281965	0.0105387	0.468983	0.178638	0.00370392	-1.43958	0.480042	1962	1	1
ENSG00000225556.1	chr1:151532214:G:A	-308343	0.323529	53	66	0.00726443	0.575476	0.208359	0.00372224	0.95482	0.318574	0.00130983	-1.08103	0.323367	1979	1	1
ENSG00000234614.1	chr1:151832573:A:G	-9304	0.147059	27	30	0.10018	0.410784	0.246703	0.00553324	0.648344	0.226758	0.00374719	-1.23095	0.411017	1985	1	1
ENSG00000159445.13	chr1:151027387:A:G	-882250	0.514706	72	99	0.129391	0.238522	0.155506	0.0100576	0.869438	0.328992	0.00389556	-0.711282	0.238562	2121	1	1
ENSG00000197747.9	chr1:152957558:T:C	963699	0.107843	22	22	0.00296593	-0.786694	0.255883	0.723822	-0.0686175	0.193441	0.0016579	1.15	0.352006	2119	1	1
ENSG00000163191.6	chr1:151844149:C:T	-203758	0.0882353	15	18	0.108148	0.360111	0.221399	0.0800399	0.33712	0.18991	0.000235557	-1.51149	0.390687	2120	0.499382	1
ENSG00000143536.7	chr1:153309596:C:A	895333	0.833333	31	34	0.0299828	0.373295	0.168639	0.00160651	1.85379	0.565662	0.000513323	-1.18481	0.325888	2557	1	1
ENSG00000169509.6	chr1:153227257:T:C	712775	0.627451	61	76	0.00268638	-0.432156	0.139059	0.000310653	-1.35787	0.35857	3.10532e-05	1.04178	0.234499	2643	0.0820737	1
ENSG00000169474.4	chr1:153309596:C:A	324365	0.833333	31	34	0.342407	0.164135	0.171754	0.00733514	1.58916	0.57611	0.00239829	-1.04405	0.331907	2506	1	1
ENSG00000163209.15	chr1:153227257:T:C	225510	0.627451	61	76	0.055289	-0.290938	0.14937	0.00332575	-1.1692	0.385159	0.000849324	0.87661	0.251888	2548	1	1
ENSG00000169469.9	chr1:153227257:T:C	196054	0.627451	61	76	0.101813	-0.271951	0.164123	0.00836322	-1.14719	0.4232	0.00110845	0.939969	0.276765	2573	1	1
ENSG00000163216.7	chr1:153227257:T:C	185326	0.627451	61	76	0.00925912	-0.436917	0.163433	0.0036342	-1.26652	0.421421	0.000269361	1.05535	0.275602	2548	0.686332	1
ENSG00000241794.2	chr1:153227257:T:C	169745	0.627451	61	76	0.0141867	-0.398097	0.158428	0.00173128	-1.32886	0.408516	0.00027278	1.02203	0.267163	2541	0.693135	1
ENSG00000203785.9	chr1:153227257:T:C	121073	0.627451	61	76	0.0530184	-0.349839	0.17788	0.000876895	-1.59167	0.458674	0.000757861	1.05458	0.299965	2508	1	1
ENSG00000163220.11	chr1:153101364:C:G	-256490	0.0931373	17	19	0.143401	0.35399	0.239319	0.0917367	0.362823	0.212326	0.000920394	-1.48168	0.428854	2581	1	1
ENSG00000143546.10	chr1:153227257:T:C	-163816	0.627451	61	76	0.20976	-0.203895	0.161134	0.000639001	-1.48268	0.415492	0.000213962	1.05893	0.271725	2618	0.560152	1
ENSG00000143556.9	chr1:153309596:C:A	-151055	0.833333	31	34	5.97236e-05	0.74066	0.173789	3.83179e-05	2.55611	0.582935	8.97438e-06	-1.60403	0.33584	2622	0.0235308	1
ENSG00000197956.10	chr1:153745996:G:T	209752	0.52451	70	97	0.000651155	-0.441922	0.124042	0.000135748	-0.997216	0.247501	4.34961e-05	0.792435	0.182172	2655	0.115482	1
ENSG00000196154.12	chr1:152755327:A:G	-794809	0.544118	76	93	0.000987189	-0.606643	0.176713	0.0174529	-0.792627	0.325868	0.00033729	0.957812	0.254577	2629	0.886735	1
ENSG00000285867.1	chr1:153088572:T:C	-517711	0.568627	70	88	0.04626	0.304598	0.150231	0.0516392	0.634473	0.320674	0.00532183	-0.655175	0.228051	2629	1	1
ENSG00000188643.11	chr1:154602839:A:C	989694	0.107843	19	22	0.188061	0.355555	0.267581	0.253515	0.245283	0.213117	0.00201266	-1.23782	0.386383	2636	1	1
ENSG00000189334.9	chr1:153972118:C:T	355132	0.0833333	17	17	0.0650129	0.574014	0.306398	0.0673393	0.39208	0.211131	0.000489136	-1.67889	0.459929	2651	1	1
ENSG00000189171.14	chr1:153402979:TTC:T	-228381	0.161765	32	33	0.0252465	0.604018	0.264391	0.136753	0.386899	0.257152	0.00312376	-1.17919	0.385745	2634	1	1
ENSG00000160679.13	chr1:153275427:C:T	-358555	0.102941	20	21	0.0838075	-0.298376	0.170213	8.65914e-05	-0.6104	0.146822	0.00381689	0.829537	0.277572	2627	1	1
ENSG00000272030.1	chr1:153848167:G:A	213770	0.142157	27	29	0.0853293	0.481901	0.276284	0.000878557	0.848971	0.244691	0.00497432	-1.33967	0.462489	2628	1	1
ENSG00000143553.11	chr1:154330350:C:T	671647	0.176471	31	36	0.00113347	0.521494	0.15387	0.750532	0.0527493	0.165286	0.000224875	-0.963108	0.248067	2562	0.57613	1
ENSG00000143621.17	chr1:153788466:G:A	117438	0.578431	67	86	0.382138	0.100612	0.114426	0.018588	0.506164	0.21024	0.00361291	-0.474279	0.157705	2593	1	1
ENSG00000143624.14	chr1:154679275:A:T	951225	0.254902	45	52	0.0334368	-0.366425	0.169032	0.00239643	-0.718171	0.228291	0.00271018	0.835653	0.269152	2548	1	1
ENSG00000143554.14	chr1:154600663:A:C	826309	0.156863	29	32	0.0232138	0.520244	0.224368	0.00571784	0.635482	0.223166	0.00119464	-1.07326	0.318243	2686	1	1
ENSG00000231827.3	chr1:154691699:G:T	897752	0.436274	67	89	0.00457497	0.548116	0.187333	0.631521	0.157399	0.326815	0.00173812	-0.908828	0.279501	2675	1	1
ENSG00000223599.1	chr1:154361788:G:C	508374	0.112745	22	23	0.00255361	-0.655542	0.209794	0.736315	-0.0660547	0.195414	0.000219674	1.31405	0.337861	2713	0.595975	1
ENSG00000284738.1	chr1:152966323:T:C	-957014	0.0931373	17	19	0.0298658	-0.627745	0.28338	0.481373	-0.157391	0.222392	0.00162833	1.32628	0.405238	2713	1	1
ENSG00000143614.10	chr1:154517702:A:G	594342	0.539216	74	94	0.0420089	0.28439	0.137399	0.00291523	0.80399	0.261015	0.000501959	-0.767241	0.210639	2713	1	1
ENSG00000198837.10	chr1:153445054:C:T	-501664	0.127451	22	26	0.0845928	-0.301481	0.172429	0.0563288	-0.324672	0.167416	0.00159851	0.869319	0.265131	2659	1	1
ENSG00000160741.17	chr1:154685207:G:T	726592	0.112745	22	23	0.00521559	0.627601	0.217915	0.766233	-0.0557582	0.186847	0.00152626	-1.21476	0.368801	2646	1	1
ENSG00000282386.1	chr1:153188155:G:T	-776206	0.0735294	15	15	0.00165205	-1.23722	0.37857	0.804324	0.0638616	0.256826	0.000211769	2.73611	0.701554	2652	0.561611	1
ENSG00000273026.1	chr1:154460428:T:C	493912	0.696078	51	62	0.0337526	0.538084	0.248675	0.0114633	1.31044	0.505218	0.00400247	-1.01205	0.340503	2660	1	1
ENSG00000143578.16	chr1:154789889:TTTTG:T	822355	0.480392	76	98	0.00351365	0.583639	0.193456	0.021167	0.743228	0.315478	0.0016664	-0.901994	0.276234	2660	1	1
ENSG00000143570.18	chr1:153793205:G:A	-174979	0.127451	22	26	0.0352729	0.378803	0.17659	0.0207157	0.408419	0.17273	0.00104363	-0.97589	0.285735	2660	1	1
ENSG00000143543.15	chr1:153261102:C:T	-716572	0.137255	27	28	0.00724892	-0.554798	0.200816	0.291771	-0.159832	0.150512	0.00177891	0.919686	0.2835	2675	1	1
ENSG00000272654.1	chr1:153787628:T:A	-190115	0.22549	39	46	0.136343	0.396558	0.263292	0.0936691	0.492603	0.290019	0.00079468	-1.24235	0.354862	2675	1	1
ENSG00000143545.10	chr1:153431011:A:G	-555347	0.102941	20	21	0.00349552	0.832828	0.275892	0.0139696	0.552062	0.219185	0.00210957	-1.31929	0.413815	2694	1	1
ENSG00000177954.14	chr1:153415688:C:T	-575074	0.0833333	17	17	0.0170318	0.566005	0.231786	0.0436365	0.277644	0.135225	0.00556426	-0.904542	0.316581	2694	1	1
ENSG00000231416.1	chr1:153210435:T:C	-785197	0.186275	36	38	0.0204474	-0.655783	0.276736	0.233247	-0.343081	0.285424	0.00130971	1.38246	0.413531	2672	1	1
ENSG00000264384.2	chr1:153567539:T:A	-599010	0.0686275	13	14	0.0133975	0.772823	0.304896	0.000810736	0.57404	0.164261	6.59756e-06	-1.89979	0.39113	2565	0.0169227	1
ENSG00000143549.21	chr1:154422290:A:G	227642	0.142157	27	29	0.0916711	-0.228715	0.133818	0.00196865	-0.423983	0.132047	0.00161181	0.776348	0.23697	2505	1	1
ENSG00000143569.19	chr1:155127487:T:C	907308	0.122549	24	25	0.268521	-0.301058	0.270014	0.573818	-0.118078	0.208995	0.000424435	1.51892	0.411261	2424	1	1
ENSG00000143612.20	chr1:153351736:T:G	-868901	0.151961	27	31	0.330554	-0.140884	0.143828	0.429429	-0.126807	0.159589	0.0114166	0.647841	0.249616	2424	1	1
ENSG00000201129.1	chr1:154728742:T:C	469015	0.710784	47	59	0.0467062	0.390787	0.193145	0.000593445	1.66404	0.463359	4.1315e-05	-1.20681	0.276529	2390	0.0987428	1
ENSG00000143575.15	chr1:154787070:T:C	514481	0.0833333	15	17	0.177259	0.342046	0.25106	0.00459234	0.64993	0.222231	0.00147683	-1.39781	0.42301	2336	1	1
ENSG00000143515.18	chr1:153384545:G:A	-941008	0.0980392	20	20	0.120615	-0.464756	0.295922	0.430419	-0.157925	0.199179	0.00458122	1.148	0.392424	2346	1	1
ENSG00000160712.13	chr1:154665543:G:A	260350	0.27451	48	56	0.000631669	-0.594249	0.166361	0.00392384	-0.703272	0.236073	0.000283062	1.01289	0.265533	2168	0.613679	1
ENSG00000228013.1	chr1:154563341:A:C	156777	0.235294	40	48	0.800097	0.0423211	0.166522	0.001147	0.7792	0.230164	4.71225e-05	-1.20822	0.279178	2167	0.102114	1
ENSG00000160714.10	chr1:154768187:A:G	209159	0.421569	69	86	0.000632588	-0.349959	0.0979835	0.00993532	-0.428225	0.16176	0.000256958	0.530374	0.138004	1951	0.501325	1
ENSG00000233875.1	chr1:154738446:C:T	158783	0.0833333	16	17	0.0120825	-0.908064	0.352788	0.423695	-0.167404	0.208073	0.000215374	1.73004	0.444156	1950	0.419979	1
ENSG00000160710.17	chr1:154060853:ATAAG:A	-567160	0.117647	23	24	0.221997	-0.24364	0.1978	0.513654	-0.110278	0.168014	0.00275085	0.932905	0.300959	1940	1	1
ENSG00000143603.19	chr1:154458929:C:A	-411352	0.156863	30	32	0.563994	0.0641836	0.110745	0.0412422	0.235128	0.11316	0.00466866	-0.543313	0.186141	1881	1	1
ENSG00000163344.6	chr1:155036134:A:G	99415	0.627451	64	76	0.0059386	0.33046	0.1166	0.000530313	0.969475	0.267391	0.00269058	-0.558632	0.179786	1899	1	1
ENSG00000270361.1	chr1:154742838:T:C	-194532	0.509804	76	100	0.0914362	-0.270706	0.158269	0.000899684	-1.05888	0.305848	0.00109967	0.769523	0.226411	1899	1	1
ENSG00000268154.2	chr1:154422490:T:C	-528002	0.196078	35	40	0.0939382	-0.351486	0.20711	0.110671	-0.419271	0.259645	0.000408931	1.35125	0.364753	1883	0.770018	1
ENSG00000163346.17	chr1:154596207:T:G	-359916	0.127451	26	26	0.00184587	-0.89209	0.27602	0.342449	-0.20157	0.210945	0.00404213	1.13927	0.383746	1880	1	1
ENSG00000271380.1	chr1:155698909:G:A	737084	0.0931373	18	19	0.0972286	-0.556733	0.331385	0.40224	-0.206653	0.245275	0.00462669	1.40027	0.479221	1889	1	1
ENSG00000163348.4	chr1:154607539:TC:T	-356314	0.436274	73	89	0.0124456	-0.293582	0.114557	9.72468e-05	-0.756885	0.183509	7.73978e-05	0.685388	0.163612	1888	0.146127	1
ENSG00000160691.19	chr1:154751527:G:A	-222868	0.0931373	18	19	0.110705	-0.394448	0.244296	0.000448715	-0.718553	0.195445	0.0020982	1.35174	0.423758	1883	1	1
ENSG00000173207.13	chr1:155659325:G:A	684672	0.107843	19	22	0.0599071	-0.39124	0.204711	0.961621	-0.00761025	0.157609	0.00101529	0.907207	0.26495	1883	1	1
ENSG00000160688.19	chr1:154861707:G:A	-121631	0.436274	69	89	0.0528022	0.317088	0.161077	0.0319608	0.588855	0.269275	0.00105511	-0.81506	0.238888	1883	1	1
ENSG00000160685.13	chr1:154821322:G:A	-181308	0.166667	32	34	0.090669	0.325478	0.189832	0.413194	0.134445	0.163362	0.0094134	-0.627428	0.235233	1879	1	1
ENSG00000163354.15	chr1:154563051:C:T	-470730	0.867647	23	27	0.081347	0.535644	0.303076	4.91093e-05	2.59632	0.601514	4.54845e-05	-1.45691	0.335882	1858	0.0845103	1
ENSG00000163357.11	chr1:154837540:A:G	-196284	0.377451	61	77	0.0552761	0.343857	0.17653	0.00103996	0.988788	0.289418	0.00045859	-0.939047	0.255878	1858	0.852059	1
ENSG00000232093.1	chr1:154649758:T:C	-396360	0.254902	49	52	0.050109	-0.46944	0.23566	0.046501	-0.62243	0.307339	0.0030396	1.18113	0.385216	1859	1	1
ENSG00000143537.13	chr1:154556945:A:T	-493621	0.215686	41	44	0.00025087	0.490161	0.127306	0.103358	0.256419	0.15546	0.0017651	-0.675446	0.208048	1869	1	1
ENSG00000243364.8	chr1:155151141:T:C	87404	0.0931373	17	19	0.039355	0.5045	0.240453	0.443134	0.141563	0.183584	0.00080294	-1.27651	0.364956	1882	1	1
ENSG00000143590.14	chr1:155959705:T:C	880868	0.857843	27	29	0.036195	-0.464233	0.217533	0.00234558	-2.19579	0.696414	0.00186778	1.27488	0.394932	1892	1	1
ENSG00000169241.19	chr1:154760524:A:G	-374820	0.622549	63	77	0.0171587	0.388566	0.159312	0.0011184	1.2105	0.35672	7.5666e-05	-1.03729	0.24724	1925	0.145657	1
ENSG00000179085.8	chr1:154841569:G:A	-299026	0.294118	48	60	0.0357518	-0.366072	0.171114	0.093623	-0.453189	0.266777	0.0114298	0.709643	0.273475	1930	1	1
ENSG00000163463.12	chr1:154985591:C:T	-187884	0.147059	28	30	0.7706	-0.0623965	0.213193	0.116695	0.293721	0.185008	0.00312838	0.939982	0.307545	1940	1	1
ENSG00000163462.18	chr1:154532451:T:C	-641336	0.186275	34	38	0.436865	0.113237	0.144843	0.0753305	0.30421	0.168615	0.00337987	-0.679155	0.224133	1938	1	1
ENSG00000185499.16	chr1:156087177:A:G	894261	0.0833333	15	17	0.0528687	-0.481804	0.244821	0.00253135	-0.619515	0.198079	4.79663e-05	1.65977	0.383953	1953	0.0936782	1
ENSG00000173171.14	chr1:154781221:A:C	-427478	0.0637255	13	13	0.000569516	0.936964	0.259988	0.0184919	0.434746	0.180423	0.00321068	-1.30471	0.428112	1960	1	1
ENSG00000169231.13	chr1:154814660:T:C	-394391	0.372549	61	76	0.111691	0.245017	0.152174	0.734847	-0.0821199	0.241543	0.00674708	-0.662118	0.237442	1960	1	1
ENSG00000236263.1	chr1:156042720:C:T	828901	0.0784314	14	16	0.126426	-0.549632	0.355516	0.386381	-0.21748	0.249569	0.0057223	1.47873	0.519345	1962	1	1
ENSG00000160766.14	chr1:155761297:C:A	533875	0.0784314	13	16	0.256602	0.317406	0.277595	0.0129677	0.569954	0.223762	0.00513107	-1.35898	0.470924	1966	1	1
ENSG00000177628.16	chr1:154795358:A:G	-449341	0.843137	30	32	0.0371973	-0.526662	0.248145	0.00492121	-1.58148	0.545259	0.00441189	0.903821	0.307577	1993	1	1
ENSG00000160767.21	chr1:155070849:C:A	-184634	0.514706	75	99	0.88816	-0.0220165	0.156008	0.0227917	0.763239	0.328116	0.00366137	-0.768356	0.255878	2012	1	1
ENSG00000116521.11	chr1:155121537:C:A	-140893	0.392157	62	80	0.0229282	0.315394	0.135729	0.014599	0.58162	0.232484	0.00115641	-0.702451	0.207653	2025	1	1
ENSG00000143630.10	chr1:154841017:GC:G	-436446	0.0980392	19	20	0.0611546	0.468905	0.246569	0.00288922	0.634354	0.205741	0.00269935	-1.2044	0.387752	2050	1	1
ENSG00000176444.19	chr1:156278116:C:T	999625	0.210784	38	43	0.0155282	0.41967	0.169364	0.446248	0.150106	0.196004	0.00194934	-0.734976	0.228673	2052	1	1
ENSG00000160752.14	chr1:155698150:A:G	389402	0.132353	20	27	0.788474	0.0489756	0.181876	0.00432297	0.501025	0.170094	0.00158068	-0.815423	0.248418	2021	1	1
ENSG00000160753.16	chr1:154583949:G:A	-736945	0.426471	69	87	0.0136243	0.394522	0.156043	2.19159e-05	1.1302	0.249084	9.83901e-05	-0.902966	0.219103	1983	0.195108	1
ENSG00000225855.7	chr1:155020609:T:C	-303567	0.676471	55	66	0.0714189	-0.346043	0.189153	0.0940716	-0.655816	0.386594	0.00537258	0.751127	0.261754	1974	1	1
ENSG00000227773.1	chr1:155878901:T:A	481923	0.735294	47	54	0.321934	0.197118	0.19766	0.00582333	1.61286	0.56769	0.00428383	-0.993917	0.337066	1862	1	1
ENSG00000235919.4	chr1:155092683:G:A	-469359	0.602941	60	81	0.00981484	-0.361172	0.136199	0.00417146	-0.887703	0.300109	0.00111343	0.697771	0.205538	1792	1	1
ENSG00000116539.13	chr1:154678394:T:C	-884413	0.921569	15	16	0.0566434	0.30666	0.158336	0.00238396	1.5756	0.500574	0.00762545	-0.721766	0.262997	1791	1	1
ENSG00000125459.17	chr1:154680797:G:C	-929408	0.666667	56	68	0.000204444	-0.758848	0.19406	5.81357e-05	-1.69478	0.396964	7.96176e-05	1.08537	0.259587	1803	0.14355	1
ENSG00000287839.1	chr1:156408245:C:G	770641	0.294118	52	60	0.048584	-0.340822	0.169918	0.0092914	-0.71251	0.26665	0.00121017	0.968689	0.287587	1813	1	1
ENSG00000246203.2	chr1:154829663:C:T	-830582	0.142157	26	29	0.609131	-0.111475	0.217075	0.839273	0.0442389	0.217339	0.00325659	0.984208	0.323457	1833	1	1
ENSG00000132676.16	chr1:155956260:G:A	268300	0.0686275	13	14	0.814169	-0.0406818	0.172452	0.0114378	0.327257	0.126127	0.00211919	-1.01634	0.318941	1822	1	1
ENSG00000163374.19	chr1:156142545:A:T	453545	0.156863	29	32	0.0206746	-0.508615	0.215033	0.582957	-0.106986	0.193981	0.00188025	0.907322	0.281259	1818	1	1
ENSG00000203761.5	chr1:156271044:A:C	525215	0.313726	58	64	0.193806	-0.285081	0.217374	0.574688	-0.153687	0.272641	0.00155396	1.02827	0.312737	1807	1	1
ENSG00000116580.18	chr1:156237502:A:G	378102	0.0784314	14	16	0.185071	0.187519	0.140156	0.499782	-0.0771798	0.113799	0.000456778	0.898691	0.244802	1665	0.760535	1
ENSG00000132718.9	chr1:155063135:C:T	-796432	0.529412	71	96	0.00599555	-0.255538	0.0902722	0.00303576	-0.587296	0.191516	0.00318766	0.440139	0.144306	1662	1	1
ENSG00000143622.11	chr1:155633794:AT:A	-277610	0.147059	26	30	0.00103037	0.70893	0.207325	0.0892715	0.320479	0.186089	0.00363308	-0.865689	0.288037	1758	1	1
ENSG00000132680.11	chr1:156618687:A:G	684274	0.22549	41	46	0.00525093	-0.211865	0.0736239	0.553286	-0.0540242	0.0907059	0.000952146	0.398027	0.115561	1794	1	1
ENSG00000273002.1	chr1:156782912:A:T	804113	0.617647	64	78	0.0029473	0.324437	0.105455	0.00157773	0.737645	0.224681	0.000407003	-0.573772	0.154824	1812	0.737489	1
ENSG00000116584.20	chr1:155162859:T:C	-844211	0.529412	69	96	0.00224501	-0.317855	0.100348	0.000350136	-0.760814	0.202819	2.32693e-05	0.720486	0.159358	1835	0.0426991	1
ENSG00000163479.14	chr1:156158546:G:A	137595	0.0735294	15	15	0.102776	-0.30536	0.184813	0.200663	-0.145575	0.112733	0.00110677	0.911516	0.268349	1829	1	1
ENSG00000160803.8	chr1:156815970:AG:A	762172	0.568627	71	88	0.00619326	0.330532	0.117243	0.000210657	0.978122	0.250697	0.00228748	-0.58889	0.18628	1793	1	1
ENSG00000116586.12	chr1:155706701:A:G	-348081	0.0931373	16	19	0.0292909	-0.379179	0.170548	0.633684	-0.0590411	0.123373	0.00258272	0.809128	0.259261	1791	1	1
ENSG00000132698.15	chr1:156552521:A:G	491361	0.911765	18	18	0.545009	0.169705	0.279075	0.00115051	-4.21493	1.24539	0.00189944	2.08734	0.647719	1791	1	1
ENSG00000254726.3	chr1:156700497:A:C	618032	0.0637255	11	13	0.0777115	0.464961	0.259854	0.052395	0.386642	0.196063	0.00449485	-1.50137	0.512055	1851	1	1
ENSG00000160789.20	chr1:156418269:C:T	335696	0.196078	33	40	0.0324335	-0.328883	0.15082	0.061992	-0.34909	0.184173	0.00175023	0.756989	0.232967	1852	1	1
ENSG00000196189.13	chr1:156864121:A:G	716755	0.0686275	13	14	0.000477295	1.03585	0.283192	0.00603603	0.467803	0.165398	0.00290079	-1.11745	0.362583	1982	1	1
ENSG00000160785.13	chr1:157075201:C:G	881269	0.132353	23	27	0.380819	0.149229	0.169246	0.434335	0.148481	0.188876	0.00529038	-0.856348	0.297858	1975	1	1
ENSG00000160783.19	chr1:156135626:A:G	-77367	0.0686275	14	14	0.356048	0.293281	0.31576	0.129354	0.286553	0.186802	0.000615997	-1.72209	0.48106	1982	1	1
ENSG00000242252.2	chr1:156899640:A:G	657456	0.102941	21	21	0.000196669	1.3425	0.342326	0.0635828	0.466899	0.247857	0.00328271	-1.46987	0.483499	2000	1	1
ENSG00000160781.17	chr1:157183977:A:G	935860	0.441176	70	90	0.165434	-0.189161	0.135013	0.0045399	-0.799166	0.272886	0.000355665	0.830924	0.221787	2008	0.714175	1
ENSG00000198952.8	chr1:157195155:T:C	912330	0.22549	45	46	0.0997411	-0.309742	0.185775	0.0860583	-0.398151	0.228811	0.00180876	0.976253	0.301442	2130	1	1
ENSG00000163472.19	chr1:156133444:G:A	-149491	0.0833333	17	17	0.127401	-0.4937	0.320172	0.103535	-0.312762	0.189718	0.00187306	1.32959	0.411998	2131	1	1
ENSG00000198715.13	chr1:157177368:T:C	881679	0.465686	69	95	0.00556451	0.289396	0.101287	0.128545	0.335596	0.218303	0.00966713	-0.431003	0.162188	2181	1	1
ENSG00000189030.10	chr1:156812576:G:A	513269	0.0784314	16	16	0.000289075	-1.21104	0.317998	0.353704	-0.205997	0.220701	1.83596e-05	2.25143	0.49102	2181	0.0400422	1
ENSG00000163467.11	chr1:156725208:C:T	387894	0.176471	33	36	0.181663	-0.320282	0.237508	0.0290554	-0.550975	0.247445	0.00045509	1.31654	0.358514	2275	1	1
ENSG00000163468.15	chr1:157194306:C:G	826433	0.0833333	17	17	0.0653265	0.36031	0.192557	0.0915696	0.23811	0.13927	0.00460706	-0.861419	0.294657	2332	1	1
ENSG00000125462.18	chr1:157361905:C:T	905142	0.926471	15	15	0.0425441	0.65327	0.316462	0.00131123	4.3224	1.29309	0.00218342	-2.1128	0.665085	2541	1	1
ENSG00000116604.18	chr1:156023887:A:G	-476892	0.112745	22	23	0.0339996	0.350533	0.162231	0.256189	0.142259	0.124307	0.00010978	-0.958869	0.234443	2624	0.288063	1
ENSG00000183856.11	chr1:156844686:G:A	272082	0.151961	27	31	6.03353e-05	0.438807	0.103031	0.00633237	0.251671	0.0895221	0.000180079	-0.561342	0.142206	2796	0.5035	1
ENSG00000187862.12	chr1:157135998:T:C	556271	0.142157	23	29	0.0425544	-0.361932	0.175339	0.013806	-0.594074	0.235443	0.000836895	1.34568	0.38616	2799	1	1
ENSG00000163382.12	chr1:156912469:C:T	320707	0.147059	26	30	0.0942662	0.301233	0.177679	0.00045342	0.731324	0.19909	0.00113507	-1.05596	0.311609	2806	1	1
ENSG00000160818.16	chr1:157219722:G:A	618232	0.27451	51	56	0.00421076	0.461745	0.156275	0.152927	0.312956	0.21668	0.000253222	-0.957137	0.248768	2824	0.715099	1
ENSG00000132702.13	chr1:157226134:A:AC	606803	0.529412	78	96	0.240385	0.230693	0.194897	0.00928763	1.09486	0.409718	0.00226228	-1.0676	0.337317	2853	1	1
ENSG00000143320.9	chr1:157280045:G:T	574229	0.455882	70	93	0.00201074	0.476275	0.148654	0.00523946	0.814065	0.282816	0.000452397	-0.8723	0.237424	3053	1	1
ENSG00000223356.1	chr1:156563116:C:A	-150058	0.627451	62	76	0.0210451	-0.491826	0.208561	0.000474144	-1.55525	0.424958	0.00243432	0.913042	0.290718	3048	1	1
ENSG00000143303.12	chr1:156003855:CAT:C	-724587	0.107843	20	22	0.0061111	0.747493	0.264697	0.961511	-0.00987103	0.203848	0.00383786	-1.0967	0.367199	3046	1	1
ENSG00000143319.17	chr1:157194306:C:G	465540	0.0833333	17	17	0.0371198	-0.422511	0.198989	0.26329	-0.162249	0.143922	0.00119792	1.02664	0.3045	3045	1	1
ENSG00000143314.12	chr1:157392275:C:A	650685	0.0980392	18	20	0.0502828	0.606569	0.304735	0.0439158	0.434907	0.212108	0.00530512	-1.10809	0.385551	3040	1	1
ENSG00000143294.15	chr1:157497132:C:T	746522	0.166667	31	34	0.469522	0.101999	0.140292	0.67104	0.0658745	0.154474	0.000984544	-0.77894	0.226847	3031	1	1
ENSG00000143321.19	chr1:157567132:G:A	800207	0.127451	23	26	0.277343	-0.126461	0.115545	0.162826	-0.183319	0.130026	0.00034933	0.833098	0.222048	3039	1	1
ENSG00000027869.11	chr1:157500530:T:C	683668	0.181373	36	37	0.0699989	-0.432103	0.234981	0.55632	-0.139453	0.235945	0.00213261	1.23913	0.389111	3002	1	1
ENSG00000132694.18	chr1:157855986:T:C	810616	0.112745	22	23	0.231202	0.300424	0.248834	1.85365e-05	0.88036	0.192108	0.000505687	-1.30473	0.358424	3321	1	1
ENSG00000117036.12	chr1:157114129:A:T	-24345	0.0735294	13	15	0.191698	-0.309332	0.234737	0.268771	-0.18713	0.167922	0.00247596	1.11099	0.354383	3348	1	1
ENSG00000143297.19	chr1:158035867:T:C	483352	0.882353	21	24	0.0452104	-0.468613	0.229978	0.00154282	-2.30059	0.699199	0.000797493	1.3568	0.387676	3844	1	1
ENSG00000163518.11	chr1:156714256:A:T	-883829	0.0686275	13	14	0.697413	-0.0576973	0.147808	0.283126	0.124445	0.115089	0.000506288	1.01687	0.279374	3721	1	1
ENSG00000236731.1	chr1:158626648:G:T	995920	0.196078	34	40	0.00786633	-0.545568	0.199616	0.431928	-0.201391	0.254837	0.00126845	1.05303	0.314026	3785	1	1
ENSG00000233712.1	chr1:157509302:A:G	-130999	0.0833333	16	17	0.0758298	0.589743	0.327449	0.415301	0.208354	0.254317	0.00159884	-1.81129	0.552431	3809	1	1
ENSG00000160856.21	chr1:156750590:A:G	-950179	0.377451	61	77	0.0579564	-0.355689	0.184646	0.00779717	-0.869391	0.317726	0.000700319	0.996352	0.28144	3749	1	1
ENSG00000232366.1	chr1:157431277:G:T	-293743	0.573529	69	87	0.00739103	-0.556549	0.201963	0.000335083	-1.46252	0.38852	0.000448273	1.05304	0.286401	3768	1	1
ENSG00000132704.16	chr1:157934300:T:C	157168	0.558824	72	90	0.0210267	0.34557	0.146519	0.00147515	0.942195	0.285098	0.00124188	-0.713066	0.212217	3911	1	1
ENSG00000163534.15	chr1:157627409:A:G	-192711	0.75	43	51	0.121167	0.20399	0.130082	0.000805539	1.08016	0.30891	0.00128868	-0.607164	0.181338	3890	1	1
ENSG00000288460.1	chr1:158063541:T:C	-64760	0.367647	63	75	0.0681689	-0.298169	0.161058	0.00238835	-0.734266	0.233323	0.000152007	0.887305	0.222019	4035	0.613347	1
ENSG00000227295.2	chr1:158059231:C:A	-118524	0.181373	33	37	0.0246656	0.478901	0.208756	6.3601e-07	1.09558	0.200811	0.00131025	-0.953946	0.285362	4100	1	1
ENSG00000158473.8	chr1:158057357:T:C	-120673	0.0686275	14	14	0.0120487	-0.765779	0.297387	0.855865	-0.0366272	0.200935	0.00107589	1.73687	0.509987	4084	1	1
ENSG00000229914.1	chr1:157497224:A:T	-698907	0.0931373	19	19	0.181054	0.409863	0.303508	0.375087	0.210881	0.236296	0.0045628	-1.3307	0.454657	4050	1	1
ENSG00000176320.2	chr1:158844029:A:G	640152	0.519608	74	98	0.110422	-0.312201	0.193202	0.00822731	-1.07186	0.39454	0.00129355	0.973115	0.290739	4032	1	1
ENSG00000158477.7	chr1:158428330:G:T	173906	0.857843	26	29	0.0222636	0.54653	0.234001	0.00208783	1.88297	0.589992	0.0011925	-1.0988	0.325762	4081	1	1
ENSG00000158481.13	chr1:158033545:C:T	-256378	0.818627	33	37	0.868257	-0.0370241	0.222423	0.00268214	-1.7575	0.565431	0.0032814	0.995834	0.327555	4133	1	1
ENSG00000158485.11	chr1:157332938:G:A	-998593	0.112745	21	23	0.118708	0.464183	0.294012	0.400377	0.232902	0.275332	0.00254214	-1.5692	0.501952	4089	1	1
ENSG00000158488.16	chr1:157898729:T:C	-454967	0.377451	60	77	0.00068971	-0.607366	0.171334	0.0016712	-0.894764	0.274098	0.00103609	0.854517	0.25003	4082	1	1
ENSG00000163554.15	chr1:159370509:T:C	683794	0.0637255	13	13	0.00717588	-1.11059	0.401462	0.018689	-0.536182	0.222906	0.00155702	1.87229	0.569545	3950	1	1
ENSG00000163563.8	chr1:159311361:G:A	480010	0.303922	50	62	0.245242	0.209295	0.178669	0.770672	0.0735597	0.251415	0.000955746	-0.961702	0.279311	4011	1	1
ENSG00000163564.15	chr1:158396950:G:T	-533846	0.0784314	16	16	0.00953882	-0.866655	0.32552	0.0237824	-0.527282	0.22837	5.61184e-05	2.09316	0.489146	4032	0.22627	1
ENSG00000163565.18	chr1:159661814:T:A	661846	0.27451	46	56	0.00585977	-0.408769	0.143989	0.0710027	-0.346288	0.189003	0.000205193	0.787023	0.201321	4007	0.822208	1
ENSG00000233473.2	chr1:158166557:TTTC:T	-915238	0.362745	57	74	0.00829722	-0.382057	0.140791	0.0210793	-0.55058	0.23354	0.00182029	0.668551	0.206564	3977	1	1
ENSG00000163568.15	chr1:159205403:A:G	58307	0.107843	22	22	0.0344607	0.565315	0.262328	0.0136099	0.537763	0.212664	0.000874592	-1.44029	0.414951	3929	1	1
ENSG00000162706.13	chr1:158497122:A:G	-674487	0.52451	75	97	0.00010235	0.553189	0.134597	0.15529	0.401558	0.279647	0.00141221	-0.702311	0.211612	4007	1	1
ENSG00000158716.9	chr1:159289239:T:G	-491693	0.0588235	11	12	0.00221926	-1.00726	0.317613	0.102475	-0.340618	0.205969	0.0126007	1.223	0.478099	3574	1	1
ENSG00000158714.11	chr1:160052220:A:G	225409	0.480392	75	98	0.607319	0.0935508	0.181252	0.00529599	0.980468	0.341074	0.00234669	-0.833452	0.26435	3557	1	1
ENSG00000272668.2	chr1:159682521:G:A	-172349	0.0588235	12	12	0.693177	0.155779	0.393269	0.304971	-0.226337	0.219087	0.000901479	-1.90462	0.550231	3534	1	1
ENSG00000188004.10	chr1:160627940:G:C	772703	0.0735294	15	15	0.00616784	-1.1232	0.398205	0.606185	-0.11441	0.220967	0.00154108	1.74998	0.531799	3534	1	1
ENSG00000256029.6	chr1:160408949:T:C	553602	0.588235	62	84	0.363148	0.161923	0.176945	0.00247713	1.15165	0.367373	0.00199752	-0.844624	0.263445	3534	1	1
ENSG00000243284.1	chr1:160506381:GA:G	643724	0.0637255	13	13	0.0993617	-0.758875	0.454634	0.2422	-0.29154	0.247264	0.00120806	2.29565	0.681426	3556	1	1
ENSG00000213085.10	chr1:160733309:T:G	833144	0.142157	27	29	0.0142926	0.593399	0.236421	0.0281458	0.544351	0.24303	7.54916e-05	-1.95949	0.466974	3473	0.262182	1
ENSG00000279430.1	chr1:160595401:G:C	684847	0.911765	17	18	0.067255	-0.439416	0.236547	0.000436489	-2.66665	0.723677	0.000737907	1.34262	0.380996	3400	1	1
ENSG00000158710.15	chr1:160622584:A:G	697077	0.137255	28	28	0.0357523	-0.490362	0.229212	0.189456	-0.251272	0.189705	0.000349334	1.25458	0.334386	3375	1	1
ENSG00000143315.8	chr1:159122877:T:C	-909113	0.823529	35	36	0.00104823	-0.661967	0.1939	0.000458442	-1.61638	0.440431	0.000183536	1.04828	0.265935	3389	0.622002	1
ENSG00000162729.14	chr1:159104972:C:G	-993971	0.0833333	16	17	0.00493684	-0.906502	0.312661	0.653858	-0.0942863	0.209404	0.00132902	1.40653	0.421322	3381	1	1
ENSG00000162734.13	chr1:159734150:A:C	-471230	0.0686275	14	14	0.00630588	-0.905779	0.322024	0.298483	-0.195296	0.186501	0.000145724	1.77004	0.441548	3334	0.485844	1
ENSG00000227741.1	chr1:160678606:A:G	469737	0.720588	51	57	0.00049495	-0.653873	0.179304	0.00047011	-1.67598	0.457621	0.000791348	1.04447	0.298229	3320	1	1
ENSG00000228606.3	chr1:160463693:A:G	201952	0.0882353	18	18	0.0137716	0.795548	0.315172	0.794065	-0.0634354	0.242127	0.000887578	-1.76066	0.507927	3295	1	1
ENSG00000132716.19	chr1:160817267:C:T	554718	0.573529	70	87	0.102406	-0.242452	0.146579	6.98965e-05	-1.22583	0.290634	0.000105495	0.896716	0.21864	3298	0.347923	1
ENSG00000224261.2	chr1:159919896:G:A	-347329	0.534314	71	95	3.39476e-05	0.696458	0.157635	0.00719079	0.874604	0.316241	0.000158607	-0.950956	0.23868	3286	0.521182	1
ENSG00000162735.18	chr1:159613556:C:T	-672792	0.490196	71	100	0.00032054	-0.439054	0.116226	0.00103286	-0.710775	0.207911	0.000609898	0.577727	0.161248	3229	1	1
ENSG00000122218.16	chr1:160164872:G:A	-178401	0.45098	72	92	0.180982	0.148895	0.11024	0.00189782	0.681429	0.211435	0.0031713	-0.541302	0.177372	3269	1	1
ENSG00000162736.17	chr1:159849027:T:C	-494289	0.0637255	13	13	0.119363	-0.499121	0.316712	0.723267	0.062236	0.175084	0.00137509	1.50641	0.452725	3266	1	1
ENSG00000171786.6	chr1:160372086:G:A	5015	0.289216	53	59	0.0283045	0.514176	0.229797	0.00540263	0.902823	0.314833	0.00222894	-1.13064	0.35668	3278	1	1
ENSG00000162738.6	chr1:160009281:C:T	-391283	0.411765	66	84	0.0209024	-0.325894	0.138038	0.0510756	-0.503912	0.254055	0.00175244	0.711521	0.219001	3316	1	1
ENSG00000162739.14	chr1:160827724:C:G	304462	0.514706	76	99	0.0236841	0.372572	0.161246	0.0039675	0.872431	0.293231	0.00264387	-0.710411	0.228203	3150	1	1
ENSG00000066294.15	chr1:160541858:C:T	-37658	0.495098	74	101	1.77883e-06	-0.694486	0.133657	0.00093976	-0.966121	0.280163	0.000115144	0.938258	0.23017	3065	0.352917	1
ENSG00000117090.15	chr1:161288975:C:T	641680	0.382353	65	78	0.117804	0.241866	0.152815	0.06711	0.457882	0.246354	0.00250139	-0.68351	0.218263	3032	1	1
ENSG00000235101.1	chr1:160407645:C:G	-262503	0.328431	56	67	3.4442e-05	-0.656119	0.148638	0.014872	-0.59413	0.238164	9.50777e-05	1.0101	0.244521	3050	0.289987	1
ENSG00000228863.8	chr1:160033991:T:G	-636787	0.852941	28	30	0.00777692	0.55013	0.20098	0.000243795	2.07789	0.538495	0.000446796	-1.1464	0.31171	3052	1	1
ENSG00000117091.10	chr1:160702107:A:G	-9724	0.215686	37	44	1.47786e-05	-0.612478	0.131901	0.353111	-0.140099	0.149914	0.000225075	0.707126	0.182146	3075	0.692106	1
ENSG00000026751.17	chr1:159744054:C:T	-995003	0.196078	36	40	0.506448	0.101861	0.152561	0.0372848	0.396857	0.187075	0.00382953	-0.754392	0.252523	3050	1	1
ENSG00000275801.1	chr1:161265175:G:A	488567	0.867647	24	27	0.0392557	0.516541	0.246063	4.73611e-05	2.84998	0.658746	0.000105325	-1.45225	0.35405	3112	0.32777	1
ENSG00000122224.18	chr1:160044036:C:G	-752038	0.20098	34	41	0.125559	0.179144	0.115605	0.0774701	0.257251	0.143651	0.000397004	-0.673876	0.181468	3118	1	1
ENSG00000122223.13	chr1:161271809:C:A	408922	0.446078	73	91	0.299667	0.162162	0.155242	0.000201453	1.23517	0.315522	0.000371545	-0.968928	0.25953	3077	1	1
ENSG00000213080.3	chr1:160928758:T:G	33778	0.102941	20	21	0.00983045	-0.715496	0.269874	0.891948	0.0327886	0.240536	0.000748508	1.90748	0.541966	3039	1	1
ENSG00000158769.18	chr1:160435343:T:C	-586000	0.406863	68	83	0.741994	0.063272	0.191463	0.0265875	-0.777085	0.343334	0.00287865	0.971957	0.31511	2976	1	1
ENSG00000215845.11	chr1:161268699:A:G	229722	0.642157	60	73	0.0300695	0.382031	0.17268	0.00711825	1.07704	0.388926	0.00121054	-0.851701	0.252863	3011	1	1
ENSG00000158773.14	chr1:160539554:T:C	-506423	0.117647	24	24	0.0010684	0.980587	0.287736	0.00146214	0.720163	0.217726	0.000393879	-1.53042	0.411862	3025	1	1
ENSG00000186517.14	chr1:161285988:G:A	216018	0.852941	28	30	0.00537665	0.522237	0.182007	0.00239655	1.51193	0.480612	0.000246574	-1.00866	0.261625	3052	0.752544	1
ENSG00000143217.9	chr1:161014318:C:G	-75240	0.647059	59	72	0.104615	0.245359	0.149306	0.023904	0.795955	0.345043	0.00489329	-0.691221	0.238154	3019	1	1
ENSG00000162755.14	chr1:161568453:A:T	470092	0.0686275	14	14	0.0149243	-0.927312	0.371926	0.696215	-0.0919574	0.234597	0.000579289	2.00717	0.557754	3021	1	1
ENSG00000143256.5	chr1:160861184:T:C	-256871	0.328431	55	67	0.012919	-0.350884	0.137679	0.061298	-0.397687	0.209239	0.00151998	0.736535	0.223522	2989	1	1
ENSG00000158793.14	chr1:161511771:C:T	393685	0.377451	57	77	0.11999	0.267695	0.170156	0.0122011	0.678544	0.263997	0.00594203	-0.681407	0.240446	2989	1	1
ENSG00000158796.17	chr1:160200394:G:C	-932294	0.0882353	16	18	0.0510034	-0.467549	0.235647	0.33727	-0.181199	0.187591	0.00186337	1.16315	0.360233	2997	1	1
ENSG00000143222.12	chr1:162043328:C:T	890552	0.0686275	14	14	0.0419593	-0.44481	0.21485	0.0418797	-0.280429	0.135397	0.000395502	1.157	0.311473	3049	1	1
ENSG00000143258.16	chr1:160971137:AGGT:A	-188313	0.137255	26	28	0.0600099	-0.413048	0.21621	0.0697034	-0.37678	0.204674	0.000769553	1.08605	0.309333	3030	1	1
ENSG00000143224.18	chr1:161649249:GT:G	483193	0.0735294	15	15	0.00717536	0.852733	0.308247	0.50298	0.144148	0.214141	0.000260296	-1.78771	0.465627	3026	0.787657	1
ENSG00000158850.15	chr1:161989610:T:C	811642	0.828431	34	35	0.0277419	-0.473239	0.210719	0.000954276	-1.96074	0.569386	0.00188758	1.05785	0.328051	2971	1	1
ENSG00000158864.12	chr1:161770520:T:C	573416	0.259804	46	53	0.0573538	-0.338074	0.175068	0.00171876	-0.721475	0.221634	0.000867611	0.849815	0.244657	2932	1	1
ENSG00000158859.10	chr1:160674557:G:A	-524497	0.0882353	18	18	0.00610928	-0.692032	0.245049	0.618012	-0.0852747	0.170274	0.00280331	1.1033	0.356659	2940	1	1
ENSG00000158869.11	chr1:162041388:T:C	826154	0.117647	23	24	0.0379151	-0.61579	0.291266	0.494781	-0.1494	0.217732	0.00149216	1.36132	0.412384	2977	1	1
ENSG00000158882.15	chr1:161493541:G:A	267602	0.52451	70	97	0.151915	-0.221517	0.152988	0.160282	-0.402237	0.283552	0.000443678	0.800981	0.217663	2984	1	1
ENSG00000158887.18	chr1:162186499:G:A	876527	0.45098	71	92	0.000610707	0.433915	0.121123	0.00533485	0.594951	0.20715	0.00380753	-0.50921	0.170339	3088	1	1
ENSG00000143252.15	chr1:161260690:C:T	-53691	0.872549	23	26	0.0407759	0.380336	0.182611	1.35986e-05	2.18066	0.467377	0.00011549	-1.02886	0.25245	3101	0.358134	1
ENSG00000283696.1	chr1:161221941:G:A	-177468	0.161765	30	33	0.724584	0.0795147	0.224809	0.000251123	-0.941204	0.244471	0.0072257	1.12202	0.40596	3209	1	1
ENSG00000288093.1	chr1:160759373:G:C	-640625	0.0686275	14	14	0.407874	-0.304598	0.365909	0.00782716	-0.673822	0.246379	0.000401202	2.2492	0.606205	3210	1	1
ENSG00000215840.3	chr1:160460999:C:CAG	-945069	0.107843	22	22	6.96595e-05	0.958422	0.227182	0.013467	0.464156	0.183263	0.000955764	-1.22376	0.355424	3228	1	1
ENSG00000143226.14	chr1:162005491:T:C	500061	0.705882	48	60	0.00173347	0.650324	0.199947	5.766e-05	1.958	0.45837	0.000592732	-1.02194	0.284534	3314	1	1
ENSG00000173110.8	chr1:162433366:G:C	908826	0.0637255	12	13	0.043278	-0.456405	0.221899	0.00063904	-0.505352	0.141615	0.00106974	1.12903	0.331334	3327	1	1
ENSG00000203747.11	chr1:162405721:A:T	854984	0.303922	51	62	0.064747	-0.308972	0.164756	0.825928	0.0541245	0.24522	0.000641393	0.942058	0.264078	3235	1	1
ENSG00000244682.7	chr1:160720622:A:C	-860717	0.112745	22	23	0.00320556	0.908558	0.298069	0.0330102	0.520581	0.239546	0.00162771	-1.50179	0.458849	3267	1	1
ENSG00000225217.1	chr1:160720622:A:C	-885669	0.112745	22	23	0.00908336	0.800763	0.298744	0.0803633	0.425728	0.240088	0.00511276	-1.32771	0.459887	3245	1	1
ENSG00000072694.21	chr1:162497224:C:G	834077	0.426471	70	87	0.000503888	0.654593	0.17977	0.00070404	1.23872	0.350063	0.000330193	-1.13648	0.301556	3246	1	1
ENSG00000132185.17	chr1:162668792:A:G	961820	0.0735294	15	15	0.0341034	-1.00982	0.467636	0.0626894	-0.475674	0.251641	0.000201238	2.63891	0.674053	3221	0.648187	1
ENSG00000162746.14	chr1:161233437:G:A	-488126	0.343137	54	70	0.0405126	-0.394214	0.189019	0.224933	-0.337617	0.275858	0.00355321	0.800309	0.265612	3185	1	1
ENSG00000081721.12	chr1:161311164:T:C	-438594	0.166667	30	34	0.185254	0.2897	0.216619	0.0150357	0.594932	0.238891	0.0121735	-0.825151	0.320929	3165	1	1
ENSG00000226889.3	chr1:162002437:G:C	236210	0.813725	36	38	0.0180478	-0.576994	0.238508	0.0253778	-1.33251	0.583809	0.00577761	0.974573	0.342689	3192	1	1
ENSG00000118217.6	chr1:162607174:A:G	840854	0.0588235	10	12	0.138885	0.346532	0.231592	0.0904485	0.298876	0.174195	0.00307812	-1.26982	0.414719	3192	1	1
ENSG00000229808.1	chr1:161523646:C:G	-367187	0.0882353	18	18	0.00651051	0.96491	0.344445	0.0728231	0.417028	0.229107	0.000122612	-2.05369	0.506038	3216	0.39432	1
ENSG00000285636.2	chr1:162503243:A:AG	328000	0.0784314	13	16	0.0152671	0.685463	0.275897	0.0802342	0.395202	0.222776	0.000150169	-2.01011	0.502523	3349	0.502916	1
ENSG00000152332.16	chr1:162799149:TA:T	301898	0.931373	11	14	0.262605	0.214584	0.190069	0.000698676	1.94119	0.548217	0.00035521	-1.1024	0.294217	3633	1	1
ENSG00000117143.13	chr1:163380128:T:C	818622	0.117647	23	24	0.000635953	0.722348	0.20234	0.00994963	0.493655	0.186514	0.000433991	-1.28394	0.348274	3693	1	1
ENSG00000272574.1	chr1:162972794:G:C	379691	0.279412	48	57	0.0123132	0.549649	0.214137	0.432473	0.218253	0.276503	0.000849965	-1.19083	0.342199	3720	1	1
ENSG00000162733.19	chr1:162903430:C:A	272057	0.112745	22	23	0.122389	0.450572	0.288283	0.395818	0.197223	0.230901	0.00422668	-1.29941	0.439972	3666	1	1
ENSG00000132196.15	chr1:162957863:A:T	167161	0.52451	75	97	0.685939	-0.0731211	0.180107	0.0277251	-0.797578	0.355098	0.00228963	0.8746	0.276684	3678	1	1
ENSG00000143228.13	chr1:162607174:A:G	-659402	0.0588235	10	12	0.165728	0.164918	0.117793	0.21952	0.109726	0.0885997	0.000313406	-0.798241	0.210936	3668	1	1
ENSG00000143248.13	chr1:162360172:C:T	-961619	0.294118	50	60	0.310406	-0.216615	0.212063	0.00469864	-0.80909	0.277409	0.00173733	0.956178	0.29405	3633	1	1
ENSG00000232995.7	chr1:163476156:A:AT	154262	0.102941	20	21	0.0694013	0.569744	0.309154	0.59935	0.12326	0.233607	0.0070937	-1.23349	0.445218	3633	1	1
ENSG00000143198.13	chr1:164689771:C:G	-941442	0.289216	48	59	0.0601043	0.355551	0.186184	0.0606971	0.542508	0.284756	0.000954104	-0.944623	0.274308	3627	1	1
ENSG00000206990.1	chr1:166040984:T:C	378297	0.406863	64	83	0.0135301	-0.506493	0.20012	0.00242477	-1.04	0.331003	0.00101231	0.960027	0.280301	3657	1	1
ENSG00000215838.4	chr1:164984783:C:G	-713967	0.882353	22	24	0.0358024	0.565348	0.264337	0.000349303	3.15333	0.840463	0.000184657	-1.72095	0.43678	3641	0.672337	1
ENSG00000143149.12	chr1:166500131:G:A	801268	0.112745	21	23	0.0582739	-0.407725	0.211933	0.0966979	-0.325066	0.193176	0.0017447	1.1411	0.351066	3641	1	1
ENSG00000224358.1	chr1:165901329:A:G	132400	0.357843	58	73	0.00533504	0.480849	0.167423	0.00135613	0.900241	0.270189	0.00132811	-0.813996	0.243814	3692	1	1
ENSG00000143179.16	chr1:166378509:A:G	550895	0.122549	22	25	0.269718	-0.190655	0.171427	0.335721	-0.173315	0.178851	0.000750131	1.16619	0.331408	3744	1	1
ENSG00000143183.16	chr1:165135734:T:C	-692021	0.901961	19	20	9.86931e-05	0.938644	0.227809	5.88419e-06	3.08469	0.631183	6.0567e-06	-1.62959	0.333961	3744	0.0226763	1
ENSG00000188859.7	chr1:166808794:G:A	641793	0.534314	74	95	0.0552441	0.293219	0.150513	0.00042167	1.22077	0.330358	0.00223661	-0.797323	0.251619	3717	1	1
ENSG00000215835.2	chr1:165654757:C:T	-622840	0.75	43	51	5.75592e-07	1.30807	0.238666	2.50661e-05	2.06385	0.458533	1.94795e-05	-1.34919	0.295275	3668	0.0714509	1
ENSG00000234142.2	chr1:165535437:G:A	-954870	0.142157	26	29	0.000687336	0.811672	0.228899	0.0288504	0.538397	0.241477	0.000980014	-1.50501	0.438112	3522	1	1
ENSG00000143157.11	chr1:167593133:A:T	753686	0.289216	47	59	0.00454367	-0.242461	0.0827998	7.01422e-05	-0.488735	0.115902	5.47528e-05	0.494634	0.115405	3572	0.195577	1
ENSG00000225171.2	chr1:167514069:G:A	645321	0.372549	57	76	0.016233	0.492917	0.200318	0.403067	0.242869	0.288769	0.00201425	-0.850476	0.265497	3646	1	1
ENSG00000152382.6	chr1:167706476:A:ACTTTT	830212	0.0784314	13	16	0.908896	-0.0281983	0.245568	0.0513308	0.36644	0.184954	0.00139406	-1.33774	0.402567	3667	1	1
ENSG00000143195.13	chr1:167562035:G:A	586495	0.47549	76	97	0.0165093	0.497849	0.202864	0.0400617	0.749736	0.358652	0.00158556	-0.979377	0.298457	3555	1	1
ENSG00000143194.13	chr1:166825242:T:C	-150340	0.156863	30	32	0.000128832	1.17756	0.291173	0.392373	0.218677	0.254151	0.00573807	-1.11442	0.391527	3555	1	1
ENSG00000143167.12	chr1:167480353:A:C	313874	0.181373	34	37	5.85691e-06	-1.22228	0.250038	0.334149	-0.255441	0.262739	0.00023649	1.36055	0.351776	3465	0.819438	1
ENSG00000272205.1	chr1:166709330:C:A	-511182	0.0931373	15	19	0.151659	-0.312926	0.215981	0.00875238	-0.469123	0.174131	0.000169754	1.21305	0.305974	3487	0.591933	1
ENSG00000143190.23	chr1:167125926:G:C	-94950	0.529412	71	96	0.0478857	-0.178604	0.088759	0.0687005	-0.360442	0.195079	0.00291394	0.442182	0.143547	3489	1	1
ENSG00000272033.1	chr1:167190975:T:C	-188133	0.872549	24	26	0.0110845	-0.568034	0.217935	0.000277825	-2.16033	0.565517	6.37081e-05	1.35172	0.318519	3464	0.220685	1
ENSG00000198821.10	chr1:167247038:ATG:A	-271572	0.220588	40	45	0.231398	-0.139564	0.115646	0.119512	-0.206161	0.130871	0.000556071	0.545234	0.150985	3425	1	1
ENSG00000143162.9	chr1:168541917:T:C	988112	0.544118	73	93	0.0959204	-0.305467	0.181098	0.0256554	-0.856294	0.375898	0.00223189	0.866501	0.27339	3435	1	1
ENSG00000198771.11	chr1:167143709:A:T	-486384	0.803922	36	40	0.0186286	-0.40366	0.167724	0.00032417	-1.54989	0.410652	0.000522594	0.888982	0.244888	3390	1	1
ENSG00000241666.2	chr1:167832830:A:G	202156	0.245098	41	50	0.104004	0.295775	0.179662	0.000246148	0.842356	0.218461	0.000294306	-0.886887	0.233208	3384	0.995931	1
ENSG00000197965.12	chr1:167885442:C:T	164250	0.142157	27	29	0.00022301	-0.783023	0.201555	0.6293	-0.085539	0.176457	0.000282496	1.08988	0.285673	3560	1	1
ENSG00000143164.15	chr1:167876126:T:G	-59657	0.387255	61	79	0.00271599	0.359946	0.11596	0.621787	0.090315	0.182298	0.00707785	-0.479782	0.173123	3497	1	1
ENSG00000143158.11	chr1:167714698:A:C	-222374	0.0784314	15	16	0.00285275	0.681297	0.22066	0.978703	0.00415922	0.155269	7.31266e-05	-1.61989	0.385222	3504	0.256235	1
ENSG00000143147.14	chr1:168337332:C:T	199665	0.117647	21	24	0.0253482	0.675059	0.295699	0.374299	0.201774	0.225717	0.00165702	-1.29899	0.397589	3646	1	1
ENSG00000143155.13	chr1:168019352:A:T	-159610	0.112745	22	23	0.0422371	0.455657	0.220395	0.362484	0.15358	0.167594	0.00302943	-1.0179	0.331857	3587	1	1
ENSG00000213064.10	chr1:168125471:C:T	-100467	0.112745	22	23	0.00687125	0.43824	0.157527	0.967362	-0.00540735	0.131702	0.00113021	-0.870423	0.256755	3654	1	1
ENSG00000143178.13	chr1:169205958:C:T	925081	0.117647	19	24	0.000576202	0.872938	0.242463	0.36721	0.192651	0.212324	0.000306446	-1.26688	0.334183	3686	1	1
ENSG00000143153.13	chr1:168897426:T:A	-208271	0.102941	20	21	0.130834	0.324743	0.212528	0.0459008	0.355822	0.175199	0.000431757	-1.35547	0.367521	3433	1	1
ENSG00000143156.14	chr1:168959194:C:A	-408754	0.25	42	51	0.0147944	0.389913	0.156175	0.0372918	0.492704	0.232265	6.51237e-05	-1.14174	0.269428	3545	0.230864	1
ENSG00000117475.14	chr1:169684654:A:G	316684	0.294118	47	60	0.0044193	-0.478934	0.163017	0.181661	-0.292254	0.216722	0.0010191	0.833525	0.243516	3545	1	1
ENSG00000117479.15	chr1:169012977:A:G	-472967	0.294118	50	60	0.0218494	0.448097	0.191237	0.00116647	0.920059	0.272203	0.000521014	-0.97938	0.269721	3578	1	1
ENSG00000213062.5	chr1:169082718:A:C	-403358	0.102941	17	21	0.071371	-0.338275	0.184876	0.401482	-0.144356	0.171058	1.10815e-05	1.63111	0.345555	3577	0.0396386	1
ENSG00000198734.12	chr1:169110442:C:T	-476146	0.637255	59	74	0.0134908	-0.343814	0.135784	0.00482225	-0.864458	0.297317	0.000617769	0.719741	0.201106	3435	1	1
ENSG00000174175.17	chr1:169537772:C:T	-92421	0.0735294	13	15	0.0603089	0.656171	0.343884	0.276865	-0.245234	0.22384	0.00452143	-1.36911	0.467273	3459	1	1
ENSG00000000460.17	chr1:168917012:G:A	-744995	0.279412	50	57	0.136431	0.297088	0.197294	0.0248592	0.561965	0.245306	0.000282305	-1.02843	0.269552	3422	0.966049	1
ENSG00000188404.10	chr1:168878085:CT:C	-833617	0.397059	65	81	0.0119494	0.437291	0.169614	0.077115	0.464409	0.259012	0.000771671	-0.766117	0.218262	3333	1	1
ENSG00000171806.12	chr1:169116775:C:T	-678188	0.132353	26	27	0.0101813	0.58424	0.221455	0.054042	0.389757	0.19905	0.000895542	-1.14279	0.329946	3298	1	1
ENSG00000239494.2	chr1:170162152:A:C	302396	0.808824	33	39	0.000998307	0.799501	0.233132	0.000107376	2.42077	0.590964	0.000394977	-1.33281	0.358763	3358	1	1
ENSG00000000457.14	chr1:169677551:G:A	-216716	0.112745	21	23	0.00178551	-0.828792	0.255576	0.638659	0.0867378	0.183944	0.000770633	1.19514	0.340447	3360	1	1
ENSG00000075945.13	chr1:169095392:A:G	-989816	0.25	39	51	0.091197	-0.312879	0.182788	0.109033	-0.361043	0.222538	0.000486472	0.87784	0.240374	3383	1	1
ENSG00000120370.12	chr1:170837215:A:AT	305086	0.52451	77	97	0.0513464	0.286013	0.14437	0.00174749	0.908234	0.279469	0.000109476	-0.866876	0.21191	3590	0.393018	1
ENSG00000010932.17	chr1:171464651:T:G	216180	0.406863	73	83	0.0199734	-0.509262	0.214061	0.062099	-0.642732	0.339234	0.000663023	1.103	0.310083	3527	1	1
ENSG00000076258.10	chr1:171087350:A:G	-226833	0.0833333	17	17	0.0609865	-0.637137	0.33481	0.136248	-0.312356	0.207336	0.00545222	1.30359	0.455101	3488	1	1
ENSG00000285665.1	chr1:171626111:C:T	286812	0.0882353	18	18	0.0798718	-0.707393	0.398269	0.222225	-0.304152	0.247051	0.0033776	1.66681	0.550037	3513	1	1
ENSG00000117523.16	chr1:171464651:T:G	-20900	0.406863	73	83	0.648652	0.0706842	0.154492	0.0335601	-0.530362	0.244833	0.00135855	0.745528	0.223794	3408	1	1
ENSG00000283683.1	chr1:171576330:G:A	-24291	0.921569	15	16	0.00150134	-1.18538	0.359301	0.000727618	-3.554	1.00727	0.00094642	1.85176	0.537332	3390	1	1
ENSG00000233328.3	chr1:172324825:GCAAAA:G	653886	0.563725	73	89	0.00337638	-0.597501	0.197163	0.000488933	-1.38387	0.379096	0.00120039	0.934217	0.27714	3315	1	1
ENSG00000117533.15	chr1:172415772:C:T	673698	0.0980392	19	20	0.0602935	0.420851	0.220545	0.308255	0.198831	0.193783	0.00242159	-1.18203	0.376156	3264	1	1
ENSG00000010165.20	chr1:171533630:T:G	-248030	0.102941	21	21	0.723746	0.0696518	0.196301	0.871353	0.024724	0.152138	0.000542726	-1.20976	0.334316	3320	1	1
ENSG00000213060.4	chr1:171128422:C:T	-675095	0.514706	76	99	0.0237099	-0.433524	0.187661	0.151658	-0.538548	0.371704	0.00257548	0.906451	0.290358	3296	1	1
ENSG00000197959.14	chr1:171158899:A:C	-682599	0.161765	32	33	0.0350851	-0.550644	0.256428	0.128858	-0.376876	0.24536	0.00529481	1.09116	0.37957	3264	1	1
ENSG00000287336.1	chr1:172279079:C:G	65580	0.27451	53	56	0.00224728	-0.738403	0.233141	0.132924	-0.382521	0.25172	0.000356617	1.17905	0.314776	2818	1	1
ENSG00000135845.10	chr1:171946041:C:T	-498045	0.828431	33	35	0.00140505	0.49881	0.150221	0.00282409	1.42979	0.462575	0.000598092	-0.922656	0.257089	2723	1	1
ENSG00000094975.14	chr1:171629614:GT:G	-902735	0.470588	72	96	0.0105927	-0.284092	0.108291	0.00211432	-0.632455	0.198426	7.76278e-05	0.690065	0.164761	2646	0.205403	1
ENSG00000117586.11	chr1:173508343:A:G	301012	0.102941	20	21	0.80522	-0.0841652	0.340068	0.263815	-0.281757	0.250207	0.00156382	1.61427	0.491267	2280	1	1
ENSG00000231615.2	chr1:173817161:T:A	453428	0.877451	23	25	0.0279075	-0.616164	0.27466	0.000188535	-3.0798	0.782863	0.000275366	1.66623	0.435875	2169	0.597269	1
ENSG00000117592.9	chr1:173990578:A:T	513248	0.0980392	19	20	0.080052	0.361755	0.203796	0.00418272	0.475272	0.160728	0.000159983	-1.22198	0.306895	2048	0.327644	1
ENSG00000203739.4	chr1:172962164:G:A	-527243	0.397059	61	81	0.00429103	-0.373181	0.126581	7.12892e-05	-0.976558	0.231838	0.00035156	0.728137	0.194171	2047	0.719644	1
ENSG00000076321.11	chr1:174426491:GA:G	711550	0.0637255	13	13	0.0748458	0.517039	0.286094	0.0508836	0.343477	0.173022	0.00269958	-1.34805	0.434002	1993	1	1
ENSG00000200674.1	chr1:173005804:T:C	-785744	0.0588235	11	12	0.00684005	1.17313	0.421439	0.175726	0.32648	0.238777	0.01215	-1.42556	0.55429	2068	1	1
ENSG00000117593.12	chr1:174283505:G:T	458852	0.485294	76	99	0.000641885	-0.431643	0.121006	0.0124955	-0.640219	0.249965	0.000980684	0.666425	0.19401	1974	1	1
ENSG00000120334.15	chr1:173352787:T:TG	-471933	0.622549	61	77	0.019505	0.408895	0.171194	0.00187078	1.15267	0.357131	0.00956562	-0.637219	0.239436	1974	1	1
ENSG00000270084.2	chr1:173005804:T:C	-856669	0.0588235	11	12	0.307716	0.463855	0.45157	0.395481	0.218689	0.255848	0.0337124	-1.28542	0.593919	1971	1	1
ENSG00000185278.15	chr1:173356642:C:T	-511440	0.127451	25	26	0.00172676	0.451765	0.138845	0.209916	0.164549	0.130085	0.00488443	-0.680489	0.234405	1974	1	1
ENSG00000234741.8	chr1:172944424:C:T	-924458	0.112745	23	23	0.167837	-0.31855	0.228674	0.329678	-0.160396	0.16345	0.00150283	1.01833	0.308696	1976	1	1
ENSG00000117601.13	chr1:173220186:T:A	-697192	0.0882353	17	18	0.0331745	-0.800968	0.368922	0.117379	-0.38129	0.240622	0.0111003	1.27198	0.488115	1999	1	1
ENSG00000135870.12	chr1:173292054:C:T	-730303	0.676471	54	66	0.150561	-0.165871	0.114172	0.00723164	-0.845658	0.306001	0.00505378	0.566595	0.195979	2007	1	1
ENSG00000152061.23	chr1:173317218:A:G	-842192	0.0882353	18	18	0.88588	0.0357975	0.248556	0.681169	0.0820042	0.198789	0.00896679	-1.18177	0.440107	2092	1	1
ENSG00000227373.6	chr1:175136417:G:A	976252	0.220588	41	45	0.00169677	-0.629908	0.193256	1.92987e-05	-1.05634	0.231057	8.57178e-06	1.35317	0.282599	2099	0.0179922	1
ENSG00000203737.5	chr1:173886070:A:G	-561894	0.0931373	18	19	0.0780408	0.411184	0.23006	0.185684	0.267611	0.2003	0.0102686	-1.07126	0.406547	2111	1	1
ENSG00000223525.1	chr1:175123538:C:T	226580	0.583333	66	85	0.000310915	0.642923	0.169786	0.0367233	0.742323	0.348854	0.000407769	-0.949379	0.256214	2388	0.973752	1
ENSG00000116161.18	chr1:175115721:C:G	116558	0.205882	37	42	0.0210296	-0.285037	0.120856	0.0127063	-0.372884	0.145949	0.00186616	0.587861	0.182091	2451	1	1
ENSG00000287697.1	chr1:175434373:T:C	434750	0.0784314	16	16	0.0402378	-0.67989	0.325535	0.487038	-0.166116	0.237793	0.00163782	1.81103	0.55367	2451	1	1
ENSG00000120333.4	chr1:175157287:A:G	133862	0.313726	54	64	0.0991543	-0.147255	0.088164	0.0893854	-0.223774	0.129984	0.000699792	0.45809	0.129388	2477	1	1
ENSG00000235750.10	chr1:175149787:C:T	-43212	0.833333	32	34	0.0195809	0.614343	0.257376	0.00446522	1.65315	0.563382	0.00253516	-1.05125	0.336173	2488	1	1
ENSG00000116147.17	chr1:175392179:ATCTT:A	-351437	0.303922	52	62	0.0475132	-0.321148	0.159324	0.261374	0.288982	0.255303	0.00126882	0.890178	0.26547	2613	1	1
ENSG00000227740.2	chr1:175933524:A:G	12467	0.426471	69	87	0.625893	-0.0930851	0.190129	0.0331498	-0.722971	0.332949	0.000162693	1.13748	0.286025	2681	0.436179	1
ENSG00000230777.1	chr1:175046734:T:C	-875241	0.156863	26	32	0.581517	-0.125535	0.226744	0.040314	-0.568595	0.272354	0.00190259	1.22105	0.378965	2683	1	1
ENSG00000143207.21	chr1:176195481:C:A	-11805	0.411765	65	84	0.136622	0.190873	0.12682	0.278806	0.250553	0.229628	0.00142342	-0.645237	0.194564	2555	1	1
ENSG00000236021.2	chr1:175306535:G:A	-901113	0.901961	20	20	0.000622814	1.29151	0.361121	2.78469e-05	3.8238	0.85499	6.29422e-05	-1.98327	0.466964	2553	0.160691	1
ENSG00000213058.3	chr1:177788983:G:A	-622633	0.235294	44	48	0.00352879	-0.684556	0.227017	0.00195109	-0.974905	0.303349	0.00241328	1.16066	0.369221	2823	1	1
ENSG00000188585.9	chr1:179346603:C:T	846969	0.877451	24	25	0.0922784	0.515989	0.302473	0.00520164	2.07859	0.721489	0.00235496	-1.29362	0.410454	2971	1	1
ENSG00000240021.10	chr1:177758611:C:T	-754498	0.196078	36	40	0.183181	-0.195477	0.145468	0.0154335	-0.4219	0.170101	0.00693474	0.589043	0.211986	2954	1	1
ENSG00000213057.5	chr1:177767616:C:T	-775136	0.186275	34	38	0.014795	-0.349448	0.139968	0.0209972	-0.370062	0.156866	0.0023672	0.624549	0.198273	3038	1	1
ENSG00000273384.1	chr1:178974901:T:C	323195	0.0931373	18	19	0.038244	-0.582189	0.275857	0.0148719	-0.56902	0.228099	0.00127043	1.64286	0.489996	3152	1	1
ENSG00000116191.17	chr1:177789894:GA:G	-935253	0.161765	31	33	0.1031	-0.291654	0.176687	0.00110816	-0.702111	0.206725	0.00247156	0.977987	0.311899	3071	1	1
ENSG00000273062.1	chr1:177811021:A:T	-915264	0.161765	28	33	0.00189788	0.710683	0.220512	0.0547295	0.424437	0.217396	0.00110079	-1.15865	0.340932	3079	1	1
ENSG00000116199.12	chr1:178482597:A:G	-543207	0.0980392	20	20	0.176276	0.340069	0.249036	0.526504	0.126444	0.198686	0.000560968	-1.54725	0.428778	2865	1	1
ENSG00000186283.14	chr1:179452477:G:A	370407	0.872549	23	26	0.0289418	0.406404	0.182384	0.00168448	1.56599	0.480098	0.00631562	-0.762995	0.271315	2795	1	1
ENSG00000143322.21	chr1:179458234:T:C	228550	0.181373	33	37	0.816374	0.0330736	0.141916	0.0029865	0.484903	0.157841	5.66714e-05	-1.03655	0.242385	3020	0.171148	1
ENSG00000057252.13	chr1:179276398:G:T	-17316	0.504902	77	101	0.144672	0.243201	0.164949	0.519219	-0.197183	0.304441	0.00342428	0.72819	0.240669	3084	1	1
ENSG00000162779.22	chr1:179525477:CTACA:C	159757	0.377451	62	77	0.000572446	-0.712291	0.197732	0.00140452	-0.988201	0.297596	0.000683501	1.03223	0.290958	3208	1	1
ENSG00000236539.3	chr1:179933378:T:A	476063	0.0735294	14	15	0.00260264	-0.97667	0.313203	0.920621	0.0187216	0.187222	0.000163297	1.65986	0.417492	3168	0.517326	1
ENSG00000169905.12	chr1:180276345:TTAAG:T	398542	0.897059	21	21	0.00116663	1.07833	0.319032	0.00164617	2.78311	0.851287	0.00122176	-1.53284	0.455486	3111	1	1
ENSG00000143337.18	chr1:179380244:G:A	-501798	0.284314	49	58	0.00801687	0.2456	0.0900891	9.05448e-05	0.520326	0.125538	0.000182069	-0.572683	0.145197	3114	0.566964	1
ENSG00000272906.1	chr1:179275254:T:A	-607341	0.220588	39	45	0.030961	0.370773	0.168521	0.256723	0.24631	0.215471	0.00283448	-1.00734	0.326031	3117	1	1
ENSG00000260360.1	chr1:179843028:A:G	-111412	0.936275	13	13	0.000357017	1.09743	0.29301	0.000383727	3.02679	0.812845	0.000848853	-1.49557	0.429719	3129	1	1
ENSG00000135837.16	chr1:180155532:G:T	200759	0.401961	64	82	0.00660686	-0.322137	0.11521	0.103005	-0.306561	0.185666	0.00633714	0.481809	0.171401	3127	1	1
ENSG00000235145.2	chr1:180248017:C:T	279331	0.196078	37	40	0.920068	-0.0245741	0.244044	0.91719	0.0284135	0.272332	0.00495501	-1.20162	0.414633	3168	1	1
ENSG00000116260.17	chr1:180523277:A:G	368408	0.107843	18	22	0.0498049	0.528082	0.264737	0.10053	0.365973	0.220022	0.00200281	-1.25131	0.390399	3141	1	1
ENSG00000230124.8	chr1:180546704:AT:A	43750	0.323529	54	66	0.0520131	-0.361826	0.183174	0.0554167	-0.500368	0.257032	0.00433192	0.776986	0.263844	2963	1	1
ENSG00000143324.14	chr1:180966926:T:C	334904	0.838235	31	33	4.87121e-05	0.893715	0.206947	7.03111e-07	3.02715	0.557418	5.55802e-06	-1.53119	0.312357	2883	0.0160238	1
ENSG00000135835.12	chr1:181557218:G:A	644321	0.0833333	16	17	0.00191312	-1.0968	0.340596	0.250458	-0.273496	0.236088	0.00201686	1.68005	0.52454	2898	1	1
ENSG00000232586.1	chr1:180263755:G:A	-691132	0.588235	65	84	0.0218311	0.456675	0.194871	0.000814268	1.48542	0.425216	0.000737322	-0.975039	0.276667	2895	1	1
ENSG00000243155.1	chr1:181662112:G:T	685630	0.0784314	16	16	0.00162673	-1.15364	0.352456	0.00508744	-0.660553	0.228662	0.000121648	2.09793	0.51665	2866	0.348642	1
ENSG00000135823.14	chr1:181614607:A:G	591486	0.0784314	16	16	0.204585	-0.311362	0.243244	0.00092784	-0.600698	0.173992	0.000614824	1.42042	0.396723	2872	1	1
ENSG00000153029.14	chr1:181573220:C:T	539795	0.0980392	19	20	0.000809527	-0.668719	0.191328	0.0805273	-0.286411	0.16161	0.00143631	1.04647	0.315829	2858	1	1
ENSG00000162783.11	chr1:181408393:A:C	319693	0.102941	18	21	0.183997	0.13952	0.104023	0.0972279	-0.175923	0.104715	0.00231104	-0.655462	0.207561	2906	1	1
ENSG00000198216.12	chr1:181863923:T:C	546233	0.171569	32	35	0.108949	-0.367559	0.226501	0.0863375	-0.406178	0.233636	7.77234e-05	1.61167	0.384838	2770	0.215294	1
ENSG00000135821.19	chr1:182621667:A:G	229461	0.348039	57	71	0.00289569	0.494991	0.16058	0.00797988	0.559499	0.205105	0.00466879	-0.608197	0.208371	2801	1	1
ENSG00000135828.11	chr1:182118149:T:C	-471107	0.132353	26	27	0.213874	0.2906	0.231755	0.383873	0.200039	0.22834	0.00207607	-1.21392	0.380137	2684	1	1
ENSG00000143333.7	chr1:182888873:G:A	284484	0.318627	49	65	0.00551763	-0.358752	0.125429	0.227511	-0.269754	0.221648	0.00567212	0.680549	0.238754	2670	1	1
ENSG00000261504.1	chr1:182118149:T:C	-497105	0.132353	26	27	0.0128962	-0.550548	0.215965	0.402777	-0.179072	0.212784	0.00233548	1.11742	0.354239	2682	1	1
ENSG00000135838.13	chr1:182697300:C:G	-91993	0.176471	34	36	0.268807	-0.307264	0.275746	0.51015	-0.1812	0.273777	0.000980033	1.37524	0.400335	2787	1	1
ENSG00000135829.17	chr1:182578244:T:C	-261103	0.181373	30	37	0.301512	0.0990195	0.0951593	6.93245e-05	0.502986	0.119188	0.00110873	-0.544182	0.160233	2888	1	1
ENSG00000287808.1	chr1:182320597:C:A	-518964	0.127451	23	26	0.745755	0.0869543	0.267164	0.322887	0.248929	0.250109	0.00068498	-1.55208	0.437568	2884	1	1
ENSG00000135862.6	chr1:182732525:A:G	-290895	0.122549	24	25	0.00141911	-0.593306	0.178852	0.033009	-0.377457	0.173686	0.000240646	1.18598	0.307047	3043	0.732287	1
ENSG00000116698.21	chr1:183813560:A:T	341344	0.235294	45	48	0.00105691	-0.601645	0.176365	0.0164398	-0.568009	0.231298	0.000405188	1.07348	0.289556	2989	1	1
ENSG00000232860.8	chr1:183388686:T:A	-83579	0.0833333	17	17	0.00979095	-1.05184	0.396515	0.0360281	-0.520207	0.243536	0.000811602	1.88307	0.538888	2989	1	1
ENSG00000116701.15	chr1:183862516:A:G	271640	0.147059	28	30	0.00590691	-0.595235	0.209882	0.866788	-0.0334516	0.198725	0.0022992	1.0105	0.319818	2889	1	1
ENSG00000162704.16	chr1:184610779:C:T	974996	0.191176	34	39	0.000464803	-0.433492	0.118253	0.0201527	-0.286188	0.120475	0.000189967	0.67459	0.171572	2856	0.542546	1
ENSG00000143344.15	chr1:184019883:A:G	383798	0.166667	32	34	0.118064	0.371119	0.234648	0.645293	-0.123821	0.267878	0.000703352	-1.42386	0.402352	2856	1	1
ENSG00000198860.13	chr1:184326293:G:A	274642	0.0833333	17	17	0.169692	0.441242	0.318149	0.498898	0.139266	0.204919	0.00460853	-1.30082	0.444976	2858	1	1
ENSG00000116406.19	chr1:185414850:G:A	659943	0.588235	73	84	0.00868763	-0.420672	0.155989	0.00824976	-0.837506	0.30839	0.00357323	0.688862	0.22877	2470	1	1
ENSG00000135842.17	chr1:185550860:A:G	576352	0.181373	30	37	0.002273	-0.364919	0.115356	0.111318	-0.202916	0.125893	0.000200276	0.622321	0.158902	2259	0.452423	1
ENSG00000121481.11	chr1:185416318:CTGTAT:C	370792	0.176471	33	36	0.0511343	-0.364446	0.183789	0.0254994	-0.41709	0.182895	0.0011495	0.885013	0.261473	2132	1	1
ENSG00000121486.12	chr1:185758615:A:G	601543	0.0882353	15	18	0.00289124	-0.831152	0.269589	0.635389	-0.0821935	0.172621	0.000248533	1.21265	0.314727	2038	0.506511	1
ENSG00000116668.13	chr1:184965255:C:T	-191825	0.25	47	51	0.00413152	0.753211	0.254355	0.152585	0.400739	0.277224	0.001483	-1.1253	0.34068	2038	1	1
ENSG00000238061.2	chr1:184575023:A:T	-705821	0.147059	28	30	0.00275591	-0.917513	0.296053	0.049715	-0.521071	0.261117	0.000196193	1.58719	0.404646	2153	0.422403	1
ENSG00000279838.1	chr1:186203711:C:T	909339	0.112745	21	23	0.0737186	0.424264	0.233827	0.000868454	0.746622	0.214967	0.00301923	-1.17426	0.382693	2126	1	1
ENSG00000116679.16	chr1:185511209:T:C	193936	0.0686275	13	14	0.166077	0.383634	0.274239	0.0130958	0.435314	0.171154	0.00276041	-1.24517	0.40185	2101	1	1
ENSG00000273004.1	chr1:184429212:A:C	-888567	0.382353	65	78	0.319972	0.196683	0.196421	0.0491053	0.669684	0.334666	0.00412893	-0.923783	0.311933	2102	1	1
ENSG00000047410.14	chr1:185756838:A:AT	-618855	0.117647	21	24	0.0606487	-0.343639	0.180337	0.0552283	-0.295148	0.151493	0.00034001	1.01133	0.268974	2733	0.929246	1
ENSG00000157181.16	chr1:185416484:G:A	-959354	0.196078	37	40	0.00176276	0.597621	0.184052	0.0350166	0.472434	0.219921	0.000133376	-1.2363	0.306452	2733	0.364517	1
ENSG00000229739.4	chr1:185591346:G:A	-832135	0.0882353	16	18	0.141731	-0.463992	0.312358	0.564557	-0.143083	0.247239	0.000189977	2.36587	0.601726	2718	0.516358	1
ENSG00000090104.12	chr1:192382019:TA:T	-193754	0.117647	23	24	0.0142392	0.285449	0.113663	0.148151	0.153421	0.10497	0.000140899	-0.817795	0.203511	2527	0.356052	1
ENSG00000127074.14	chr1:192093601:C:G	-542537	0.22549	41	46	0.0478756	0.196194	0.0974961	0.0981172	0.194932	0.116343	0.00249725	-0.436464	0.13935	2563	1	1
ENSG00000231767.4	chr1:191897696:A:G	-818436	0.107843	22	22	0.52397	-0.208947	0.326318	0.0467567	-0.495289	0.244853	0.00114955	1.61256	0.476427	2493	1	1
ENSG00000116741.8	chr1:192386430:T:G	-422609	0.122549	24	25	0.013409	0.347326	0.137046	0.641472	0.0598824	0.128066	0.00120351	-0.831573	0.246751	2500	1	1
ENSG00000285280.2	chr1:192390694:AT:A	-567019	0.642157	64	73	0.00382108	-0.54289	0.18168	0.0087322	-1.02679	0.381006	0.000214498	1.02714	0.263618	2524	0.541392	1
ENSG00000234473.1	chr1:192445635:C:A	-549042	0.416667	68	85	0.122665	0.261781	0.167617	0.000344998	1.16226	0.309474	3.16364e-05	-1.25758	0.283398	2603	0.0823496	1
ENSG00000116747.12	chr1:193598051:T:C	538629	0.514706	76	99	0.0286525	0.248179	0.111169	0.0222404	0.521203	0.223117	0.00234028	-0.513923	0.162956	2599	1	1
ENSG00000116750.13	chr1:192583672:G:T	-476408	0.509804	72	100	0.0235666	-0.325969	0.140954	0.0138599	-0.647515	0.256775	0.0100469	0.52678	0.199302	2598	1	1
ENSG00000023572.9	chr1:192578911:C:T	-527203	0.112745	22	23	0.0193987	-0.589031	0.246389	0.343855	-0.188261	0.197595	0.000180964	1.51139	0.383021	2654	0.48028	1
ENSG00000134371.14	chr1:193713211:T:C	591228	0.936275	12	13	0.179946	-0.356853	0.263575	0.000746545	-2.91044	0.826743	0.000666927	1.52134	0.427906	2570	1	1
ENSG00000233057.1	chr1:194659038:C:G	470071	0.284314	51	58	0.137464	0.317409	0.211354	0.00771963	1.0146	0.370303	0.00624001	-1.12336	0.398849	3097	1	1
ENSG00000066279.18	chr1:198037000:A:G	890306	0.142157	28	29	0.00831536	0.269954	0.0995096	0.516688	0.0579262	0.0888947	0.00498733	-0.448948	0.155037	2032	1	1
ENSG00000177888.7	chr1:197847309:G:A	646767	0.52451	74	97	0.317108	0.117838	0.116981	0.0240484	-0.525975	0.22825	0.00911755	0.453452	0.169258	1918	1	1
ENSG00000213047.13	chr1:198396773:TG:T	621077	0.122549	23	25	0.00295369	-0.721789	0.234665	0.00733454	-0.490501	0.177816	0.000666372	1.11139	0.312579	2190	1	1
ENSG00000151414.15	chr1:198506912:T:A	349918	0.102941	18	21	0.906501	-0.0244142	0.207143	0.901089	-0.0223437	0.179153	0.00206234	1.01924	0.318954	2244	1	1
ENSG00000287989.1	chr1:198063140:A:G	-456737	0.676471	55	66	0.150594	0.265042	0.182449	0.000476948	1.64167	0.44879	0.000393161	-1.11776	0.300763	2607	1	1
ENSG00000151418.12	chr1:199099089:C:G	558144	0.151961	26	31	0.107856	0.489665	0.300797	0.103331	0.423915	0.256988	0.00430698	-1.10895	0.376315	2628	1	1
ENSG00000223881.1	chr1:199005696:C:T	406828	0.259804	47	53	0.558157	-0.107048	0.181966	0.993967	-0.00206634	0.272356	0.00322621	0.966728	0.31738	2729	1	1
ENSG00000081237.20	chr1:199165111:T:C	526654	0.5	73	102	0.00168287	-0.400033	0.12263	0.0963394	-0.371875	0.220752	0.00137904	0.541407	0.162755	2785	1	1
ENSG00000229989.4	chr1:199103052:T:C	165581	0.387255	61	79	0.000335683	0.556862	0.147952	0.000130847	1.06225	0.262952	0.00477174	-0.692899	0.238011	2963	1	1
ENSG00000233410.1	chr1:199891938:G:A	870901	0.0833333	16	17	0.0148873	0.830768	0.333076	0.125553	0.30772	0.198575	0.0011614	-1.42156	0.420402	2920	1	1
ENSG00000203721.7	chr1:201224540:G:T	823835	0.906863	19	19	0.0142552	-0.966735	0.38501	0.0173394	-2.41194	0.990563	0.00608918	1.53185	0.542202	3739	1	1
ENSG00000162702.8	chr1:201250105:C:T	840049	0.147059	28	30	0.985163	0.00365979	0.196131	0.456145	0.148588	0.198329	0.00246118	1.04869	0.334299	3739	1	1
ENSG00000118193.12	chr1:201362207:A:G	741456	0.205882	40	42	0.160169	0.121719	0.085781	0.75784	-0.0293531	0.0948471	0.000542889	-0.473112	0.130747	3710	1	1
ENSG00000118197.14	chr1:200064174:C:T	-605733	0.0735294	14	15	0.000141842	-1.14419	0.284871	0.00108745	-0.678636	0.199462	2.19164e-05	2.05444	0.452781	3662	0.080258	1
ENSG00000118200.14	chr1:201581253:T:C	841695	0.0833333	14	17	0.000989928	0.910809	0.265383	0.196447	0.299553	0.229779	0.000330162	-1.71352	0.454664	3704	1	1
ENSG00000170128.5	chr1:201368640:C:T	495659	0.0931373	16	19	0.00846789	-0.66308	0.245023	0.133976	0.319185	0.21062	0.000248805	1.63306	0.423875	3701	0.920829	1
ENSG00000163362.11	chr1:201107386:T:C	216338	0.117647	23	24	0.130125	-0.345842	0.225913	0.195988	-0.288294	0.220913	0.000369173	1.6217	0.434152	3685	1	1
ENSG00000116852.14	chr1:201501797:G:A	478097	0.504902	75	101	0.965774	0.00729963	0.169538	0.00979388	-0.806957	0.304214	0.00049694	0.898495	0.246467	3744	1	1
ENSG00000229191.1	chr1:200551128:A:G	-472821	0.196078	33	40	0.000252971	-0.856093	0.222489	0.435183	-0.186747	0.237993	0.000395126	1.04041	0.280064	3746	1	1
ENSG00000116857.17	chr1:201068584:G:C	-102990	0.328431	53	67	0.00409694	-0.548164	0.18493	0.0308353	-0.545188	0.247603	0.00116349	0.821959	0.243121	3768	1	1
ENSG00000174307.7	chr1:201991407:G:C	522170	0.877451	24	25	0.000574229	1.01927	0.283024	1.59871e-06	3.46545	0.663469	2.47031e-06	-1.85449	0.36277	3608	0.00891288	1
ENSG00000224536.2	chr1:202202277:A:G	695036	0.147059	26	30	0.000280329	-1.01344	0.265478	0.42082	0.195031	0.240908	0.00206226	1.19148	0.372851	3549	1	1
ENSG00000159176.14	chr1:202123232:G:A	613776	0.857843	28	29	0.0248516	-0.493952	0.215605	0.0040423	-1.71662	0.578219	0.00118224	1.11048	0.328956	3538	1	1
ENSG00000223396.4	chr1:202167860:G:A	649157	0.303922	49	62	2.40787e-05	-0.831427	0.184275	0.680376	-0.10122	0.244727	0.00208192	0.805048	0.252172	3510	1	1
ENSG00000134369.15	chr1:201077983:A:G	-544902	0.25	43	51	0.00635773	-0.537926	0.191444	0.0692606	-0.455213	0.246879	0.000378774	1.06201	0.284903	3384	1	1
ENSG00000198700.10	chr1:201104348:A:T	-724801	0.137255	24	28	0.0508848	-0.556278	0.280219	0.339859	-0.192742	0.200621	4.02565e-05	1.41529	0.32377	3315	0.13345	1
ENSG00000231871.5	chr1:201715284:T:C	-114275	0.117647	23	24	0.0816721	0.549125	0.311042	0.0578565	0.497633	0.258227	0.00767826	-1.20847	0.440745	3316	1	1
ENSG00000198892.7	chr1:201401347:C:T	-487333	0.823529	34	36	0.0640165	0.498688	0.265176	0.000474087	2.37452	0.648809	0.00147833	-1.2592	0.3811	3315	1	1
ENSG00000134375.11	chr1:202129412:T:C	173909	0.0833333	16	17	0.0102989	0.774622	0.294095	0.493533	0.134339	0.195215	0.000298396	-1.48364	0.390546	3261	0.973069	1
ENSG00000176393.11	chr1:201716748:G:T	-265624	0.102941	20	21	0.0265091	0.762539	0.336727	0.0119177	0.641914	0.248885	0.00122369	-1.47052	0.437032	3285	1	1
ENSG00000163435.16	chr1:202933749:A:G	925804	0.22549	41	46	0.0605326	-0.341205	0.178977	0.739904	0.0706716	0.21207	0.00151044	0.922845	0.27989	3229	1	1
ENSG00000249007.1	chr1:202233991:T:C	222621	0.465686	73	95	0.0376701	0.387063	0.182838	0.00451329	0.950523	0.324342	0.00171985	-0.95793	0.29429	3232	1	1
ENSG00000143862.8	chr1:202510957:G:T	366214	0.509804	76	100	0.000432611	0.509665	0.138212	0.0350483	0.544872	0.253687	0.000426694	-0.685912	0.185798	3174	1	1
ENSG00000143851.15	chr1:203109665:A:T	948077	0.254902	47	52	0.011968	-0.494032	0.191666	0.306096	-0.244305	0.237034	9.05466e-06	1.31097	0.274616	3151	0.0285312	1
ENSG00000243323.7	chr1:203142176:A:G	974125	0.647059	59	72	0.00994729	0.501804	0.189587	0.00165851	1.34106	0.410505	0.00133037	-0.936125	0.280441	3153	1	1
ENSG00000133067.17	chr1:203041124:A:G	847223	0.0931373	19	19	0.098741	-0.631053	0.37735	0.0393531	-0.500676	0.238628	0.000616555	1.80705	0.504831	3178	1	1
ENSG00000077152.11	chr1:201479223:C:A	-862736	0.196078	33	40	0.000797613	-0.371219	0.106069	0.0297918	-0.306388	0.138247	0.00061703	0.64552	0.18035	3002	1	1
ENSG00000077157.22	chr1:202876279:A:G	527580	0.558824	68	90	0.000123698	-0.58832	0.145055	0.0118869	-0.780715	0.302587	4.74409e-05	0.871867	0.201546	3019	0.143224	1
ENSG00000232626.3	chr1:202159051:T:C	-279345	0.127451	24	26	0.527748	0.140862	0.222009	0.0277945	0.491876	0.219094	0.00181527	-1.3019	0.40214	3061	1	1
ENSG00000236439.4	chr1:202033090:A:G	-439027	0.0980392	19	20	0.303742	-0.318934	0.307929	0.287795	-0.251232	0.234625	0.000792377	1.71091	0.488575	3023	1	1
ENSG00000235449.2	chr1:202344353:A:G	-423065	0.514706	74	99	0.0111907	0.541054	0.207869	0.0131749	0.90045	0.354354	0.000936628	-0.928639	0.269211	2967	1	1
ENSG00000117139.18	chr1:203204528:C:T	396041	0.161765	28	33	5.4981e-06	-1.00236	0.20436	0.846647	0.03649	0.188009	0.000161966	1.00356	0.252266	2985	0.483468	1
ENSG00000228288.7	chr1:201971088:C:T	-839866	0.191176	35	39	0.00264795	0.621514	0.19968	0.000701842	0.774549	0.218829	0.0015413	-0.973824	0.295938	2995	1	1
ENSG00000234996.4	chr1:202658662:AT:A	-203092	0.137255	25	28	0.00700096	-0.771791	0.278096	0.27432	-0.253193	0.229873	0.000886578	1.29219	0.372741	3076	1	1
ENSG00000183155.5	chr1:203674140:G:A	784991	0.308824	53	63	0.0096856	-0.319393	0.120221	0.0175019	-0.45515	0.187208	0.00050554	0.687567	0.188878	3122	1	1
ENSG00000117153.16	chr1:203244881:C:T	316245	0.0637255	12	13	0.921953	0.0220856	0.224645	8.82249e-05	-0.680362	0.163859	0.00108024	1.29979	0.381791	3087	1	1
ENSG00000159346.13	chr1:203590261:C:T	631689	0.171569	31	35	0.0383858	0.417069	0.197768	0.103184	0.318946	0.193269	0.000328522	-1.0781	0.285951	3091	1	1
ENSG00000159348.13	chr1:203040781:G:C	73506	0.186275	32	38	0.019164	0.487834	0.203648	0.1124	0.374376	0.232984	0.003242	-0.961205	0.315739	3079	1	1
ENSG00000163444.12	chr1:203784290:CTGCT:C	776916	0.0588235	12	12	0.0148888	0.878399	0.352179	0.370498	-0.17517	0.194396	0.00041084	-1.96878	0.53165	3038	1	1
ENSG00000143847.15	chr1:202647488:A:G	-379010	0.602941	67	81	0.584573	-0.0862471	0.157053	0.00596078	1.03341	0.364798	0.004542	-0.762201	0.260278	3024	1	1
ENSG00000122180.5	chr1:203137262:A:G	51250	0.455882	74	93	0.230044	-0.208887	0.172582	0.00403799	-0.879055	0.296061	0.000106666	0.961493	0.234614	3057	0.326079	1
ENSG00000133048.13	chr1:203997762:T:C	811058	0.897059	19	21	0.00893163	0.619081	0.23043	0.000143181	2.77987	0.69258	0.00153187	-1.18524	0.359967	2985	1	1
ENSG00000231507.2	chr1:203721724:G:T	448503	0.25	42	51	0.0104006	-0.473698	0.180096	0.180657	-0.365411	0.270342	0.00372644	0.934221	0.311741	2947	1	1
ENSG00000133063.16	chr1:203360519:A:C	86878	0.823529	31	36	0.00140087	-0.728923	0.219459	0.0127974	-1.27281	0.498718	0.00184233	0.91593	0.283342	2947	1	1
ENSG00000233791.5	chr1:203054533:C:T	-250776	0.156863	29	32	0.0314449	-0.394625	0.179894	0.790306	-0.056892	0.213166	0.000263773	1.33499	0.348066	3040	0.80187	1
ENSG00000159388.6	chr1:203345466:A:G	39975	0.75	44	51	0.00320302	0.483153	0.158493	0.00218045	1.32419	0.41678	0.00288036	-0.828798	0.268715	3040	1	1
ENSG00000058668.14	chr1:204035616:C:G	409055	0.166667	31	34	0.000881738	-0.531835	0.153336	0.93217	-0.011865	0.13892	0.000481006	0.744115	0.203565	3198	1	1
ENSG00000122188.13	chr1:203689358:C:T	-75819	0.617647	64	78	0.0173613	-0.491195	0.201771	0.00991799	-1.13617	0.42908	0.000214867	1.12411	0.288542	3344	0.718514	1
ENSG00000058673.16	chr1:204423129:G:A	627475	0.166667	29	34	0.757361	0.042757	0.137877	0.0578191	0.30494	0.158212	0.000330587	-0.851078	0.225848	3372	1	1
ENSG00000257315.2	chr1:204423129:G:A	627415	0.166667	29	34	0.710569	0.0515565	0.138392	0.0537006	0.311403	0.158802	0.000284509	-0.86438	0.226691	3372	0.959363	1
ENSG00000182004.13	chr1:204034302:C:G	172703	0.112745	23	23	0.0567283	0.342266	0.176782	0.0675716	0.276227	0.148875	0.00043819	-1.13243	0.307419	3341	1	1
ENSG00000143845.15	chr1:203388481:C:A	-763563	0.519608	72	98	0.0045643	-0.491543	0.167951	0.0512281	-0.659142	0.33254	0.000865098	0.879308	0.253082	3439	1	1
ENSG00000219133.2	chr1:204143856:G:A	-203402	0.441176	72	90	0.00333432	-0.554845	0.18283	0.000187102	-1.32429	0.336434	0.000753201	1.11736	0.317646	3380	1	1
ENSG00000143850.16	chr1:203725996:C:T	-651669	0.269608	49	55	0.0089093	0.565164	0.210289	0.0119409	0.78127	0.303003	0.000743321	-1.25473	0.356284	3397	1	1
ENSG00000158615.9	chr1:205217078:T:C	805261	0.426471	69	87	0.315986	-0.111282	0.110216	0.00682414	-0.601257	0.215932	0.00189852	0.596884	0.185209	3356	1	1
ENSG00000133056.13	chr1:204873955:G:A	379231	0.112745	22	23	0.182543	0.433763	0.322317	0.306928	0.217479	0.211372	0.00234159	-1.26841	0.402214	3367	1	1
ENSG00000198625.13	chr1:204610245:G:A	93866	0.764706	42	48	0.593029	-0.060454	0.112616	0.00267087	1.02402	0.329304	0.0017292	-0.6116	0.187995	3414	1	1
ENSG00000240710.1	chr1:203971486:A:AAAT	-631549	0.45098	76	92	0.206491	-0.230376	0.180743	0.0388541	-0.597971	0.284253	0.00148296	0.845268	0.255901	3432	1	1
ENSG00000240219.1	chr1:204095554:A:G	-531221	0.892157	22	22	0.0340087	0.53405	0.247177	0.00310143	2.44014	0.797607	0.00193684	-1.38571	0.430854	3469	1	1
ENSG00000174529.7	chr1:204087147:T:C	-997313	0.426471	68	87	0.00957482	-0.518333	0.19479	0.00206507	-0.957847	0.299784	0.00257491	0.813555	0.260595	3373	1	1
ENSG00000117222.14	chr1:205909267:T:C	787252	0.0980392	20	20	0.0055841	-0.488517	0.171052	0.246489	0.148753	0.127324	0.00195206	0.862216	0.268299	3329	1	1
ENSG00000133059.17	chr1:205265265:C:T	53563	0.0686275	14	14	0.660993	-0.110312	0.250515	0.220521	0.19276	0.155989	0.000819213	1.33056	0.381091	3214	1	1
ENSG00000133069.17	chr1:206167102:T:C	939156	0.519608	80	98	0.13735	0.267693	0.178197	0.000453892	1.39632	0.380157	6.48649e-05	-1.39137	0.32825	3219	0.2088	1
ENSG00000163545.11	chr1:204453403:T:C	-868342	0.897059	19	21	0.191181	0.31751	0.24066	0.00154385	1.98464	0.603216	0.0012992	-1.06466	0.318223	3083	1	1
ENSG00000235363.1	chr1:205629784:T:C	278537	0.137255	26	28	0.623325	-0.104838	0.21255	0.613789	-0.116889	0.230619	0.00247484	1.25713	0.400981	3081	1	1
ENSG00000162873.14	chr1:204645347:A:G	-711743	0.235294	40	48	0.00625446	-0.512709	0.18209	0.239735	-0.291817	0.246193	0.00106084	0.919125	0.269524	3050	1	1
ENSG00000226235.1	chr1:205542744:C:G	169492	0.710784	55	59	0.00657924	0.69361	0.247932	0.0056372	1.67426	0.58692	0.00189512	-1.24181	0.385255	3011	1	1
ENSG00000224717.1	chr1:204937047:T:TA	-518882	0.279412	49	57	0.0109396	-0.60964	0.233456	0.0477878	-0.55808	0.277218	0.000600731	1.07782	0.300436	2985	1	1
ENSG00000117266.15	chr1:205674237:C:T	169642	0.382353	58	78	0.00731881	-0.440436	0.159622	0.0067338	-0.756212	0.271116	0.00137559	0.778507	0.233975	2986	1	1
ENSG00000174514.13	chr1:206474044:T:G	905159	0.323529	56	66	0.0941182	0.227147	0.133919	0.0697004	0.413025	0.224361	6.5154e-06	-1.05013	0.216055	3098	0.0201847	1
ENSG00000158711.14	chr1:206363978:C:T	731967	0.470588	74	96	0.00314643	0.298764	0.0978127	0.0319433	0.387054	0.176976	0.00242444	-0.463109	0.147393	3124	1	1
ENSG00000158715.6	chr1:206535392:T:C	854883	0.328431	54	67	0.338994	0.147586	0.153342	0.228413	0.329907	0.271606	0.000638944	-0.912356	0.255667	3118	1	1
ENSG00000069275.13	chr1:205193306:C:G	-556876	0.857843	24	29	0.00583799	0.393337	0.138489	0.00113039	1.47647	0.435532	0.000552915	-0.835211	0.231173	3034	1	1
ENSG00000117280.13	chr1:205348375:C:T	-427107	0.142157	27	29	0.0309058	-0.401898	0.182606	0.112658	-0.304532	0.189657	0.00109454	1.14458	0.336614	3022	1	1
ENSG00000286619.1	chr1:205604667:C:T	-208655	0.622549	65	77	0.00443245	0.467362	0.159134	0.00262797	1.19733	0.384365	0.000570111	-0.935079	0.259488	3062	1	1
ENSG00000133065.11	chr1:205408074:TAA:T	-405674	0.215686	40	44	0.00190222	-0.724324	0.224797	0.0830504	-0.463653	0.263836	0.00121562	1.14866	0.341162	3066	1	1
ENSG00000162877.13	chr1:205588908:A:AGG	-261224	0.215686	37	44	0.00664368	-0.533852	0.191065	0.211237	-0.328787	0.260685	0.000612214	1.12536	0.314198	3081	1	1
ENSG00000285417.1	chr1:205979819:C:T	-55434	0.102941	20	21	0.00292657	-0.843994	0.274119	0.817232	-0.0505767	0.218058	0.00171248	1.33631	0.410358	2953	1	1
ENSG00000263961.8	chr1:205970736:T:C	-82437	0.269608	48	55	0.160683	-0.237487	0.167576	0.0970236	-0.399631	0.237724	0.000286102	1.07247	0.281385	2941	0.841427	1
ENSG00000266028.7	chr1:206908309:A:G	704964	0.362745	58	74	0.000774487	-0.375047	0.106883	0.0353059	-0.334743	0.15608	0.000384762	0.570463	0.153231	2874	1	1
ENSG00000196550.10	chr1:205497251:C:T	-707163	0.465686	70	95	0.0893648	0.171772	0.0997704	0.0141994	0.498982	0.198604	0.000837922	-0.524871	0.150635	2874	1	1
ENSG00000263528.8	chr1:205525269:G:A	-945207	0.122549	23	25	0.0116587	-0.852803	0.329593	0.657598	-0.104588	0.235002	0.00335589	1.23869	0.408464	2675	1	1
ENSG00000261000.1	chr1:206945077:G:A	441129	0.245098	41	50	0.00351871	0.615576	0.204076	0.151487	0.372852	0.257232	0.00390301	-0.958635	0.321595	2715	1	1
ENSG00000266094.8	chr1:206488479:C:T	-19052	0.0735294	14	15	0.0200042	-0.769243	0.323424	0.48154	0.148348	0.209694	0.0178352	1.10613	0.456351	2695	1	1
ENSG00000234981.1	chr1:207124139:G:C	595224	0.426471	71	87	0.0417143	0.357846	0.172632	0.00340151	1.0209	0.337156	0.000318768	-1.14214	0.302214	2626	0.837084	1
ENSG00000143486.16	chr1:206903678:C:G	291213	0.0833333	15	17	0.126067	-0.351048	0.226848	0.241919	-0.197796	0.167655	0.00150565	1.06598	0.3232	2482	1	1
ENSG00000143479.17	chr1:206049018:G:T	-586518	0.176471	31	36	0.124178	-0.282985	0.181938	0.0382916	-0.406411	0.192618	0.00343322	0.809384	0.267582	2518	1	1
ENSG00000162889.11	chr1:205694085:T:C	-990820	0.191176	34	39	0.106891	-0.258099	0.158105	0.437921	-0.143549	0.18404	0.000174068	1.0046	0.253862	2458	0.427859	1
ENSG00000224114.1	chr1:207381148:T:C	684879	0.431373	72	88	3.85887e-05	-0.820134	0.187119	0.00011164	-1.33021	0.325617	4.21528e-05	1.26723	0.290743	2452	0.103359	1
ENSG00000142224.16	chr1:206673499:A:G	-97265	0.0784314	16	16	0.459998	0.166761	0.224509	0.128448	0.218791	0.142285	0.000734992	-1.1555	0.327781	2542	1	1
ENSG00000136634.7	chr1:205887438:G:A	-887103	0.142157	26	29	0.00184735	-0.499088	0.154435	0.218666	-0.184216	0.14847	0.000219361	0.953164	0.245045	2531	0.555202	1
ENSG00000162894.12	chr1:206286743:G:A	-636504	0.102941	20	21	0.0109968	-0.466772	0.17888	0.353772	-0.138993	0.148936	0.00185194	0.984565	0.304734	2486	1	1
ENSG00000162896.6	chr1:206583738:C:T	-362728	0.161765	28	33	0.0355082	0.287308	0.134114	0.0242118	0.321008	0.13947	0.000449878	-0.769691	0.209399	2516	1	1
ENSG00000162897.16	chr1:207011650:T:G	41025	0.122549	21	25	0.154506	0.310544	0.215848	0.483577	0.152777	0.216964	0.00192031	-1.31248	0.407725	2405	1	1
ENSG00000182795.13	chr1:207937004:C:T	904248	0.0784314	14	16	0.0146661	-0.80655	0.32262	0.561103	-0.1269	0.21734	0.000359378	1.61218	0.430675	2514	0.903477	1
ENSG00000123836.15	chr1:206559098:C:T	-475268	0.102941	19	21	0.00880221	-0.703359	0.261278	0.512859	-0.142471	0.216651	0.00144407	1.16903	0.353003	2515	1	1
ENSG00000180667.10	chr1:207500286:T:C	447306	0.681373	54	65	0.0780121	0.298193	0.166824	3.21366e-05	1.79452	0.404791	1.71172e-05	-1.14786	0.249315	2498	0.0427588	1
ENSG00000123843.13	chr1:206829974:G:T	-258886	0.710784	48	59	0.813715	0.0439675	0.185917	0.165696	0.603022	0.430675	0.00135105	-0.904589	0.271396	2475	1	1
ENSG00000196352.16	chr1:206973561:T:C	-347971	0.0735294	15	15	0.0332619	0.57776	0.266249	0.324171	0.177152	0.178468	8.59264e-05	-1.94691	0.468052	2674	0.229767	1
ENSG00000117322.18	chr1:207120435:C:T	-333795	0.431373	67	88	0.0958542	-0.21985	0.130313	0.00313703	-0.752555	0.246298	0.00101663	0.669956	0.195685	2820	1	1
ENSG00000203710.11	chr1:208134084:C:T	637937	0.127451	25	26	0.15043	-0.324555	0.223325	0.0154642	-0.546541	0.220422	0.000513514	1.59425	0.438521	2736	1	1
ENSG00000197721.17	chr1:207746403:C:T	101270	0.485294	75	99	0.000262968	-0.704148	0.183546	0.00506625	-0.947235	0.327736	0.00144604	0.877092	0.264883	2779	1	1
ENSG00000117335.20	chr1:208037519:C:T	285465	0.0833333	15	17	0.117402	0.342054	0.215874	0.0283793	0.379079	0.169502	1.67794e-05	-1.57593	0.341893	2786	0.0467475	1
ENSG00000234219.1	chr1:207018591:T:G	-743993	0.151961	28	31	0.00114051	0.9443	0.278784	0.200328	0.320173	0.247754	0.000703927	-1.31443	0.371455	2818	1	1
ENSG00000203709.12	chr1:208143380:G:C	264265	0.627451	63	76	0.467723	0.101555	0.139115	0.00368828	0.752449	0.25079	0.000651202	-0.636547	0.178671	2883	1	1
ENSG00000076356.7	chr1:208295208:G:C	50824	0.352941	53	72	0.000193957	0.653128	0.16637	0.0282336	0.545643	0.243747	0.000477683	-0.836107	0.2286	2972	1	1
ENSG00000123689.6	chr1:208799864:A:G	-875548	0.122549	22	25	0.0511039	-0.357674	0.18035	0.191299	-0.235605	0.178627	0.000832062	1.05846	0.303581	3486	1	1
ENSG00000009790.15	chr1:210731627:G:C	975595	0.112745	19	23	0.000754897	0.759547	0.21597	0.47845	0.127153	0.178469	0.00140073	-1.01596	0.305874	3460	1	1
ENSG00000162757.4	chr1:209660002:T:TC	-124557	0.411765	65	84	0.0233211	-0.37137	0.160292	0.196704	-0.357343	0.274268	0.00227619	0.752431	0.237888	3361	1	1
ENSG00000117595.12	chr1:210182551:G:A	376376	0.112745	21	23	0.832965	0.0650764	0.307462	0.0320378	0.569368	0.260485	0.000684397	-1.62026	0.456758	3383	1	1
ENSG00000117597.18	chr1:209608998:A:G	-218974	0.534314	69	95	0.694502	0.0426871	0.108258	0.0272814	-0.485459	0.215497	0.00273496	0.527329	0.170012	3409	1	1
ENSG00000054392.13	chr1:210660941:A:C	332689	0.137255	23	28	0.508978	0.151325	0.228005	0.421876	-0.169057	0.209302	0.00128722	-1.06328	0.317529	3388	1	1
ENSG00000279333.1	chr1:211509792:C:T	831477	0.313726	54	64	0.691444	-0.0725656	0.182109	0.000133364	-1.00111	0.248153	0.00216262	0.928313	0.291932	3502	1	1
ENSG00000224668.1	chr1:210515969:A:C	-346316	0.705882	52	60	0.0497077	-0.427706	0.214323	0.000808336	-1.83066	0.523702	0.000416968	1.28213	0.346646	3452	1	1
ENSG00000234004.4	chr1:210293680:A:G	-879808	0.171569	31	35	0.0172427	-0.582978	0.239209	0.139932	-0.37617	0.252076	0.000200075	1.45064	0.370374	3370	0.674252	1
ENSG00000117625.13	chr1:211407078:A:G	148701	0.916667	17	17	0.02406	0.454809	0.197384	0.00263313	1.84553	0.592574	0.000952497	-1.0598	0.307706	3395	1	1
ENSG00000082512.15	chr1:212124113:T:C	797498	0.27451	48	56	0.0037528	0.454987	0.151948	0.00328843	0.602688	0.198287	0.000622491	-0.861696	0.240929	3387	1	1
ENSG00000287033.1	chr1:210797106:CCT:C	-585611	0.156863	28	32	0.0910835	-0.416981	0.243519	0.161869	-0.352365	0.249352	0.00104564	1.1803	0.345648	3341	1	1
ENSG00000153363.13	chr1:211475729:G:A	92993	0.186275	35	38	0.000134228	-0.644014	0.15971	0.0964124	-0.323091	0.191835	0.00235041	0.895887	0.2842	3341	1	1
ENSG00000236809.2	chr1:211000130:C:A	-416895	0.122549	22	25	0.00027303	1.1178	0.292216	7.22077e-05	0.999441	0.237473	0.000130873	-1.7203	0.425852	3277	0.428871	1
ENSG00000170385.10	chr1:211619802:T:C	40641	0.926471	15	15	0.0069771	-0.81453	0.293366	0.00174796	-2.33937	0.719857	0.000893354	1.31111	0.378459	3158	1	1
ENSG00000117650.13	chr1:212518687:C:T	843057	0.132353	25	27	0.0280374	-0.300507	0.134068	0.0235294	-0.251151	0.108571	8.41513e-06	0.892479	0.186199	3130	0.0263394	1
ENSG00000229258.6	chr1:211532102:G:A	-297534	0.0882353	16	18	0.0218531	0.720686	0.307581	0.674627	0.109405	0.259559	0.000977534	-1.86215	0.54195	3134	1	1
ENSG00000123684.13	chr1:211241590:A:G	-589173	0.240196	44	49	0.02125	0.430843	0.183002	0.0814804	0.376538	0.213146	0.000499299	-1.03169	0.283116	3138	1	1
ENSG00000143476.18	chr1:212655717:C:G	620164	0.872549	23	26	4.3766e-05	0.527457	0.121304	0.00290237	0.913815	0.296526	0.000259756	-0.619285	0.161273	3157	0.82005	1
ENSG00000143493.13	chr1:211533693:C:T	-501864	0.269608	47	55	0.00319839	-0.457265	0.149977	0.00302362	-0.665464	0.21691	0.000774971	0.840777	0.239623	3157	1	1
ENSG00000220749.4	chr1:212506617:C:T	454611	0.147059	29	30	0.00460794	0.702237	0.240213	0.158367	0.330382	0.231818	0.00221265	-1.23448	0.389138	3110	1	1
ENSG00000066027.12	chr1:211517651:A:C	-767759	0.205882	35	42	0.0152901	-0.436964	0.175918	0.0299893	-0.417593	0.188658	0.00337097	0.725805	0.239457	2865	1	1
ENSG00000225338.1	chr1:212907211:T:C	597693	0.656863	53	70	0.212522	0.241389	0.191934	0.00433366	1.21638	0.413071	0.00101475	-0.91397	0.266913	2886	1	1
ENSG00000229832.1	chr1:211740306:GCGCTCCAA:G	-617112	0.333333	55	68	0.059265	-0.312763	0.163227	0.0479829	-0.561666	0.279251	0.00128837	0.892752	0.266627	2885	1	1
ENSG00000065600.12	chr1:212019262:T:A	-395639	0.465686	73	95	0.0841814	0.25301	0.144511	0.00479627	0.809016	0.278068	0.00178176	-0.73726	0.227302	2866	1	1
ENSG00000117691.10	chr1:212698288:T:G	265368	0.259804	46	53	0.0569526	-0.284926	0.147302	0.00638025	-0.552345	0.196664	0.000716464	0.742746	0.210223	2895	1	1
ENSG00000288007.1	chr1:212134516:C:T	-424847	0.220588	41	45	0.520883	-0.120985	0.187544	0.0588663	-0.453326	0.236204	0.010538	0.852694	0.324792	2831	1	1
ENSG00000260805.2	chr1:211573617:G:A	-986114	0.0735294	14	15	0.0235201	-0.801202	0.346331	0.0320348	-0.413954	0.18938	0.000277611	1.57076	0.41116	2832	0.786196	1
ENSG00000162772.17	chr1:212587715:G:A	22381	0.161765	28	33	0.310625	0.101444	0.0993576	0.278436	-0.122161	0.111872	0.00754054	-0.428343	0.155849	2837	1	1
ENSG00000162771.8	chr1:212836815:AT:A	212341	0.22549	40	46	0.167151	0.158852	0.113847	0.230955	0.172211	0.142562	0.00209538	-0.567013	0.177729	2791	1	1
ENSG00000123685.9	chr1:212916955:A:C	217115	0.54902	71	92	0.0802435	-0.294916	0.166249	0.00163356	-1.07601	0.328874	0.00060481	0.922923	0.25741	2874	1	1
ENSG00000117697.15	chr1:213481250:T:A	689468	0.112745	23	23	0.0735635	0.421774	0.232326	0.923827	-0.0179184	0.186757	0.0017909	-1.21212	0.373899	2874	1	1
ENSG00000203705.11	chr1:212650020:G:A	-141808	0.446078	70	91	0.0670261	-0.349291	0.18787	0.00446942	-0.926907	0.315918	0.000323392	0.949261	0.251464	2874	0.929428	1
ENSG00000236905.2	chr1:213337804:G:A	513777	0.343137	58	70	0.105711	-0.311255	0.190013	3.58231e-05	-1.30249	0.295792	0.000732168	0.9582	0.271721	2936	1	1
ENSG00000185523.6	chr1:213333592:C:T	485943	0.0882353	17	18	0.0332996	0.774902	0.357177	0.223072	0.312781	0.25453	0.00146514	-1.83089	0.553639	2964	1	1
ENSG00000198468.9	chr1:212593080:C:A	-265046	0.367647	60	75	0.00363189	0.722893	0.240516	0.004468	0.972792	0.331544	0.000669631	-1.09114	0.307012	2965	1	1
ENSG00000162769.13	chr1:212967056:A:C	108781	0.431373	70	88	0.0876766	-0.273028	0.157728	0.00668867	-0.806335	0.288836	5.34446e-05	1.10501	0.25741	2966	0.158517	1
ENSG00000143494.15	chr1:212854801:C:A	-95719	0.926471	15	15	0.00100741	1.19479	0.348689	0.00208259	2.81426	0.881564	0.00126099	-1.58828	0.473379	2969	1	1
ENSG00000174606.14	chr1:213985643:G:C	969776	0.416667	72	85	0.00146266	0.542671	0.16407	0.0378216	0.542561	0.2565	0.00055395	-0.880968	0.243876	3043	1	1
ENSG00000136643.12	chr1:212128301:A:G	-922932	0.245098	43	50	0.0553291	0.347672	0.178528	0.106525	0.384693	0.235403	0.000147403	-1.24006	0.309597	3045	0.448843	1
ENSG00000117707.16	chr1:214264981:GA:G	281800	0.137255	28	28	0.000641255	-0.878412	0.246232	0.164395	-0.277734	0.197738	4.53257e-06	1.79318	0.361876	2862	0.0129722	1
ENSG00000143499.14	chr1:213662593:C:T	-618509	0.367647	61	75	0.00746763	-0.480384	0.17456	0.000402241	-1.04472	0.281633	0.000200283	1.00063	0.255498	3158	0.632494	1
ENSG00000152104.12	chr1:213933665:C:T	-618784	0.0686275	14	14	0.044879	0.603421	0.295667	0.0350179	0.333576	0.155283	0.00266189	-1.17573	0.377952	3086	1	1
ENSG00000117724.13	chr1:214211380:G:A	-391815	0.142157	25	29	0.199559	0.106039	0.0819121	0.230144	0.105931	0.0875387	0.00153916	-0.438069	0.133108	2900	1	1
ENSG00000250536.1	chr1:213683044:T:C	-925796	0.0833333	14	17	0.921799	-0.0260282	0.264225	0.923806	-0.0215765	0.224821	0.00119275	-1.42036	0.421102	2907	1	1
ENSG00000136636.13	chr1:215804522:T:C	237218	0.573529	70	87	0.037559	-0.414726	0.195788	0.00197998	-1.31777	0.410652	0.000985445	1.01604	0.295922	2683	1	1
ENSG00000092978.11	chr1:218349683:A:G	718593	0.0686275	13	14	0.159352	-0.501229	0.35254	0.00255905	-0.607613	0.1945	0.00260875	1.43755	0.461115	3817	1	1
ENSG00000067533.6	chr1:218380187:C:T	94894	0.240196	43	49	0.00111943	-0.444848	0.131102	0.0996268	-0.269175	0.161389	0.00053751	0.693956	0.191618	3448	1	1
ENSG00000092969.12	chr1:218969901:A:AT	624565	0.102941	21	21	0.00838621	0.765659	0.282558	0.776524	0.0631859	0.221779	0.00266217	-1.28277	0.412365	3404	1	1
ENSG00000281453.1	chr1:218969901:A:AT	527275	0.102941	21	21	0.00938781	0.813645	0.304933	0.31409	0.242612	0.239341	0.00010417	-1.82678	0.445019	3466	0.361052	1
ENSG00000143353.12	chr1:219914320:TG:T	740451	0.127451	24	26	0.872625	-0.0368533	0.229059	0.814678	-0.0561426	0.238657	0.00748368	1.08703	0.395113	3082	1	1
ENSG00000228063.2	chr1:218249797:G:A	-924164	0.166667	30	34	0.0238486	-0.572628	0.248131	0.032888	-0.5548	0.255107	9.44337e-05	1.46306	0.354007	3082	0.291045	1
ENSG00000277007.1	chr1:218466247:G:T	-804527	0.102941	21	21	0.00808498	-0.815459	0.29946	0.275928	-0.236304	0.215265	3.80593e-05	1.7532	0.399658	2987	0.113683	1
ENSG00000287676.1	chr1:219913028:T:C	618046	0.147059	27	30	0.952798	-0.0147392	0.248148	0.0559429	0.464699	0.239236	0.00331074	-1.17956	0.388373	3003	1	1
ENSG00000215817.7	chr1:220358450:T:G	745305	0.0833333	16	17	0.0467314	-0.65987	0.326177	0.429294	-0.206637	0.259979	0.000666353	2.15506	0.606109	2968	1	1
ENSG00000136628.18	chr1:219415461:A:G	-631069	0.387255	63	79	9.39182e-05	-0.556876	0.134693	0.462134	-0.157421	0.212951	0.00297114	0.620294	0.201798	2795	1	1
ENSG00000162813.18	chr1:220800860:G:A	710398	0.926471	15	15	0.00316604	0.521263	0.170774	0.000877381	1.81413	0.522805	0.000357058	-1.03655	0.276758	2802	1	1
ENSG00000067704.10	chr1:220850961:A:T	756829	0.147059	27	30	0.0190695	0.420823	0.17553	0.151212	0.221015	0.152375	0.000472911	-0.884147	0.241533	2786	1	1
ENSG00000232134.1	chr1:220860320:A:G	715969	0.176471	32	36	0.00361376	0.852618	0.283516	0.645534	0.125472	0.271649	0.00085056	-1.41881	0.407738	2768	1	1
ENSG00000218283.2	chr1:221029672:A:G	776102	0.186275	35	38	0.0866242	0.37891	0.218154	0.0150518	0.590078	0.236981	0.000557381	-1.23051	0.340819	2808	1	1
ENSG00000213033.4	chr1:220280832:G:A	12915	0.813725	33	38	0.00351472	-0.667759	0.221347	0.000517583	-2.23803	0.616012	0.000181645	1.33055	0.337287	2771	0.503338	1
ENSG00000118873.16	chr1:220324147:T:G	51694	0.176471	35	36	0.0321952	0.505028	0.231267	0.00120322	0.745924	0.221331	0.00358202	-1.07454	0.356954	2781	1	1
ENSG00000116141.16	chr1:219689589:C:A	-838547	0.0833333	17	17	0.149289	0.443471	0.304285	0.341787	0.199646	0.208643	0.000771812	-1.62822	0.463877	2826	1	1
ENSG00000162817.7	chr1:220292752:G:A	-397611	0.0882353	17	18	0.0193005	-0.772079	0.322685	0.644929	-0.103643	0.223979	5.83265e-05	2.19529	0.514308	2982	0.17393	1
ENSG00000117791.16	chr1:220292752:G:A	-455473	0.0882353	17	18	0.00493224	-0.967412	0.333632	0.79884	0.0592328	0.231577	9.78476e-05	2.1923	0.531755	3005	0.294032	1
ENSG00000186205.13	chr1:221759889:C:T	972976	0.132353	23	27	0.147919	0.39506	0.270141	0.0104958	0.710402	0.270439	0.00390285	-1.36796	0.45891	2966	1	1
ENSG00000136630.13	chr1:221389801:C:A	510358	0.333333	56	68	0.001836	-0.502041	0.155252	0.00149404	-0.901394	0.273092	0.00582453	0.744417	0.262024	2989	1	1
ENSG00000257551.1	chr1:221137403:G:C	257263	0.818627	32	37	0.380474	-0.208251	0.236014	0.00144812	-2.25183	0.680151	0.00408702	1.15767	0.390444	2989	1	1
ENSG00000143507.18	chr1:222387664:C:T	645575	0.112745	20	23	0.426917	0.138657	0.173551	0.0234185	0.377005	0.162842	0.00825871	-0.755639	0.278285	3066	1	1
ENSG00000238042.5	chr1:221287956:G:A	-690567	0.269608	47	55	0.0327404	-0.429523	0.197331	0.944855	0.018489	0.266382	0.00256699	0.939852	0.300951	3158	1	1
ENSG00000276997.4	chr1:222510301:T:C	5679	0.328431	58	67	0.000172558	0.854411	0.215772	0.256574	0.338509	0.296033	0.000974357	-1.00216	0.291576	3248	1	1
ENSG00000143512.13	chr1:222997050:C:A	448946	0.279412	51	57	0.000582728	0.746475	0.207536	0.0282369	0.60462	0.270099	0.00210358	-0.921569	0.28898	3177	1	1
ENSG00000225265.2	chr1:222259990:C:A	-329835	0.122549	25	25	0.0772274	0.529812	0.295604	0.00350181	0.748861	0.248127	0.00127674	-1.53306	0.457463	3183	1	1
ENSG00000143498.18	chr1:221991095:A:G	-598838	0.132353	26	27	0.0496341	0.450879	0.22586	0.751794	0.0636658	0.200542	0.00151132	-1.22524	0.371625	3183	1	1
ENSG00000154305.18	chr1:222401492:T:C	-216605	0.47549	72	97	0.0169811	0.300696	0.12308	0.00011539	0.975896	0.23944	0.000289444	-0.684218	0.179682	3105	0.898724	1
ENSG00000272750.1	chr1:221711029:T:C	-950483	0.137255	27	28	0.0512325	-0.450664	0.227366	0.895324	0.0259185	0.196308	0.000417098	1.16674	0.315456	3146	1	1
ENSG00000162819.12	chr1:222328068:C:G	-384485	0.387255	66	79	0.00850992	0.467576	0.172896	0.0759901	0.528232	0.29346	0.00186075	-0.824111	0.255195	3145	1	1
ENSG00000186063.13	chr1:222387664:C:T	-325546	0.112745	20	23	0.00121613	-0.687012	0.204057	0.397905	-0.162815	0.191466	0.000220397	1.27227	0.3272	3148	0.693809	1
ENSG00000197520.10	chr1:222387664:C:T	-349543	0.112745	20	23	0.00171508	-0.788732	0.242243	0.979367	-0.00589859	0.227295	0.000451374	1.42737	0.38843	3132	1	1
ENSG00000287684.1	chr1:222357967:G:C	-415182	0.465686	68	95	0.00517045	0.412203	0.142973	8.27249e-05	1.08538	0.260261	9.51212e-05	-0.84229	0.203905	3142	0.298871	1
ENSG00000228106.6	chr1:222387868:T:C	-427154	0.122549	22	25	0.0273078	-0.500361	0.222151	0.524057	0.137153	0.21424	0.0057973	0.99215	0.349018	3081	1	1
ENSG00000154309.8	chr1:222354062:G:T	-518209	0.460784	67	94	0.0214493	0.358489	0.152512	6.78491e-06	1.34145	0.276598	0.00090028	-0.756889	0.218633	3104	1	1
ENSG00000162909.18	chr1:223613726:C:T	-87867	0.651961	59	71	0.00059884	0.787819	0.219542	0.0024048	1.42205	0.452204	0.00313575	-0.956897	0.313161	2951	1	1
ENSG00000143514.17	chr1:224038184:C:T	192230	0.147059	26	30	0.000428968	0.576165	0.156138	0.136228	0.255391	0.169514	0.000289852	-0.994084	0.261084	2916	0.84521	1
ENSG00000272645.3	chr1:224565435:C:T	572841	0.313726	58	64	0.151502	-0.309594	0.213598	0.0182933	-0.649387	0.269024	0.00141632	0.962253	0.290016	2876	1	1
ENSG00000185495.10	chr1:224562597:G:T	569854	0.147059	29	30	0.00020464	0.850661	0.217555	0.345985	0.190226	0.200546	0.000655918	-1.09453	0.307413	2877	1	1
ENSG00000278467.1	chr1:223180194:C:T	-814068	0.117647	23	24	0.0139176	0.734243	0.291351	0.0646577	0.427903	0.228097	0.000149158	-1.54368	0.385727	2877	0.429128	1
ENSG00000143756.12	chr1:223634215:G:C	-479896	0.705882	51	60	0.00580404	-0.369989	0.130174	0.00545178	-0.856732	0.299093	0.00232213	0.608694	0.192849	2862	1	1
ENSG00000143753.13	chr1:225140728:T:G	964972	0.0686275	14	14	0.000876801	1.08848	0.313665	0.0899168	0.303383	0.176524	0.000579951	-1.62264	0.450944	2876	1	1
ENSG00000232628.6	chr1:223495566:C:G	-718059	0.838235	32	33	0.289474	-0.239262	0.224232	0.00445466	-1.98367	0.675828	0.00106682	1.27575	0.374296	2907	1	1
ENSG00000237101.1	chr1:223481719:A:G	-737894	0.151961	30	31	0.00105026	0.820217	0.240296	0.435679	0.189739	0.242069	0.00235211	-1.3612	0.431844	2920	1	1
ENSG00000143748.18	chr1:224025344:C:T	-304845	0.338235	56	69	0.671191	-0.062703	0.147109	0.110897	-0.3679	0.227978	0.000237659	0.866631	0.224156	2929	0.696104	1
ENSG00000143771.12	chr1:225338545:C:A	981687	0.137255	26	28	0.0881183	0.354383	0.205018	0.310348	-0.192481	0.188412	0.00147878	-1.02956	0.311608	2930	1	1
ENSG00000143786.8	chr1:224178144:C:G	-256516	0.245098	44	50	0.259181	0.238509	0.209737	0.0594128	0.515991	0.269449	0.00260329	-0.968087	0.310459	3018	1	1
ENSG00000162923.16	chr1:223542269:GTA:G	-894764	0.338235	57	69	0.0276661	-0.336275	0.149658	0.00310209	-0.692286	0.226292	0.00144435	0.802983	0.242475	3012	1	1
ENSG00000143815.15	chr1:226083589:C:A	654664	0.651961	60	71	0.0137341	-0.314796	0.124661	0.00283507	-0.950332	0.307587	0.000131279	0.790074	0.195622	2762	0.362593	1
ENSG00000234476.3	chr1:225384464:A:C	-80936	0.0931373	17	19	0.103915	-0.573317	0.348158	0.0334693	-0.562971	0.259749	0.00419072	1.46093	0.494169	2713	1	1
ENSG00000154380.17	chr1:226338591:T:G	685449	0.27451	52	56	0.0333214	-0.186299	0.0858824	0.0854485	-0.219922	0.126135	0.000336233	0.55561	0.147639	2781	0.935063	1
ENSG00000143742.13	chr1:225965488:T:C	187675	0.156863	27	32	0.0226976	-0.363808	0.156288	0.153425	-0.225972	0.156648	0.00019842	0.823352	0.210086	2647	0.525219	1
ENSG00000143819.12	chr1:225838705:A:G	28613	0.191176	33	39	0.000169668	0.705991	0.17807	4.35294e-05	1.02731	0.236179	0.00211408	-1.01781	0.319325	2714	1	1
ENSG00000242861.1	chr1:226075829:C:G	229307	0.112745	21	23	0.0773361	-0.39549	0.220743	0.0251959	-0.428381	0.187444	0.00201849	1.04339	0.325791	2728	1	1
ENSG00000196187.12	chr1:225875746:C:A	-6634	0.617647	63	78	0.00617408	-0.357397	0.126723	0.000539417	-0.972961	0.268738	0.00194016	0.585727	0.182149	2629	1	1
ENSG00000243709.1	chr1:226094554:G:A	183172	0.519608	74	98	0.110334	-0.264983	0.16394	0.0346605	-0.843744	0.391976	0.00312312	0.855034	0.2797	2711	1	1
ENSG00000143811.19	chr1:226098821:T:C	174481	0.602941	64	81	0.0107631	-0.350798	0.134022	0.000407781	-1.23576	0.333502	0.00188822	0.689271	0.213758	2747	1	1
ENSG00000143751.10	chr1:225336770:T:G	-662573	0.25	45	51	0.00388555	-0.399527	0.133961	0.0428608	-0.346056	0.167903	0.00250841	0.64598	0.206341	2706	1	1
ENSG00000163041.12	chr1:226624199:G:A	562348	0.0735294	15	15	0.000701281	1.08291	0.305928	0.33499	0.191888	0.197715	0.00041863	-1.79303	0.484933	2723	1	1
ENSG00000272562.2	chr1:226928747:G:T	866849	0.127451	25	26	0.0406214	0.347404	0.166667	0.0392668	0.311962	0.148617	0.00074988	-0.93942	0.266958	2723	1	1
ENSG00000225518.3	chr1:226214232:T:A	130642	0.490196	74	100	0.0114019	-0.533202	0.205407	0.0948012	-0.625302	0.369439	0.00678178	0.768227	0.275675	2794	1	1
ENSG00000182827.9	chr1:227093033:T:A	906292	0.357843	61	73	0.00763011	-0.422422	0.153935	0.0497476	-0.4207	0.21085	0.00273727	0.716049	0.230877	2861	1	1
ENSG00000185155.11	chr1:226536768:C:A	313150	0.710784	50	59	0.0206735	0.280343	0.118523	0.000965548	1.00157	0.291162	0.000803623	-0.618632	0.176881	2951	1	1
ENSG00000183814.15	chr1:225833667:T:C	-476202	0.132353	24	27	0.00725203	0.650519	0.235477	0.521469	0.127372	0.197723	0.00408743	-0.971867	0.327784	3097	1	1
ENSG00000143799.13	chr1:226914970:T:C	506877	0.602941	68	81	0.00326696	-0.423547	0.139247	0.00161372	-1.00785	0.307669	6.68334e-05	0.974973	0.23047	3202	0.214001	1
ENSG00000203685.10	chr1:227488293:C:G	939529	0.362745	60	74	0.92816	-0.0137076	0.151513	0.00704133	-0.654072	0.235855	0.00144433	0.717412	0.216635	3292	1	1
ENSG00000228382.1	chr1:227354528:G:A	679461	0.352941	60	72	0.107955	-0.320951	0.197213	0.033077	-0.636892	0.293181	0.00511263	0.811146	0.280961	3303	1	1
ENSG00000143772.9	chr1:226335665:C:T	-403658	0.455882	74	93	0.019691	0.252834	0.106023	0.00751358	0.592954	0.21564	0.00653145	-0.517837	0.184929	3235	1	1
ENSG00000143801.17	chr1:227744019:C:T	873835	0.0833333	16	17	0.00352695	1.01896	0.337895	0.976967	0.00654064	0.225764	0.00478631	-1.31041	0.450291	3173	1	1
ENSG00000163050.17	chr1:226424269:AAG:A	-473267	0.235294	43	48	0.0937143	-0.293952	0.173089	0.128243	-0.32168	0.209083	0.000866951	0.883818	0.254429	3127	1	1
ENSG00000143776.18	chr1:227017252:A:G	-301222	0.181373	35	37	0.359862	-0.244859	0.265739	0.00456174	-0.827168	0.282609	0.00244571	1.22646	0.390705	3175	1	1
ENSG00000181450.18	chr1:228376900:C:T	813357	0.112745	19	23	0.0282772	-0.513361	0.229392	0.209911	-0.228861	0.180925	0.00185069	0.900878	0.278813	3170	1	1
ENSG00000143740.14	chr1:227457335:T:C	-271204	0.686275	58	64	0.00678777	0.549318	0.197143	0.00672801	1.35136	0.484435	0.00231484	-1.01391	0.321126	3007	1	1
ENSG00000081692.12	chr1:228705988:T:A	970577	0.117647	22	24	0.0254962	0.545612	0.239247	0.224304	0.240486	0.196226	0.00228412	-1.01549	0.321175	3007	1	1
ENSG00000286389.1	chr1:228753794:C:CT	967041	0.0882353	16	18	0.0097862	-0.65072	0.245287	0.508724	-0.128961	0.194191	0.00196807	1.22684	0.382079	3087	1	1
ENSG00000276255.2	chr1:227382304:T:C	-694246	0.147059	29	30	0.130547	-0.402318	0.263098	0.610949	-0.128697	0.251893	0.00373344	1.41936	0.47373	3214	1	1
ENSG00000143761.16	chr1:228478029:G:A	395369	0.745098	45	52	1.1498e-05	-0.422703	0.0897369	0.00132715	-0.785879	0.235376	0.000345349	0.53479	0.142409	3192	1	1
ENSG00000143793.13	chr1:228960823:C:T	855412	0.318627	56	65	0.215129	-0.254307	0.203372	0.0235034	-0.644973	0.278764	0.00789838	0.830918	0.304187	3162	1	1
ENSG00000162910.19	chr1:227914028:C:T	-195284	0.627451	58	76	0.00232959	-0.522879	0.165716	0.00330931	-1.07493	0.353908	0.0006782	0.83729	0.235848	3187	1	1
ENSG00000224566.2	chr1:228432546:C:T	317073	0.897059	18	21	0.0821419	-0.502087	0.284845	0.00476374	-2.24916	0.772429	0.00698241	1.1289	0.406633	3189	1	1
ENSG00000287895.1	chr1:228277702:G:T	156390	0.0931373	18	19	0.00700881	0.836709	0.301532	0.335308	0.197627	0.203764	0.00040266	-1.58375	0.426977	3199	1	1
ENSG00000280157.1	chr1:228948583:G:C	827060	0.0784314	16	16	0.388127	0.265542	0.305852	0.0624243	0.364895	0.192837	0.000351603	-1.79293	0.478124	3199	1	1
ENSG00000143774.16	chr1:227919942:T:C	-220020	0.745098	41	52	0.291065	0.149366	0.140449	0.0394158	0.71694	0.341814	0.000416898	-0.755314	0.204209	3143	1	1
ENSG00000198835.4	chr1:228838741:T:C	688811	0.0588235	11	12	0.497902	0.246072	0.361235	0.4567	-0.168791	0.225575	0.00896204	1.47225	0.548245	3166	1	1
ENSG00000203684.5	chr1:227833527:CA:C	-331985	0.862745	23	28	0.111746	-0.34823	0.216311	0.0376255	-1.36984	0.646919	0.00304613	1.0656	0.347619	3196	1	1
ENSG00000181873.13	chr1:228473017:A:G	307213	0.20098	32	41	0.00215689	0.493978	0.155301	0.527165	-0.10704	0.168465	0.000511746	-0.770998	0.212013	3199	1	1
ENSG00000154358.21	chr1:228532682:C:T	324619	0.0637255	13	13	0.0436502	-0.629003	0.306373	0.909293	-0.0224007	0.195936	0.00135159	1.65169	0.495561	3184	1	1
ENSG00000162913.10	chr1:227675708:A:G	-537956	0.25	42	51	0.00484098	0.476216	0.163864	0.00190889	0.748853	0.232493	0.00109752	-0.861357	0.253384	3158	1	1
ENSG00000269934.3	chr1:228807393:C:T	531327	0.686275	55	64	0.00599987	0.396251	0.139994	0.00799306	0.868342	0.318393	0.00231869	-0.723072	0.229051	3092	1	1
ENSG00000270104.1	chr1:228988789:G:A	603773	0.156863	28	32	0.00240364	-0.953498	0.303192	0.0399416	-0.594652	0.284287	0.003784	1.24579	0.41644	2929	1	1
ENSG00000154370.16	chr1:228986541:T:A	579706	0.637255	62	74	0.00343027	0.441468	0.145935	0.0141001	0.724303	0.287978	0.000535505	-0.735186	0.202938	2901	1	1
ENSG00000231563.2	chr1:228775202:G:T	367837	0.441176	72	90	0.664493	-0.0706436	0.162217	0.108847	-0.438335	0.270035	0.000434486	0.985425	0.267325	2896	1	1
ENSG00000181218.5	chr1:229089406:G:A	631533	0.25	46	51	0.352935	-0.203303	0.217466	0.284019	-0.302986	0.280732	0.000225692	1.2116	0.312156	2905	0.655637	1
ENSG00000196890.4	chr1:229087057:A:G	628950	0.279412	48	57	0.628266	-0.0915286	0.188244	0.0731121	-0.486014	0.267282	0.000116737	1.11833	0.274609	2905	0.339121	1
ENSG00000279306.1	chr1:228947752:C:T	460632	0.0735294	15	15	0.0648646	0.69714	0.37191	0.0933696	0.424481	0.24968	0.00797999	-1.50312	0.551025	2895	1	1
ENSG00000168159.13	chr1:229387830:C:G	900448	0.127451	25	26	0.9206	-0.0218893	0.218843	0.00132206	-0.668479	0.20014	0.00338503	0.994132	0.328137	2895	1	1
ENSG00000234975.6	chr1:227870303:G:C	-817112	0.0980392	19	20	0.00565904	0.974014	0.34161	0.183199	0.317196	0.236057	0.0010763	-1.62959	0.478501	2889	1	1
ENSG00000168118.12	chr1:229377792:G:A	106730	0.308824	50	63	0.0112774	-0.406421	0.156318	0.00263148	-0.621051	0.199397	0.000187211	0.822131	0.208871	3159	0.591399	1
ENSG00000177788.6	chr1:230010392:T:C	739150	0.161765	30	33	0.523129	0.146867	0.228899	0.0476349	0.462842	0.229748	0.00268518	-1.0563	0.339877	3159	1	1
ENSG00000237481.1	chr1:228356099:C:T	-963304	0.156863	29	32	0.00213174	0.79692	0.250238	0.00829169	0.620367	0.22859	0.000602452	-1.36476	0.380515	3309	1	1
ENSG00000154429.11	chr1:229384701:C:T	41407	0.651961	57	71	0.00786565	0.482713	0.176616	0.000965424	1.36699	0.397387	0.000388924	-0.959329	0.257908	3294	1	1
ENSG00000143632.14	chr1:230191827:G:GT	757729	0.196078	34	40	0.00200899	-0.670314	0.209199	0.0719716	-0.478566	0.262115	0.000987155	1.06129	0.309149	3384	1	1
ENSG00000226920.1	chr1:228986687:T:C	-454333	0.52451	75	97	0.0148571	-0.49563	0.198649	0.0199215	-0.912632	0.383445	0.004962	0.864193	0.298251	3399	1	1
ENSG00000069248.12	chr1:229824593:C:T	316252	0.0784314	15	16	0.00296705	0.806323	0.262278	0.659108	0.0669798	0.151211	0.00173819	-1.01191	0.311203	3396	1	1
ENSG00000135776.5	chr1:230280574:C:T	721867	0.0735294	13	15	0.000287392	-1.25594	0.32964	0.424519	-0.155131	0.193164	7.75204e-06	1.92868	0.400574	3458	0.0268066	1
ENSG00000135801.9	chr1:229106516:A:G	-519531	0.485294	78	99	0.0280859	0.306625	0.136841	0.27593	0.289027	0.263295	0.00237424	-0.655238	0.208081	3614	1	1
ENSG00000135763.10	chr1:230315371:G:T	689124	0.142157	29	29	0.0135695	-0.492937	0.19485	0.404091	-0.144727	0.172457	0.0061643	0.762545	0.270323	3615	1	1
ENSG00000143641.10	chr1:230714895:A:G	656905	0.102941	21	21	0.0703429	0.692162	0.376875	0.648956	0.117693	0.257477	0.00110282	-1.67995	0.49441	3854	1	1
ENSG00000224407.1	chr1:229736551:T:C	-545342	0.931373	14	14	0.307914	0.419615	0.40867	0.00106119	3.60479	1.0571	0.000731954	-1.93527	0.548779	3676	1	1
ENSG00000135775.14	chr1:231020327:T:A	377846	0.887255	22	23	0.00049135	0.809519	0.22185	0.00123488	2.19515	0.652953	0.000428121	-1.28428	0.347977	3476	1	1
ENSG00000223393.2	chr1:230172638:G:A	-695621	0.171569	33	35	0.052419	0.477216	0.242017	0.0016059	0.830029	0.253264	0.000213112	-1.3842	0.355086	3552	0.756973	1
ENSG00000119280.17	chr1:230284624:T:C	-584965	0.509804	76	100	0.0700347	0.27499	0.149561	8.78662e-05	1.26368	0.304261	0.00154973	-0.729522	0.221816	3554	1	1
ENSG00000143643.13	chr1:231923319:C:A	944444	0.583333	68	85	0.0206075	0.361807	0.152881	0.00165527	1.0869	0.33264	0.00238403	-0.769941	0.244613	3541	1	1
ENSG00000173409.14	chr1:230762485:T:A	-216496	0.240196	45	49	0.305639	-0.26683	0.258642	0.128415	-0.41556	0.270226	0.000981822	1.25662	0.365868	3541	1	1
ENSG00000227934.1	chr1:230119883:C:T	-901728	0.230392	44	47	0.00224106	0.588512	0.185761	0.000514912	0.843974	0.2322	0.000314937	-1.28182	0.338851	3689	1	1
ENSG00000182118.8	chr1:230793659:T:C	-246595	0.5	79	102	0.14469	0.238356	0.16167	0.00242988	0.932359	0.296811	0.00145458	-0.741233	0.223982	3698	1	1
ENSG00000143633.13	chr1:230549737:C:T	-691450	0.0931373	19	19	0.00111223	1.08179	0.318624	0.817337	-0.0548254	0.236515	0.00167546	-1.61412	0.494589	3630	1	1
ENSG00000116906.13	chr1:230366313:G:A	-874894	0.563725	71	89	0.073073	0.3113	0.171175	0.00140681	1.24772	0.375809	0.00083792	-0.939597	0.269659	3630	1	1
ENSG00000010072.16	chr1:230470432:T:G	-866672	0.205882	37	42	0.0525602	-0.352159	0.178705	0.0438024	-0.422315	0.205852	0.00302336	0.82824	0.269965	3581	1	1
ENSG00000116903.7	chr1:231232473:C:T	-105379	0.151961	27	31	0.0621481	-0.241741	0.127616	0.00721001	-0.419338	0.151678	0.000764064	1.08077	0.307635	3578	1	1
ENSG00000135766.9	chr1:232162703:C:T	740416	0.220588	40	45	0.000216483	0.671384	0.172432	0.0387622	0.406971	0.193365	3.0338e-06	-1.31393	0.259712	3564	0.0108125	1
ENSG00000116918.15	chr1:232036628:G:A	508087	0.151961	31	31	0.0214494	0.489276	0.208153	0.370588	0.192537	0.213709	0.00226674	-1.07199	0.338773	3610	1	1
ENSG00000233461.6	chr1:231772601:G:A	243983	0.598039	66	82	0.191535	-0.265234	0.201199	0.000244273	-1.56324	0.405181	0.000450016	1.02238	0.278153	3610	1	1
ENSG00000162946.23	chr1:231174597:T:C	-452193	0.122549	24	25	0.0136864	0.849399	0.33619	0.0399142	0.53052	0.253591	0.000378183	-1.56426	0.419588	3589	1	1
ENSG00000116991.10	chr1:232677216:G:T	115658	0.0637255	11	13	0.0102562	-0.700185	0.265679	0.118926	-0.355568	0.225351	0.00305774	1.72238	0.56211	3936	1	1
ENSG00000212916.4	chr1:233608833:T:C	803941	0.122549	23	25	0.0241013	0.70598	0.306483	0.110656	0.347507	0.215194	0.00166849	-1.21331	0.371619	4194	1	1
ENSG00000135778.12	chr1:233684807:T:C	734202	0.25	44	51	0.015944	0.544216	0.220539	0.0103994	0.714624	0.27169	6.05975e-05	-1.37702	0.323412	4206	0.254873	1
ENSG00000231940.1	chr1:233059339:G:T	-230108	0.230392	41	47	0.213037	-0.24365	0.193953	0.0355831	-0.51675	0.241318	6.34003e-05	1.30169	0.30663	4449	0.282068	1
ENSG00000135749.19	chr1:233652254:G:C	356529	0.0637255	11	13	0.003176	0.71602	0.234662	0.950478	0.0123764	0.198595	0.000158708	-2.19733	0.551533	4456	0.707201	1
ENSG00000251508.1	chr1:232356359:G:A	-939368	0.72549	50	56	0.0321121	-0.538804	0.246611	0.00332085	-1.49313	0.491787	0.000902852	1.10092	0.318093	4456	1	1
ENSG00000143674.11	chr1:232349740:G:A	-977984	0.789216	40	43	0.00135073	-0.812195	0.243671	0.00329644	-1.54135	0.507248	0.0031001	0.939963	0.30723	4471	1	1
ENSG00000236358.1	chr1:234269813:T:C	-87193	0.294118	50	60	0.00336268	-0.519248	0.171263	9.04361e-06	-1.26191	0.264321	0.00036224	1.01112	0.270281	4292	1	1
ENSG00000235605.1	chr1:233845022:C:T	-512119	0.107843	22	22	0.00249313	-1.14094	0.364206	0.109964	-0.413072	0.25529	0.00166948	1.84776	0.565977	4292	1	1
ENSG00000273367.1	chr1:234622011:T:C	249825	0.622549	62	77	0.000465914	0.598437	0.16328	0.285765	0.388299	0.361095	0.00125112	-0.782632	0.233085	4300	1	1
ENSG00000168275.16	chr1:234765551:T:C	392095	0.303922	55	62	0.000616033	0.472935	0.132113	0.00153713	0.648421	0.196998	0.000282468	-0.891187	0.23359	4300	1	1
ENSG00000231663.1	chr1:234906894:C:T	533301	0.0980392	19	20	0.232556	-0.367373	0.305178	0.289021	-0.268206	0.25112	0.000236262	1.95874	0.506405	4300	1	1
ENSG00000059588.10	chr1:235370530:C:T	891351	0.215686	41	44	4.09662e-05	-0.736628	0.168701	0.0277023	-0.421872	0.187797	2.29177e-05	1.14848	0.253791	4165	0.0954522	1
ENSG00000168264.10	chr1:233654369:T:C	-955156	0.426471	70	87	0.0089154	0.276534	0.102904	0.271979	0.213962	0.193302	0.00341171	-0.514477	0.169966	4127	1	1
ENSG00000224939.1	chr1:234213244:G:A	-416067	0.264706	47	54	0.0301603	0.553756	0.250442	0.213148	0.35148	0.279858	9.09055e-05	-1.26954	0.306382	4137	0.376076	1
ENSG00000273416.1	chr1:234126477:A:G	-978132	0.392157	61	80	0.000241925	0.724483	0.187643	0.0320244	0.702213	0.321235	0.000191335	-1.08806	0.276879	3751	0.717697	1
ENSG00000173726.11	chr1:234537527:A:G	-591310	0.401961	65	82	0.0606087	-0.263532	0.138276	0.0936701	-0.341429	0.201016	0.00168373	0.566372	0.173629	3771	1	1
ENSG00000188739.15	chr1:235612818:C:T	451560	0.137255	26	28	0.0101151	0.526998	0.199574	0.252026	0.19772	0.171247	0.000171515	-1.10183	0.278132	3737	0.640952	1
ENSG00000152904.11	chr1:234366801:G:A	-960549	0.0735294	15	15	0.019558	0.648917	0.271808	0.630469	0.0864713	0.178992	0.00427813	-1.27051	0.430798	3597	1	1
ENSG00000054267.22	chr1:235106258:G:A	-221961	0.161765	30	33	0.00307796	0.469683	0.153396	0.216336	0.154964	0.124257	0.000336761	-0.725146	0.192713	3604	1	1
ENSG00000227962.1	chr1:235962996:C:CA	626190	0.156863	29	32	0.0269313	0.435789	0.192992	0.0129399	0.594089	0.233163	0.00112806	-1.19525	0.352508	3604	1	1
ENSG00000230026.2	chr1:235420464:G:A	59311	0.107843	21	22	0.00357738	-0.948434	0.315015	0.0853886	-0.406648	0.233185	0.000528162	1.52561	0.420635	3648	1	1
ENSG00000285053.1	chr1:236113455:T:C	750501	0.259804	43	53	0.0155105	-0.390931	0.157737	0.00653122	-0.684869	0.244578	0.000368823	0.935811	0.250511	3643	1	1
ENSG00000284770.2	chr1:234500849:T:C	-866511	0.259804	48	53	0.000265723	-0.686045	0.178971	0.0248789	-0.509182	0.222296	2.62946e-05	1.26384	0.281607	3644	0.0958177	1
ENSG00000229795.2	chr1:236019624:C:T	586639	0.147059	29	30	0.179842	0.386241	0.285211	0.0544204	0.525413	0.268763	0.000411286	-1.47049	0.397128	3702	1	1
ENSG00000162885.13	chr1:236455982:A:G	951530	0.20098	35	41	0.0963315	0.368213	0.218572	0.00440674	0.772282	0.262777	2.94955e-05	-1.5133	0.339561	3616	0.106656	1
ENSG00000168243.11	chr1:235624177:A:T	-26577	0.0980392	19	20	0.0014139	-0.748338	0.225506	0.0508901	-0.290079	0.146128	2.24615e-05	1.31297	0.28979	3639	0.0817373	1
ENSG00000143669.14	chr1:235920912:T:C	37272	0.911765	18	18	0.00382521	-0.722838	0.24193	0.00214866	-2.46959	0.776103	0.00188924	1.32871	0.412083	3720	1	1
ENSG00000077585.14	chr1:236173501:C:G	30996	0.0931373	19	19	0.0130575	0.712803	0.280134	0.0612076	0.367411	0.19324	0.000134309	-1.64537	0.408057	3683	0.494659	1
ENSG00000086619.14	chr1:236078493:A:C	-203465	0.397059	66	81	0.265065	-0.159987	0.142449	0.00678878	-0.72937	0.261766	0.00092786	0.85641	0.24806	3784	1	1
ENSG00000116977.18	chr1:236406652:A:G	-111348	0.710784	52	59	0.147964	-0.285665	0.19536	0.00705577	-1.25204	0.4516	0.000185602	1.10632	0.280892	4059	0.753359	1
ENSG00000223776.5	chr1:235534706:C:A	-989802	0.0735294	13	15	0.0505331	0.667982	0.335964	0.14292	0.335762	0.226719	0.0019035	-1.49636	0.464434	4044	1	1
ENSG00000273058.2	chr1:237030882:A:G	494178	0.382353	64	78	0.00176862	-0.574391	0.176957	0.0173973	-0.723419	0.297262	0.000678577	0.964672	0.271742	4010	1	1
ENSG00000230325.1	chr1:235568864:T:C	-981416	0.504902	74	101	0.0134524	-0.475998	0.187908	0.00160327	-1.13319	0.345711	0.000451884	0.940738	0.256028	4032	1	1
ENSG00000119285.11	chr1:236192524:T:G	-411992	0.392157	61	80	0.11569	0.263948	0.165789	0.0353633	0.542043	0.252818	0.000936667	-0.803049	0.232804	4086	1	1
ENSG00000077522.13	chr1:237588583:A:G	924442	0.519608	76	98	0.00633557	-0.388567	0.138227	4.61874e-05	-1.10178	0.254257	0.000148704	0.766542	0.191498	4131	0.614297	1
ENSG00000116984.13	chr1:237215805:T:G	420513	0.411765	66	84	0.0335122	-0.219593	0.101343	0.129801	-0.273418	0.178451	7.84255e-05	0.635132	0.15175	4224	0.331269	1
ENSG00000237991.3	chr1:236118744:T:C	-862595	0.132353	26	27	0.0125201	-0.680519	0.265777	0.906952	-0.0282564	0.24091	0.000730938	1.63405	0.463306	4382	1	1
ENSG00000287177.1	chr1:239713560:T:C	870793	0.622549	60	77	0.186995	-0.202007	0.151654	0.00516265	-1.12398	0.389781	0.00289483	0.861709	0.279539	3803	1	1
ENSG00000233355.7	chr1:240307544:G:C	577079	0.406863	65	83	0.00169356	0.490451	0.150442	0.0360475	0.477791	0.223703	0.0020313	-0.630322	0.196941	4233	1	1
ENSG00000182901.16	chr1:240363725:C:A	-993505	0.196078	38	40	0.0292309	0.533049	0.239664	0.376975	0.212115	0.238625	0.000965969	-1.14795	0.333728	4616	1	1
ENSG00000091483.7	chr1:241846581:G:GT	326826	0.906863	16	19	0.032509	0.518329	0.237803	0.00128631	2.20566	0.658634	0.00144702	-1.15927	0.350125	4529	1	1
ENSG00000117009.12	chr1:241918244:C:T	386110	0.22549	39	46	0.0179295	-0.484524	0.20007	0.087724	-0.365766	0.211335	0.00366844	0.745342	0.248269	4542	1	1
ENSG00000203668.2	chr1:242425841:C:A	785587	0.308824	57	63	0.0030571	0.436005	0.14229	0.00359617	0.63716	0.211753	0.000311807	-0.817646	0.215977	4560	1	1
ENSG00000287513.1	chr1:241423387:T:C	-217168	0.534314	73	95	0.00179901	0.614529	0.189648	0.0219907	0.986306	0.421399	0.000421939	-1.09615	0.296649	4567	1	1
ENSG00000162843.17	chr1:241004830:A:G	-647448	0.357843	59	73	0.103749	0.341108	0.207043	0.176041	0.427141	0.312627	0.00109536	-1.01458	0.298404	4612	1	1
ENSG00000054277.14	chr1:241006123:T:TA	-671253	0.151961	28	31	0.0142947	0.537391	0.214111	0.12543	0.335635	0.216518	0.00114282	-1.1565	0.341495	4645	1	1
ENSG00000174371.17	chr1:242604454:A:G	756487	0.759804	42	49	0.00777544	0.230021	0.0840318	0.0327626	0.517267	0.237673	0.00378656	-0.411853	0.137684	4689	1	1
ENSG00000180287.17	chr1:242927806:C:T	403109	0.137255	25	28	0.00609916	-0.563105	0.199354	0.169668	-0.270128	0.19476	0.000245387	1.44371	0.37433	4143	1	1
ENSG00000253326.2	chr1:242275729:C:A	-780665	0.539216	77	94	0.00147694	-0.621873	0.188194	0.00331951	-1.24757	0.41089	0.00109184	1.05005	0.308742	3288	1	1
ENSG00000214837.8	chr1:242912679:T:C	-189065	0.544118	73	93	0.000165442	0.65577	0.165098	0.013591	0.768392	0.303805	9.63149e-05	-0.973176	0.235793	3255	0.313505	1
ENSG00000143702.16	chr1:242858735:G:A	-396613	0.127451	20	26	0.00389721	0.605836	0.203206	0.00244189	0.58591	0.186619	3.80812e-06	-1.39154	0.278285	3150	0.0119956	1
[truncated: 18,557 more rows]

## Sheet: GCB sex
phenotype_id	variant_id	tss_distance	af	ma_samples	ma_count	pval_g	b_g	b_g_se	pval_i	b_i	b_i_se	pval_gi	b_gi	b_gi_se	tests_emt	pval_emt	pval_adj_bh
ENSG00000227232.5	chr1:993140:A:G	963570	0.917476	17	17	0.00928814	0.902832	0.338104	0.00153882	3.13605	0.953861	0.000684966	-1.70267	0.480593	400	0.273986	1
ENSG00000238009.6	chr1:978812:G:C	845089	0.927184	15	15	0.00897719	1.08222	0.403392	0.00816508	3.41787	1.25774	0.00287589	-1.93998	0.629462	618	1	1
ENSG00000268903.1	chr1:978812:G:C	842917	0.927184	15	15	0.00528994	1.00945	0.351396	0.00683659	3.04762	1.09562	0.00136367	-1.82405	0.548326	625	0.852296	1
ENSG00000269981.1	chr1:978812:G:C	840847	0.927184	15	15	0.000449198	1.26556	0.344695	0.00426293	3.16817	1.07472	0.000385318	-1.99962	0.53787	627	0.241594	1
ENSG00000279457.4	chr1:973858:G:C	778447	0.669903	57	68	0.316801	0.18722	0.185775	0.10454	0.79326	0.482771	0.0068939	-0.826608	0.297485	785	1	1
ENSG00000228463.10	chr1:1250144:T:C	890463	0.0825243	17	17	0.00954399	-1.05645	0.397123	0.373159	-0.375461	0.419076	0.00199445	1.8336	0.572392	1071	1	1
ENSG00000237094.12	chr1:1386861:TTGAG:T	863933	0.0679612	13	14	0.112506	0.471209	0.29343	0.345519	-0.315057	0.331884	0.00434374	-1.49061	0.506769	1332	1	1
ENSG00000225972.1	chr1:1355028:A:G	725966	0.0970874	18	20	0.372567	-0.254714	0.283949	0.450303	0.26886	0.354286	0.00149305	1.42291	0.431517	1472	1	1
ENSG00000225630.1	chr1:1432844:GA:G	803204	0.0679612	14	14	0.0110872	-0.974254	0.374061	0.93162	-0.0272093	0.316036	0.000200342	1.9335	0.494403	1473	0.295104	1
ENSG00000237973.1	chr1:967369:C:G	336295	0.092233	19	19	0.10263	0.568256	0.343894	0.0451261	0.88845	0.436046	0.00320731	-1.69018	0.555033	1474	1	1
ENSG00000229344.1	chr1:1170681:G:A	537924	0.359223	57	74	0.0352059	-0.393869	0.183638	0.124404	-0.54135	0.348369	9.63712e-05	1.01518	0.246359	1476	0.142244	1
ENSG00000240409.1	chr1:1174573:G:A	541038	0.0679612	14	14	0.0517806	-0.712316	0.360401	0.0293719	-0.803881	0.361951	0.000835155	1.99064	0.57179	1477	1	1
ENSG00000248527.1	chr1:1113609:A:G	479913	0.121359	24	25	0.000818413	1.06553	0.305508	0.00217312	1.0905	0.343442	0.00077066	-1.43411	0.408996	1477	1	1
ENSG00000198744.5	chr1:985312:G:A	350936	0.116505	19	24	0.287277	0.248819	0.232165	0.292843	0.405177	0.382479	0.00118537	-1.51706	0.449996	1477	1	1
ENSG00000228327.3	chr1:1453697:C:T	675071	0.116505	22	24	0.0474293	-0.618154	0.306691	0.256884	-0.34905	0.305517	0.000636238	1.23835	0.347308	1695	1	1
ENSG00000237491.10	chr1:1720462:T:C	941715	0.839806	28	33	0.0196835	-0.567565	0.238129	0.00657468	-1.78803	0.639577	0.000702908	1.16584	0.329811	1695	1	1
ENSG00000230092.7	chr1:1014863:A:C	197151	0.325243	55	67	0.0277625	-0.420532	0.187378	0.529968	-0.254236	0.402919	0.00132133	0.908944	0.27241	1714	1	1
ENSG00000228794.10	chr1:1183198:G:A	358060	0.15534	30	32	0.0014508	0.871983	0.263701	0.229822	0.398445	0.329111	0.00142875	-1.11681	0.337239	1717	1	1
ENSG00000225880.5	chr1:1624591:C:T	797069	0.936893	12	13	0.000125679	1.69034	0.41786	3.8884e-05	4.66808	1.06739	8.8949e-05	-2.15726	0.520656	1717	0.152725	1
ENSG00000188976.11	chr1:1161911:C:A	202602	0.26699	47	55	0.00107867	0.501069	0.147323	0.00174317	0.948728	0.292154	0.000363086	-0.781594	0.209237	1915	0.695311	1
ENSG00000187961.14	chr1:1596882:A:G	636298	0.92233	16	16	0.822244	-0.0570923	0.253239	0.00519651	-2.2964	0.797652	0.00109235	1.33399	0.392677	1919	1	1
ENSG00000187583.11	chr1:1498716:T:G	532234	0.0679612	14	14	0.714614	-0.110723	0.301656	0.324623	0.308419	0.311058	0.00361054	-1.43566	0.477769	1939	1	1
ENSG00000188290.11	chr1:1591703:T:C	591531	0.42233	64	87	0.0101444	-0.433252	0.164256	0.55486	-0.220816	0.372271	0.00343563	0.744372	0.24633	2071	1	1
ENSG00000187608.10	chr1:943937:C:T	-57201	0.0776699	16	16	0.00317005	-0.890921	0.292188	0.724322	0.120548	0.340519	0.000613433	1.68822	0.471996	2073	1	1
ENSG00000188157.15	chr1:967617:G:A	-52503	0.723301	48	57	0.691429	0.0619923	0.155583	0.0333881	0.911736	0.420682	0.00783306	-0.611364	0.223733	2105	1	1
ENSG00000242590.1	chr1:1152303:T:C	97270	0.893204	21	22	0.0287224	-0.651537	0.292137	0.00124047	-3.25494	0.969649	0.000621054	1.67282	0.468188	2167	1	1
ENSG00000131591.17	chr1:1638879:C:T	522518	0.140777	26	29	0.157603	-0.300664	0.210632	0.19286	-0.453452	0.345099	0.000543309	1.35764	0.375677	2323	1	1
ENSG00000186891.14	chr1:962350:C:T	-244242	0.0728155	15	15	0.361432	-0.231727	0.252358	0.593443	0.157727	0.294186	0.00254327	1.35368	0.433444	2436	1	1
ENSG00000186827.11	chr1:1945913:T:C	731760	0.839806	31	33	0.140148	0.324772	0.217817	0.00278016	1.95701	0.632657	0.00095141	-1.09336	0.317773	2446	1	1
ENSG00000078808.18	chr1:1129916:T:C	-102151	0.718447	49	58	0.0524957	0.301614	0.15308	0.00556373	1.14801	0.402115	0.00120552	-0.792404	0.23542	2474	1	1
ENSG00000176022.7	chr1:1921045:A:G	688808	0.393204	62	81	0.0150217	0.423563	0.170164	0.320818	0.360742	0.360962	0.000557547	-0.796812	0.22097	2475	1	1
ENSG00000184163.3	chr1:2025780:CG:C	779058	0.116505	22	24	4.27487e-05	-1.0027	0.230646	0.0134636	-0.79643	0.314652	4.45891e-06	1.64997	0.333398	2503	0.0111607	1
ENSG00000260179.1	chr1:1830575:T:C	579241	0.815534	36	38	0.00252982	-0.8933	0.285871	0.000524474	-2.47282	0.682233	0.000199965	1.44561	0.369595	2510	0.501912	1
ENSG00000160087.21	chr1:916753:C:T	-357111	0.796117	39	42	0.0023562	0.60484	0.192107	0.00802427	1.52328	0.559247	0.000658061	-1.02502	0.288317	2535	1	1
ENSG00000230415.1	chr1:1130717:G:A	-144506	0.140777	27	29	0.206151	-0.385849	0.302564	0.463314	0.306298	0.415501	0.00945871	1.06715	0.400648	2538	1	1
ENSG00000162572.21	chr1:2186900:A:G	906464	0.383495	60	79	0.617217	-0.0666298	0.132759	0.553324	-0.183964	0.30894	0.0018525	0.636458	0.197195	2542	1	1
ENSG00000131584.19	chr1:2075942:A:G	768012	0.247573	44	51	0.0457328	0.289893	0.142689	0.894743	-0.0345432	0.260203	0.000268572	-0.78718	0.205802	2615	0.702317	1
ENSG00000169972.12	chr1:1133452:CGCCGCCTGCCTGCCCG:C	-175145	0.514563	73	100	0.0189426	-0.397398	0.165677	0.00829959	-0.960825	0.354349	0.00135185	0.692778	0.208081	2616	1	1
ENSG00000240731.1	chr1:1074443:G:A	-244246	0.184466	35	38	0.187679	0.234086	0.176057	0.0434491	0.545825	0.265722	0.00152453	-0.790105	0.240099	2632	1	1
ENSG00000127054.21	chr1:1579381:G:A	254694	0.0631068	13	13	0.00190785	-1.02828	0.319547	0.555986	-0.157872	0.266915	0.000440095	1.57923	0.429404	2647	1	1
ENSG00000224051.7	chr1:928261:G:A	-396495	0.262136	42	54	0.147403	-0.223753	0.152848	0.194391	-0.436796	0.333581	0.000735301	0.867073	0.24626	2647	1	1
ENSG00000169962.5	chr1:1010481:ATTAT:A	-320799	0.820388	35	37	0.0121161	0.720106	0.28007	0.0122979	1.77171	0.69058	0.00197986	-1.11808	0.348768	2666	1	1
ENSG00000107404.20	chr1:2297862:C:T	948444	0.213592	40	44	0.0487485	-0.358294	0.178844	0.0136672	-0.875332	0.346609	0.000560612	1.17206	0.325185	2737	1	1
ENSG00000175756.13	chr1:2212668:A:G	837173	0.883495	22	24	0.00399151	-0.369958	0.124541	0.0415601	-0.781597	0.376946	0.000414274	0.732592	0.198216	2818	1	1
ENSG00000221978.12	chr1:1057980:C:A	-341355	0.466019	70	96	0.246422	-0.163752	0.140174	0.210261	-0.454693	0.359819	0.000125854	0.785212	0.194127	2861	0.360067	1
ENSG00000224870.7	chr1:2105158:G:T	705638	0.898058	20	21	0.00103592	0.824001	0.241365	2.98049e-05	2.6922	0.60554	0.00014565	-1.32045	0.329867	2861	0.416705	1
ENSG00000264293.2	chr1:1065910:C:T	-339842	0.0679612	13	14	0.0164199	0.677655	0.276068	0.230746	-0.346289	0.286604	0.00195196	-1.27266	0.396411	2870	1	1
ENSG00000242485.6	chr1:1791389:G:A	384096	0.131068	26	27	0.0715735	-0.385108	0.210708	0.139891	-0.468856	0.314244	0.00273876	1.11717	0.360571	2874	1	1
ENSG00000272455.1	chr1:1593732:G:C	184636	0.466019	72	96	0.00033782	-0.506957	0.134938	0.0730614	-0.556454	0.306085	9.40097e-05	0.746838	0.180932	2881	0.270842	1
ENSG00000235098.8	chr1:1959824:A:T	538055	0.0970874	18	20	0.000755571	-0.921473	0.262338	0.402603	-0.249036	0.295854	9.2691e-06	1.79387	0.37701	2902	0.0268989	1
ENSG00000215915.10	chr1:2334355:G:A	884666	0.247573	43	51	0.00160253	-0.656781	0.200566	0.0471465	-0.758492	0.375825	0.00101966	1.04173	0.304696	2986	1	1
ENSG00000160072.20	chr1:1495327:C:T	23562	0.165049	30	34	0.00484461	-0.575638	0.198258	0.352305	-0.227752	0.243339	0.000762575	0.790913	0.225352	3040	1	1
ENSG00000284740.1	chr1:1110782:A:G	-392468	0.0873786	17	18	0.107845	0.570104	0.350315	0.919472	-0.037856	0.373186	0.000474926	-1.73154	0.473785	3077	1	1
ENSG00000197785.14	chr1:1115166:G:GT	-396996	0.179612	31	37	0.0394286	0.404594	0.193004	0.673078	-0.0983616	0.23221	0.000452739	-0.778507	0.212176	3091	1	1
ENSG00000205090.9	chr1:2197209:G:A	656585	0.0631068	13	13	0.00280485	-1.12254	0.363238	0.0619463	0.680898	0.359313	0.00366937	1.62557	0.541963	3130	1	1
ENSG00000215014.5	chr1:1851181:C:T	277079	0.218447	41	45	0.418739	0.193577	0.238075	0.0430488	0.830537	0.403533	0.000527282	-1.27173	0.351017	3169	1	1
ENSG00000160075.12	chr1:1429865:C:T	-144998	0.0582524	11	12	0.00432232	0.837327	0.284504	0.00413462	0.821632	0.277725	0.00218977	-1.44834	0.456504	3171	1	1
ENSG00000228594.4	chr1:897018:T:C	-703117	0.796117	38	42	0.901102	-0.0245394	0.196802	0.000965196	-2.17475	0.6329	0.000605463	1.11867	0.31241	3194	1	1
ENSG00000286989.1	chr1:2342133:C:G	741819	0.135922	25	28	0.00569428	0.739908	0.259914	0.0114002	0.94075	0.36265	3.09429e-05	-1.60004	0.360716	3194	0.0988318	1
ENSG00000197530.12	chr1:816376:T:C	-799039	0.184466	33	38	0.567249	0.0974059	0.169505	0.360524	0.262776	0.285627	0.00134773	-0.966851	0.290316	3204	1	1
ENSG00000272106.1	chr1:2411755:T:C	795960	0.927184	15	15	0.0778308	-0.535638	0.29959	0.000840221	-3.21538	0.924081	0.000854842	1.70005	0.48934	3204	1	1
ENSG00000189409.14	chr1:2300527:G:C	668364	0.160194	30	33	0.143304	0.38392	0.259565	0.384124	0.330412	0.377419	0.0029867	-1.13022	0.368239	3210	1	1
ENSG00000248333.8	chr1:1452346:A:G	-206666	0.223301	39	46	0.354103	0.150806	0.161733	0.0923729	0.52841	0.309956	0.000415277	-1.00127	0.270965	3219	1	1
ENSG00000272004.1	chr1:885945:ACAGT:A	-773380	0.315534	55	65	0.0594152	0.347975	0.18179	0.0164038	0.964711	0.392949	8.81499e-05	-1.20712	0.29116	3219	0.283755	1
ENSG00000269737.2	chr1:2092817:A:G	420827	0.553398	65	92	0.267555	0.197431	0.176749	0.000182205	1.70121	0.43196	9.11312e-05	-0.9828	0.237592	3219	0.293351	1
ENSG00000189339.12	chr1:1431813:G:T	-260982	0.228155	39	47	0.00128751	0.634649	0.189733	0.388926	0.29672	0.342397	0.000391359	-0.975521	0.262731	3219	1	1
ENSG00000215914.4	chr1:1170681:G:A	-529261	0.359223	57	74	0.000359659	0.750297	0.200706	0.355117	0.354272	0.380748	0.00210898	-0.857603	0.269258	3219	1	1
ENSG00000008128.23	chr1:1897325:G:A	172968	0.199029	37	41	0.000761521	-0.675116	0.192335	0.0449453	-0.719404	0.352773	5.28808e-05	1.37977	0.321726	3221	0.170329	1
ENSG00000227775.3	chr1:2240198:G:C	515686	0.252427	44	52	0.0154787	-0.611573	0.246844	0.210976	-0.475147	0.376601	0.000206754	1.20647	0.309225	3221	0.665955	1
ENSG00000215790.7	chr1:916753:C:T	-829246	0.796117	39	42	0.0800072	0.396414	0.223371	0.00461168	1.89918	0.650261	0.000383589	-1.24676	0.335239	3217	1	1
ENSG00000008130.15	chr1:1994025:C:T	213568	0.737864	45	54	0.0187105	-0.546874	0.227533	0.0281496	-1.33072	0.594447	0.00114836	1.01918	0.301412	3216	1	1
ENSG00000078369.18	chr1:1892085:G:C	968	0.150485	31	31	0.0226511	-0.324875	0.139594	0.348422	-0.173578	0.18396	0.000181786	0.819482	0.208042	3325	0.604438	1
ENSG00000231050.1	chr1:1742587:G:C	-148884	0.315534	51	65	0.758176	-0.0573848	0.18571	0.218697	0.50527	0.407347	0.000947008	-0.983317	0.285671	3325	1	1
ENSG00000169885.10	chr1:1590682:T:C	-324426	0.349515	54	72	0.815199	-0.0360073	0.153518	0.399033	-0.303933	0.358332	0.000493517	0.854603	0.234583	3333	1	1
ENSG00000178821.13	chr1:1174273:G:A	-745006	0.126214	25	26	0.0210885	0.646426	0.274377	0.0766383	0.681316	0.379505	0.00102333	-1.47593	0.43184	3333	1	1
ENSG00000067606.17	chr1:2326447:G:C	276036	0.165049	31	34	0.0150213	-0.523231	0.210204	0.288035	-0.386256	0.360975	0.00120347	1.1339	0.336824	3329	1	1
ENSG00000182873.5	chr1:1679100:A:G	-505289	0.407767	67	84	0.0322936	0.420519	0.192781	0.36819	0.346695	0.382949	0.00173658	-0.868602	0.267378	3350	1	1
ENSG00000162585.17	chr1:2004070:T:C	-208650	0.160194	32	33	0.00273286	-0.739701	0.238685	0.0385557	-0.641786	0.30475	0.000465191	1.19202	0.325603	3304	1	1
ENSG00000157933.10	chr1:2963558:C:T	735239	0.116505	22	24	0.0410925	-0.398187	0.191582	0.134276	-0.38595	0.254952	0.00204887	0.859058	0.268912	3295	1	1
ENSG00000269896.2	chr1:3308804:G:T	955984	0.0631068	11	13	0.000112843	-1.30238	0.319528	0.164464	-0.500798	0.356709	4.9347e-05	2.09155	0.485529	3429	0.169211	1
ENSG00000272420.1	chr1:2534232:T:C	170604	0.781553	37	45	0.107248	-0.306256	0.187862	0.308083	-0.616894	0.601128	0.00340977	0.926075	0.306199	3418	1	1
ENSG00000116151.14	chr1:3201289:A:AT	809582	0.213592	37	44	0.0611421	0.377349	0.198499	0.0866237	0.624281	0.359554	0.00138688	-0.905932	0.272775	3405	1	1
ENSG00000157916.20	chr1:2534232:T:C	142457	0.781553	37	45	0.0122447	0.335131	0.130545	0.000284971	1.59045	0.417723	0.000327929	-0.801278	0.212777	3405	1	1
ENSG00000157911.11	chr1:1482316:C:G	-931481	0.791262	38	43	0.0836078	-0.279015	0.159122	0.00151207	-1.53889	0.467265	0.0010863	0.882809	0.259732	3450	1	1
ENSG00000149527.18	chr1:2904407:G:A	478427	0.208738	36	43	0.171464	0.232792	0.168601	0.987849	-0.00418819	0.274096	0.000503859	-0.859883	0.236441	3431	1	1
ENSG00000157881.16	chr1:3418328:A:G	891732	0.893204	20	22	0.0160397	-0.614992	0.249614	0.00028967	-2.49994	0.657427	0.000236852	1.29312	0.334842	3531	0.836326	1
ENSG00000272449.2	chr1:2000057:A:G	-530007	0.427184	72	88	0.0108591	-0.42002	0.160785	0.120056	-0.515947	0.328117	0.00463637	0.646391	0.221459	3539	1	1
ENSG00000157873.17	chr1:2124676:A:G	-430963	0.179612	33	37	0.010283	0.337776	0.128304	0.142993	0.334061	0.225678	0.00125391	-0.677333	0.201985	3544	1	1
ENSG00000238164.6	chr1:3098571:C:T	541540	0.0582524	12	12	0.00198604	1.01199	0.315775	0.114585	0.490192	0.307044	0.00207961	-1.49296	0.46806	3545	1	1
ENSG00000225931.3	chr1:1683909:A:C	-882501	0.456311	71	94	0.00170251	-0.526968	0.161894	0.0143943	-0.988019	0.394329	0.00025422	0.893183	0.232533	3555	0.903752	1
ENSG00000228037.1	chr1:3496162:C:T	914602	0.092233	19	19	0.00624243	-1	0.355349	0.302972	-0.377333	0.363797	0.000252273	1.7362	0.451741	3607	0.90995	1
ENSG00000157870.17	chr1:2961801:G:A	375310	0.495146	78	102	0.000269128	-0.657638	0.171962	0.00030902	-1.48351	0.392105	0.00138151	0.779597	0.234648	3610	1	1
ENSG00000215912.12	chr1:1968793:T:C	-832924	0.368932	62	76	0.0477116	-0.316614	0.15729	0.146978	-0.494743	0.337606	0.00199634	0.76669	0.239359	3825	1	1
ENSG00000130762.15	chr1:3771760:T:A	317095	0.101942	20	21	0.00128641	1.08113	0.323185	0.99475	0.00244118	0.369735	0.000168882	-1.64828	0.416198	4339	0.732777	1
ENSG00000162591.16	chr1:3658582:G:A	47074	0.0873786	18	18	0.348878	-0.247535	0.262591	0.0185913	-0.752067	0.312578	0.000195634	1.73441	0.44271	4721	0.92359	1
ENSG00000238260.1	chr1:4295433:G:C	670690	0.38835	66	80	0.00813852	-0.415024	0.152657	0.00565045	-1.04676	0.367353	0.00156043	0.835043	0.254335	4776	1	1
ENSG00000158109.15	chr1:3435977:T:C	-189038	0.791262	39	43	0.107037	0.333732	0.204591	0.0292418	1.24125	0.558416	0.000745346	-1.06137	0.301804	4776	1	1
ENSG00000078900.15	chr1:3619487:C:T	-33029	0.131068	21	27	0.0590157	0.414898	0.216404	0.683865	-0.13323	0.325919	0.00068022	-1.15775	0.326586	4802	1	1
ENSG00000116213.16	chr1:3424103:A:G	-228658	0.868932	25	27	0.0453	-0.471191	0.231449	0.000937752	-2.21491	0.642895	0.000287366	1.23176	0.323725	4804	1	1
ENSG00000227589.1	chr1:3660098:T:A	-8674	0.0825243	17	17	3.6472e-05	-1.26266	0.287564	0.796937	-0.0879399	0.34055	0.00101245	1.69166	0.494474	4859	1	1
ENSG00000227372.12	chr1:3868521:A:G	121148	0.0825243	14	17	0.0789439	0.437375	0.245563	0.262907	0.320071	0.283746	0.00168223	-1.19626	0.367074	5104	1	1
ENSG00000235169.9	chr1:3095046:T:C	-677609	0.339806	56	70	0.01456	0.466964	0.186698	0.0336064	0.866638	0.400382	0.000282657	-1.00639	0.264155	5183	1	1
ENSG00000130764.10	chr1:2894463:C:T	-902035	0.0582524	11	12	0.0926461	-0.576803	0.338632	0.276634	-0.341587	0.311699	0.00156203	1.46387	0.445908	5193	1	1
ENSG00000116198.13	chr1:4623488:T:C	766274	0.208738	38	43	0.126178	-0.313903	0.202968	0.0128792	-0.866807	0.340186	0.00206277	0.891385	0.279226	5256	1	1
ENSG00000169598.16	chr1:2963819:A:G	-893448	0.160194	29	33	0.000330908	-0.762038	0.202502	6.13969e-05	-1.30821	0.308018	0.000236012	1.02851	0.266253	5256	1	1
ENSG00000198912.11	chr1:3914992:G:A	14720	0.092233	18	19	2.4491e-05	1.33883	0.297573	0.43933	-0.284205	0.365554	0.000133161	-1.85752	0.461071	5259	0.700291	1
ENSG00000236423.6	chr1:3728294:G:C	-172058	0.165049	30	34	0.0148434	0.528751	0.21203	0.780089	0.0932887	0.332926	7.6009e-05	-1.2364	0.295255	5259	0.399731	1
ENSG00000233304.7	chr1:4578261:G:A	637775	0.247573	40	51	0.00176441	0.521081	0.160658	0.100512	0.569906	0.342723	1.71686e-05	-1.17207	0.255094	5239	0.0899465	1
ENSG00000284703.1	chr1:3561726:T:C	-457782	0.0728155	15	15	0.64127	0.158916	0.339695	0.543671	-0.210231	0.344612	0.000192504	-1.96852	0.501867	5237	1	1
ENSG00000069424.15	chr1:5624728:G:A	-366199	0.194175	34	40	0.0146387	0.503033	0.201286	0.997798	-0.000931844	0.336497	0.000459563	-1.17755	0.321326	3696	1	1
ENSG00000131697.18	chr1:5278227:T:G	-714246	0.873786	25	26	0.00139851	-0.851582	0.256617	0.00084139	-2.09903	0.603325	0.000261167	1.22359	0.31921	3693	0.964491	1
ENSG00000116254.18	chr1:6001588:A:G	-178733	0.514563	72	100	0.00422105	0.452481	0.153316	0.000103592	1.65161	0.402806	0.00014519	-0.876054	0.2188	3627	0.526604	1
ENSG00000158286.13	chr1:7069445:G:A	863326	0.587379	69	85	0.281134	0.18669	0.17197	0.009007	1.30092	0.485131	0.000509646	-1.03826	0.28576	3585	1	1
ENSG00000116251.11	chr1:6918562:A:C	709173	0.0631068	12	13	0.000400806	-0.740405	0.199794	0.821721	-0.0478158	0.21146	6.54104e-05	1.36203	0.322028	3583	0.234365	1
ENSG00000225077.3	chr1:5643492:G:A	-591200	0.203883	38	42	0.0101404	-0.684842	0.259625	0.0847034	-0.730187	0.417929	0.000297346	1.52868	0.402828	3590	1	1
ENSG00000116237.16	chr1:5767880:G:A	-468092	0.0679612	13	14	0.0701953	-0.381329	0.2076	0.0157275	-0.507457	0.205332	3.41303e-05	1.44261	0.327195	3587	0.122425	1
ENSG00000158292.7	chr1:5721379:G:A	-539719	0.0970874	19	20	0.00164179	1.12165	0.343347	0.142491	0.525595	0.354617	1.07196e-05	-2.12588	0.450414	3502	0.0375399	1
ENSG00000271746.1	chr1:6094357:C:T	-299198	0.23301	43	48	0.0114017	-0.56239	0.2168	0.0250377	-0.930278	0.406825	0.00127486	1.08972	0.325474	3408	1	1
ENSG00000097021.19	chr1:7209089:T:TTTG	814698	0.126214	25	26	0.000118797	-0.622519	0.15328	0.311816	-0.182831	0.179547	0.000813627	0.666786	0.191081	3408	1	1
ENSG00000187017.17	chr1:5576499:C:G	-848277	0.300971	51	62	0.0212548	-0.500058	0.212535	0.142568	-0.571845	0.385898	0.000848109	1.09768	0.31573	3442	1	1
ENSG00000215788.10	chr1:7192306:C:T	726111	0.101942	20	21	0.150856	-0.305037	0.210176	0.309098	-0.322807	0.315222	0.000658443	1.43067	0.402436	3517	1	1
ENSG00000171680.22	chr1:6434026:G:A	-86035	0.213592	39	44	0.425473	0.143688	0.179312	0.0125525	0.798208	0.31207	3.574e-05	-1.16804	0.265678	3564	0.127378	1
ENSG00000162408.11	chr1:7256516:C:T	702003	0.572816	68	88	0.0630014	-0.271145	0.143675	0.0395546	-0.746368	0.356275	0.000944411	0.709445	0.206055	3556	1	1
ENSG00000173662.21	chr1:7551302:C:CG	995995	0.417476	71	86	0.00431932	0.401733	0.136488	0.00329469	0.889783	0.29307	5.88922e-05	-0.849482	0.199466	3549	0.209008	1
ENSG00000204859.13	chr1:6355187:C:T	-224807	0.121359	25	25	0.064192	0.449964	0.239527	0.659532	-0.130711	0.295513	0.00213402	-1.14945	0.361327	3545	1	1
ENSG00000116273.6	chr1:6144162:C:G	-469569	0.145631	28	30	0.0034636	0.653927	0.216597	0.469456	0.206977	0.284679	0.000421668	-1.17395	0.318093	3507	1	1
ENSG00000162413.16	chr1:5748036:T:C	-866571	0.131068	25	27	0.157929	0.272232	0.190865	0.153507	0.387922	0.269044	0.000750379	-0.95442	0.271553	3495	1	1
ENSG00000041988.15	chr1:7551302:C:CG	926436	0.417476	71	86	0.397965	0.127844	0.150383	0.188309	0.428717	0.322905	0.00748133	-0.604198	0.219772	3456	1	1
ENSG00000007923.16	chr1:6082664:A:G	-619260	0.300971	51	62	0.0343855	0.310926	0.144293	0.0407637	0.589998	0.283394	0.000183743	-0.799223	0.203059	3401	0.624909	1
ENSG00000237436.1	chr1:5785786:G:T	-999057	0.140777	25	29	2.30152e-05	1.16356	0.257657	0.615866	0.14436	0.286531	1.59585e-06	-1.4196	0.272397	3379	0.00539238	1
ENSG00000171735.19	chr1:6067923:T:C	-717531	0.932039	13	14	0.0954197	0.459372	0.272018	0.00324713	2.687	0.88359	0.00149058	-1.41495	0.429031	3379	1	1
ENSG00000049245.13	chr1:7632852:C:T	-138444	0.199029	39	41	0.00206236	0.840147	0.26317	0.344202	0.331121	0.34785	0.000591503	-1.33811	0.372949	3256	1	1
ENSG00000269925.1	chr1:7559742:T:C	-216641	0.135922	28	28	0.00375943	-0.794388	0.265582	0.115964	-0.592384	0.372488	0.00173739	1.38812	0.427318	3260	1	1
ENSG00000049246.14	chr1:7977436:G:A	193116	0.242718	43	50	0.00570606	0.650813	0.228676	0.450731	0.310963	0.410155	0.000305942	-1.19339	0.315177	3266	0.999208	1
ENSG00000236266.1	chr1:7974142:A:C	146800	0.398058	63	82	0.00195856	0.573627	0.178736	0.0182239	1.11933	0.463706	0.000163909	-1.10722	0.278968	3278	0.537294	1
ENSG00000049247.13	chr1:8018249:T:C	164737	0.606796	62	81	1.31474e-05	0.717845	0.153853	0.00376022	1.16146	0.388314	0.000918021	-0.727959	0.210888	3241	1	1
ENSG00000049249.9	chr1:7042596:A:G	-900569	0.184466	33	38	0.0693991	-0.356205	0.193359	0.606985	-0.175337	0.339434	7.65561e-05	1.50578	0.359758	3382	0.258913	1
ENSG00000116288.13	chr1:7390468:A:G	-563823	0.0776699	15	16	0.171829	0.223206	0.161798	0.369237	0.163908	0.181446	0.000300104	-0.961841	0.253641	3365	1	1
ENSG00000284747.1	chr1:7473208:A:G	-517926	0.237864	44	49	5.08643e-05	0.899677	0.209256	0.151258	0.49083	0.338529	7.3952e-05	-1.21578	0.2898	3366	0.248923	1
ENSG00000116285.13	chr1:8954475:T:C	928166	0.383495	58	79	0.00248064	-0.52062	0.166259	0.0913262	-0.677963	0.396378	9.3848e-05	1.01349	0.245502	3445	0.323306	1
ENSG00000162426.14	chr1:7543390:T:C	-774436	0.660194	58	70	0.028958	-0.385123	0.172944	0.0188094	-1.35363	0.563682	0.00026686	1.12619	0.294288	3542	0.945217	1
ENSG00000232912.6	chr1:8228316:G:C	-196329	0.0631068	12	13	0.015802	0.819551	0.33186	0.897176	0.0448331	0.345751	0.00417528	-1.50835	0.51043	3598	1	1
ENSG00000142599.19	chr1:7881704:C:A	-967217	0.106796	20	22	0.114409	0.31908	0.199765	0.373469	0.217188	0.242576	0.00144939	-0.940585	0.284421	3256	1	1
ENSG00000230679.1	chr1:8277527:C:T	-601308	0.101942	21	21	0.0278305	-0.817498	0.364419	0.54372	0.232752	0.381575	0.00383636	1.46089	0.489544	3131	1	1
ENSG00000074800.16	chr1:9306793:T:C	427603	0.81068	38	39	7.9567e-05	-0.828435	0.198441	0.00199196	-1.36362	0.425623	0.000668048	0.860672	0.242404	3131	1	1
ENSG00000238249.2	chr1:9107992:TGAGGTGGAAGTTGCAGTGAGCCA:T	214583	0.11165	22	23	0.227387	-0.407519	0.334831	9.20301e-05	-1.39877	0.338379	0.000217629	1.72007	0.442559	3145	0.684444	1
ENSG00000142583.18	chr1:8951663:G:T	-136815	0.684466	55	65	0.00383392	-0.49986	0.167491	0.0508965	-0.781049	0.393641	0.00078734	0.812975	0.232294	2937	1	1
ENSG00000180758.12	chr1:10124729:GATAA:G	995627	0.0582524	12	12	0.00371473	1.04328	0.348316	0.954705	0.0193659	0.339812	0.00249903	-1.80711	0.577552	2841	1	1
ENSG00000228526.7	chr1:9446507:G:A	247601	0.0970874	19	20	0.00552712	-0.878514	0.307468	0.302101	-0.344269	0.331318	0.000176099	1.61887	0.410023	2798	0.492724	1
ENSG00000049239.13	chr1:8913508:G:A	-321266	0.160194	32	33	0.0265686	-0.458611	0.20271	0.0127548	-0.794106	0.311204	0.00165277	1.05958	0.324564	2749	1	1
ENSG00000171621.14	chr1:9338551:G:A	45657	0.223301	42	46	0.0030255	-0.65042	0.212216	0.240792	-0.382078	0.323144	0.000455198	0.994745	0.27123	2657	1	1
ENSG00000284652.1	chr1:9338551:G:A	-84311	0.223301	42	46	0.0248588	-0.57437	0.25086	0.846747	-0.0740831	0.381988	0.00100719	1.09741	0.320621	2563	1	1
ENSG00000284693.1	chr1:8927725:T:C	-512839	0.101942	21	21	0.00454937	-0.879406	0.300614	0.124467	-0.564382	0.363252	0.000210631	2.02425	0.519545	2554	0.537951	1
ENSG00000171612.7	chr1:8918233:T:C	-621232	0.621359	62	78	0.105115	0.188881	0.115145	0.00450392	0.834443	0.284905	0.000525701	-0.605657	0.167129	2643	1	1
ENSG00000231181.1	chr1:9842580:CAA:C	266153	0.228155	42	47	0.0314307	-0.465967	0.212509	0.140755	-0.52007	0.349341	0.00129319	0.978992	0.2928	2702	1	1
ENSG00000188807.13	chr1:9925635:G:A	336724	0.174757	34	36	0.0293805	-0.381191	0.171643	0.74365	0.0797993	0.243118	0.00340849	0.760535	0.251454	2705	1	1
ENSG00000171608.16	chr1:10434817:T:TGAG	783086	0.0679612	14	14	0.0561474	-0.65239	0.336295	0.0492938	0.581347	0.2909	0.000651932	1.53687	0.43194	2697	1	1
ENSG00000179840.5	chr1:9918189:A:G	263603	0.0728155	15	15	0.354708	0.253663	0.272388	0.651267	0.137097	0.302094	0.000241477	-1.91254	0.495963	2699	0.651747	1
ENSG00000231789.2	chr1:9595737:G:A	-91818	0.106796	20	22	0.0992644	-0.371651	0.222664	0.224651	-0.364659	0.297838	0.0012462	1.18834	0.354164	2754	1	1
ENSG00000171603.18	chr1:9084954:T:C	-739030	0.252427	46	52	0.0453354	0.519347	0.255147	0.53084	0.269495	0.428009	0.00073404	-1.33929	0.38032	2848	1	1
ENSG00000178585.15	chr1:9667109:T:C	-243227	0.57767	64	87	0.00531098	-0.465911	0.162265	0.00548112	-1.10398	0.385981	0.000941124	0.731593	0.21242	2927	1	1
ENSG00000162441.12	chr1:10857905:G:C	914498	0.169903	31	35	0.00166753	0.764453	0.234368	0.737886	0.113638	0.338312	0.000620169	-1.12835	0.315761	2969	1	1
ENSG00000173614.14	chr1:9003812:C:T	-939616	0.11165	22	23	0.0218497	-0.842535	0.359785	0.00476138	-1.11226	0.382283	0.00124127	1.49187	0.444455	2970	1	1
ENSG00000202415.1	chr1:10935422:A:G	988104	0.854369	27	30	0.00323086	0.715284	0.235081	0.0064731	2.02156	0.721674	0.00157412	-1.25938	0.383909	2986	1	1
ENSG00000241326.1	chr1:9062586:T:G	-920555	0.0679612	14	14	0.0150989	1.10864	0.445742	0.711896	0.145364	0.392121	0.00028063	-2.42509	0.636176	2933	0.823088	1
ENSG00000130939.20	chr1:9110384:G:A	-922448	0.131068	26	27	0.00242015	0.86618	0.275891	0.190802	0.377279	0.285786	0.00586544	-1.00536	0.354467	2942	1	1
ENSG00000054523.17	chr1:9319682:C:A	-891123	0.349515	62	72	0.908947	0.0183643	0.160033	0.0429684	-0.711582	0.345599	0.00113696	0.798446	0.235913	2732	1	1
ENSG00000264501.2	chr1:9363991:C:T	-942474	0.160194	31	33	0.380141	0.206954	0.234417	0.385379	0.318933	0.365275	0.000701847	-1.34492	0.380422	2547	1	1
ENSG00000284735.1	chr1:10774219:G:C	387069	0.0728155	14	15	0.0388836	0.646228	0.307391	0.447873	0.255733	0.33518	0.00100364	-1.67989	0.490638	2380	1	1
ENSG00000284642.1	chr1:10790314:G:A	394898	0.169903	32	35	0.0014249	-0.801091	0.241839	0.0165335	-0.856882	0.349464	0.00189874	0.981138	0.304749	2321	1	1
ENSG00000142657.21	chr1:10707322:G:A	308730	0.15534	28	32	0.163772	0.280291	0.199315	0.163751	0.461786	0.328358	0.00423672	-1.09314	0.370552	2327	1	1
ENSG00000175279.22	chr1:10606589:C:T	176156	0.213592	36	44	0.09781	0.20859	0.124422	0.154247	0.350653	0.24364	0.00713964	-0.509857	0.184326	2381	1	1
ENSG00000271989.1	chr1:9636767:G:A	-793910	0.135922	26	28	0.0401639	0.646511	0.309585	0.718596	0.132867	0.367345	0.000322278	-1.61233	0.427561	2383	0.767988	1
ENSG00000241563.4	chr1:10900169:G:C	450138	0.11165	21	23	0.0295898	0.668199	0.301277	0.137278	0.582421	0.387745	0.00253504	-1.45156	0.464625	2310	1	1
ENSG00000160049.12	chr1:10451532:T:C	-20997	0.936893	13	13	0.000958934	1.11808	0.325193	0.0079113	2.73793	1.00329	0.00205026	-1.55062	0.485425	2351	1	1
ENSG00000142655.13	chr1:10690862:C:A	215912	0.436893	68	90	0.0428142	0.28979	0.140637	0.263096	0.39613	0.351313	0.00103781	-0.77288	0.226429	2353	1	1
ENSG00000130940.15	chr1:10742195:G:C	-54455	0.927184	15	15	0.00123366	0.997956	0.297137	0.000786805	2.65571	0.758779	0.000422877	-1.48801	0.403284	2746	1	1
ENSG00000120948.18	chr1:11764185:A:C	751841	0.684466	55	65	0.142006	-0.132019	0.0889633	0.113012	-0.429283	0.267704	8.05009e-05	0.583508	0.139882	2955	0.23788	1
ENSG00000271895.2	chr1:11380900:A:G	351241	0.572816	70	88	0.00172404	0.451091	0.138757	0.0879636	0.574183	0.332132	0.00115922	-0.68371	0.20238	2986	1	1
ENSG00000116649.10	chr1:11945624:G:A	885604	0.0825243	16	17	0.0640221	0.409884	0.218049	0.503289	0.136865	0.203497	0.00199784	-0.920793	0.287493	3025	1	1
ENSG00000226849.1	chr1:11764076:A:C	695605	0.616505	62	79	0.00642891	-0.471405	0.16814	0.0331833	-1.05152	0.484599	0.00143957	0.840194	0.253896	3028	1	1
ENSG00000230337.1	chr1:11699680:A:G	600005	0.621359	63	78	0.30736	0.196358	0.191052	0.00545866	1.5436	0.53941	0.00152109	-0.960049	0.291677	3068	1	1
ENSG00000171824.14	chr1:11918145:G:T	818276	0.0825243	17	17	0.0270929	-0.556783	0.24698	0.170962	0.305562	0.221043	0.000430225	1.31031	0.355623	3068	1	1
ENSG00000198793.13	chr1:10790787:C:A	-471764	0.859223	27	29	0.220751	-0.19524	0.158112	0.0295732	-1.04599	0.471563	0.00033217	0.864412	0.229775	3140	1	1
ENSG00000120942.13	chr1:12193294:T:C	920088	0.169903	33	35	0.000750148	-0.867162	0.24672	0.158781	-0.490775	0.344802	0.00014469	1.38805	0.34659	3122	0.451721	1
ENSG00000204624.8	chr1:11711931:A:G	232776	0.126214	25	26	0.00277653	1.01577	0.32833	0.702679	0.153693	0.401111	0.000873939	-1.53097	0.441548	3011	1	1
ENSG00000132879.14	chr1:11819105:G:A	164730	0.378641	62	78	0.00806106	0.368094	0.135222	0.178299	0.400771	0.294956	0.000295596	-0.818992	0.215716	3075	0.908957	1
ENSG00000116661.11	chr1:10790787:C:A	-864998	0.859223	27	29	0.000702466	0.899914	0.254567	0.00775823	2.07731	0.759238	0.00128517	-1.23768	0.369949	3075	1	1
ENSG00000116663.11	chr1:10857383:G:A	-806817	0.441748	72	91	0.0288578	-0.327543	0.146993	0.989095	-0.00490548	0.357712	0.000453975	0.856887	0.23359	3077	1	1
ENSG00000116670.15	chr1:12143821:G:A	452171	0.0873786	15	18	0.000323164	0.847215	0.224716	0.335179	0.191765	0.197702	0.000213944	-0.969948	0.249239	3064	0.655524	1
ENSG00000162490.7	chr1:11412729:A:G	-278981	0.0728155	14	15	0.000655007	-1.48525	0.417599	0.567684	-0.21109	0.367752	0.000418828	1.85839	0.503271	3063	1	1
ENSG00000177674.16	chr1:12098250:T:C	362166	0.145631	29	30	0.0124602	-0.663352	0.259063	0.976488	0.0104155	0.35222	0.00261852	1.39664	0.448598	3081	1	1
ENSG00000215910.7	chr1:11350426:T:G	-411361	0.616505	67	79	0.000879858	-0.65014	0.187622	0.00210754	-1.5889	0.498825	0.000198751	1.30419	0.333286	3071	0.610363	1
ENSG00000011021.23	chr1:11631104:G:A	-174992	0.548544	64	93	0.0194392	0.280874	0.1176	0.0704978	0.574984	0.313374	0.00172272	-0.570775	0.175558	3096	1	1
ENSG00000177000.13	chr1:10831720:G:A	-974735	0.106796	20	22	0.0265862	0.548379	0.242417	0.786026	0.0934911	0.343152	0.000737484	-1.44059	0.409255	3097	1	1
ENSG00000276470.1	chr1:12144597:A:G	300785	0.252427	45	52	0.0512915	-0.418913	0.211497	0.492002	-0.29098	0.421396	0.000500915	1.16275	0.319563	3048	1	1
ENSG00000278852.1	chr1:12295078:CG:C	449529	0.0728155	13	15	0.0457329	-0.618553	0.30446	0.192052	-0.484481	0.368038	0.000430617	1.94382	0.527599	3045	1	1
ENSG00000285646.2	chr1:11010862:T:G	-897078	0.703883	50	61	0.00304269	-0.552694	0.180443	0.0597539	-0.822872	0.430473	0.00103963	0.845735	0.247813	2932	1	1
ENSG00000199347.1	chr1:11543006:C:T	-365146	0.145631	29	30	0.00480475	-0.721383	0.248208	0.00418192	-1.10809	0.375049	0.0011941	1.34097	0.398038	2932	1	1
ENSG00000116685.16	chr1:12740344:T:C	813916	0.0631068	12	13	0.000618566	0.920857	0.25764	0.719441	0.092972	0.257854	0.000179989	-1.52442	0.386721	2932	0.527727	1
ENSG00000083444.17	chr1:11707673:C:T	-226532	0.276699	53	57	0.00506581	-0.533453	0.184722	0.00280155	-1.0191	0.329725	0.00114584	0.978362	0.289282	2921	1	1
ENSG00000116688.17	chr1:11420763:C:T	-559418	0.325243	59	67	0.0119109	-0.383912	0.148941	0.430255	-0.235099	0.296452	0.000479717	0.826479	0.226329	2749	1	1
ENSG00000116691.11	chr1:12559066:G:A	539600	0.228155	40	47	0.000348722	0.57134	0.152459	0.0503828	0.534698	0.268868	0.000158168	-0.817035	0.205324	2678	0.423574	1
ENSG00000120949.15	chr1:11875666:G:T	-187637	0.378641	66	78	0.0573933	0.32233	0.167014	0.019349	0.787448	0.329445	0.000907195	-0.805915	0.233221	2610	1	1
ENSG00000028137.19	chr1:11514885:C:T	-652106	0.461165	73	95	0.030446	-0.297373	0.134801	0.0201838	-0.737654	0.310792	0.002116	0.571213	0.179403	2668	1	1
ENSG00000048707.15	chr1:12808101:C:A	578071	0.26699	49	55	0.0252855	0.425778	0.186527	0.00415479	0.92781	0.313793	0.00120672	-0.823127	0.244571	2590	1	1
ENSG00000162496.9	chr1:13407686:G:T	789476	0.368932	63	76	0.000340085	-0.757141	0.201637	0.00193101	-1.28693	0.400414	0.00178318	0.922331	0.284672	2719	1	1
ENSG00000116731.22	chr1:14211518:C:T	511320	0.0631068	13	13	0.246388	-0.318149	0.272318	0.935771	-0.0207413	0.256517	0.00368883	1.18123	0.394059	3318	1	1
ENSG00000189337.17	chr1:13484081:C:T	-408711	0.0728155	14	15	0.00120379	1.39674	0.414911	0.332082	0.347183	0.355631	0.00388662	-1.50302	0.504416	3474	1	1
ENSG00000233485.1	chr1:15188165:G:A	-155711	0.11165	22	23	0.0541961	-0.480833	0.245832	0.415234	-0.265443	0.324003	0.000802975	1.34398	0.384691	4142	1	1
ENSG00000142634.13	chr1:15466305:G:A	56417	0.276699	51	57	0.0424552	-0.329533	0.15964	0.0315782	-0.635927	0.290281	0.000456079	0.869872	0.23722	4084	1	1
ENSG00000162438.12	chr1:15242129:C:A	-196313	0.315534	60	65	0.0191993	-0.503379	0.210328	0.270584	-0.414133	0.373123	0.000136187	1.19279	0.296548	4107	0.559321	1
ENSG00000132906.18	chr1:14917261:T:C	-609273	0.446602	76	92	0.043939	-0.511628	0.24967	0.0709327	-0.886604	0.483974	0.00401287	1.065	0.358737	4012	1	1
ENSG00000116138.13	chr1:16084521:GCCT:G	557708	0.796117	37	42	0.0125215	-0.453069	0.177069	0.000665181	-1.55414	0.437553	0.000313654	0.882559	0.233541	4010	1	1
ENSG00000272510.1	chr1:14596967:C:T	-968989	0.194175	39	40	0.0246974	-0.553462	0.241449	0.000402321	-1.33561	0.360515	6.78228e-05	1.65646	0.392577	3891	0.263899	1
ENSG00000116771.6	chr1:14890926:C:G	-694125	0.723301	49	57	0.0947545	-0.346678	0.204865	0.00121114	-1.91918	0.570432	0.000409902	1.21236	0.327744	3908	1	1
ENSG00000237301.1	chr1:15371430:G:C	-232196	0.18932	36	39	0.0204805	-0.546731	0.230917	0.0300861	-0.881947	0.398897	0.000188376	1.40166	0.356777	3894	0.733534	1
ENSG00000235084.3	chr1:14993485:C:A	-611112	0.296117	52	61	0.00371054	0.708529	0.236523	0.839649	0.0814532	0.401157	0.000457021	-1.13352	0.30917	3894	1	1
ENSG00000197312.12	chr1:14789379:A:T	-828079	0.660194	61	70	0.0432416	-0.333148	0.16202	0.000363198	-1.52337	0.407824	3.43649e-05	1.06757	0.242236	3874	0.13313	1
ENSG00000215695.1	chr1:14936212:G:A	-723657	0.199029	37	41	0.13693	-0.284892	0.189496	0.0265885	-0.819305	0.36219	0.000726234	1.0998	0.312017	3730	1	1
ENSG00000116786.13	chr1:15465931:C:G	-218389	0.378641	61	78	0.156833	0.238778	0.166963	0.231197	0.388885	0.322171	1.97788e-05	-1.00923	0.22148	3759	0.0743486	1
ENSG00000162461.8	chr1:15420297:T:C	-315961	0.179612	32	37	0.0010761	-0.771619	0.226819	0.1243	-0.486822	0.31319	0.00170162	0.976326	0.299928	3592	1	1
ENSG00000233954.6	chr1:16532414:G:C	723066	0.650485	59	72	0.0115561	0.482467	0.186353	0.00345294	1.29415	0.428507	0.00121302	-0.852333	0.253373	3442	1	1
ENSG00000178715.8	chr1:15116980:C:G	-711252	0.42233	70	87	0.00620819	-0.644117	0.228727	0.190864	-0.651897	0.493878	0.00136273	1.06493	0.320106	3423	1	1
ENSG00000065526.12	chr1:15021957:C:A	-814138	0.359223	60	74	0.00629961	0.289965	0.103158	0.00125392	0.760095	0.226665	4.31594e-05	-0.649979	0.149602	3404	0.146915	1
ENSG00000179743.4	chr1:15187838:C:T	-660309	0.116505	22	24	0.000139481	-1.38305	0.344436	0.800948	0.0821407	0.324647	0.000124514	1.74628	0.431404	3381	0.420982	1
ENSG00000116809.11	chr1:15206554:C:G	-769578	0.131068	26	27	0.0601242	-0.372749	0.195287	0.713132	0.104739	0.283809	0.000369306	1.2344	0.330906	3134	1	1
ENSG00000142632.17	chr1:16985387:C:T	772735	0.563107	69	90	0.0210497	-0.425922	0.180727	0.00210731	-1.26054	0.395733	0.000371854	0.895419	0.240167	2778	1	1
ENSG00000237276.8	chr1:15418455:A:G	-809572	0.0679612	14	14	0.0082579	1.13754	0.419237	0.687055	-0.148443	0.367052	0.000516534	-2.23502	0.615839	2847	1	1
ENSG00000288398.1	chr1:15244819:T:C	-986516	0.106796	22	22	0.00750371	-0.880079	0.320247	0.0372058	-0.716781	0.337906	0.00167524	1.41745	0.434764	2812	1	1
ENSG00000132881.12	chr1:15667410:C:T	-569773	0.0825243	15	17	0.101114	-0.521084	0.313928	0.0453924	-0.720563	0.354098	0.00122826	1.53702	0.457449	2726	1	1
ENSG00000037637.11	chr1:17327880:A:G	975400	0.116505	23	24	0.0902757	0.377205	0.219807	0.0204095	0.658293	0.277874	0.00051732	-1.1824	0.32584	2813	1	1
ENSG00000055070.17	chr1:17295514:G:T	942939	0.0631068	13	13	0.00388312	0.924039	0.310078	0.196586	0.341978	0.262469	0.000413999	-1.57729	0.426742	2813	1	1
ENSG00000187144.11	chr1:15770742:G:A	-666682	0.776699	42	46	0.0311618	-0.513543	0.233823	0.000290855	-2.58139	0.679062	0.000368826	1.32404	0.354897	2845	1	1
ENSG00000157191.20	chr1:17060358:G:A	619637	0.529126	72	97	0.00555681	0.358229	0.125458	0.292533	0.308126	0.290677	0.00753305	-0.481985	0.175477	2845	1	1
ENSG00000226029.1	chr1:16470226:A:C	9278	0.38835	62	80	0.000170914	-0.606919	0.153383	0.134719	-0.520172	0.344013	0.000914797	0.750449	0.217334	2849	1	1
ENSG00000080947.15	chr1:17271226:A:G	771969	0.257282	46	53	0.000487345	0.478969	0.131336	0.160578	0.365969	0.258242	0.000222824	-0.919307	0.23695	2777	0.618783	1
ENSG00000261135.1	chr1:16852003:G:A	337358	0.145631	27	30	0.025249	0.656667	0.287602	0.377223	0.313463	0.352883	0.000519439	-1.26134	0.347713	2768	1	1
ENSG00000233421.4	chr1:17298344:C:T	762172	0.11165	20	23	0.126616	-0.388247	0.251333	0.716149	-0.122411	0.335386	0.000313363	1.4275	0.377715	2743	0.859554	1
ENSG00000219481.10	chr1:17170933:A:T	557371	0.519417	78	99	0.0161004	0.545584	0.221574	0.0256504	1.13894	0.500235	0.00257578	-0.934137	0.299514	2701	1	1
ENSG00000283773.1	chr1:17557548:T:G	914439	0.121359	25	25	0.0777639	0.592794	0.331482	0.274574	0.399364	0.362848	0.00615483	-1.37037	0.486089	2741	1	1
ENSG00000186301.8	chr1:17112528:G:GGGC	466906	0.150485	29	31	0.00547193	0.699036	0.244351	0.130446	0.569432	0.372396	0.000933852	-1.35089	0.391957	2738	1	1
ENSG00000215908.10	chr1:15780571:G:C	-876661	0.23301	40	48	0.00659243	-0.471562	0.168736	0.0871266	-0.565889	0.326454	0.000639582	1.09349	0.30682	2749	1	1
ENSG00000236698.1	chr1:15752908:A:G	-933147	0.349515	58	72	0.108608	-0.32432	0.199725	0.113526	-0.659329	0.41176	0.00152564	0.904668	0.274932	2737	1	1
ENSG00000280114.1	chr1:16052154:C:G	-636595	0.121359	25	25	0.0292256	0.71126	0.319949	0.955486	0.0214246	0.382543	0.00291107	-1.41034	0.458219	2731	1	1
ENSG00000268869.6	chr1:17055444:G:A	335287	0.11165	20	23	0.0270528	0.650133	0.288311	0.529896	0.214124	0.339289	0.000574458	-1.35678	0.377212	2764	1	1
ENSG00000058453.17	chr1:15982578:A:G	-757695	0.849515	28	31	0.00774113	-0.750068	0.274063	0.0211922	-1.79934	0.76437	0.000578772	1.43062	0.397996	2784	1	1
ENSG00000227684.2	chr1:17660779:A:G	920499	0.135922	26	28	0.0699127	0.473364	0.25744	0.876672	-0.0588579	0.377973	0.00122186	-1.27678	0.379809	2784	1	1
ENSG00000186715.11	chr1:16328179:A:T	-442058	0.334951	56	69	0.000351776	-0.634635	0.169466	0.116351	-0.570478	0.359101	2.11775e-06	1.34232	0.261163	2726	0.00577298	1
ENSG00000228549.4	chr1:17600671:T:C	729726	0.150485	26	31	0.0396116	0.381212	0.182023	0.519598	0.199637	0.308552	9.28389e-05	-1.23407	0.298713	2717	0.252243	1
ENSG00000238142.2	chr1:16220471:C:T	-669235	0.271845	51	56	0.00378547	0.766672	0.256519	0.000271913	1.51902	0.397514	0.000244869	-1.19582	0.310433	2783	0.68147	1
ENSG00000272426.1	chr1:16055223:T:C	-849553	0.703883	50	61	0.000235432	0.713	0.184541	5.43977e-07	2.8437	0.518835	6.12444e-07	-1.43533	0.263291	2812	0.00172219	1
ENSG00000159363.18	chr1:17784206:A:G	772278	0.407767	69	84	0.000619869	0.551451	0.154314	0.203416	0.438841	0.342022	0.00129124	-0.74927	0.224062	2881	1	1
ENSG00000117118.10	chr1:17265835:G:A	211803	0.0776699	16	16	0.123613	0.298033	0.19138	0.0668008	0.387902	0.208545	0.00230862	-1.02165	0.323796	2746	1	1
ENSG00000117115.13	chr1:17642046:G:T	522595	0.291262	49	60	0.0732881	0.254736	0.140234	0.043153	0.605897	0.294538	0.00039103	-0.842966	0.227015	2689	1	1
ENSG00000142623.11	chr1:17537123:G:A	331995	0.0873786	18	18	0.00117325	0.924412	0.273937	0.127825	0.482527	0.313376	0.00184008	-1.45363	0.450076	2775	1	1
ENSG00000159339.13	chr1:17096980:C:T	-211215	0.572816	69	88	0.0142702	0.375895	0.149825	0.62744	0.182529	0.374542	0.000127767	-0.910319	0.225297	2874	0.367202	1
ENSG00000179051.14	chr1:17835936:C:T	396259	0.0728155	14	15	0.00104579	-0.747724	0.219214	0.667656	-0.0942621	0.218671	0.000781211	1.27919	0.365255	3038	1	1
ENSG00000074964.17	chr1:17310923:G:A	-228775	0.524272	75	98	0.153824	-0.250009	0.17353	0.801669	-0.104952	0.416345	0.00586897	0.703086	0.24791	3153	1	1
ENSG00000159423.17	chr1:19722592:T:G	819868	0.708738	49	60	0.0154362	0.477746	0.192746	0.00534887	1.46174	0.509529	0.00193336	-0.871605	0.271225	4309	1	1
ENSG00000169991.11	chr1:18339725:A:G	-616951	0.349515	61	72	0.00640464	0.514074	0.183271	0.104961	0.528839	0.322244	0.00103572	-0.800406	0.23445	4298	1	1
ENSG00000272084.1	chr1:18480845:T:C	-594666	0.533981	75	96	0.0073591	-0.443429	0.160945	0.90475	0.0433772	0.361271	0.000568897	0.807815	0.224404	4296	1	1
ENSG00000127481.15	chr1:20115140:A:G	904874	0.334951	58	69	0.0099379	-0.497954	0.188242	0.432098	0.283645	0.359107	0.000663301	0.847493	0.238545	4142	1	1
ENSG00000230424.1	chr1:18915992:G:T	-294509	0.199029	37	41	0.157345	-0.310428	0.217335	0.180065	-0.481952	0.356164	0.000923327	1.13549	0.329121	4141	1	1
ENSG00000127463.15	chr1:19692551:G:A	441026	0.160194	28	33	0.0268778	-0.4041	0.178992	0.614038	0.148693	0.293609	8.24153e-05	1.34046	0.321851	4091	0.337161	1
ENSG00000053372.5	chr1:18692857:A:G	-558948	0.223301	42	46	0.00251217	0.463273	0.148144	0.913147	-0.0308796	0.282165	0.00103975	-0.818302	0.239778	4086	1	1
ENSG00000211454.15	chr1:20172312:G:C	898118	0.0679612	14	14	0.0118353	0.954186	0.369838	0.660278	0.16473	0.373298	0.00084718	-2.06065	0.592658	4139	1	1
ENSG00000162482.5	chr1:20159277:C:T	870507	0.116505	22	24	0.0291334	0.759126	0.34128	0.376513	-0.350764	0.394285	0.00283946	-1.31687	0.426689	4153	1	1
ENSG00000053371.12	chr1:18471209:A:G	-840937	0.339806	54	70	0.0339066	-0.372613	0.172445	0.0129243	-0.948272	0.372352	0.00258775	0.753193	0.241618	4180	1	1
ENSG00000040487.13	chr1:19560760:A:G	248434	0.305825	53	63	0.000629784	-0.642089	0.179923	0.0141272	-0.901683	0.358843	0.00012449	0.973822	0.240571	4180	0.520368	1
ENSG00000173436.15	chr1:19462989:A:G	-21414	0.11165	21	23	0.00293444	-0.870131	0.282952	0.661463	0.116285	0.264502	0.00322513	0.939836	0.30882	4021	1	1
ENSG00000077549.19	chr1:18593057:C:T	-892482	0.0873786	17	18	0.153531	0.250426	0.173694	0.400069	0.186306	0.220138	0.000423474	-1.12157	0.304005	4021	1	1
ENSG00000158747.15	chr1:19692097:A:G	95118	0.626214	63	77	0.00157025	-0.510654	0.15563	0.120904	-0.748909	0.477377	0.000916222	0.893851	0.2589	4073	1	1
ENSG00000226396.1	chr1:20437313:G:A	829199	0.466019	71	96	0.00126561	-0.633026	0.188939	0.0449519	-0.869581	0.426429	0.00670903	0.719522	0.258041	4050	1	1
ENSG00000162542.13	chr1:20269103:T:C	469158	0.281553	45	58	0.0418055	-0.316911	0.153028	0.14983	-0.515073	0.353991	0.00162382	0.777687	0.237798	4025	1	1
ENSG00000169914.6	chr1:19984785:G:C	102390	0.121359	22	25	0.0127829	0.769992	0.301852	0.125424	0.502072	0.323981	0.00393113	-1.12617	0.378441	3704	1	1
ENSG00000117215.15	chr1:19977114:A:C	-142452	0.0679612	14	14	0.0369414	-0.835645	0.393375	0.270206	-0.397562	0.357909	0.00052811	2.01916	0.557394	3336	1	1
ENSG00000162545.6	chr1:20230269:A:G	-255941	0.194175	35	40	0.0599398	-0.45373	0.237539	0.471435	-0.282968	0.390943	0.000329297	1.26824	0.336888	3307	1	1
ENSG00000090432.7	chr1:20549963:T:A	41812	0.131068	24	27	0.00135424	0.561547	0.168693	0.167303	0.421604	0.302347	0.00102668	-1.13794	0.333048	3239	1	1
ENSG00000183114.8	chr1:20430401:G:C	-122172	0.65534	60	71	0.00179831	0.564612	0.174412	0.011779	1.49944	0.580773	0.00147233	-0.970435	0.293896	3342	1	1
ENSG00000158828.8	chr1:20589096:TC:T	-44362	0.519417	74	99	0.00304823	0.491545	0.160511	0.00096046	1.30952	0.380929	0.000542105	-0.838565	0.231998	3308	1	1
ENSG00000284005.1	chr1:21265486:A:C	631807	0.480583	77	99	0.00168827	0.611201	0.187614	0.0271152	1.12814	0.500502	0.000862265	-1.0645	0.306644	3310	1	1
ENSG00000117242.7	chr1:20174949:T:C	-477244	0.417476	69	86	0.00145108	-0.586378	0.177333	0.00868377	-1.12422	0.417153	0.000152431	1.03956	0.260548	3336	0.50851	1
ENSG00000244038.10	chr1:21368268:G:A	706724	0.757282	41	50	0.0696566	-0.250376	0.13604	0.00487681	-1.28334	0.442352	0.00160187	0.71082	0.21706	3371	1	1
ENSG00000127483.19	chr1:21404299:A:G	616976	0.92233	16	16	0.0161409	-0.582392	0.236616	0.0118078	-1.73137	0.670843	0.00503303	0.975541	0.33754	3199	1	1
ENSG00000075151.20	chr1:21496799:C:T	319911	0.373786	58	77	0.18093	-0.220685	0.163415	0.323814	-0.365446	0.367954	0.00030902	0.895232	0.236618	3219	0.994737	1
ENSG00000287192.1	chr1:21410405:A:G	233351	0.174757	30	36	0.236487	0.220344	0.18464	0.171495	-0.464586	0.336504	0.000387865	-1.14948	0.309359	3219	1	1
ENSG00000231105.2	chr1:21981942:A:G	688652	0.0776699	16	16	0.0458036	0.578232	0.284709	0.20939	0.404464	0.319453	0.000884882	-1.76727	0.510275	3192	1	1
ENSG00000117298.16	chr1:21392065:C:A	46493	0.218447	39	45	0.016457	-0.631556	0.25738	0.638202	-0.166964	0.353636	0.000448895	1.28756	0.350666	3245	1	1
ENSG00000227001.3	chr1:22264806:G:A	836839	0.0873786	17	18	0.0310404	-0.76507	0.348088	0.451772	-0.297883	0.393811	0.00260585	1.55923	0.500561	3313	1	1
ENSG00000187952.9	chr1:21653832:A:G	225529	0.373786	59	77	0.00339818	0.514776	0.170141	0.11802	0.634577	0.401304	0.00309991	-0.803429	0.262842	3314	1	1
ENSG00000142794.18	chr1:21245399:GC:G	-194729	0.0970874	18	20	8.94264e-05	1.3807	0.333354	0.973372	-0.0126041	0.376346	0.000550264	-1.67215	0.463201	3286	1	1
ENSG00000162551.14	chr1:21777071:C:T	267674	0.0679612	14	14	0.0222997	0.702036	0.300841	0.767761	0.089935	0.303447	0.000121055	-1.96607	0.484738	3199	0.387255	1
ENSG00000076864.19	chr1:22651390:A:C	982027	0.393204	62	81	0.0272039	0.443442	0.196851	0.542756	0.26782	0.438015	0.00187465	-0.882246	0.273678	3037	1	1
ENSG00000090686.16	chr1:21530123:C:T	-253483	0.135922	28	28	0.00507508	0.666293	0.230772	0.567396	0.173792	0.302547	6.81068e-05	-1.46355	0.346954	3044	0.207317	1
ENSG00000187942.12	chr1:22323501:A:G	511236	0.291262	51	60	0.00361837	-0.517232	0.17217	0.00429202	-1.14896	0.390068	0.000427404	1.02904	0.279136	3103	1	1
ENSG00000142798.20	chr1:22097963:G:C	160653	0.160194	31	33	0.101552	0.364759	0.220037	0.768072	-0.0895314	0.302503	0.0013235	-1.05436	0.316041	3212	1	1
ENSG00000218510.8	chr1:21160490:T:C	-864068	0.0679612	14	14	0.00740525	0.837467	0.304213	0.131108	0.50279	0.329388	3.16932e-05	-2.16953	0.489821	3362	0.106552	1
ENSG00000070831.17	chr1:22872377:C:A	846866	0.213592	38	44	0.00546844	-0.431815	0.150931	0.38846	0.233232	0.26887	0.00227172	0.692174	0.219005	3362	1	1
ENSG00000228397.3	chr1:22651775:C:T	625727	0.0631068	12	13	0.228497	0.421289	0.346981	0.487487	-0.236885	0.339495	0.00080065	-1.82517	0.52229	3364	1	1
ENSG00000285794.1	chr1:22240888:G:T	210361	0.15534	29	32	0.0415578	-0.535015	0.258022	0.166176	-0.509635	0.364495	0.000980205	1.18264	0.344662	3364	1	1
ENSG00000285752.1	chr1:22585947:C:T	533020	0.174757	34	36	0.000838084	-0.957827	0.275211	0.534973	-0.249664	0.400547	0.000140027	1.68635	0.420087	3371	0.47203	1
ENSG00000230068.2	chr1:22635213:GC:G	576016	0.291262	49	60	0.0854712	0.340466	0.195358	0.105604	0.645485	0.394061	0.00172101	-0.88049	0.270794	3375	1	1
ENSG00000184677.18	chr1:21863359:C:T	-565479	0.18932	35	39	0.0278821	0.41154	0.183516	0.00834777	0.916835	0.33839	0.000714108	-1.069	0.302832	3248	1	1
ENSG00000237200.1	chr1:21675488:C:T	-841986	0.320388	58	66	0.219661	0.262347	0.211951	0.00399069	1.34311	0.452128	0.00129209	-1.026	0.306835	3167	1	1
ENSG00000173372.17	chr1:22209318:T:C	-427310	0.694175	53	63	0.0100675	-0.443937	0.168127	0.00412015	-1.42121	0.480197	0.000116081	1.07049	0.263155	3003	0.34859	1
ENSG00000159189.12	chr1:23436186:A:G	792553	0.601942	60	82	0.0792036	0.356784	0.200493	0.016785	1.12182	0.458613	0.00128308	-0.796626	0.238079	3009	1	1
ENSG00000173369.16	chr1:21976531:T:C	-676231	0.126214	23	26	0.0202942	-0.523725	0.220861	0.598906	0.176118	0.333418	0.000826246	1.43475	0.411721	3001	1	1
ENSG00000004487.17	chr1:22956311:C:G	-63132	0.470874	70	97	0.148309	0.232723	0.159337	0.208484	0.527108	0.415482	0.00563226	-0.646439	0.226773	2831	1	1
ENSG00000240553.1	chr1:23417676:A:G	329618	0.34466	55	71	0.000890848	-0.614316	0.177482	0.0623008	-0.725056	0.383147	0.000379408	0.897853	0.241209	2890	1	1
ENSG00000169641.13	chr1:23940470:C:T	762662	0.11165	21	23	0.0185082	0.50165	0.208345	0.531954	0.166101	0.264519	0.00224981	-1.04144	0.329178	2946	1	1
ENSG00000179546.4	chr1:22211535:G:A	-983194	0.451456	70	93	0.0214826	0.358027	0.152445	0.194041	0.533486	0.4071	0.00203863	-0.859661	0.268963	2907	1	1
ENSG00000261326.4	chr1:24203756:C:G	916268	0.466019	71	96	0.345789	-0.0651525	0.068671	0.267624	-0.228937	0.204984	0.00147388	0.355027	0.107531	2852	1	1
ENSG00000125944.20	chr1:22671717:G:A	-672619	0.11165	20	23	0.00103897	0.43045	0.126121	0.655677	0.0744821	0.166375	0.000947448	-0.650131	0.188882	2868	1	1
ENSG00000249087.7	chr1:24269208:G:A	900211	0.519417	76	99	2.42956e-05	-0.671475	0.149173	0.0363785	-0.776226	0.364278	0.00138772	0.767819	0.231203	2823	1	1
ENSG00000125945.15	chr1:24106812:G:A	736976	0.15534	29	32	0.000595738	0.886536	0.24724	0.0551148	0.669135	0.343437	0.00241838	-1.06348	0.338709	2824	1	1
ENSG00000271420.1	chr1:22891311:T:C	-487718	0.0825243	13	17	0.0318862	0.618228	0.282727	0.352714	0.318539	0.34063	7.75638e-05	-1.63305	0.390506	2838	0.220126	1
ENSG00000204219.11	chr1:24372962:C:T	948214	0.247573	45	51	0.0093905	0.59932	0.224781	0.834618	-0.0801144	0.38239	0.00288955	-0.899925	0.292148	2803	1	1
ENSG00000088280.19	chr1:22715978:G:A	-768590	0.383495	67	79	0.071201	0.323834	0.176944	0.341695	0.421489	0.440476	0.00135029	-1.00024	0.300397	2886	1	1
ENSG00000007968.7	chr1:22736721:C:T	-794512	0.402913	67	83	0.278158	0.0800904	0.0733166	0.429286	0.13207	0.166185	8.6557e-05	-0.47948	0.115509	2933	0.253872	1
ENSG00000117318.9	chr1:22706764:C:A	-852737	0.485437	73	100	0.227455	-0.181183	0.148888	0.144646	-0.571485	0.38769	0.00533704	0.636382	0.221769	2977	1	1
ENSG00000197880.8	chr1:24049173:G:A	467678	0.320388	53	66	0.0322369	-0.369038	0.169123	0.00882689	-1.06235	0.395072	0.000570715	0.926062	0.257322	3003	1	1
ENSG00000285802.1	chr1:22960706:G:A	-632915	0.165049	31	34	0.0211187	-0.532782	0.226196	0.29732	0.374748	0.357075	0.00265366	1.12307	0.361242	2963	1	1
ENSG00000142676.14	chr1:24441255:C:G	749513	0.213592	38	44	0.229681	-0.203981	0.168434	0.263456	-0.353769	0.313983	0.00641526	0.756027	0.269585	2995	1	1
ENSG00000011007.12	chr1:24207421:G:A	464266	0.15534	27	32	0.00821465	0.633077	0.233155	0.0445003	0.74348	0.3638	0.0033282	-1.07493	0.354454	2969	1	1
ENSG00000236810.6	chr1:24726582:T:C	948286	0.286408	55	59	0.00074131	-0.762802	0.216801	0.0384636	-0.907814	0.430862	0.000143023	1.48886	0.371451	2865	0.409761	1
ENSG00000057757.10	chr1:22829228:G:T	-949190	0.31068	51	64	0.0300936	-0.407843	0.184473	0.565887	0.220043	0.381573	0.00131332	0.848367	0.254108	2865	1	1
ENSG00000011009.11	chr1:24201011:T:C	409866	0.11165	21	23	0.0098508	-0.578647	0.218477	0.134172	-0.421309	0.278234	0.00110845	0.997713	0.29409	2847	1	1
ENSG00000117308.15	chr1:24055545:G:A	254764	0.597087	64	83	0.00104032	-0.485587	0.142293	0.0767038	-0.664371	0.370151	0.000418643	0.773086	0.209351	2889	1	1
ENSG00000117305.15	chr1:24530170:G:A	691550	0.509709	71	101	0.151715	-0.181422	0.12527	0.0222815	-0.763062	0.326946	0.000843264	0.644403	0.185258	2784	1	1
ENSG00000179163.11	chr1:23618220:G:A	-250074	0.0776699	16	16	0.000389619	-1.00953	0.271792	0.356598	0.266136	0.286913	0.00146196	1.33618	0.404384	2788	1	1
ENSG00000229106.1	chr1:24562482:G:C	659745	0.441748	66	91	0.0614382	-0.268717	0.14152	0.176963	-0.436417	0.32019	0.00140479	0.653028	0.19687	2899	1	1
ENSG00000188822.8	chr1:24347376:A:G	434014	0.558252	73	91	0.0111794	-0.430574	0.165514	0.0590583	-0.836866	0.43657	0.000117431	1.06335	0.261613	2892	0.339609	1
ENSG00000189266.13	chr1:24190390:G:A	233551	0.490291	75	101	0.128849	-0.245127	0.159631	0.505467	-0.24011	0.358839	0.000548396	0.808923	0.224015	2783	1	1
ENSG00000188529.15	chr1:23274086:C:T	-706841	0.247573	43	51	0.261411	0.191989	0.169663	0.619662	0.165023	0.331108	0.00118213	-0.964851	0.286124	2898	1	1
ENSG00000185436.12	chr1:24089233:T:G	-98726	0.378641	62	78	0.00393189	-0.534374	0.179577	0.0139123	-1.07016	0.424898	0.000138974	1.06188	0.264381	3208	0.445828	1
ENSG00000230023.2	chr1:23653790:T:C	-546450	0.0582524	11	12	0.00951466	1.05639	0.39693	0.0576996	0.687322	0.35658	0.00215938	-1.65077	0.519553	3180	1	1
ENSG00000158055.16	chr1:23408748:G:T	-910609	0.791262	39	43	0.165349	0.294694	0.210351	0.00103637	2.38391	0.698319	0.00158722	-1.1958	0.364824	3071	1	1
ENSG00000232298.2	chr1:23909442:C:T	-412459	0.121359	24	25	0.0295862	-0.587845	0.265041	0.295008	-0.377561	0.358024	0.00100544	1.39639	0.407904	3071	1	1
ENSG00000001461.17	chr1:25021086:C:T	605284	0.0776699	16	16	0.30028	-0.330875	0.317222	0.450483	-0.253272	0.333878	0.00173631	1.5615	0.480661	3131	1	1
ENSG00000001460.18	chr1:24638664:T:A	221730	0.0728155	15	15	0.0328933	0.665158	0.30602	0.620486	0.17843	0.358853	0.000985291	-2.07478	0.604947	3131	1	1
ENSG00000117602.12	chr1:24326457:C:A	-175894	0.092233	19	19	0.648257	0.16655	0.363625	0.624773	0.19022	0.387316	0.001709	-1.61377	0.495964	3111	1	1
ENSG00000286061.1	chr1:25100710:T:C	565310	0.684466	56	65	0.00313027	-0.688396	0.225452	0.0613797	-1.03011	0.542383	0.000525684	1.13605	0.313489	3107	1	1
ENSG00000184454.7	chr1:23619953:C:A	-936134	0.169903	31	35	0.0268279	0.644755	0.285491	0.0189444	1.00161	0.417581	0.000609523	-1.38709	0.387593	3080	1	1
ENSG00000133226.17	chr1:24096136:C:T	-535580	0.145631	29	30	0.00330084	0.478005	0.157474	0.0820106	0.344211	0.195265	0.000406156	-0.743037	0.20072	3193	1	1
ENSG00000169504.15	chr1:24045303:C:T	-700079	0.135922	26	28	0.23082	0.240635	0.199191	0.482932	0.176982	0.251003	0.00242893	-0.843837	0.268877	3136	1	1
ENSG00000229162.1	chr1:24547369:G:A	-413976	0.160194	31	33	0.200255	-0.283077	0.219066	0.12587	-0.571024	0.368916	0.000290762	1.56922	0.41279	3221	0.936543	1
ENSG00000020633.18	chr1:24695564:G:A	-269557	0.165049	33	34	0.0733833	-0.37447	0.206218	0.0705846	-0.519325	0.283128	0.00517632	0.846033	0.29373	3224	1	1
ENSG00000285823.1	chr1:24169232:G:A	-871904	0.57767	70	87	0.344887	0.194073	0.204169	0.0333775	0.974767	0.449737	0.000920866	-1.12634	0.32639	3134	1	1
ENSG00000117614.10	chr1:24640442:G:C	-592060	0.11165	21	23	0.0144475	0.466502	0.186292	0.34992	0.213617	0.227103	0.00015802	-1.04389	0.262316	3048	0.481644	1
ENSG00000284602.1	chr1:24688169:G:A	-544417	0.11165	19	23	0.000121999	0.816166	0.201337	0.00636218	0.755973	0.269282	0.000320534	-1.08427	0.287406	3045	0.976027	1
ENSG00000284657.1	chr1:24589290:C:G	-650204	0.398058	64	82	0.00135204	0.563741	0.169326	0.0355783	0.823269	0.384644	0.000411323	-0.924673	0.250042	3015	1	1
ENSG00000272432.1	chr1:25043558:CA:C	-204279	0.834951	29	34	0.0616585	-0.523247	0.275807	0.00616239	-1.94	0.688254	0.00121267	1.16182	0.345364	2981	1	1
ENSG00000261349.1	chr1:24749310:A:C	-517826	0.635922	57	75	0.00145321	-0.608365	0.184009	0.00108329	-1.71506	0.50446	0.000214427	0.961288	0.247056	2977	0.63835	1
ENSG00000224183.1	chr1:24858227:C:G	-436416	0.291262	49	60	0.0558431	0.370409	0.190697	0.118926	-0.595996	0.377849	0.0052658	-0.833593	0.290016	3038	1	1
ENSG00000259984.1	chr1:25102287:A:G	-235178	0.616505	67	79	0.00849519	-0.534024	0.197566	0.00562068	-1.29085	0.452718	0.000347086	0.998216	0.266269	3006	1	1
ENSG00000117616.18	chr1:24995685:C:T	-342528	0.160194	30	33	0.0297833	-0.328477	0.148285	0.181496	0.312203	0.231486	0.00120648	0.757722	0.225133	3009	1	1
ENSG00000183726.11	chr1:24583243:CAG:C	-755074	0.257282	47	53	0.0432524	0.398454	0.193791	0.026974	0.764212	0.33872	0.004977	-0.786196	0.271658	3009	1	1
ENSG00000238084.4	chr1:24697432:G:C	-701289	0.160194	32	33	0.0672574	-0.475021	0.255819	0.666326	0.155318	0.358781	0.00369067	1.10555	0.368833	3109	1	1
ENSG00000188672.19	chr1:25173273:G:A	-256919	0.359223	59	74	0.0193412	0.500673	0.209452	0.00488078	1.28404	0.442639	0.000407833	-1.16325	0.314337	3075	1	1
ENSG00000204178.11	chr1:24901186:G:A	-529672	0.174757	29	36	0.00494763	-0.476964	0.16469	0.602599	-0.128739	0.24621	1.59251e-05	1.03522	0.224329	3067	0.0488424	1
ENSG00000157978.12	chr1:25704702:A:C	161096	0.203883	37	42	0.778487	0.0502809	0.178108	0.431291	0.222718	0.281475	0.000262648	-1.19225	0.31117	3043	0.799238	1
ENSG00000117643.14	chr1:26204765:C:A	587297	0.271845	48	56	0.000658699	-0.688796	0.19376	0.422525	-0.284205	0.352409	0.000135359	1.00517	0.249794	2926	0.39606	1
ENSG00000162430.17	chr1:24937671:G:A	-862505	0.660194	57	70	8.94466e-05	-0.588308	0.142042	0.0974317	-0.601378	0.358304	0.000658233	0.673217	0.189366	2818	1	1
ENSG00000117640.18	chr1:26367769:T:C	549129	0.276699	52	57	0.00505902	-0.528574	0.183003	0.00938399	-0.935841	0.350964	5.01411e-05	1.2494	0.29033	2809	0.140846	1
ENSG00000228172.5	chr1:25185272:G:A	-635525	0.325243	50	67	0.00477073	-0.526867	0.181126	0.29567	-0.400045	0.379869	0.00355332	0.822305	0.273156	2808	1	1
ENSG00000127423.11	chr1:26197091:A:G	337633	0.131068	26	27	0.145615	0.290215	0.197361	0.0346503	0.6307	0.293134	0.00511818	-0.926493	0.321222	2782	1	1
ENSG00000236528.1	chr1:25912787:T:C	53174	0.563107	66	90	0.123664	-0.270796	0.173914	0.0570085	-0.95846	0.495835	0.00148634	0.848472	0.257197	2781	1	1
ENSG00000182749.5	chr1:25545665:A:C	-325588	0.0873786	17	18	0.328886	-0.237889	0.242062	0.362202	0.276621	0.301734	1.27875e-05	2.18166	0.46685	2792	0.0357028	1
ENSG00000117632.23	chr1:26391473:C:G	484482	0.592233	65	84	0.013806	-0.196619	0.0779755	0.0154325	-0.422301	0.17037	1.77552e-05	0.508214	0.110826	2674	0.0474775	1
ENSG00000158006.14	chr1:25118369:T:C	-879748	0.703883	55	61	0.0736887	-0.319436	0.176102	0.00193026	-1.58488	0.493101	0.000156818	1.11908	0.281054	2532	0.397063	1
ENSG00000158022.6	chr1:26085708:T:G	17272	0.203883	38	42	1.55186e-07	0.751218	0.12977	0.0678825	-0.368998	0.199185	0.00102383	0.612731	0.179286	2411	1	1
ENSG00000175087.10	chr1:26585984:C:T	474819	0.106796	22	22	0.0993584	0.508402	0.30468	0.209262	0.388579	0.306819	0.00261383	-1.1815	0.379422	2297	1	1
ENSG00000142684.9	chr1:26344593:G:T	174685	0.145631	26	30	0.841815	0.0384207	0.191849	0.121437	-0.536661	0.342582	0.000644542	1.14197	0.320637	2187	1	1
ENSG00000142675.18	chr1:25576956:T:C	-600528	0.669903	54	68	0.0152707	0.432919	0.174367	0.139834	0.854462	0.572609	0.00196635	-0.926959	0.288948	2190	1	1
ENSG00000130695.15	chr1:26375410:G:C	141210	0.878641	22	25	0.423157	0.139385	0.173072	0.00238665	1.49549	0.475636	0.000796114	-0.794111	0.227128	2201	1	1
ENSG00000142669.15	chr1:26529657:C:T	249571	0.0825243	16	17	0.0143302	-0.834502	0.332832	0.384028	-0.252044	0.287844	0.000451379	1.44358	0.393338	2215	0.999804	1
ENSG00000169442.9	chr1:25870572:C:T	-447386	0.640777	58	74	0.0146189	0.310208	0.124102	0.00421045	0.936618	0.317264	0.00198925	-0.543665	0.16967	2228	1	1
ENSG00000158062.20	chr1:26218151:C:T	-100212	0.684466	57	65	0.409535	-0.145215	0.175094	0.00757278	1.24091	0.452092	0.0017704	-0.818074	0.252311	2229	1	1
ENSG00000176092.15	chr1:26756602:A:C	396522	0.0631068	13	13	0.00153435	1.35449	0.411864	0.371071	0.374286	0.415934	0.000625763	-2.36376	0.661996	2203	1	1
ENSG00000117682.17	chr1:25441483:C:A	-990799	0.15534	29	32	0.00195719	-0.870678	0.271275	0.00333929	-1.16487	0.384252	0.00229302	1.13748	0.360253	2204	1	1
ENSG00000223583.1	chr1:26888588:T:C	433401	0.0631068	13	13	0.878913	0.0534275	0.349501	0.165546	0.533648	0.381095	0.00266246	-1.92297	0.618757	2227	1	1
ENSG00000225891.2	chr1:26553301:T:C	85287	0.669903	57	68	0.000108926	-0.693568	0.169742	0.000190603	-1.69762	0.432485	3.38843e-06	1.17951	0.234978	2216	0.00750875	1
ENSG00000198830.11	chr1:26952062:G:A	479622	0.165049	30	34	0.0599721	-0.214157	0.112131	0.4079	-0.142675	0.17143	0.000286239	0.604237	0.158754	2217	0.634592	1
ENSG00000117676.14	chr1:27067180:A:G	537419	0.334951	60	69	0.00892683	-0.467478	0.174116	0.0167916	-0.821428	0.335832	0.000175719	1.01447	0.256902	2214	0.389042	1
ENSG00000117713.20	chr1:26370891:G:A	-322345	0.145631	29	30	0.102882	0.230799	0.139778	0.0533532	0.369752	0.18836	2.221e-05	-0.919542	0.203189	2058	0.0457082	1
ENSG00000260063.1	chr1:27357905:G:A	663774	0.203883	35	42	0.116392	0.278511	0.175335	0.0107303	0.749985	0.286608	0.000830768	-0.81118	0.232893	2061	1	1
ENSG00000060642.11	chr1:25844600:CT:C	-942454	0.213592	36	44	0.107974	-0.374933	0.230473	0.3588	-0.38268	0.41446	0.0157291	0.791422	0.320238	2042	1	1
ENSG00000204160.12	chr1:26183845:C:T	-642843	0.0728155	15	15	0.643881	-0.153019	0.329671	0.412532	-0.302601	0.367218	0.00230822	1.59466	0.505395	2004	1	1
ENSG00000175793.12	chr1:27095369:A:G	232220	0.286408	51	59	0.0198108	-0.466235	0.195825	0.0935823	-0.676479	0.398309	0.000419807	1.09576	0.296799	1998	0.838774	1
ENSG00000142751.15	chr1:26583274:C:T	-307009	0.480583	76	99	0.00641648	0.515117	0.183686	0.0224654	0.979405	0.420237	0.00254303	-0.766414	0.245401	2033	1	1
ENSG00000090273.14	chr1:26021558:G:A	-878680	0.213592	39	44	0.0044352	-0.318349	0.108497	0.0680204	-0.37764	0.203954	5.1135e-05	0.741616	0.172551	2030	0.103804	1
ENSG00000198746.13	chr1:27631333:C:T	730866	0.0631068	13	13	0.0570186	0.706436	0.365472	0.176982	0.434759	0.318988	0.00298924	-1.48425	0.483633	2030	1	1
ENSG00000175707.9	chr1:27329282:A:C	368814	0.121359	24	25	0.0118865	0.691969	0.268374	0.29295	0.388128	0.366467	0.000238585	-1.68425	0.436364	2047	0.488384	1
ENSG00000253368.4	chr1:26603086:T:C	-390606	0.0776699	14	16	0.572537	0.146643	0.258717	0.464873	0.24348	0.331446	0.0110026	-1.22733	0.470711	2081	1	1
ENSG00000090020.11	chr1:27081960:T:C	-85021	0.936893	12	13	0.0540492	0.614879	0.314167	0.00687095	3.12348	1.12361	0.0104685	-1.37533	0.523742	1962	1	1
ENSG00000225159.1	chr1:27670779:A:T	463849	0.145631	26	30	0.450403	-0.218386	0.287838	0.109486	-0.633144	0.390892	0.00193938	1.24404	0.387242	1919	1	1
ENSG00000142784.16	chr1:27859995:A:C	625363	0.145631	28	30	0.121815	-0.335452	0.214359	0.0118648	-0.779344	0.30218	0.00202349	0.991003	0.309818	1838	1	1
ENSG00000243659.1	chr1:26389645:C:T	-921595	0.359223	58	74	0.0206492	-0.433031	0.183148	0.263578	-0.408634	0.362771	0.00379861	0.809809	0.271059	1759	1	1
ENSG00000186501.14	chr1:26396299:T:C	-925846	0.0825243	16	17	0.0257643	-0.759167	0.333701	0.899413	0.0439488	0.346513	0.00152601	1.48544	0.451441	1746	1	1
ENSG00000241547.1	chr1:28100360:A:G	775031	0.150485	30	31	0.0353692	-0.489732	0.228542	0.646396	-0.143647	0.311847	0.00252766	1.04051	0.332949	1750	1	1
ENSG00000142765.18	chr1:27090050:A:G	-251970	0.320388	54	66	0.125936	0.177538	0.114721	0.544995	0.153521	0.252482	0.000338545	-0.677402	0.180336	1766	0.59787	1
ENSG00000142733.17	chr1:28307609:A:G	940648	0.194175	37	40	0.175904	0.25419	0.186033	0.401619	0.297773	0.353012	0.0018485	-1.02803	0.318447	1694	1	1
ENSG00000181773.7	chr1:26400003:C:G	-992619	0.126214	25	26	0.00276159	-0.799444	0.258255	0.909386	-0.0386713	0.338635	0.0020597	1.37568	0.430865	1645	1	1
ENSG00000158195.11	chr1:26903051:CA:C	-587116	0.0679612	14	14	0.0291773	-0.570624	0.256607	0.339819	0.270235	0.281307	0.0173213	1.11069	0.456358	1646	1	1
ENSG00000126705.15	chr1:28199447:C:T	595016	0.0776699	16	16	0.08419	0.503043	0.287436	0.432125	0.225216	0.28515	0.00137327	-1.40856	0.423713	1604	1	1
ENSG00000000938.13	chr1:27387243:T:C	-247942	0.0679612	12	14	0.153468	-0.396519	0.274981	0.0262644	-0.659158	0.290747	0.000333682	1.53457	0.40806	1604	0.535226	1
ENSG00000235912.1	chr1:27123409:G:A	-526010	0.165049	32	34	0.0239807	-0.569322	0.247078	0.285875	-0.450644	0.419252	0.00561938	1.26264	0.442813	1603	1	1
ENSG00000126709.15	chr1:27090448:T:C	-581750	0.364078	59	75	0.00907031	0.365669	0.136494	0.0568267	0.637399	0.329495	0.000450387	-0.795862	0.216813	1623	0.730979	1
ENSG00000287244.1	chr1:28090740:G:A	364984	0.0825243	16	17	0.00152458	0.978904	0.297473	0.433442	0.262816	0.333714	0.00163032	-1.49359	0.456885	1661	1	1
ENSG00000009780.15	chr1:27083685:C:G	-642294	0.0970874	20	20	0.100015	0.540676	0.324662	0.796205	-0.0995754	0.384191	0.00390172	-1.53045	0.513851	1661	1	1
ENSG00000231344.1	chr1:28033640:GTAT:G	294549	0.34466	59	71	0.0192929	0.510011	0.21327	0.00044804	1.66405	0.453133	0.000640532	-1.06716	0.299471	1670	1	1
ENSG00000117758.14	chr1:28587325:T:A	814106	0.135922	22	28	0.201187	0.210149	0.162969	0.657504	0.113412	0.254781	0.0188863	-0.556134	0.231742	1681	1	1
ENSG00000269971.1	chr1:26978077:A:G	-795781	0.718447	45	58	0.01976	0.428455	0.17988	0.0801617	0.898757	0.506696	0.00220423	-0.900838	0.284131	1682	1	1
ENSG00000270031.1	chr1:27865875:T:G	45892	0.223301	40	46	0.00950741	0.648214	0.243536	0.58003	0.193554	0.348271	0.000232313	-1.23848	0.320224	1728	0.401436	1
ENSG00000117751.18	chr1:28097877:C:A	267095	0.0679612	14	14	0.00088597	0.837405	0.241815	0.37303	0.188435	0.210268	0.00024793	-1.20969	0.31433	1741	0.431646	1
ENSG00000130775.16	chr1:27950517:A:G	77974	0.533981	72	96	0.160063	-0.244432	0.172265	0.071737	-0.820403	0.449139	0.00065631	0.897982	0.252525	1782	1	1
ENSG00000117748.10	chr1:28134234:A:G	219488	0.330097	54	68	0.000616068	0.71107	0.198876	0.00153464	1.13474	0.34505	0.000647882	-0.870026	0.24439	1846	1	1
ENSG00000130768.15	chr1:28625286:C:T	690286	0.0679612	14	14	0.00523037	0.870771	0.302701	0.218983	0.357824	0.288658	2.38193e-05	-1.99358	0.442362	1848	0.044018	1
ENSG00000158156.8	chr1:28676730:A:T	716757	0.0970874	20	20	0.00892056	-0.79502	0.296083	0.661889	-0.138736	0.315992	0.00190925	1.34521	0.418065	1875	1	1
ENSG00000238231.2	chr1:28526828:G:C	536304	0.427184	69	88	0.0018893	0.43617	0.135409	0.255446	0.307406	0.268246	0.000100426	-0.715333	0.174087	1884	0.189203	1
ENSG00000240750.3	chr1:28003218:T:C	-28962	0.247573	42	51	0.435573	0.103617	0.132183	0.026051	0.49386	0.217515	0.00011075	-0.689259	0.168883	1893	0.209649	1
ENSG00000158161.16	chr1:28788364:T:C	699727	0.364078	60	75	0.00023417	-0.351092	0.0908338	0.898029	0.0233426	0.181531	0.00184837	0.388337	0.120292	1892	1	1
ENSG00000228589.3	chr1:28923014:C:G	826592	0.0970874	19	20	0.0707868	0.365965	0.199665	0.0618438	0.490468	0.258718	0.00121806	-1.04297	0.310166	1892	1	1
ENSG00000169403.12	chr1:28323634:TA:T	129698	0.0776699	15	16	0.000572804	-0.908756	0.252591	0.529356	0.13248	0.209644	6.56546e-05	1.22983	0.290841	1918	0.125926	1
ENSG00000126698.11	chr1:28561855:G:A	328826	0.34466	60	71	1.06146e-05	0.440547	0.093288	0.00125657	0.623413	0.185943	2.38374e-05	-0.627584	0.139263	1939	0.0462208	1
ENSG00000130770.18	chr1:27513279:C:T	-722830	0.184466	32	38	0.0831572	-0.236299	0.134561	0.311832	0.280108	0.275087	0.0100751	0.663416	0.251274	1945	1	1
ENSG00000270605.1	chr1:27875476:C:T	-365977	0.0825243	16	17	0.121848	-0.434279	0.277537	0.859219	0.0631337	0.354725	0.00284904	1.41053	0.457206	1942	1	1
ENSG00000271398.1	chr1:27875476:C:T	-371668	0.0825243	16	17	0.0809237	-0.539893	0.30516	0.996141	0.00189264	0.390031	0.00190302	1.61811	0.502712	1953	1	1
ENSG00000130766.5	chr1:27964810:C:T	-294708	0.0825243	16	17	0.317656	0.29565	0.29389	0.109345	0.573778	0.354098	0.00467038	-1.58127	0.542228	1964	1	1
ENSG00000130772.14	chr1:29123772:CGAGG:C	794770	0.796117	40	42	0.0266787	-0.357627	0.158193	0.00401584	-1.35902	0.457817	0.00584027	0.682111	0.240368	2015	1	1
ENSG00000204138.13	chr1:27658285:C:T	-711297	0.150485	29	31	0.330744	0.247308	0.252621	0.0315803	0.704653	0.321656	0.000555949	-1.23059	0.34118	2041	1	1
ENSG00000180198.16	chr1:29346600:A:G	840657	0.427184	66	88	0.00263494	0.403843	0.1298	0.0219889	0.572148	0.244589	0.00181147	-0.478688	0.147978	2304	1	1
ENSG00000242125.3	chr1:29371481:A:T	865501	0.0631068	10	13	0.104355	-0.554833	0.337483	0.0668024	-0.619506	0.333063	0.0033503	1.35085	0.445767	2304	1	1
ENSG00000274266.1	chr1:27880077:T:C	-627289	0.305825	53	63	0.0269122	-0.374918	0.166105	0.0282463	-0.861239	0.384969	0.000997791	0.916991	0.267678	2306	1	1
ENSG00000200087.1	chr1:29503391:C:T	994832	0.208738	40	43	0.00650742	-0.626762	0.223898	0.0207512	-0.818972	0.346667	0.00144936	1.06007	0.32055	2304	1	1
ENSG00000279443.1	chr1:27950561:C:T	-593899	0.213592	37	44	0.0170715	0.578446	0.237117	0.0927703	0.610018	0.358271	0.00388514	-0.92047	0.308899	2322	1	1
ENSG00000180098.9	chr1:28199447:C:T	-353638	0.0776699	16	16	0.0571677	-0.565905	0.292949	0.669322	-0.124608	0.290619	0.000125845	1.74673	0.431839	2352	0.295987	1
ENSG00000278274.1	chr1:29348559:G:A	768666	0.145631	28	30	0.00967897	-0.711261	0.267888	0.762061	-0.120286	0.395834	0.0025557	1.1657	0.373449	2419	1	1
ENSG00000273544.1	chr1:27874398:T:C	-706114	0.466019	76	96	0.0538885	0.373516	0.190714	0.105709	0.791078	0.483092	0.000294621	-1.12863	0.297195	2419	0.712689	1
ENSG00000280498.1	chr1:28911769:A:G	330715	0.412621	64	85	0.0463601	0.383746	0.189445	0.0277065	0.983751	0.43817	0.00429805	-0.790613	0.268454	2420	1	1
ENSG00000274582.1	chr1:28911769:A:G	330713	0.412621	64	85	0.0409398	0.391838	0.188381	0.0588083	0.836063	0.43571	0.00368025	-0.800414	0.266947	2420	1	1
ENSG00000197989.14	chr1:29557223:C:T	974237	0.092233	17	19	0.00233659	-0.684312	0.217157	0.841288	-0.0587067	0.292158	0.00162876	1.15106	0.352074	2423	1	1
ENSG00000188060.7	chr1:28830182:C:T	237982	0.0631068	12	13	0.0594568	-0.657744	0.343678	0.760953	0.109077	0.357232	0.000616608	2.15023	0.601432	2438	1	1
ENSG00000120656.11	chr1:29461184:G:C	818099	0.334951	58	69	0.160601	-0.211528	0.149271	0.121945	-0.52978	0.338658	0.000180465	0.891799	0.22628	2446	0.441418	1
ENSG00000229388.1	chr1:29439829:A:C	796601	0.092233	17	19	0.0173108	-1.00925	0.414639	0.192968	0.479648	0.365126	0.00252913	1.47346	0.471519	2446	1	1
ENSG00000274978.1	chr1:28676730:A:T	28130	0.0970874	20	20	0.00335974	0.923429	0.304818	0.0843661	0.569003	0.325313	0.00147022	-1.42136	0.430398	2450	1	1
ENSG00000270103.3	chr1:28676730:A:T	28130	0.0970874	20	20	0.00452641	0.930823	0.317999	0.117688	0.537154	0.339381	0.00201169	-1.43709	0.44901	2450	1	1
ENSG00000162419.12	chr1:28138304:AT:A	-530428	0.305825	53	63	0.0146676	-0.39052	0.156312	0.671351	-0.117524	0.2759	0.000327759	0.775442	0.205908	2486	0.814808	1
ENSG00000198492.16	chr1:27982165:C:A	-754456	0.213592	37	44	0.0529629	0.251537	0.127923	0.679713	0.0784053	0.18917	0.00154893	-0.511941	0.155812	2543	1	1
ENSG00000233427.1	chr1:27955695:C:T	-921641	0.228155	41	47	0.000533131	0.736873	0.203578	0.0368842	0.742266	0.349308	0.000485549	-1.03703	0.284274	2711	1	1
ENSG00000159023.21	chr1:29563094:A:T	676003	0.26699	49	55	0.0411375	-0.320228	0.154109	0.530649	-0.160973	0.255538	0.00137713	0.687237	0.206785	2719	1	1
ENSG00000277916.1	chr1:29395498:C:T	224045	0.276699	47	57	0.0214507	-0.355253	0.151225	0.304261	-0.335666	0.324495	0.0013581	0.717434	0.215582	3025	1	1
ENSG00000116350.17	chr1:28306667:G:A	-875233	0.121359	23	25	0.0332568	0.440481	0.203085	0.131685	0.417581	0.273983	0.000207356	-1.18663	0.304206	3041	0.630569	1
ENSG00000116353.16	chr1:28850697:T:C	-380245	0.713592	50	59	0.0163285	-0.417311	0.169856	0.00133797	-1.5517	0.465603	4.6494e-05	1.08536	0.250995	3164	0.147107	1
ENSG00000060656.20	chr1:29847196:G:A	610680	0.548544	71	93	0.0351834	-0.383531	0.178795	0.00024568	-1.98006	0.514149	7.12569e-05	1.15696	0.275099	3159	0.225101	1
ENSG00000186056.10	chr1:30448897:G:A	-269607	0.305825	52	63	0.337686	0.147087	0.152435	0.0178437	0.779971	0.322014	0.000406621	-0.825643	0.223055	3986	1	1
ENSG00000162510.6	chr1:29813972:C:T	-909613	0.092233	18	19	0.182707	0.34025	0.25299	0.102544	0.559739	0.338653	0.000822595	-1.65447	0.474585	4000	1	1
ENSG00000287510.1	chr1:30785580:CG:C	53887	0.092233	17	19	0.00492221	-1.00265	0.345988	0.113514	-0.600432	0.374965	0.00050444	1.62308	0.446339	4025	1	1
ENSG00000162511.8	chr1:31546545:C:T	788771	0.145631	30	30	0.0429627	0.324996	0.157839	0.000525209	0.77274	0.213218	0.00151679	-0.757333	0.230025	3969	1	1
ENSG00000162512.16	chr1:31151182:G:C	242424	0.737864	41	54	0.0105217	-0.513044	0.195514	0.00496593	-1.59378	0.550558	0.000834237	0.994741	0.2857	3724	1	1
ENSG00000134644.15	chr1:30473394:A:T	-592597	0.626214	62	77	0.0722711	-0.246031	0.134951	0.0190391	-0.902471	0.37656	0.00577259	0.586247	0.206286	3512	1	1
ENSG00000229447.2	chr1:30746442:T:C	-517239	0.0825243	16	17	9.26569e-06	-1.57074	0.330107	0.446926	-0.265418	0.347146	9.31868e-05	1.72334	0.417253	3177	0.296055	1
ENSG00000060688.13	chr1:30790578:T:C	-506210	0.699029	51	62	0.0132991	0.282165	0.111271	0.00202283	0.949144	0.296722	0.00147316	-0.531833	0.161074	3077	1	1
ENSG00000121766.15	chr1:31484729:G:C	187747	0.0776699	14	16	0.00212567	0.772338	0.242685	0.0291051	0.646776	0.290718	0.000798893	-1.32321	0.378575	3078	1	1
ENSG00000168528.12	chr1:30515366:G:T	-894199	0.364078	61	75	0.0408234	0.367359	0.176508	0.0176564	0.806487	0.332393	0.00580538	-0.70763	0.249174	2796	1	1
ENSG00000121764.11	chr1:31218451:G:C	-399235	0.0873786	17	18	0.924161	-0.0287877	0.301396	0.201717	0.436965	0.339267	0.00222463	-1.52101	0.480198	2375	1	1
ENSG00000162517.13	chr1:30786659:A:G	-858237	0.898058	19	21	0.0626056	0.426178	0.225476	0.00525513	1.71376	0.596089	0.00119896	-0.98765	0.293276	2418	1	1
ENSG00000121753.12	chr1:31235010:C:T	-529883	0.160194	29	33	0.0308324	0.428997	0.194933	0.1859	0.377318	0.282626	0.00715437	-0.741826	0.26826	2243	1	1
ENSG00000269967.1	chr1:31510008:C:T	-411833	0.150485	29	31	0.0578481	0.391926	0.203454	0.569877	0.173558	0.304088	0.0195059	-0.744604	0.311937	2056	1	1
ENSG00000184007.21	chr1:31397131:G:C	-547725	0.257282	46	53	0.0910873	-0.278522	0.162718	0.322375	-0.302387	0.303552	0.000877228	1.04833	0.302452	2054	1	1
ENSG00000121774.18	chr1:32088074:T:C	74206	0.11165	21	23	0.00939093	0.292049	0.109537	0.00784646	-0.419988	0.153732	0.00592493	-0.546717	0.193003	2109	1	1
ENSG00000121775.18	chr1:31871183:A:G	-200848	0.135922	24	28	0.0157151	-0.518557	0.209797	0.725513	-0.107018	0.303669	0.00272748	0.982898	0.317092	2057	1	1
ENSG00000025800.14	chr1:31510008:C:T	-598048	0.150485	29	31	0.0268324	-0.41693	0.184618	0.771039	0.080593	0.275936	0.00674912	0.788675	0.283058	1982	1	1
ENSG00000250135.1	chr1:32838995:G:A	668262	0.839806	29	33	0.857912	-0.0310839	0.173025	0.0523179	-1.11436	0.565144	0.00343936	0.924337	0.305921	1896	1	1
ENSG00000084652.16	chr1:31572960:T:G	-606715	0.0582524	11	12	3.53046e-05	0.841085	0.191165	0.631173	0.10306	0.213794	0.00100469	-1.14742	0.335155	1912	1	1
ENSG00000160050.14	chr1:33132187:A:G	931801	0.184466	36	38	0.441624	-0.125371	0.162071	0.0227432	-0.612463	0.263352	0.00300856	0.728823	0.23765	1911	1	1
ENSG00000160051.11	chr1:32789475:A:T	583814	0.0970874	19	20	0.182639	0.317543	0.23607	0.385973	0.25761	0.295413	0.00306251	-1.29798	0.424065	1891	1	1
ENSG00000224066.1	chr1:31425792:C:T	-781022	0.0825243	16	17	0.00239896	-0.927374	0.295108	0.81408	0.0674724	0.285906	0.00055324	1.35009	0.374159	1889	1	1
ENSG00000084623.11	chr1:32785083:A:T	563155	0.330097	56	68	0.00153158	0.271966	0.0826831	0.0664735	0.369572	0.198446	9.68549e-05	-0.575352	0.139672	1895	0.18354	1
ENSG00000160055.19	chr1:32871796:G:A	649437	0.558252	72	91	0.0144756	0.350473	0.139999	0.00109338	1.18622	0.34921	0.00186154	-0.674056	0.208948	1895	1	1
ENSG00000220785.7	chr1:32915741:G:T	674121	0.0873786	15	18	0.21999	-0.313933	0.25381	0.126651	-0.535721	0.346833	0.000549071	1.67725	0.464529	1841	1	1
ENSG00000183615.6	chr1:31874251:A:G	-372971	0.106796	20	22	2.54414e-05	1.13285	0.252369	0.762247	-0.100163	0.329879	0.000753739	-1.33092	0.378823	1838	1	1
ENSG00000182866.17	chr1:31972174:G:A	-279065	0.0825243	17	17	0.237652	0.371522	0.312105	0.591236	0.175611	0.325591	0.00418849	-1.36263	0.461288	1833	1	1
ENSG00000116478.12	chr1:31572960:T:G	-719123	0.0582524	11	12	0.000908409	0.827678	0.239547	0.0245681	0.614676	0.267904	4.70293e-06	-2.07267	0.41998	1854	0.00871923	1
ENSG00000175130.7	chr1:32760082:G:C	423849	0.0825243	17	17	0.104973	0.348868	0.212587	0.212093	0.286211	0.227411	0.00332794	-0.989754	0.326364	1867	1	1
ENSG00000233775.1	chr1:31599784:G:A	-750879	0.412621	63	85	0.157654	0.227473	0.159377	2.1262e-05	1.70461	0.375689	4.33434e-05	-0.942953	0.217093	1857	0.0804886	1
ENSG00000162526.7	chr1:31546625:C:T	-804896	0.553398	70	92	0.00205392	-0.637141	0.199496	0.0529407	-0.855359	0.434964	0.00140667	0.820468	0.24738	1862	1	1
ENSG00000225828.1	chr1:32278265:G:A	-86013	0.524272	73	98	0.00252078	0.434209	0.138901	0.0949502	0.538303	0.318296	0.00054733	-0.657679	0.182101	1884	1	1
ENSG00000160058.18	chr1:31762403:G:A	-632045	0.237864	41	49	0.00702308	0.484889	0.174925	0.00426545	0.920148	0.312159	0.000503374	-0.905453	0.248951	1891	0.951881	1
ENSG00000160062.15	chr1:32602794:G:A	63367	0.106796	21	22	0.00314086	0.995307	0.326088	0.499392	0.216972	0.319668	0.000452749	-1.58076	0.430825	1891	0.856149	1
ENSG00000176261.15	chr1:33593311:T:C	942408	0.0728155	15	15	0.0156677	0.732093	0.296049	0.283948	0.317383	0.294086	0.00528681	-1.31134	0.456453	1941	1	1
ENSG00000162521.19	chr1:33569961:T:G	918819	0.524272	72	98	0.331916	-0.110123	0.112764	0.539356	-0.163087	0.264487	0.00406607	0.496612	0.167537	1941	1	1
ENSG00000162522.11	chr1:32883259:C:T	141429	0.436893	71	90	0.0824475	0.33429	0.189914	0.207951	0.590402	0.464822	0.00251109	-0.870122	0.278233	1928	1	1
ENSG00000116497.18	chr1:32167859:A:C	-648908	0.0873786	17	18	0.0275321	0.493321	0.219474	0.58264	0.152194	0.275751	0.000268964	-1.56412	0.408974	1987	0.534431	1
ENSG00000134684.10	chr1:32263402:AAAAT:A	-554751	0.223301	41	46	0.047109	-0.382187	0.189337	0.855335	-0.0583576	0.31899	0.003208	0.837773	0.27512	1998	1	1
ENSG00000121905.10	chr1:33558149:T:C	672155	0.781553	41	45	0.061789	0.40799	0.215165	0.122872	0.939552	0.602117	0.00345818	-0.970219	0.321304	2061	1	1
ENSG00000121900.19	chr1:33579832:C:T	678394	0.174757	31	36	0.004273	0.680394	0.230871	0.440627	0.320064	0.41285	0.00222645	-1.11647	0.35251	2096	1	1
ENSG00000116514.16	chr1:33251820:C:T	287135	0.0728155	13	15	0.00765517	0.891008	0.32508	0.667666	-0.143873	0.333771	0.00105334	-1.63091	0.47846	2120	1	1
ENSG00000004455.17	chr1:33687846:T:C	606850	0.660194	57	70	0.00560402	-0.357403	0.1253	0.00870383	-0.809422	0.300438	3.36818e-05	0.788343	0.178656	2340	0.0788153	1
ENSG00000142920.17	chr1:33852604:C:G	771500	0.131068	25	27	0.0174879	-0.554495	0.228181	0.168862	-0.418034	0.300902	0.00200236	1.02898	0.321346	2342	1	1
ENSG00000278997.1	chr1:32911081:T:A	-232149	0.23301	42	48	0.000573829	0.731155	0.203258	0.0241856	0.873643	0.379718	0.00178322	-0.994259	0.306873	2418	1	1
ENSG00000279179.1	chr1:33807643:T:C	644792	0.23301	39	48	0.0417928	0.415075	0.200416	0.192376	0.447638	0.3403	0.000308067	-1.01723	0.268798	2439	0.751376	1
ENSG00000116525.14	chr1:33920139:A:T	738080	0.0970874	19	20	0.127404	-0.354605	0.230038	0.192644	-0.358976	0.273065	0.001705	1.13589	0.349016	2433	1	1
ENSG00000160094.15	chr1:34212764:C:T	956272	0.470874	73	97	0.0231096	-0.415693	0.17924	0.022956	-1.12269	0.483524	0.0010617	0.862618	0.253252	2509	1	1
ENSG00000270115.1	chr1:33218500:C:T	-42712	0.650485	55	72	0.11479	-0.295481	0.185188	0.00488939	-1.59437	0.549732	0.00143464	0.903105	0.272816	2518	1	1
ENSG00000222112.1	chr1:32876829:C:T	-460035	0.0825243	17	17	0.137701	-0.461907	0.30785	0.238819	-0.429643	0.361837	0.000904652	1.81478	0.525038	2624	1	1
ENSG00000134686.18	chr1:34223693:C:T	792641	0.441748	73	91	0.000260415	-0.589844	0.153845	0.016098	-0.821765	0.33373	1.23102e-05	0.919842	0.196412	2851	0.0350965	1
ENSG00000121903.14	chr1:33909598:A:C	436953	0.262136	47	54	0.00646543	0.547139	0.195293	0.828171	0.0744227	0.341692	0.00525842	-0.777353	0.270403	2925	1	1
ENSG00000187513.9	chr1:33862701:C:T	-930298	0.339806	54	70	0.0217253	0.393662	0.16794	0.023117	0.791529	0.341313	0.000422579	-0.8782	0.237998	2707	1	1
ENSG00000163866.9	chr1:34908287:A:G	48532	0.932039	13	14	0.00489192	-0.920597	0.317438	0.000520006	-3.09162	0.852343	0.00023194	1.71033	0.442171	2614	0.606291	1
ENSG00000116544.12	chr1:34045854:G:A	-883796	0.757282	40	50	7.15518e-05	0.756275	0.179873	0.00342387	1.55647	0.514872	7.58347e-05	-1.0686	0.255146	2473	0.187539	1
ENSG00000241014.2	chr1:34651695:G:A	-327011	0.15534	29	32	5.03636e-05	-0.977416	0.227193	0.167013	-0.353189	0.25311	0.00170811	0.856207	0.263127	2476	1	1
ENSG00000243749.1	chr1:34772983:C:T	-212370	0.092233	17	19	0.278972	-0.281463	0.258098	0.38515	0.279356	0.319793	0.00401358	1.10502	0.372228	2451	1	1
ENSG00000163867.17	chr1:34803928:G:A	-228017	0.0631068	11	13	4.20631e-05	0.892641	0.205121	0.0496353	-0.438416	0.219717	0.00104474	-1.03155	0.302396	2337	1	1
ENSG00000197056.11	chr1:34802767:C:T	-229405	0.558252	70	91	0.129809	0.216316	0.141228	0.159204	0.594437	0.418062	0.00274823	-0.778111	0.251231	2337	1	1
ENSG00000284640.1	chr1:34438221:C:A	-708214	0.26699	46	55	0.00238879	0.68291	0.217217	0.126942	0.693753	0.449495	0.00191389	-1.11101	0.345366	2259	1	1
ENSG00000116560.11	chr1:34418288:C:T	-774857	0.0825243	16	17	0.000842682	0.747457	0.214871	0.349027	-0.218058	0.231393	0.000660725	-1.01143	0.284594	2193	1	1
ENSG00000146463.12	chr1:34591561:G:A	-677148	0.0728155	12	15	0.0940261	-0.399103	0.235315	0.0511033	-0.606631	0.306016	0.00508146	1.03023	0.356876	2110	1	1
ENSG00000229994.1	chr1:34844728:G:A	-505994	0.0631068	12	13	0.11935	-0.503069	0.319308	0.9168	0.0367634	0.350737	0.00117833	2.07384	0.614805	2042	1	1
ENSG00000020129.16	chr1:35702578:C:A	145105	0.092233	18	19	0.146174	0.403423	0.274735	0.00683347	0.917845	0.329945	0.000347895	-1.66866	0.445188	2049	0.712836	1
ENSG00000142687.18	chr1:36376443:C:T	818493	0.150485	27	31	3.96264e-05	0.694724	0.159042	0.0200676	0.533423	0.224527	0.000863482	-0.768176	0.221311	2050	1	1
ENSG00000116819.8	chr1:34692115:T:A	-881199	0.101942	19	21	0.00380514	-0.69066	0.231224	0.892763	0.038196	0.282374	0.000175033	1.24929	0.316278	2046	0.358118	1
ENSG00000239636.1	chr1:34629902:G:A	-947827	0.165049	32	34	0.531676	-0.0974459	0.155079	0.276052	0.28269	0.25764	0.000446161	-0.966241	0.263024	2058	0.918199	1
ENSG00000126067.12	chr1:34811264:G:A	-830262	0.121359	24	25	0.13661	0.216224	0.143702	0.791041	-0.0532842	0.200387	0.00266759	-0.750701	0.241604	2011	1	1
ENSG00000142686.8	chr1:36476632:T:G	757738	0.5	76	103	0.0198905	0.316649	0.133086	0.0250373	0.848216	0.370937	1.84591e-05	-0.983522	0.214965	1960	0.0361799	1
ENSG00000092853.14	chr1:36701013:C:T	931035	0.0582524	11	12	0.0355568	0.284308	0.132817	0.251819	0.187995	0.162788	0.00227896	-0.85744	0.271385	1921	1	1
ENSG00000134698.11	chr1:36511048:G:T	703032	0.0631068	12	13	0.00957122	-0.821827	0.30905	0.0815571	-0.51841	0.29364	0.00505418	1.25842	0.43564	1831	1	1
ENSG00000092847.13	chr1:36619029:A:G	749221	0.451456	72	93	0.00202209	0.490088	0.153206	0.0130262	0.809854	0.318373	0.00073916	-0.755864	0.214775	1785	1	1
ENSG00000271914.1	chr1:36031910:G:T	101795	0.106796	17	22	0.00606709	0.782323	0.277	0.89467	-0.0513464	0.386505	0.0076394	-1.0666	0.389037	1736	1	1
ENSG00000126070.20	chr1:36209881:G:C	279163	0.0679612	14	14	0.106093	0.274209	0.16764	0.812833	-0.041789	0.175874	0.00401844	-0.823322	0.277376	1737	1	1
ENSG00000271554.1	chr1:35091079:CA:C	-922551	0.849515	30	31	0.00136549	0.884245	0.265846	0.00604142	2.3274	0.823633	0.00543922	-1.25198	0.437313	1846	1	1
ENSG00000116863.11	chr1:36106319:G:A	17427	0.708738	51	60	0.0195997	0.402456	0.168736	0.0142063	1.2528	0.499002	0.00173025	-0.83485	0.256895	1912	1	1
ENSG00000171812.13	chr1:36851773:T:C	726551	0.116505	24	24	0.284926	0.216632	0.201141	0.221346	0.303695	0.246262	0.00417024	-0.858155	0.290361	1959	1	1
ENSG00000116871.15	chr1:35236139:G:C	-919440	0.0776699	16	16	0.00906324	0.878358	0.327832	0.46376	0.229128	0.311129	0.00100984	-1.7289	0.505237	1976	1	1
ENSG00000054116.12	chr1:36044398:G:T	-111655	0.582524	63	86	0.165539	0.201497	0.143893	0.0119504	1.07799	0.418416	0.0030371	-0.645667	0.210754	1974	1	1
ENSG00000054118.15	chr1:36971110:T:C	746678	0.131068	26	27	0.00110688	0.636278	0.187527	0.698112	0.087515	0.224766	0.00905503	-0.716012	0.267206	1998	1	1
ENSG00000214193.11	chr1:37013167:A:G	706799	0.0728155	15	15	0.226154	-0.268191	0.219765	0.0601378	-0.488577	0.255984	0.00446544	1.14807	0.391588	2046	1	1
[truncated: 20,255 more rows]

## Sheet: NaiveT sex
phenotype_id	variant_id	tss_distance	af	ma_samples	ma_count	pval_g	b_g	b_g_se	pval_i	b_i	b_i_se	pval_gi	b_gi	b_gi_se	tests_emt	pval_emt	pval_adj_bh
[truncated: 21,164 more rows]

[truncated: 5 more sheets: TFH sex, NaiveB age, GCB age, NaiveT age, TFH age]
