# Supplementary material for: Tonsillar expression quantitative trait loci verify and expand genetic contributors to childhood atopic diseases
Source: bioRxiv. 2026 Mar 17:2026.03.13.711667. Preprint. [Version 1] doi: 10.64898/2026.03.13.711667 (PMC13015460; doi:10.64898/2026.03.13.711667)
Supplement: Supplement 3 [file media-3.xlsx]

## Sheet: key
each tab is the output of tensorqtl using the flag --mode cis, parsed for pval_nominal < pval_nominal_threshold and qval < 0.05
phenotype_id	ENSG gene ID
num_var	total variants tested for this gene
beta_shape1
beta_shape2
true_df
pval_true_df
variant_id	chr:pos:a1:a2
tss_distance	distance to gene tss
ma_samples	number of samples with minor alleles
ma_count	total number of minor alleles
af	allele frequency
pval_nominal	nominal p value
slope	effect slope
slope_se	slope standard error
pval_perm	permutation p value
pval_beta	Empirical beta-approximated p-values
qval	significant if < 0.05
pval_nominal_threshold	permutation threshold to determine pval_nominal significance

## Sheet: NaiveB male
phenotype_id	num_var	beta_shape1	beta_shape2	true_df	pval_true_df	variant_id	tss_distance	ma_samples	ma_count	af	pval_nominal	slope	slope_se	pval_perm	pval_beta	qval	pval_nominal_threshold
ENSG00000188976.11	5504	1.08118	427.316	33.4789	9.0147e-07	chr1:953778:G:C	-5531	16	16	0.862069	1.1154e-07	-1.38163	0.213196	0.00029997	0.00019619	0.00211522	3.59198e-05
ENSG00000188290.11	5790	1.04636	478.353	33.9496	1.49095e-05	chr1:1036800:G:A	36628	40	55	0.525862	3.39839e-06	-0.714229	0.131992	0.00509949	0.00553763	0.0315354	2.74651e-05
ENSG00000187608.10	5792	1.03617	508.235	34.4696	8.19194e-06	chr1:1009716:C:T	8578	20	22	0.810345	2.05479e-06	1.06824	0.191822	0.00279972	0.00335438	0.0214035	2.46558e-05
ENSG00000160072.20	8007	1.02093	818.005	35.1426	1.10113e-05	chr1:917584:T:G	-554181	26	31	0.732759	3.57981e-06	0.973086	0.180374	0.00669933	0.00805215	0.0415881	1.42488e-05
ENSG00000272004.1	8754	1.04634	869.096	34.7699	9.55099e-06	chr1:1638879:C:T	-20446	15	18	0.155172	2.70353e-06	-1.06597	0.194416	0.00509949	0.00648731	0.0353622	1.51157e-05
ENSG00000189339.12	8762	1.04319	821.039	34.525	3.49265e-09	chr1:1638879:C:T	-53916	15	18	0.155172	3.33193e-10	-1.19868	0.143695	9.999e-05	1.62174e-06	3.9337e-05	1.57695e-05
ENSG00000215914.4	8764	1.01039	928.887	35.5024	4.37614e-06	chr1:1684817:G:C	-15125	27	31	0.267241	1.46122e-06	-1.01553	0.178928	0.00429957	0.00381418	0.0237296	1.19208e-05
ENSG00000215790.7	8754	1.05762	882.585	34.8292	4.87761e-08	chr1:1638879:C:T	-107120	15	18	0.155172	7.59312e-09	1.12027	0.152843	9.999e-05	2.35169e-05	0.000353016	1.56702e-05
ENSG00000287356.1	9128	1.03076	1009.21	35.4773	2.19406e-07	chr1:2314848:G:C	-192	29	40	0.655172	5.43314e-08	-1.03843	0.154839	0.00019998	0.00016865	0.00186996	1.21043e-05
ENSG00000116213.16	11626	1.05041	1321.8	35.0615	1.17295e-06	chr1:3654319:C:T	1558	39	48	0.413793	2.90756e-07	1.07328	0.173656	0.00159984	0.00109365	0.00872291	1.01263e-05
ENSG00000116198.13	12444	1.04019	1461.87	35.2327	2.43368e-08	chr1:3825218:C:T	-31996	36	47	0.594828	4.2976e-09	-1.02431	0.136366	9.999e-05	2.31604e-05	0.000349007	8.73467e-06
ENSG00000198912.11	12428	1.03188	1482.12	35.3663	1.64997e-08	chr1:3891607:T:C	-8665	31	34	0.706897	2.99789e-09	1.15159	0.150986	9.999e-05	1.71924e-05	0.000272396	8.28593e-06
ENSG00000131697.18	9559	1.0366	951.243	35.0674	8.53934e-06	chr1:6001588:A:G	9115	40	54	0.534483	2.63542e-06	-0.86858	0.158185	0.00429957	0.00667605	0.0361888	1.31999e-05
ENSG00000225077.3	9436	1.04527	905.3	34.9398	5.46749e-06	chr1:6197796:G:A	-36896	45	56	0.482759	1.53769e-06	-1.0676	0.188633	0.00219978	0.00380664	0.0237078	1.44399e-05
ENSG00000049247.13	8199	1.03383	570.933	31.3213	5.56815e-07	chr1:7915729:A:G	62217	21	29	0.25	2.22169e-08	1.21802	0.174286	9.999e-05	0.000238538	0.00247823	2.17075e-05
ENSG00000284747.1	8456	1.03969	834.273	34.6563	3.61519e-06	chr1:7972861:A:G	-18273	26	31	0.267241	8.75069e-07	-0.82193	0.140838	0.00209979	0.00235096	0.016184	1.52691e-05
ENSG00000162441.12	8340	1.04223	948.078	34.9709	4.29665e-09	chr1:9943262:G:A	-145	31	44	0.62069	5.44863e-10	-0.845396	0.103346	9.999e-05	2.36774e-06	5.38313e-05	1.35964e-05
ENSG00000054523.17	8309	1.0412	798.693	34.5698	5.82076e-06	chr1:10211630:C:G	825	22	24	0.206897	1.4483e-06	1.21198	0.213436	0.00289971	0.00365116	0.0228489	1.60622e-05
ENSG00000284735.1	7995	1.03727	767.343	35.3224	1.45487e-05	chr1:10745206:T:C	358056	10	10	0.0862069	5.15407e-06	-1.5781	0.298866	0.00929907	0.00923787	0.0457738	1.64145e-05
ENSG00000120948.18	9127	1.03888	794.667	34.9529	1.2631e-05	chr1:11676353:C:T	664009	43	50	0.568965	3.92101e-06	-0.7122	0.132719	0.00659934	0.00821058	0.0421461	1.59699e-05
ENSG00000276470.1	9483	1.03878	897.602	34.9903	4.60834e-07	chr1:11845924:A:G	2112	20	22	0.189655	1.00034e-07	-1.21414	0.186368	0.00019998	0.000300617	0.00302651	1.41319e-05
ENSG00000278852.1	9468	1.01822	912.923	35.3093	2.01863e-06	chr1:11845924:A:G	375	20	22	0.189655	5.82683e-07	-1.01507	0.170223	0.00149985	0.00162881	0.0121087	1.26014e-05
ENSG00000132906.18	9939	1.02037	966.21	35.4101	6.43299e-06	chr1:15483851:T:C	-42683	38	51	0.560345	2.1612e-06	0.939038	0.169101	0.00489951	0.00553846	0.0315354	1.20304e-05
ENSG00000162461.8	9212	1.04148	916.682	35.457	5.23347e-08	chr1:15732203:CA:C	-4055	21	23	0.198276	1.11613e-08	-1.0225	0.141878	0.00019998	3.11903e-05	0.000443201	1.40126e-05
ENSG00000169991.11	10400	1.04796	1112.46	34.9517	7.02321e-06	chr1:18948127:A:AG	-8549	32	39	0.336207	2.04015e-06	-1.08421	0.194612	0.00559944	0.00603812	0.0335051	1.18978e-05
ENSG00000127463.15	10096	1.02493	1222.76	36.0163	8.75311e-06	chr1:19070242:C:G	-181283	35	42	0.362069	3.67945e-06	-0.819262	0.152103	0.00909909	0.00940541	0.0462128	9.71682e-06
ENSG00000227001.3	8845	1.03783	798.851	34.7425	1.63877e-07	chr1:21472521:C:T	44554	32	38	0.327586	2.82631e-08	1.05522	0.152654	9.999e-05	9.18213e-05	0.0011219	1.58083e-05
ENSG00000142794.18	8844	1.05973	867.215	35.1828	2.93429e-11	chr1:21440112:TGCAGGC:T	-16	36	46	0.396552	2.45868e-12	-1.26185	0.126007	9.999e-05	8.72128e-09	5.58005e-07	1.61006e-05
ENSG00000090686.16	8679	1.0353	906.165	35.4209	1.28235e-06	chr1:21780382:A:G	-3224	39	53	0.543103	3.68913e-07	0.8222	0.134653	0.00109989	0.000900953	0.00743934	1.37725e-05
ENSG00000218510.8	9047	1.01454	1137.26	36.2388	1.75462e-09	chr1:22020759:C:T	-3799	24	25	0.215517	4.18627e-10	1.27788	0.154581	9.999e-05	1.63855e-06	3.96371e-05	9.93636e-06
ENSG00000285794.1	9034	1.03811	966.707	35.1525	1.58815e-07	chr1:22020759:C:T	-9768	24	25	0.215517	3.2935e-08	1.3176	0.191951	0.00019998	0.00010805	0.00128831	1.30807e-05
ENSG00000173372.17	8455	1.01581	978.635	36.1723	9.38842e-06	chr1:23226732:G:A	590104	29	34	0.706897	4.16606e-06	-0.942697	0.176297	0.00929907	0.00843459	0.0429691	1.16186e-05
ENSG00000011007.12	8213	1.02055	778.865	35.5166	4.58978e-09	chr1:23725444:T:C	-17711	30	34	0.706897	7.96316e-10	1.27359	0.158086	9.999e-05	2.73835e-06	6.04953e-05	1.49374e-05
ENSG00000261349.1	7940	1.01534	695.757	35.28	3.34534e-08	chr1:25427534:C:G	160398	24	30	0.258621	6.25421e-09	-1.18111	0.159794	9.999e-05	1.96326e-05	0.000306497	1.63048e-05
ENSG00000142675.18	6460	1.07359	495.253	34.5451	2.16411e-10	chr1:26163267:G:T	-14217	25	29	0.75	1.466e-11	1.25781	0.133923	9.999e-05	3.18378e-08	1.5863e-06	2.99839e-05
ENSG00000130695.15	6469	1.04389	489.174	34.7633	9.18489e-06	chr1:26286593:GT:G	52393	38	50	0.431034	2.58219e-06	0.677583	0.123257	0.00259974	0.00346896	0.0219789	2.65539e-05
ENSG00000225854.2	6564	1.03095	547.288	35.7535	2.25226e-06	chr1:26321458:G:C	-5230	39	46	0.603448	7.72721e-07	0.867598	0.147679	0.0009999	0.000987918	0.00802722	2.23401e-05
ENSG00000117748.10	6505	1.04024	458.003	34.7472	5.84519e-07	chr1:27893147:C:G	-21599	3	3	0.0258621	1.17662e-07	2.14733	0.332208	9.999e-05	0.000188913	0.0020534	2.78845e-05
ENSG00000270605.1	6468	1.06062	429.995	34.7548	6.08644e-07	chr1:28185707:AG:A	-55746	26	30	0.258621	1.23511e-07	0.93497	0.144988	0.00019998	0.000154534	0.00173812	3.26001e-05
ENSG00000271398.1	6481	1.03851	442.695	35.4392	8.53498e-12	chr1:28236029:C:A	-11115	31	37	0.318966	7.59649e-13	1.25093	0.1199	9.999e-05	1.76069e-09	1.64923e-07	2.8617e-05
ENSG00000204138.13	6609	1.02229	475.817	35.3838	2.16824e-15	chr1:28364726:T:C	-4856	39	46	0.396552	7.98933e-17	-1.34882	0.0961523	9.999e-05	5.52359e-13	3.4039e-10	2.46561e-05
ENSG00000220785.7	6178	1.02996	493.99	35.9337	1.65612e-08	chr1:32239514:C:T	-2106	11	13	0.112069	4.01854e-09	1.39708	0.185461	9.999e-05	5.68569e-06	0.000108071	2.46346e-05
ENSG00000183615.6	6167	1.01277	490.274	36.2053	5.48059e-07	chr1:32239514:C:T	-7708	11	13	0.112069	1.98424e-07	1.3967	0.221695	0.00019998	0.000240568	0.00249489	2.28503e-05
ENSG00000116544.12	7600	1.06766	676.392	34.807	1.1173e-05	chr1:34768548:T:A	-161102	32	40	0.344828	3.26132e-06	-0.608873	0.112253	0.00479952	0.0052493	0.0303969	2.13868e-05
ENSG00000116871.15	6982	1.02349	609.495	35.7818	1.71885e-05	chr1:36176128:C:T	20549	41	54	0.465517	7.11525e-06	-0.655492	0.126574	0.00889911	0.00926877	0.045888	1.936e-05
ENSG00000163875.15	7984	1.04203	910.746	35.8067	4.38744e-08	chr1:37504431:T:C	-10343	35	50	0.431034	1.08782e-08	0.748432	0.103732	9.999e-05	2.56313e-05	0.000378926	1.41404e-05
ENSG00000204084.13	8167	1.02993	988.762	36.0774	6.60844e-10	chr1:37803164:T:C	-143893	18	20	0.172414	1.33199e-10	1.37597	0.159154	9.999e-05	4.21192e-07	1.27432e-05	1.23059e-05
ENSG00000084072.17	7890	1.02102	739.601	36.0079	1.05569e-11	chr1:39738494:G:T	46312	29	33	0.284483	1.45315e-12	1.38239	0.135519	9.999e-05	5.22655e-09	3.77754e-07	1.57658e-05
ENSG00000238287.1	8230	1.03137	736.1	35.2891	2.97805e-12	chr1:40473325:T:C	-35336	40	50	0.431034	2.12192e-13	-1.13775	0.104403	9.999e-05	1.15699e-09	1.24283e-07	1.66431e-05
ENSG00000066136.20	8397	1.04644	713.42	35.0805	1.56701e-05	chr1:40777890:T:C	86201	39	50	0.568965	5.18748e-06	-0.696864	0.132026	0.00819918	0.00884085	0.0443547	1.84229e-05
ENSG00000204060.7	7650	1.03644	620.58	35.3208	6.55688e-06	chr1:41370013:C:T	8091	42	56	0.482759	2.142e-06	-0.893039	0.160737	0.00319968	0.00327067	0.0210183	2.02173e-05
ENSG00000227533.6	7266	1.03256	451.271	34.5657	1.31131e-08	chr1:42946784:C:T	-12265	18	18	0.155172	1.51483e-09	1.57479	0.200678	9.999e-05	3.94308e-06	8.08552e-05	2.72995e-05
ENSG00000070759.17	6214	1.01456	438.026	35.9624	8.43032e-13	chr1:45411327:C:T	-79836	29	35	0.301724	9.0876e-14	1.07437	0.0958201	9.999e-05	2.67466e-10	3.86627e-08	2.58004e-05
ENSG00000280670.3	6223	1.03153	395.767	35.1712	7.55461e-07	chr1:45480081:CAA:C	-19998	13	13	0.887931	1.86574e-07	-1.65816	0.262393	9.999e-05	0.000228316	0.00239756	3.09782e-05
ENSG00000117450.14	6245	1.04226	368.634	34.4734	3.26948e-05	chr1:44997255:C:T	-525792	16	18	0.155172	9.79288e-06	-1.01881	0.200637	0.00869913	0.00975727	0.0476363	3.49713e-05
ENSG00000197429.11	6322	1.02429	325.796	34.6913	1.57752e-06	chr1:45488960:C:T	-261693	9	9	0.0775862	3.49835e-07	1.54699	0.252667	0.00059994	0.000423057	0.00401782	3.63558e-05
ENSG00000117481.10	6869	1.04999	402.81	34.5904	2.3184e-10	chr1:46356014:CA:C	15837	24	26	0.224138	1.6339e-11	1.39783	0.149424	9.999e-05	4.06777e-08	1.93611e-06	3.31641e-05
ENSG00000117480.16	7012	1.06075	408.38	34.3272	1.63925e-08	chr1:46376407:TA:T	-17910	23	24	0.206897	1.71005e-09	1.33794	0.171352	9.999e-05	3.16039e-06	6.80222e-05	3.43459e-05
ENSG00000134748.13	7140	1.03308	456.558	35.1849	3.52269e-06	chr1:52347402:C:T	-57200	10	10	0.0862069	1.02956e-06	1.72408	0.298016	0.00139986	0.00128057	0.00990998	2.70498e-05
ENSG00000121310.17	7567	1.05539	537.171	34.8142	1.02467e-09	chr1:52959199:T:A	31987	28	33	0.284483	1.00189e-10	-1.20941	0.138367	9.999e-05	2.41766e-07	8.01917e-06	2.54886e-05
ENSG00000116171.19	7567	1.04066	553.646	35.0416	2.9106e-09	chr1:52927236:A:G	-40	26	29	0.75	3.67978e-10	1.06666	0.128372	9.999e-05	9.20389e-07	2.4548e-05	2.31132e-05
ENSG00000226147.1	7641	1.05864	549.921	34.8504	8.53e-10	chr1:52767094:A:G	-227632	28	31	0.267241	8.34777e-11	-1.44874	0.164597	9.999e-05	1.94493e-07	6.71757e-06	2.52657e-05
ENSG00000116205.14	9145	1.03839	914.289	34.9145	2.12568e-06	chr1:54096771:A:G	43187	16	17	0.146552	5.32104e-07	1.50353	0.250942	0.00169983	0.00150253	0.0113354	1.38487e-05
ENSG00000215883.10	8716	1.03889	895.293	35.1486	3.80505e-06	chr1:54199451:T:C	-585	17	24	0.793103	1.10682e-06	0.885123	0.153599	0.00229977	0.00268083	0.0178716	1.41756e-05
ENSG00000243725.7	9251	1.0524	901.479	34.8735	5.09834e-06	chr1:54718788:A:G	2927	5	5	0.0431034	1.38982e-06	1.94678	0.342062	0.0029997	0.00337976	0.021542	1.49831e-05
ENSG00000132849.20	8491	1.02079	966.249	35.3742	8.21588e-06	chr1:61776976:T:C	34570	5	5	0.0431034	2.79445e-06	1.58767	0.290115	0.00609939	0.00708709	0.0377606	1.20545e-05
ENSG00000142856.16	8861	1.02707	827.138	35.4231	5.31205e-11	chr1:63385880:A:ATTC	-207841	21	23	0.801724	5.60897e-12	-1.44878	0.148981	9.999e-05	2.74536e-08	1.40434e-06	1.45122e-05
ENSG00000213625.9	7790	1.02863	732.091	35.7796	1.57711e-06	chr1:65420528:G:C	-59	41	54	0.465517	5.29362e-07	0.814908	0.135973	0.00079992	0.000939098	0.00767314	1.65182e-05
ENSG00000116704.8	8712	1.0278	711.678	35.0431	5.9316e-09	chr1:67054376:CCA:C	228	37	47	0.594828	8.12459e-10	-0.951828	0.118243	9.999e-05	2.95697e-06	6.47181e-05	1.69249e-05
ENSG00000116761.12	7784	1.03398	538.729	34.8266	1.07709e-09	chr1:70391911:G:GT	-19307	40	55	0.525862	1.06759e-10	-1.00762	0.115562	9.999e-05	3.50998e-07	1.09012e-05	2.30222e-05
ENSG00000162620.16	7283	1.04304	519.196	35.5767	1.80257e-11	chr1:74215326:C:CT	17139	39	51	0.439655	1.9087e-12	-1.17873	0.116662	9.999e-05	4.14513e-09	3.19504e-07	2.49197e-05
ENSG00000254685.6	7284	1.02009	555.391	36.2772	4.99274e-07	chr1:74012655:G:A	-185557	42	55	0.474138	1.84642e-07	-0.990971	0.156734	0.00019998	0.000233164	0.0024419	2.09015e-05
ENSG00000116783.15	7285	1.0278	493.927	35.2461	9.94509e-06	chr1:74112018:G:T	-123369	33	37	0.318966	3.30768e-06	0.953198	0.175878	0.00429957	0.00417647	0.0254031	2.43864e-05
ENSG00000272864.1	7509	1.0321	563.567	35.7422	1.54611e-05	chr1:74702349:T:A	3016	43	57	0.491379	6.26612e-06	-0.997288	0.191096	0.00529947	0.00734718	0.0386807	2.18133e-05
ENSG00000116791.14	7576	1.00549	570.843	36.1159	2.55824e-11	chr1:74733056:A:C	-352	37	43	0.62931	4.08032e-12	-1.06748	0.108529	9.999e-05	1.31948e-08	7.57325e-07	1.89345e-05
ENSG00000137968.16	8426	1.04097	524.931	34.5577	2.08911e-07	chr1:75383889:G:C	-227227	42	53	0.456897	3.40847e-08	-1.07374	0.156672	9.999e-05	7.41411e-05	0.000928445	2.44122e-05
ENSG00000122432.18	8195	1.05242	633.939	34.42	1.63394e-08	chr1:84464483:A:C	-41817	16	21	0.181034	1.79271e-09	-1.20157	0.154188	9.999e-05	5.54627e-06	0.000106091	2.13081e-05
ENSG00000171517.6	8128	1.03287	659.975	34.9903	3.92126e-07	chr1:84926641:C:T	33435	26	30	0.258621	8.35926e-08	1.15711	0.176091	0.00019998	0.000194459	0.00209898	1.86943e-05
ENSG00000153898.13	8257	1.0415	694.723	34.9548	3.80915e-07	chr1:84956378:C:T	-40735	43	57	0.491379	7.97092e-08	0.817712	0.124159	0.00019998	0.000184612	0.00202393	1.84918e-05
ENSG00000142867.14	9068	1.04594	692.846	34.6598	3.16898e-06	chr1:85290567:A:G	13935	24	30	0.258621	7.55818e-07	0.84857	0.14427	0.00089991	0.00162265	0.0120706	1.89264e-05
ENSG00000117226.12	7426	1.03645	494.094	35.0797	4.81786e-09	chr1:89036106:A:T	13212	33	42	0.362069	6.58289e-10	0.988434	0.121752	9.999e-05	1.46171e-06	3.60309e-05	2.53937e-05
ENSG00000213512.3	7682	1.02866	544.192	35.6205	1.86008e-10	chr1:89186388:T:C	10379	31	36	0.310345	2.53073e-11	1.12993	0.122749	9.999e-05	6.30146e-08	2.75306e-06	2.22247e-05
ENSG00000197147.13	7559	0.99688	617.717	36.1584	1.4415e-05	chr1:89566286:C:T	41450	36	46	0.396552	6.58059e-06	-0.800762	0.153894	0.00789921	0.00900839	0.0450369	1.67609e-05
ENSG00000286548.1	7560	1.04473	555.15	35.0867	1.99489e-05	chr1:89521784:A:C	-3688	8	8	0.0689655	6.79174e-06	1.66654	0.320897	0.00759924	0.00882933	0.0443501	2.34889e-05
ENSG00000097046.13	7689	1.05105	701.273	35.4924	8.37217e-06	chr1:91499575:G:T	-1276	13	14	0.12069	2.96503e-06	-0.923946	0.169408	0.0039996	0.0044034	0.0264944	1.91426e-05
ENSG00000174842.17	7277	1.04022	496.271	34.8486	1.76796e-05	chr1:91596517:C:T	-702470	12	13	0.112069	5.51635e-06	1.5087	0.286885	0.00579942	0.00709488	0.0377771	2.57316e-05
ENSG00000154511.12	6815	1.04216	343.123	34.7999	3.56634e-05	chr1:92960610:G:A	-912	8	8	0.0689655	1.18942e-05	1.36016	0.271146	0.0079992	0.00991733	0.0482222	3.75524e-05
ENSG00000122483.17	7066	1.06049	427.143	34.4361	2.92603e-06	chr1:93303211:C:T	123292	32	41	0.353448	6.35307e-07	-0.82642	0.139219	0.00079992	0.000811678	0.00681268	3.2799e-05
ENSG00000117505.13	7088	1.03819	452.22	34.7106	1.67839e-07	chr1:93349933:T:C	4026	41	52	0.448276	2.86036e-08	-0.936729	0.135586	9.999e-05	5.19624e-05	0.000682842	2.79725e-05
ENSG00000223745.8	7087	1.03809	433.903	34.5243	8.33494e-09	chr1:93294077:C:T	-51948	25	34	0.293103	8.88282e-10	-0.989925	0.123421	9.999e-05	2.20708e-06	5.09831e-05	2.91401e-05
ENSG00000235501.6	7868	1.02739	659.819	34.4584	3.98869e-06	chr1:94747106:G:A	-180255	19	23	0.198276	9.08827e-07	1.02917	0.176706	0.0019998	0.00220746	0.0154955	1.82197e-05
ENSG00000172339.10	7731	1.01148	667.615	35.0595	7.77149e-06	chr1:95034162:T:C	-38789	43	55	0.525862	2.36771e-06	-0.868946	0.157289	0.00459954	0.00484789	0.0284835	1.66745e-05
ENSG00000152078.10	7645	1.03011	600.281	34.6005	1.47851e-05	chr1:95274635:G:A	157280	20	21	0.181034	4.17239e-06	1.15497	0.216015	0.00689931	0.00756476	0.0395948	2.02875e-05
ENSG00000117569.18	7767	1.02973	459.453	34.4149	2.65612e-08	chr1:96800451:A:G	78786	42	54	0.534483	3.09731e-09	0.846792	0.111177	9.999e-05	8.60672e-06	0.000154561	2.64575e-05
ENSG00000156869.14	8515	1.02865	559.373	35.096	1.64438e-05	chr1:99735894:G:A	-30741	8	10	0.0862069	5.49856e-06	1.2035	0.228806	0.00529947	0.00790629	0.041052	2.16207e-05
ENSG00000079335.20	8057	1.03108	549.233	34.9535	2.14413e-05	chr1:100353172:T:G	8171	22	24	0.206897	7.06429e-06	-1.15712	0.22334	0.00789921	0.0100608	0.0486972	2.2275e-05
ENSG00000233184.7	8704	1.02991	659.35	35.5409	2.78609e-09	chr1:101092965:G:A	67115	28	32	0.275862	4.66997e-10	1.10075	0.133735	9.999e-05	1.2217e-06	3.1301e-05	1.84519e-05
ENSG00000230489.1	7804	1.02436	715.618	35.3009	1.11215e-12	chr1:108019888:C:T	55445	37	43	0.37069	7.21952e-14	1.29535	0.114648	9.999e-05	4.72722e-10	6.14995e-08	1.65581e-05
ENSG00000260879.1	7689	1.0352	767.983	35.8075	1.66607e-06	chr1:108194964:C:T	-4962	38	50	0.568965	5.67714e-07	0.956064	0.16011	0.00059994	0.000996134	0.00807717	1.62423e-05
ENSG00000280186.1	7687	1.03115	772.942	35.7884	7.53143e-08	chr1:108194964:C:T	-5449	38	50	0.568965	1.94143e-08	1.03632	0.147387	9.999e-05	4.23888e-05	0.000574441	1.58332e-05
ENSG00000085491.17	7688	1.03654	792.512	35.9516	3.58189e-07	chr1:108200437:G:C	-412	38	48	0.586207	1.13268e-07	0.956407	0.147691	0.00029997	0.000207294	0.00221253	1.58388e-05
ENSG00000285923.1	7267	1.05072	589.929	34.6043	4.65013e-06	chr1:108460219:TCA:T	-201314	10	10	0.0862069	1.13916e-06	-1.82838	0.317784	0.00129987	0.00198639	0.014199	2.27212e-05
ENSG00000031698.13	6695	1.03994	694.197	35.1961	1.69078e-05	chr1:109110958:T:C	-102960	1	1	0.991379	5.84945e-06	-2.80658	0.535562	0.00779922	0.00960155	0.0470187	1.83714e-05
ENSG00000134222.16	6947	1.03649	760.443	35.594	1.54965e-05	chr1:109619926:C:T	336740	16	17	0.146552	6.00534e-06	0.599895	0.114655	0.00859914	0.00980524	0.0477963	1.65028e-05
ENSG00000168765.17	7290	1.02855	833.859	35.2259	1.9904e-10	chr1:109651023:T:G	-5076	45	55	0.474138	2.10749e-11	-1.32362	0.142822	9.999e-05	1.04984e-07	4.09741e-06	1.44967e-05
ENSG00000134202.11	7237	1.0302	892.076	35.7324	1.2232e-08	chr1:109740350:G:T	-688	30	38	0.672414	2.60967e-09	0.878957	0.114571	9.999e-05	7.62749e-06	0.000139544	1.36572e-05
ENSG00000232811.1	8294	1.05288	785.95	34.7716	6.0963e-07	chr1:110886927:G:A	-56540	32	40	0.655172	1.24611e-07	0.875632	0.135845	0.00029997	0.000312422	0.00313423	1.7223e-05
ENSG00000064886.14	8736	1.0389	836.541	35.0483	7.99684e-09	chr1:111225954:G:A	25183	32	37	0.318966	1.13558e-09	-1.11886	0.1409	9.999e-05	4.13788e-06	8.45536e-05	1.51719e-05
ENSG00000134216.19	8796	1.02283	718.47	33.9536	1.48602e-08	chr1:111291315:G:A	464	30	36	0.310345	1.24174e-09	0.915713	0.11574	9.999e-05	8.14115e-06	0.000148016	1.63713e-05
ENSG00000232450.1	7157	1.02293	656.322	35.5728	5.42867e-06	chr1:113325437:A:G	-374194	3	3	0.0258621	1.89491e-06	-3.30611	0.59098	0.0029997	0.00309474	0.0200861	1.79301e-05
ENSG00000134242.16	6902	1.0293	596.646	35.5124	3.26272e-08	chr1:113785028:GACTCTTGTAATAAC:G	-86725	43	58	0.5	6.827e-09	1.06426	0.144532	9.999e-05	1.39889e-05	0.000227173	2.03324e-05
ENSG00000173218.15	8315	1.0215	621.966	35.03	1.52133e-05	chr1:115388973:C:T	-252997	3	3	0.0258621	4.94106e-06	1.4513	0.274164	0.00739926	0.0084412	0.0429691	1.87909e-05
ENSG00000198162.12	7110	1.03038	606.419	35.4624	7.70323e-06	chr1:116500100:G:A	-867349	5	5	0.0431034	2.67991e-06	-1.39662	0.254593	0.0029997	0.00390759	0.0241822	2.01079e-05
ENSG00000231365.6	7653	1.03084	578.271	35.406	9.13508e-07	chr1:119064196:T:TG	-76195	26	35	0.301724	2.52662e-07	-0.788491	0.126676	0.00029997	0.000412938	0.0039437	2.1132e-05
ENSG00000092621.12	5988	1.05253	444.597	34.7251	2.11052e-05	chr1:119712747:G:A	64336	8	8	0.0689655	6.4691e-06	1.32605	0.254583	0.00549945	0.00714092	0.0378911	3.03977e-05
ENSG00000286106.1	1985	1.02238	177.817	36.5185	6.87563e-06	chr1:121034896:G:A	310950	36	46	0.396552	3.32374e-06	0.953795	0.176037	0.00129987	0.00104153	0.00840455	6.60023e-05
ENSG00000273136.7	1985	1.0205	181.032	36.619	3.48272e-08	chr1:121074938:C:T	350989	39	49	0.422414	1.24141e-08	1.09849	0.15314	9.999e-05	4.88985e-06	9.65493e-05	6.42442e-05
ENSG00000285215.2	1151	1.03912	74.707	35.3514	8.32244e-05	chr1:121121848:G:C	158203	23	28	0.241379	3.53991e-05	-0.82803	0.177353	0.00449955	0.00499649	0.0291928	0.00017001
ENSG00000171943.12	878	1.04282	45.2462	35.8771	1.04384e-09	chr1:121411506:C:G	226695	40	49	0.577586	1.94209e-10	-1.19093	0.139777	9.999e-05	2.25245e-08	1.18798e-06	0.000285497
ENSG00000227242.4	5566	1.03088	364.002	35.2397	2.96178e-07	chr1:147047894:G:C	-8699	38	49	0.577586	6.81927e-08	0.940125	0.141691	0.00019998	8.02324e-05	0.000996201	3.35768e-05
ENSG00000230832.3	5588	1.03329	335.24	34.7471	1.14969e-05	chr1:147055709:G:A	-27869	42	56	0.482759	3.30157e-06	-0.941221	0.173649	0.00229977	0.00315125	0.0203739	3.68749e-05
ENSG00000180867.11	5764	1.02416	340.963	34.4987	2.05361e-05	chr1:146971907:A:G	-200837	28	30	0.741379	5.84476e-06	0.937603	0.178908	0.00589941	0.00612542	0.0338305	3.47171e-05
ENSG00000226015.2	5792	1.03156	369.916	35.0037	4.76171e-07	chr1:147223284:C:G	18352	37	47	0.405172	1.04334e-07	0.904001	0.139045	0.00029997	0.000132266	0.00152578	3.31462e-05
ENSG00000131778.19	5808	1.04112	336.755	34.2024	1.86154e-05	chr1:147043516:G:T	-199138	34	40	0.344828	4.75774e-06	0.849813	0.160177	0.00459954	0.00498282	0.0291275	3.80781e-05
ENSG00000131781.13	5808	1.02163	369.526	35.0223	2.54793e-06	chr1:147223284:C:G	-19766	37	47	0.405172	6.77744e-07	0.874853	0.147882	0.00049995	0.000801937	0.00675028	3.16477e-05
ENSG00000263956.6	4948	1.03139	324.396	35.1506	1.48452e-06	chr1:148088647:C:A	-63675	14	15	0.12931	3.90816e-07	-1.12444	0.184697	0.00049995	0.000373719	0.00362832	3.77675e-05
ENSG00000159208.16	5149	1.03287	273.482	35.1731	2.85242e-06	chr1:150639884:G:T	357341	42	57	0.508621	8.11797e-07	-0.788108	0.134501	0.00039996	0.000607666	0.0053698	4.51116e-05
ENSG00000266472.5	5160	1.03072	273.783	35.2736	2.43449e-06	chr1:150466562:A:T	172842	42	55	0.474138	7.06952e-07	0.732162	0.124038	0.00069993	0.000525229	0.00479699	4.46073e-05
ENSG00000143452.16	6320	1.04776	358.298	34.8997	3.1921e-06	chr1:150642059:G:A	-78836	32	41	0.353448	8.32459e-07	0.835879	0.142846	0.00029997	0.000810047	0.00680387	3.69046e-05
ENSG00000143387.13	6481	1.03268	374.445	35.0873	2.76635e-06	chr1:150757317:G:A	-50943	39	47	0.405172	7.60499e-07	-1.02277	0.173944	0.00079992	0.000815445	0.0068394	3.29197e-05
ENSG00000197622.13	6704	1.00865	405.775	34.9839	1.74144e-06	chr1:151081644:T:A	11319	39	50	0.568965	4.37616e-07	-0.990425	0.163635	0.00019998	0.000660998	0.00576279	2.70552e-05
ENSG00000197747.9	7505	1.03043	487.586	34.9714	3.97084e-06	chr1:151950332:C:T	-43527	37	51	0.560345	1.08937e-06	-0.679985	0.117899	0.00159984	0.00157848	0.0117846	2.50141e-05
ENSG00000163191.6	7748	1.02938	474.829	35.111	1.12352e-09	chr1:152037054:T:C	-10853	10	12	0.896552	1.33267e-10	-1.19227	0.137909	9.999e-05	3.44596e-07	1.07308e-05	2.55585e-05
ENSG00000189171.14	7787	1.02	579.031	36.0708	1.38093e-05	chr1:153632380:A:T	1020	30	35	0.698276	6.12092e-06	-0.82794	0.158422	0.00689931	0.00716891	0.0380157	2.00394e-05
ENSG00000272030.1	7787	1.04176	487.265	34.6971	7.26517e-08	chr1:153632380:A:T	-2017	30	35	0.698276	1.11122e-08	-1.05841	0.146833	9.999e-05	2.26592e-05	0.000342778	2.63956e-05
ENSG00000143554.14	7697	1.04068	549.152	35.024	2.02439e-05	chr1:153714751:C:A	-59603	13	14	0.12069	6.77191e-06	0.98557	0.18974	0.00839916	0.00904416	0.0451002	2.33035e-05
ENSG00000160741.17	7319	1.04447	581.581	34.9418	7.25105e-06	chr1:153881594:G:A	-77021	23	27	0.232759	2.10682e-06	1.04441	0.187807	0.00159984	0.00323627	0.0208315	2.23943e-05
ENSG00000201129.1	6091	1.03987	595.317	35.3141	2.04107e-05	chr1:154820704:A:G	560977	3	3	0.0258621	7.46328e-06	-2.3915	0.463142	0.00669933	0.00995495	0.0483449	2.14156e-05
ENSG00000143590.14	5219	1.04505	455.882	35.0993	2.10608e-05	chr1:155085023:A:G	6186	26	35	0.698276	7.24001e-06	0.780921	0.150954	0.00539946	0.00759923	0.0397219	2.86459e-05
ENSG00000160766.14	5389	1.03423	467.859	34.7102	3.32439e-10	chr1:155194689:A:C	-32733	33	40	0.655172	2.65483e-11	-1.05172	0.114456	9.999e-05	8.96075e-08	3.60488e-06	2.65403e-05
ENSG00000177628.16	5400	1.05042	482.986	34.7469	2.72247e-05	chr1:155160272:C:T	-84427	7	7	0.0603448	8.65883e-06	1.81137	0.354008	0.00849915	0.0102695	0.0494216	2.77133e-05
ENSG00000160767.21	5391	1.04246	473.674	34.6111	1.56886e-09	chr1:155252938:T:C	-2545	34	44	0.37931	1.42486e-10	-1.00215	0.116218	9.999e-05	4.00712e-07	1.22822e-05	2.72408e-05
ENSG00000160752.14	5411	1.06305	428.138	34.0362	2.7604e-05	chr1:155974398:T:G	665650	41	58	0.5	7.06581e-06	0.619259	0.119527	0.00789921	0.0086357	0.0436772	3.31008e-05
ENSG00000160785.13	6139	1.01748	571.631	35.7007	2.75409e-08	chr1:156195094:C:G	1162	29	36	0.310345	6.22312e-09	-0.857602	0.116001	9.999e-05	1.28798e-05	0.000213503	2.00521e-05
ENSG00000187862.12	7723	1.02996	751.918	35.6504	1.91381e-06	chr1:156582056:A:G	2329	42	56	0.482759	6.23278e-07	-0.986407	0.166003	0.00109989	0.00116683	0.00917529	1.61841e-05
ENSG00000143297.19	10043	1.02047	830.836	35.321	2.39768e-11	chr1:157559519:T:C	7004	20	23	0.198276	2.17267e-12	1.48596	0.147741	9.999e-05	1.37367e-08	7.76999e-07	1.39974e-05
ENSG00000163564.15	9946	1.04506	698.177	34.3561	1.02267e-05	chr1:158957493:A:C	26697	13	15	0.12931	2.5392e-06	-1.18685	0.21569	0.00489951	0.00558295	0.031671	1.87059e-05
ENSG00000163565.18	9977	1.05986	691.17	34.1396	1.99916e-05	chr1:159035110:T:C	35142	7	7	0.0603448	5.05587e-06	1.5281	0.289065	0.00929907	0.010341	0.0496432	2.02136e-05
ENSG00000272668.2	8932	1.04226	894.211	35.5943	1.11454e-06	chr1:159856126:C:T	1256	33	41	0.353448	3.38082e-07	0.990397	0.161477	0.00029997	0.00073025	0.00623198	1.44172e-05
ENSG00000162729.14	8525	1.01799	875.337	35.8173	3.88805e-08	chr1:160092937:A:G	-6006	22	24	0.206897	9.58715e-09	-1.38492	0.190885	0.00029997	2.80658e-05	0.000407709	1.31276e-05
ENSG00000066294.15	8415	1.04214	959.224	36.0542	7.10605e-06	chr1:160525820:C:T	-53696	34	48	0.586207	2.97319e-06	-0.730313	0.133926	0.00439956	0.00540471	0.0310359	1.34325e-05
ENSG00000158769.18	8107	1.05031	860.059	35.8584	2.50293e-08	chr1:161015918:A:G	-5425	27	29	0.75	6.0599e-09	-1.18084	0.159539	9.999e-05	1.22635e-05	0.000204543	1.55555e-05
ENSG00000215845.11	8136	1.02413	805.086	35.4581	3.66788e-07	chr1:161015918:A:G	-23059	27	29	0.75	9.47167e-08	-1.01734	0.155751	0.00029997	0.000240159	0.00249287	1.47018e-05
ENSG00000158793.14	8259	1.04362	782.421	35.3057	5.35175e-08	chr1:161177981:A:G	59895	16	16	0.137931	1.06358e-08	-1.47194	0.203807	9.999e-05	2.64675e-05	0.000390302	1.65807e-05
ENSG00000143198.13	9185	1.01986	909.516	35.5579	1.0152e-07	chr1:165630909:G:A	-304	36	47	0.405172	2.4199e-08	-1.01947	0.146442	0.00029997	7.61221e-05	0.000951218	1.27492e-05
ENSG00000143149.12	9407	1.03197	827.019	35.1732	1.40424e-06	chr1:165686995:C:T	-11868	38	49	0.422414	3.70721e-07	0.708914	0.116129	0.00069993	0.000922277	0.00757801	1.48555e-05
ENSG00000143195.13	9159	1.01084	842.194	35.3654	2.34755e-08	chr1:166908272:G:A	-67268	38	50	0.431034	4.4181e-09	0.981732	0.130852	9.999e-05	1.74988e-05	0.000275758	1.31771e-05
ENSG00000143194.13	9159	1.02255	913.56	36.0552	3.42348e-09	chr1:166906842:T:C	-68740	39	52	0.448276	7.77574e-10	1.03998	0.128965	9.999e-05	2.32739e-06	5.31203e-05	1.28581e-05
ENSG00000143167.12	9120	1.03138	911.934	35.9797	4.44952e-08	chr1:166546069:C:T	-620410	38	46	0.396552	1.19874e-08	1.03843	0.144544	9.999e-05	2.91441e-05	0.000419213	1.34349e-05
ENSG00000198771.11	8950	1.04306	893.926	35.2117	8.79151e-06	chr1:167599785:C:T	-30308	21	23	0.198276	2.85457e-06	0.822672	0.15051	0.00579942	0.00623524	0.0342754	1.44751e-05
ENSG00000143147.14	9409	1.06713	945.653	34.6407	4.19604e-06	chr1:168145253:T:A	7586	26	29	0.25	1.02846e-06	-0.97028	0.167709	0.00219978	0.00265188	0.0177327	1.52615e-05
ENSG00000120370.12	9824	1.01836	672.114	35.7397	1.39261e-05	chr1:170532380:AC:A	251	12	14	0.12069	5.58775e-06	-0.837593	0.159394	0.00709929	0.00848337	0.0431304	1.71275e-05
ENSG00000117533.15	8228	1.0307	585.444	35.0899	2.45907e-11	chr1:171742012:A:C	-62	23	24	0.206897	1.88962e-12	1.23544	0.122232	9.999e-05	8.16179e-09	5.27403e-07	2.08591e-05
ENSG00000117601.13	7053	1.04706	314.51	35.1941	3.782e-06	chr1:173618942:C:A	-298436	35	44	0.37931	1.1173e-06	1.1366	0.197339	0.00079992	0.000848271	0.00707418	4.19073e-05
ENSG00000188585.9	8301	1.02741	569.998	35.3168	3.01476e-06	chr1:178487392:G:A	-12242	30	36	0.310345	9.08965e-07	-1.03193	0.177182	0.00139986	0.00142503	0.0108487	2.10931e-05
ENSG00000213057.5	8326	1.06418	560.624	34.9971	3.11919e-06	chr1:178692342:A:T	149590	42	56	0.482759	8.40715e-07	0.645475	0.110365	0.00069993	0.00112985	0.00896884	2.54072e-05
ENSG00000057252.13	8749	1.04955	483.4	34.0014	2.21428e-06	chr1:179371350:T:C	77636	40	57	0.491379	3.91001e-07	-0.907225	0.149022	0.00049995	0.000745952	0.00633826	2.75792e-05
ENSG00000143333.7	7725	1.05173	639.335	35.3806	2.68568e-07	chr1:182633925:T:A	29536	25	26	0.224138	6.50604e-08	0.933219	0.140337	9.999e-05	0.000107186	0.00127931	2.10615e-05
ENSG00000229739.4	7990	1.04673	499.106	34.6798	7.08841e-06	chr1:186422151:A:T	-1330	13	16	0.137931	1.8778e-06	1.31113	0.23425	0.00149985	0.00265801	0.0177535	2.63679e-05
ENSG00000116741.8	7340	1.04191	550.37	35.679	2.00631e-05	chr1:192628892:A:C	-180147	37	44	0.62069	8.16643e-06	0.501483	0.0976551	0.00929907	0.00892653	0.0446849	2.33853e-05
ENSG00000023572.9	8008	1.03046	560.23	35.2096	9.13142e-06	chr1:192886451:T:C	-219663	8	9	0.0775862	2.97464e-06	-1.56429	0.286869	0.00289971	0.00428819	0.0259345	2.17738e-05
ENSG00000118197.14	9220	1.04163	966.312	35.4803	1.92553e-08	chr1:200669534:G:A	-373	36	51	0.439655	3.76681e-09	0.831011	0.110013	9.999e-05	1.16111e-05	0.000195051	1.33024e-05
ENSG00000116852.14	8737	1.03103	1047.95	35.699	2.2925e-06	chr1:201027061:C:A	3361	40	53	0.543103	7.72483e-07	-0.988246	0.168212	0.00109989	0.00196351	0.0140698	1.16714e-05
ENSG00000229191.1	8741	1.01766	1038.94	35.7059	1.7977e-06	chr1:200919984:C:T	-103965	40	50	0.431034	5.94114e-07	1.07627	0.180671	0.00149985	0.00165737	0.0122743	1.10429e-05
ENSG00000176393.11	7909	1.06312	926.163	34.9268	5.93399e-10	chr1:201980910:G:A	-1462	40	54	0.534483	5.842e-11	0.944197	0.105832	9.999e-05	2.15171e-07	7.26046e-06	1.53069e-05
ENSG00000286619.1	8052	1.03988	857.166	35.0034	7.3112e-09	chr1:205706960:G:C	-106362	28	36	0.310345	1.00276e-09	1.0571	0.132449	9.999e-05	3.81973e-06	7.88785e-05	1.48746e-05
ENSG00000133065.11	8051	1.03037	917.857	35.5478	7.83103e-06	chr1:205803242:T:C	-10506	16	19	0.836207	2.80595e-06	-1.04494	0.190988	0.00519948	0.00608442	0.0336676	1.32844e-05
ENSG00000162877.13	8026	1.04386	907.106	35.3984	8.40817e-07	chr1:205823708:T:C	-26424	32	43	0.62931	2.29954e-07	-0.659219	0.105409	0.00039996	0.000545947	0.00495914	1.43177e-05
ENSG00000261000.1	7186	1.0067	787.095	35.9712	5.31215e-08	chr1:206501027:C:T	-2921	35	47	0.405172	1.44645e-08	0.860236	0.120742	9.999e-05	3.89704e-05	0.000534927	1.38144e-05
ENSG00000266094.8	7175	1.04041	741.06	35.4163	1.58434e-06	chr1:206553660:T:A	46129	23	27	0.232759	4.64573e-07	-0.789248	0.130801	0.00079992	0.00087779	0.00728404	1.72477e-05
ENSG00000117595.12	8836	1.03146	814.578	35.2725	1.26346e-10	chr1:209806682:C:T	507	31	40	0.344828	1.31549e-11	1.05481	0.111865	9.999e-05	6.11977e-08	2.68369e-06	1.50463e-05
ENSG00000117597.18	8869	1.04088	703.629	34.2746	1.03033e-06	chr1:209836385:G:A	8413	36	44	0.37931	1.82816e-07	-0.686627	0.108545	0.00059994	0.000529779	0.00483478	1.82046e-05
ENSG00000054392.13	9225	1.04569	683.111	34.2419	2.56735e-07	chr1:210326824:C:G	-1428	18	22	0.189655	3.72003e-08	1.26589	0.185456	0.00019998	0.000115783	0.00135838	1.91742e-05
ENSG00000279333.1	9489	1.04342	649.781	33.9988	3.98772e-07	chr1:210710741:G:A	32426	30	40	0.344828	5.49787e-08	1.00023	0.149226	0.00019998	0.00017762	0.00195829	1.9947e-05
ENSG00000117691.10	9168	1.04376	625.491	34.3189	1.1257e-05	chr1:212447349:T:G	14429	3	3	0.0258621	2.79512e-06	2.28259	0.417103	0.00609939	0.00554125	0.0315354	2.07546e-05
ENSG00000203705.11	9076	1.04459	767.522	35.3619	1.32456e-09	chr1:212791942:C:G	114	23	30	0.258621	1.85921e-10	-1.09919	0.128791	9.999e-05	5.38853e-07	1.56558e-05	1.69791e-05
ENSG00000198468.9	9055	1.03283	812.88	35.7334	3.23471e-12	chr1:212865246:A:G	7120	33	42	0.362069	3.27941e-13	1.12871	0.105114	9.999e-05	1.35533e-09	1.37992e-07	1.5175e-05
ENSG00000162817.7	8462	1.03029	669.117	35.7651	5.16652e-06	chr1:220787573:G:A	97210	33	43	0.37069	1.91498e-06	0.96849	0.173223	0.00319968	0.00286886	0.0188394	1.82156e-05
ENSG00000117791.16	8323	1.04575	611.317	34.7971	5.93292e-07	chr1:220695285:A:G	-52940	14	15	0.12931	1.22185e-07	1.55592	0.241154	0.00019998	0.000247392	0.00255435	2.14313e-05
ENSG00000186205.13	8247	1.02638	642.767	35.2217	1.29457e-07	chr1:220695285:A:G	-91628	14	15	0.12931	2.71109e-08	1.61715	0.233501	0.00029997	6.42119e-05	0.000817215	1.8613e-05
ENSG00000143498.18	8103	1.03754	644.279	34.7077	7.74652e-09	chr1:222561320:TC:T	-28613	13	14	0.12069	9.07057e-10	-1.41847	0.177001	9.999e-05	3.10501e-06	6.72008e-05	1.95748e-05
ENSG00000186063.13	7999	1.06679	619.49	34.1924	1.54587e-05	chr1:222768358:G:T	55148	28	34	0.706897	3.83973e-06	0.910608	0.169484	0.00539946	0.00678227	0.0365533	2.32614e-05
ENSG00000197520.10	8011	1.05926	657.247	34.7124	4.31565e-06	chr1:222767413:C:T	30206	27	33	0.715517	1.08929e-06	0.856873	0.148568	0.00159984	0.00194918	0.0139843	2.1199e-05
ENSG00000154309.8	8078	1.0669	588.909	34.1357	1.46442e-05	chr1:222768358:G:T	-103913	28	34	0.706897	3.54325e-06	0.859609	0.159244	0.00569943	0.00606485	0.033591	2.44807e-05
ENSG00000162909.18	8117	1.0415	570.461	34.3912	1.62686e-05	chr1:223710314:A:C	8721	22	25	0.215517	4.34211e-06	1.26351	0.236871	0.00679932	0.00747048	0.0392241	2.25187e-05
ENSG00000272645.3	8205	1.05193	583.6	34.8261	5.76127e-10	chr1:223972828:A:C	-19766	40	53	0.543103	5.30096e-11	1.01448	0.113293	9.999e-05	1.51549e-07	5.58002e-06	2.30948e-05
ENSG00000185495.10	8206	1.04126	586.327	34.8938	6.78967e-07	chr1:224025344:C:T	32601	28	35	0.301724	1.47908e-07	0.691938	0.108249	9.999e-05	0.000283022	0.00287908	2.18854e-05
ENSG00000143771.12	8467	1.03883	493.71	34.7175	5.47234e-06	chr1:224390240:T:C	33382	23	28	0.241379	1.42379e-06	-0.812582	0.142965	0.00159984	0.00210861	0.01488	2.56985e-05
ENSG00000163041.12	7614	1.03289	615.751	34.9754	4.2393e-10	chr1:226078328:A:G	16477	35	42	0.637931	4.14282e-11	-0.979549	0.108384	9.999e-05	1.56322e-07	5.70194e-06	2.00388e-05
ENSG00000154429.11	8480	1.0436	946.14	35.4792	6.85372e-08	chr1:229273248:T:A	-70046	35	40	0.655172	1.51667e-08	-1.00408	0.14123	9.999e-05	4.17849e-05	0.000567572	1.37105e-05
ENSG00000173409.14	8781	1.02924	1023.45	35.6194	3.15584e-15	chr1:230978849:C:T	-132	39	54	0.465517	1.52473e-16	-1.15765	0.0841765	9.999e-05	1.47118e-12	7.17736e-10	1.18503e-05
ENSG00000182118.8	8850	1.03944	1097.35	35.9084	2.95493e-06	chr1:231068135:G:T	27881	30	38	0.327586	1.09622e-06	-0.840335	0.145751	0.00189981	0.0025384	0.0171206	1.15952e-05
ENSG00000135778.12	10333	1.0301	1016.84	35.0713	2.38603e-09	chr1:232950710:T:C	105	22	25	0.215517	3.00242e-10	1.34575	0.160665	9.999e-05	1.6227e-06	3.9337e-05	1.19762e-05
ENSG00000231663.1	9821	1.05477	1160.78	35.4584	1.89479e-06	chr1:234367623:G:C	-5970	13	14	0.12069	5.74423e-07	1.36145	0.22814	0.00109989	0.00153388	0.0115274	1.17625e-05
ENSG00000162885.13	9277	1.05046	953.931	35.1026	9.34644e-12	chr1:235467012:C:G	-37440	39	49	0.422414	6.51702e-13	-1.07399	0.102398	9.999e-05	3.42289e-09	2.80263e-07	1.40343e-05
ENSG00000077585.14	10135	1.02886	922.951	35.1239	5.12935e-06	chr1:236149026:C:T	6521	34	43	0.62931	1.52715e-06	-0.610361	0.107803	0.0029997	0.00399669	0.0245975	1.31167e-05
ENSG00000230325.1	10528	1.02135	1077.41	35.1694	9.67055e-06	chr1:236559877:G:A	9597	39	53	0.543103	3.12795e-06	0.856951	0.157609	0.00769923	0.0093163	0.0460555	1.08402e-05
ENSG00000253326.2	8761	1.04583	709.28	34.2241	2.62969e-06	chr1:243098829:C:G	42435	17	20	0.172414	5.19068e-07	1.40945	0.234936	0.00059994	0.0013694	0.0105165	1.84786e-05
ENSG00000054282.16	8644	1.02778	836.517	35.1057	1.09039e-05	chr1:243254880:C:T	-1154	38	46	0.396552	3.49907e-06	0.655528	0.121349	0.00629937	0.00787381	0.0409491	1.43978e-05
ENSG00000203666.12	10481	1.04718	1357.52	35.0831	1.17431e-07	chr1:245052823:C:T	83118	40	58	0.5	2.28287e-08	-0.905112	0.129672	0.00019998	0.000103362	0.00124254	9.71509e-06
ENSG00000272195.1	10485	1.01372	1501.99	35.9514	1.2687e-06	chr1:244970812:A:C	-276	37	52	0.448276	4.45509e-07	0.762399	0.126078	0.00129987	0.00173684	0.0127499	7.49331e-06
ENSG00000197472.15	12409	1.06017	795.572	33.4666	3.01185e-06	chr1:247396169:A:G	388076	9	9	0.0775862	4.50291e-07	-1.32526	0.219279	0.00109989	0.00162097	0.0120658	1.75852e-05
ENSG00000215795.2	12219	1.04985	872.992	34.0824	8.03549e-07	chr1:247191035:ATAT:A	5553	16	17	0.146552	1.27026e-07	1.31468	0.204149	0.00029997	0.000477708	0.00442265	1.52929e-05
ENSG00000259865.1	12235	1.04528	835.37	33.9801	1.03967e-05	chr1:247184526:C:T	-4000	17	18	0.155172	2.27359e-06	1.1202	0.202303	0.00659934	0.00683809	0.0367367	1.56496e-05
ENSG00000227671.4	12228	1.05383	854.736	33.9196	1.44725e-05	chr1:247199850:C:A	-11006	22	27	0.232759	3.25156e-06	-0.826322	0.152317	0.00879912	0.00947697	0.0464669	1.59056e-05
ENSG00000162722.9	11347	1.03303	801.58	34.5209	3.80033e-06	chr1:247850388:A:G	-6799	32	42	0.637931	8.80621e-07	0.871453	0.149374	0.00169983	0.00247617	0.0167614	1.54037e-05
ENSG00000232215.2	11062	1.0446	685.258	33.9932	1.66772e-05	chr1:247937246:G:C	-65883	31	38	0.327586	3.91956e-06	0.857951	0.159876	0.00839916	0.00912827	0.0453843	1.90177e-05
ENSG00000184022.4	7399	1.03643	454.913	34.6294	1.20172e-05	chr1:248734683:AT:A	136983	11	11	0.0948276	3.33743e-06	-1.31428	0.242628	0.00409959	0.0044387	0.026652	2.75787e-05
ENSG00000279301.4	7155	1.03789	418.247	34.4087	1.58211e-05	chr1:248679685:G:C	44594	28	36	0.689655	4.23142e-06	0.872816	0.163378	0.00379962	0.00536405	0.03084	3.02024e-05
ENSG00000175137.11	5835	1.03213	394.864	34.8847	1.212e-05	chr1:248819052:T:C	-6863	17	19	0.163793	3.66306e-06	-1.21223	0.225002	0.00349965	0.00396582	0.0244779	3.11362e-05
ENSG00000035115.22	6951	1.05574	470.025	33.9002	5.625e-12	chr2:249092:A:C	-17306	29	36	0.310345	1.4126e-13	-1.01061	0.0914737	9.999e-05	8.57968e-10	1.01472e-07	2.91753e-05
ENSG00000233296.2	9420	1.03501	716.576	34.6096	2.18615e-06	chr2:677295:C:T	109	12	13	0.112069	4.88797e-07	1.51552	0.251828	0.00109989	0.00122973	0.00956716	1.73921e-05
ENSG00000280360.1	9466	1.03136	644.929	33.8592	4.91434e-08	chr2:677295:C:T	-10504	12	13	0.112069	4.65419e-09	1.55284	0.207433	9.999e-05	2.25946e-05	0.000342243	1.89946e-05
ENSG00000172554.12	10936	1.04661	883.089	34.5818	6.76758e-06	chr2:952128:T:C	1279	30	35	0.301724	1.723e-06	-0.982346	0.174668	0.00429957	0.00459866	0.0273738	1.48948e-05
ENSG00000119185.12	9113	1.04138	1069.67	35.2392	6.73482e-06	chr2:10006835:C:T	583288	20	25	0.215517	2.14651e-06	0.858269	0.154497	0.00519948	0.00574791	0.0323288	1.2003e-05
ENSG00000134330.19	9145	1.03417	1090.65	35.3225	2.9051e-06	chr2:9446215:T:C	-27443	36	51	0.560345	8.74412e-07	0.890541	0.152588	0.00189981	0.00256053	0.01725	1.1382e-05
ENSG00000134308.14	9312	1.04248	1091.68	35.4138	5.09726e-08	chr2:9584481:CTTTAA:C	-46516	4	6	0.0517241	1.06197e-08	-1.12389	0.155606	9.999e-05	3.60295e-05	0.000501616	1.18212e-05
ENSG00000271952.2	10847	1.03504	1009.03	32.9035	1.03603e-07	chr2:10880776:G:A	36299	20	21	0.181034	6.68656e-09	1.15494	0.156706	0.00019998	7.46721e-05	0.000934096	1.23534e-05
ENSG00000134324.12	10397	1.0458	1258.48	35.3702	1.02763e-08	chr2:11784824:T:C	107229	35	44	0.62069	1.78354e-09	1.0486	0.13453	9.999e-05	7.57029e-06	0.000138714	1.04131e-05
ENSG00000138030.13	5832	1.04581	448.047	35.0852	1.61258e-07	chr2:27086791:A:C	44	45	52	0.551724	3.24883e-08	-1.19092	0.173387	0.00029997	4.57536e-05	0.000610154	2.92494e-05
ENSG00000138074.15	5940	1.01994	425.437	34.77	1.32944e-06	chr2:27310002:A:G	97044	23	24	0.206897	2.9794e-07	-1.18971	0.192732	0.00029997	0.000482965	0.0044597	2.72656e-05
ENSG00000084774.14	5944	1.02774	448.182	35.0228	1.50167e-08	chr2:27166665:GA:G	-50704	23	25	0.215517	2.25625e-09	-1.12657	0.145954	9.999e-05	4.77947e-06	9.52517e-05	2.68673e-05
ENSG00000115216.14	5942	1.0557	468.799	34.8503	1.5336e-05	chr2:27429286:G:T	1496	41	52	0.448276	4.7097e-06	-0.770775	0.145193	0.00409959	0.00530985	0.0306214	2.92465e-05
ENSG00000157992.12	5953	1.05355	460.303	34.4953	3.40161e-06	chr2:27430469:C:T	-11897	41	52	0.448276	7.69904e-07	1.00815	0.171569	0.00059994	0.00108129	0.00864787	2.94973e-05
ENSG00000213639.10	7901	1.05446	654.841	34.1578	4.82241e-06	chr2:28759117:G:A	7477	39	50	0.568965	1.00872e-06	0.803802	0.138788	0.00149985	0.00224964	0.0156695	2.08206e-05
ENSG00000163811.12	8227	1.06463	709.039	34.1484	1.3523e-05	chr2:29275055:C:A	380388	2	2	0.0172414	3.25004e-06	2.94469	0.542782	0.00559944	0.00686653	0.036863	2.01292e-05
ENSG00000158089.15	8039	1.035	674.038	34.7986	1.52405e-05	chr2:31231799:G:A	76597	13	15	0.12931	4.6005e-06	-0.856227	0.161065	0.00809919	0.00857514	0.0434272	1.8489e-05
ENSG00000013016.16	8003	1.01097	648.919	35.1268	2.21636e-06	chr2:31216577:T:C	-17575	33	40	0.655172	6.03632e-07	0.932689	0.156699	0.00079992	0.00133137	0.0102557	1.71127e-05
ENSG00000276517.1	7473	1.04323	512.96	33.9082	1.93066e-05	chr2:31835401:T:A	-691103	7	8	0.931035	4.50612e-06	-1.13301	0.21287	0.0069993	0.00792114	0.0410745	2.52446e-05
ENSG00000150938.10	10769	1.04884	788.459	34.2754	1.55547e-05	chr2:36388052:C:T	32274	17	18	0.155172	3.97397e-06	-1.02943	0.191985	0.00829917	0.00962246	0.0471014	1.68543e-05
ENSG00000171055.15	10691	1.03471	847.949	34.5338	1.49489e-06	chr2:36541885:G:A	-104202	28	37	0.318966	3.09425e-07	0.809942	0.131462	0.00049995	0.000989912	0.00803228	1.46774e-05
ENSG00000008869.12	10274	1.07263	849.984	33.9373	3.68497e-10	chr2:37090314:A:C	5942	37	45	0.387931	1.77038e-11	1.1712	0.125567	9.999e-05	1.02181e-07	4.0148e-06	1.73977e-05
ENSG00000152133.15	10275	1.06759	837.882	33.9711	1.0492e-10	chr2:37090314:A:C	5863	37	45	0.387931	4.29237e-12	1.1174	0.11381	9.999e-05	2.84515e-08	1.42975e-06	1.72599e-05
ENSG00000115816.15	10353	1.05433	857.323	34.094	1.53893e-06	chr2:37231568:G:A	-28	28	35	0.301724	2.67881e-07	-0.945337	0.152323	0.00019998	0.000897935	0.00741966	1.58939e-05
ENSG00000119787.14	9527	1.05087	689.806	34.036	3.8168e-06	chr2:38313684:A:C	-63601	37	52	0.448276	7.38279e-07	-0.870368	0.147792	0.00169983	0.00190085	0.0137841	1.94441e-05
ENSG00000163214.21	8740	1.05208	508.578	33.0799	7.57306e-06	chr2:38908786:T:C	32852	37	50	0.568965	1.13697e-06	1.12909	0.196223	0.00229977	0.00281265	0.0185849	2.65191e-05
ENSG00000205086.8	10009	1.0324	694.315	34.1066	2.53403e-07	chr2:41938322:A:G	-18484	31	41	0.353448	3.44198e-08	-0.975547	0.142409	9.999e-05	0.000131098	0.00151529	1.77306e-05
ENSG00000279873.2	9195	1.07118	662.716	33.3713	5.69475e-06	chr2:43327815:C:T	100605	5	6	0.0517241	9.09859e-07	-1.8415	0.316201	0.00169983	0.00245313	0.0166897	2.21712e-05
ENSG00000234936.1	9189	1.04447	750.754	34.3168	3.93378e-06	chr2:43229479:CTT:C	-94	14	15	0.12931	8.49015e-07	1.44232	0.246742	0.00149985	0.00223224	0.015576	1.73482e-05
ENSG00000250565.7	10091	1.02433	1222.56	34.9549	4.54657e-06	chr2:46541996:T:C	-581	42	57	0.508621	1.25904e-06	-0.727906	0.127207	0.00509949	0.00483409	0.0284679	9.69085e-06
ENSG00000119878.6	10113	1.04633	1396.91	35.3881	3.16316e-08	chr2:46624894:A:G	8478	43	57	0.508621	6.20494e-09	-0.924613	0.125049	9.999e-05	2.72109e-05	0.000397846	9.4041e-06
ENSG00000171150.9	10157	1.04581	1226.69	34.6233	9.37655e-15	chr2:46682925:A:C	-16027	28	33	0.284483	1.89985e-16	1.32613	0.097083	9.999e-05	3.55585e-12	1.28603e-09	1.06836e-05
ENSG00000243244.6	8880	1.0401	703.651	34.2343	1.52054e-10	chr2:48558137:C:T	28591	36	40	0.344828	7.92183e-12	1.34361	0.139893	9.999e-05	5.52389e-08	2.49721e-06	1.81385e-05
ENSG00000214595.12	8761	1.03248	521.797	33.7126	1.64314e-05	chr2:54741258:C:T	17759	32	36	0.310345	3.50818e-06	-0.805269	0.149091	0.00659934	0.00721207	0.0381926	2.36015e-05
ENSG00000203327.2	9235	1.07513	545.55	32.9895	1.27932e-06	chr2:55232237:T:G	16111	17	19	0.163793	1.35358e-07	1.23259	0.191995	0.00019998	0.00039083	0.00376634	2.7404e-05
ENSG00000162994.16	9234	1.04649	602.084	33.826	4.3868e-11	chr2:55232237:T:G	-326	17	19	0.163793	1.41402e-12	1.50556	0.147453	9.999e-05	1.1499e-08	6.76595e-07	2.18346e-05
ENSG00000055813.6	10085	1.0445	530.944	33.8468	1.10201e-06	chr2:56362634:T:C	178644	35	45	0.387931	1.64922e-07	-0.986228	0.155116	0.00019998	0.000411927	0.003939	2.45337e-05
ENSG00000162924.15	6796	1.04109	591.375	34.9884	7.56908e-07	chr2:60895182:C:T	13661	17	20	0.172414	1.73568e-07	0.8033	0.126664	0.00029997	0.000320218	0.00318914	2.1681e-05
ENSG00000267520.2	6739	1.03598	585.094	35.0194	2.93189e-07	chr2:60895182:C:T	-30727	17	20	0.172414	6.12714e-08	0.881425	0.132174	9.999e-05	0.000123618	0.00143734	2.13975e-05
ENSG00000237651.6	6375	1.03306	561.021	35.2662	3.11058e-09	chr2:61166755:G:T	21687	34	45	0.387931	4.50856e-10	0.970393	0.117732	9.999e-05	1.10976e-06	2.89758e-05	2.20118e-05
ENSG00000170340.11	5814	1.04991	474.471	34.7696	1.80426e-05	chr2:62124450:G:C	-71665	28	31	0.267241	5.50455e-06	0.713226	0.135605	0.00449955	0.00657552	0.0357764	2.81452e-05
ENSG00000119844.15	7880	1.04421	733.628	35.4559	4.83991e-08	chr2:64542805:ATGTT:A	18500	30	33	0.284483	1.02378e-08	-0.864729	0.119531	9.999e-05	2.21427e-05	0.000337785	1.77317e-05
ENSG00000011523.14	8834	1.0494	966.777	35.8338	2.00266e-07	chr2:65056838:T:C	472	42	56	0.482759	5.73757e-08	-0.925668	0.138379	9.999e-05	0.000124186	0.00144251	1.3781e-05
ENSG00000124357.13	8952	1.03343	898.86	35.4109	2.90863e-08	chr2:71070565:T:C	6221	16	16	0.137931	5.72245e-09	-1.71383	0.230979	9.999e-05	1.81098e-05	0.000284238	1.37623e-05
ENSG00000116127.18	6173	1.06001	425.748	34.4065	9.70296e-09	chr2:73331275:G:A	-54483	35	46	0.396552	9.86767e-10	0.997668	0.12492	9.999e-05	1.91199e-06	4.50442e-05	3.28355e-05
ENSG00000163016.10	6063	1.03577	449.779	34.7638	1.72969e-08	chr2:73627267:C:G	-13816	25	32	0.275862	2.30158e-09	1.19493	0.15494	9.999e-05	5.02878e-06	9.81342e-05	2.7808e-05
ENSG00000257800.1	6765	1.03629	524.57	34.731	2.06272e-09	chr2:74120449:G:T	-231	40	50	0.431034	2.08451e-10	1.16756	0.137413	9.999e-05	6.47039e-07	1.81049e-05	2.39008e-05
ENSG00000217702.3	6764	1.03303	543.45	35.0929	1.85712e-08	chr2:74116992:C:G	-6973	22	22	0.189655	2.96406e-09	1.4628	0.191698	9.999e-05	6.80422e-06	0.000126659	2.27199e-05
ENSG00000188687.17	7166	1.03628	624.375	35.2118	4.46232e-06	chr2:74326536:C:T	-16878	5	5	0.0431034	1.34979e-06	1.80658	0.316918	0.00209979	0.00221242	0.0154995	2.00797e-05
ENSG00000204822.7	7560	1.02249	674.129	35.1483	1.89695e-10	chr2:74460423:T:C	-12264	34	42	0.362069	1.8984e-11	-1.1288	0.121332	9.999e-05	8.86277e-08	3.58159e-06	1.74199e-05
ENSG00000272183.1	7542	1.04142	643.348	34.5777	1.85833e-08	chr2:74492783:G:T	-8934	21	22	0.189655	2.25794e-09	1.38713	0.179717	9.999e-05	7.34258e-06	0.000135603	1.99606e-05
ENSG00000257702.3	7545	1.07021	636.786	34.2077	2.2408e-09	chr2:74492783:G:T	-9812	21	22	0.189655	1.66269e-10	1.27388	0.148613	9.999e-05	5.37541e-07	1.56558e-05	2.29755e-05
ENSG00000236209.1	7868	1.05555	658.284	34.2682	3.1931e-12	chr2:74958729:G:T	33883	40	51	0.439655	1.00434e-13	1.15679	0.103516	9.999e-05	6.76117e-10	8.33311e-08	2.08137e-05
ENSG00000115423.19	8552	1.03317	614.36	35.4102	4.56215e-10	chr2:84459633:A:G	-56865	28	36	0.310345	5.92321e-11	-1.06388	0.119309	9.999e-05	1.67505e-07	5.99774e-06	2.01109e-05
ENSG00000042493.16	8412	1.03954	611.114	34.5926	1.25039e-05	chr2:85405819:C:G	-12613	9	9	0.0775862	3.44751e-06	-1.73002	0.319979	0.00579942	0.00617032	0.0339983	2.08308e-05
ENSG00000115486.12	8322	1.05211	614.915	34.4164	5.40363e-07	chr2:85542588:C:G	-18959	42	53	0.543103	9.3489e-08	0.998259	0.152734	0.00029997	0.000213921	0.00227084	2.19359e-05
ENSG00000273080.1	7011	1.05904	482.28	33.797	3.30737e-07	chr2:86168838:T:C	-26752	45	57	0.491379	4.04256e-08	0.859998	0.126478	9.999e-05	9.27361e-05	0.00112871	2.88613e-05
ENSG00000132305.20	7010	1.05246	501.001	34.1233	1.68899e-06	chr2:86223017:C:T	27247	34	40	0.344828	3.01415e-07	-0.736355	0.119359	0.00029997	0.000570278	0.00513237	2.69673e-05
ENSG00000132313.15	7001	1.04702	513.765	34.3077	1.57171e-10	chr2:86219726:A:G	20371	19	21	0.818965	8.66173e-12	-1.26953	0.132608	9.999e-05	3.67047e-08	1.77588e-06	2.565e-05
ENSG00000183281.14	4698	1.04262	326.282	34.0763	2.25862e-05	chr2:86930667:C:G	-91185	24	30	0.258621	5.69262e-06	-0.929009	0.176988	0.00449955	0.00584632	0.0327407	3.95745e-05
ENSG00000231259.5	4667	1.03494	374.558	35.1758	8.00035e-08	chr2:86929445:A:G	-123547	30	42	0.637931	1.55843e-08	-0.933784	0.131502	9.999e-05	2.05122e-05	0.000316875	3.32615e-05
ENSG00000204745.4	4720	1.04672	378.953	34.4074	2.51562e-05	chr2:86393172:G:A	-732026	17	21	0.181034	7.14071e-06	1.07358	0.207351	0.00649935	0.0074794	0.0392502	3.47258e-05
ENSG00000234231.4	4772	1.04531	456.744	34.8118	4.15498e-08	chr2:87051478:C:T	-649506	30	41	0.646552	6.29192e-09	1.01454	0.137293	9.999e-05	1.13689e-05	0.00019292	2.86256e-05
ENSG00000125551.19	4832	1.04924	461.796	34.9015	2.80034e-06	chr2:87092000:C:T	-656087	31	43	0.62931	7.19896e-07	0.890616	0.151028	0.00079992	0.00091157	0.0074953	2.88292e-05
ENSG00000144115.17	4898	1.04811	440.191	35.0158	8.3045e-11	chr2:88147918:G:A	-22356	29	39	0.663793	6.93324e-12	1.16164	0.120367	9.999e-05	1.57039e-08	8.71434e-07	3.00877e-05
ENSG00000287686.1	4012	1.06545	313.929	34.3498	7.1106e-06	chr2:88578305:C:T	-113159	19	21	0.181034	1.67955e-06	0.857437	0.152242	0.00079992	0.00145264	0.0110302	4.56268e-05
ENSG00000153574.9	4011	1.02576	331.902	35.1203	1.36573e-08	chr2:88675013:G:A	-16660	9	9	0.0775862	2.13853e-09	-1.6085	0.207926	9.999e-05	3.26542e-06	7.01537e-05	3.59384e-05
ENSG00000230006.7	3963	1.04191	315.636	34.8536	7.89651e-06	chr2:88691440:T:C	-74367	6	6	0.0517241	2.24853e-06	1.52284	0.274846	0.00119988	0.00190126	0.0137841	4.07766e-05
ENSG00000243063.1	3838	1.0468	287.786	34.5664	4.37791e-06	chr2:88878560:T:C	-100521	37	45	0.387931	1.05001e-06	-0.990305	0.171362	0.00079992	0.000902584	0.00744755	4.57434e-05
ENSG00000224607.4	518	1.01725	38.7769	37.2938	1.75831e-05	chr2:90095859:G:A	126992	14	15	0.12931	1.12361e-05	1.28585	0.255415	0.00059994	0.00059675	0.00528547	0.000295175
ENSG00000224041.3	400	1.02904	37.7552	37.0946	1.93547e-05	chr2:90240493:A:G	125655	26	28	0.758621	1.17629e-05	-1.1199	0.223094	0.00089991	0.000585134	0.00521794	0.000320754
ENSG00000276566.1	363	1.06091	34.6426	35.9668	1.5226e-07	chr2:90071348:G:A	-82725	27	30	0.741379	4.5143e-08	-1.28162	0.189453	9.999e-05	2.45155e-06	5.55212e-05	0.000404772
ENSG00000278857.1	354	1.02343	34.1174	36.5458	2.58581e-05	chr2:90240493:A:G	80653	26	28	0.758621	1.37424e-05	-1.12624	0.226582	0.00039996	0.000740595	0.00630266	0.000345594
ENSG00000232931.6	3065	1.03843	232.843	35.7442	2.86289e-05	chr2:96009511:G:A	174508	33	44	0.37931	1.22574e-05	0.68275	0.136364	0.00479952	0.00538959	0.0309642	5.43841e-05
ENSG00000198885.9	3368	1.02583	263.074	35.8129	2.40429e-05	chr2:95746329:G:A	-579002	38	46	0.396552	1.03399e-05	-0.527981	0.10433	0.00589941	0.00547086	0.0313236	4.53574e-05
ENSG00000230606.11	4553	1.02392	366.367	35.828	6.5718e-12	chr2:97580396:T:G	146869	40	52	0.448276	7.62104e-13	-1.13827	0.109114	9.999e-05	1.48255e-09	1.46372e-07	3.22728e-05
ENSG00000235833.1	4632	1.01904	320.075	35.1012	1.89478e-05	chr2:97546954:C:G	21978	44	58	0.5	6.44367e-06	-0.776696	0.149079	0.00439956	0.00544178	0.0312181	3.60828e-05
ENSG00000196912.12	4669	1.01373	380.717	36.2362	4.86127e-11	chr2:97568330:C:A	-21635	43	57	0.491379	8.83809e-12	-1.14474	0.11966	9.999e-05	1.44091e-08	8.07233e-07	2.95636e-05
ENSG00000226791.7	6167	1.03003	392.65	35.0588	1.92201e-05	chr2:98791627:G:A	16266	2	3	0.0258621	6.46173e-06	1.99896	0.383745	0.00539946	0.00640846	0.0349812	3.10023e-05
ENSG00000135951.16	6460	1.0241	426.497	35.3443	4.5631e-12	chr2:99129435:G:A	-25529	42	50	0.431034	3.54714e-13	1.20092	0.112138	9.999e-05	1.18774e-09	1.26426e-07	2.77476e-05
ENSG00000241962.9	6593	1.04999	418.642	34.707	2.26577e-05	chr2:98667073:A:G	-640369	3	3	0.0258621	6.96514e-06	-2.89492	0.558279	0.00589941	0.00731706	0.0385916	3.19092e-05
ENSG00000144218.19	8130	1.0454	587.707	34.6635	1.73423e-05	chr2:100236725:G:A	44297	39	50	0.568965	5.09228e-06	-0.77419	0.146514	0.00659934	0.00807213	0.0416729	2.22562e-05
ENSG00000115607.9	7859	1.03669	548.165	34.4907	8.11462e-06	chr2:102476447:A:G	57758	21	26	0.775862	2.04779e-06	0.988385	0.177448	0.00289971	0.00358101	0.0225223	2.29151e-05
ENSG00000135972.9	8716	1.03719	822.437	35.0581	6.48839e-08	chr2:105048715:G:C	10646	20	24	0.206897	1.16775e-08	-0.962795	0.133861	9.999e-05	3.64163e-05	0.000506398	1.53096e-05
ENSG00000226508.1	8795	1.04455	840.546	34.9754	1.34549e-05	chr2:105179051:C:T	34938	30	45	0.612069	4.23682e-06	-0.690913	0.129338	0.0079992	0.00903189	0.0450711	1.55008e-05
ENSG00000196862.10	8194	1.03197	532.092	35.3627	4.48418e-10	chr2:108495204:T:G	668312	36	46	0.396552	5.64102e-11	0.961712	0.107653	9.999e-05	1.44523e-07	5.3891e-06	2.30894e-05
ENSG00000135968.21	8387	1.05134	496.907	34.1523	4.04972e-08	chr2:108576561:T:C	127355	43	57	0.491379	4.35217e-09	0.957122	0.127489	9.999e-05	1.12929e-05	0.000192468	2.70507e-05
ENSG00000169756.16	8551	1.04492	548.414	34.3766	7.1824e-06	chr2:108731013:C:T	196658	9	9	0.0775862	1.71478e-06	-1.06114	0.188629	0.00209979	0.00300587	0.0195636	2.37987e-05
ENSG00000259863.1	7231	1.02252	602.562	35.6068	1.03007e-10	chr2:109218381:T:C	89451	36	49	0.422414	1.31379e-11	-1.1492	0.121869	9.999e-05	4.22991e-08	1.99704e-06	1.9492e-05
ENSG00000172985.11	7231	1.01809	568.756	35.2011	4.33183e-12	chr2:109216509:G:A	87304	35	47	0.405172	2.99737e-13	-1.14871	0.10665	9.999e-05	1.70807e-09	1.6152e-07	2.02136e-05
ENSG00000186522.15	5541	1.05014	504.16	35.0073	6.84581e-06	chr2:109547113:T:C	-67030	8	8	0.0689655	2.02081e-06	2.12535	0.381287	0.00189981	0.00253653	0.0171206	2.65159e-05
ENSG00000169629.12	7799	1.0393	687.382	34.8162	6.20464e-08	chr2:112430208:G:A	-4280	19	22	0.189655	9.8731e-09	-1.37297	0.189483	9.999e-05	2.8232e-05	0.000409109	1.84986e-05
ENSG00000125630.16	7750	1.04141	595.582	34.2994	1.69941e-07	chr2:112542706:C:G	791	14	15	0.12931	2.39232e-08	1.47412	0.21164	0.00019998	6.79186e-05	0.000856016	2.15599e-05
ENSG00000237753.2	7642	1.06427	620.36	34.3564	2.8681e-06	chr2:112667268:C:T	21548	27	30	0.741379	6.02589e-07	-1.07518	0.180622	0.00069993	0.00115015	0.00908688	2.297e-05
ENSG00000125637.16	7987	1.0404	602.537	34.1782	8.93344e-12	chr2:113185893:A:G	28568	42	57	0.508621	3.01026e-13	1.0591	0.0983441	9.999e-05	2.45069e-09	2.15747e-07	2.12119e-05
ENSG00000136682.15	8331	1.04085	644.373	34.5753	2.99377e-10	chr2:113412790:A:C	-24901	21	25	0.215517	2.15705e-11	-1.39639	0.150803	9.999e-05	1.00774e-07	3.99978e-06	1.98761e-05
ENSG00000236397.3	8450	1.05632	596.503	33.7458	4.37695e-09	chr2:113601195:G:A	-66	24	28	0.241379	2.69412e-10	1.15495	0.137299	9.999e-05	1.2348e-06	3.15675e-05	2.30495e-05
ENSG00000236682.2	9163	1.03348	686.774	34.6728	4.92604e-09	chr2:127252437:G:A	-135747	17	18	0.155172	5.34963e-10	1.46144	0.178523	9.999e-05	2.18698e-06	5.07064e-05	1.8017e-05
ENSG00000115718.18	9174	1.02322	698.079	35.0906	3.42373e-06	chr2:127576107:G:A	157680	12	12	0.103448	9.6444e-07	-1.67878	0.289166	0.00189981	0.00205438	0.0145694	1.68811e-05
ENSG00000169994.18	9140	1.07244	680.139	34.1888	8.10709e-12	chr2:127617566:C:A	81764	32	39	0.336207	2.71806e-13	-1.10867	0.102592	9.999e-05	1.3466e-09	1.37992e-07	2.1723e-05
ENSG00000072163.19	9418	1.0546	685.958	34.3767	9.85934e-13	chr2:127617566:C:A	-64220	32	39	0.336207	2.90057e-14	-1.17817	0.101184	9.999e-05	2.08461e-10	3.29359e-08	1.98888e-05
ENSG00000136699.19	7344	1.03815	613.252	35.3252	4.26284e-06	chr2:130143568:G:A	-39182	25	30	0.258621	1.33519e-06	0.732383	0.128401	0.00169983	0.00204668	0.0145236	2.06232e-05
ENSG00000173272.16	7965	1.02711	609.586	35.5986	1.79803e-13	chr2:131501801:A:G	9058	25	29	0.75	1.24963e-14	-1.16729	0.0975357	9.999e-05	5.81824e-11	1.25141e-08	1.96943e-05
ENSG00000152117.17	7965	1.01998	593.375	35.3546	2.74344e-13	chr2:131493083:C:G	270	23	26	0.224138	1.61218e-14	-1.3214	0.111329	9.999e-05	1.02885e-10	1.97484e-08	1.95526e-05
ENSG00000287151.1	8667	1.06867	578.451	34.207	7.38535e-14	chr2:131682500:G:C	34510	42	53	0.543103	1.30694e-15	1.29742	0.100865	9.999e-05	8.04157e-12	2.4778e-09	2.51203e-05
ENSG00000288031.1	8840	1.02624	644.407	35.2839	4.43251e-12	chr2:131682500:G:C	-9892	42	53	0.543103	3.27875e-13	1.17146	0.109095	9.999e-05	1.68552e-09	1.6152e-07	1.85531e-05
ENSG00000197927.13	8956	1.03006	688.895	35.6239	7.09114e-12	chr2:131682500:G:C	-39917	42	53	0.543103	7.11617e-13	1.10497	0.105672	9.999e-05	2.71244e-09	2.37009e-07	1.76739e-05
ENSG00000287071.1	8988	1.04596	633.785	34.8211	9.72329e-07	chr2:131682500:G:C	-75531	42	53	0.543103	2.14353e-07	0.893117	0.142309	0.00059994	0.000429904	0.00406265	2.06915e-05
ENSG00000152128.13	7387	1.03431	541.981	34.4015	9.97561e-07	chr2:134812861:T:A	93861	19	24	0.206897	1.85776e-07	-0.785409	0.12426	9.999e-05	0.000411395	0.00393859	2.29194e-05
ENSG00000231890.8	7526	1.06628	304.891	32.5273	2.45485e-06	chr2:135979890:C:A	-5286	24	30	0.258621	2.39676e-07	-0.847255	0.135757	0.00029997	0.000450932	0.00420368	4.71524e-05
ENSG00000115866.11	7528	1.05704	312.169	32.6396	8.29838e-07	chr2:135939750:C:T	-46350	22	26	0.224138	6.91625e-08	0.987647	0.148953	0.00019998	0.000157715	0.00177051	4.41852e-05
ENSG00000121989.15	6215	1.02483	490.363	35.9589	3.67207e-08	chr2:147979756:C:T	135239	38	46	0.396552	9.64153e-09	0.963609	0.132848	9.999e-05	1.35827e-05	0.000221938	2.42178e-05
ENSG00000123609.11	7919	1.01321	608.215	35.6471	7.07067e-08	chr2:151321545:G:A	31651	34	45	0.387931	1.69768e-08	1.04231	0.147349	0.00019998	3.74456e-05	0.000517638	1.84584e-05
ENSG00000153234.14	6373	1.02706	466.79	35.2794	1.01424e-05	chr2:155468056:C:T	-874292	2	2	0.0172414	3.4168e-06	-1.97553	0.365198	0.00319968	0.00403889	0.0247463	2.57129e-05
ENSG00000196151.10	9139	1.04245	524.622	34.1125	1.14126e-07	chr2:159217384:G:C	-69415	34	46	0.396552	1.38964e-08	-1.06904	0.149782	9.999e-05	3.88998e-05	0.000534585	2.45945e-05
ENSG00000054219.11	8697	1.04538	510.162	34.4867	4.71457e-06	chr2:159899834:G:A	-4922	31	35	0.301724	1.10884e-06	1.0638	0.184624	0.00179982	0.00179134	0.0131089	2.56369e-05
ENSG00000227403.2	6700	1.00899	422.935	35.7742	3.11478e-10	chr2:161244750:G:A	20	37	48	0.413793	4.89827e-11	-1.05844	0.117852	9.999e-05	1.13817e-07	4.41274e-06	2.6001e-05
ENSG00000115271.11	6585	1.03422	461.261	35.8521	1.17572e-05	chr2:161591424:A:T	-727416	4	4	0.0344828	4.81185e-06	2.12023	0.3999	0.00319968	0.00445751	0.0267162	2.69185e-05
ENSG00000232411.1	8315	1.03336	503.811	34.3518	3.71052e-07	chr2:165864677:A:T	25579	13	18	0.155172	5.93867e-08	1.14613	0.171615	0.00019998	0.000138358	0.00158357	2.45461e-05
ENSG00000138399.18	9765	1.04787	823.621	34.0444	3.82632e-06	chr2:169573465:G:A	-410	14	15	0.12931	7.4274e-07	1.42277	0.241669	0.00219978	0.00233868	0.0161171	1.60632e-05
ENSG00000123600.20	8115	1.05919	715.126	34.4137	1.09893e-05	chr2:171381923:A:G	-52879	16	18	0.155172	2.80849e-06	-0.890197	0.162712	0.00469953	0.00572376	0.0322201	1.94777e-05
ENSG00000152256.14	8612	1.05761	802.982	34.9462	1.29611e-06	chr2:172713166:A:G	157793	29	39	0.336207	3.10481e-07	-0.949706	0.154174	0.00029997	0.000682776	0.00589994	1.72229e-05
ENSG00000225205.5	8607	1.04669	829.82	35.1351	8.30036e-06	chr2:172591951:T:G	35355	26	30	0.258621	2.61192e-06	-0.944304	0.171887	0.00429957	0.00533039	0.0307145	1.58567e-05
ENSG00000138430.16	7655	1.01344	886.9	36.245	1.11339e-05	chr2:173253798:T:C	-994801	2	3	0.0258621	5.11667e-06	-1.27515	0.241389	0.00869913	0.00918161	0.0455528	1.2673e-05
ENSG00000229337.2	8599	1.02523	644.232	35.3664	1.28177e-07	chr2:177207676:AT:A	-4986	26	31	0.732759	2.86459e-08	-0.9852	0.142612	9.999e-05	6.44323e-05	0.00081913	1.84691e-05
ENSG00000187231.14	8072	1.02667	753.386	35.5222	1.02791e-10	chr2:179236926:C:CT	-27906	18	21	0.181034	1.23892e-11	1.36667	0.144622	9.999e-05	4.9471e-08	2.28048e-06	1.59021e-05
ENSG00000273240.1	7720	1.0299	467.882	35.1795	4.44516e-06	chr2:189716831:C:A	-47625	35	49	0.422414	1.32893e-06	-0.84156	0.147504	0.00109989	0.00170523	0.0125627	2.60014e-05
ENSG00000235852.1	7279	1.03697	675.841	35.4196	1.95717e-07	chr2:190898782:C:A	16723	21	27	0.232759	4.67287e-08	0.848699	0.125659	9.999e-05	9.35566e-05	0.00113751	1.86111e-05
ENSG00000223466.2	8311	1.04379	490.526	34.8332	6.4376e-08	chr2:195510684:T:C	-22261	28	32	0.275862	1.03747e-08	-1.06214	0.146905	9.999e-05	1.96785e-05	0.000306804	2.64686e-05
ENSG00000138411.13	6866	1.07095	374.485	33.866	3.434e-05	chr2:196271334:T:C	-322220	7	7	0.0603448	8.60097e-06	1.96124	0.383138	0.00759924	0.00908942	0.0452681	3.91931e-05
ENSG00000196141.14	6083	1.02699	415.835	34.0827	1.12706e-06	chr2:200466707:T:G	160826	44	58	0.5	1.869e-07	-0.80738	0.127774	0.00019998	0.000376589	0.00365316	2.88543e-05
ENSG00000240344.9	6210	1.03657	534.288	35.2047	3.8341e-13	chr2:200877622:C:T	-11681	26	33	0.284483	2.05248e-14	-0.975601	0.0828446	9.999e-05	8.9178e-11	1.76976e-08	2.3497e-05
ENSG00000196290.15	6210	1.04707	478.159	34.5707	2.64497e-05	chr2:201880331:C:G	991004	20	24	0.206897	7.9456e-06	0.967622	0.188111	0.00989901	0.0100213	0.0486066	2.75664e-05
ENSG00000183308.6	6233	1.08439	499.427	34.0831	9.31183e-06	chr2:201120638:TA:T	157375	23	28	0.241379	2.07795e-06	1.11774	0.200837	0.0019998	0.00283912	0.018718	3.11636e-05
ENSG00000064012.22	6467	1.03119	582.884	34.7778	4.05132e-11	chr2:201280889:C:T	47446	39	48	0.586207	2.62736e-12	1.16476	0.116584	9.999e-05	1.34714e-08	7.65694e-07	2.10001e-05
ENSG00000003393.15	5910	1.05049	480.495	35.0647	2.33992e-09	chr2:201774475:A:G	-6481	23	27	0.767241	2.92662e-10	1.20973	0.14428	9.999e-05	5.50691e-07	1.59207e-05	2.78661e-05
ENSG00000237580.1	7795	1.0203	730.083	35.2676	8.77473e-06	chr2:205213902:A:T	-902598	44	56	0.482759	2.90131e-06	0.798485	0.146222	0.00559944	0.00571343	0.0321929	1.59162e-05
ENSG00000234902.6	7686	1.03769	627.616	34.5103	8.71806e-06	chr2:207235630:A:G	-436	34	40	0.344828	2.23515e-06	-0.830331	0.14981	0.00359964	0.00441118	0.0265276	2.01082e-05
ENSG00000240440.1	7677	1.03873	678.707	34.9795	2.37475e-09	chr2:207235924:C:T	-1951	40	50	0.431034	2.82949e-10	-1.01708	0.121143	9.999e-05	9.45515e-07	2.50469e-05	1.86849e-05
ENSG00000144401.14	7931	1.0365	633.079	34.7481	3.83683e-06	chr2:207545543:T:C	-80385	13	13	0.112069	9.67303e-07	-1.2817	0.220805	0.00129987	0.00191681	0.013871	1.98245e-05
ENSG00000138376.11	9037	1.06258	646.188	33.8447	3.24789e-07	chr2:214780322:C:T	-29361	29	34	0.706897	4.04795e-08	1.09467	0.161	0.00019998	0.000120149	0.00140258	2.1886e-05
ENSG00000229267.3	9037	1.0316	752.456	35.2639	4.48213e-12	chr2:214809647:C:T	-534	38	45	0.612069	3.26809e-13	1.30488	0.121506	9.999e-05	1.79616e-09	1.6691e-07	1.62987e-05
ENSG00000188282.12	8224	1.03841	647.436	34.7925	1.57526e-05	chr2:217053703:G:A	-981257	2	2	0.0172414	4.76438e-06	3.46048	0.652304	0.00669933	0.008367	0.0427615	1.95582e-05
ENSG00000261338.2	7910	1.043	586.038	34.7827	5.33443e-09	chr2:218270205:A:G	14886	35	49	0.422414	6.23029e-10	-0.823175	0.101172	9.999e-05	1.77892e-06	4.25078e-05	2.20738e-05
ENSG00000144580.13	7447	1.05165	565.043	34.62	1.48554e-05	chr2:218602137:G:T	33557	32	42	0.637931	4.22126e-06	0.6897	0.129083	0.00539946	0.00638325	0.0348766	2.38224e-05
ENSG00000115649.16	7575	1.04863	692.053	35.5054	1.16715e-07	chr2:219172944:A:G	-5162	40	51	0.439655	2.75285e-08	1.00905	0.145799	9.999e-05	5.0001e-05	0.00066003	1.91837e-05
ENSG00000152056.17	8908	1.03535	647.444	35.1675	3.55091e-12	chr2:223832865:C:A	-5162	43	54	0.534483	2.34253e-13	1.15777	0.106596	9.999e-05	1.12077e-09	1.21508e-07	1.92801e-05
ENSG00000135919.13	8849	1.03605	665.937	35.4455	4.13539e-07	chr2:224026123:C:A	-13195	38	50	0.431034	1.07483e-07	-0.916397	0.141154	0.00029997	0.000201721	0.00216489	1.88065e-05
ENSG00000183022.5	8734	1.00569	929.333	36.1984	2.48117e-09	chr2:230575444:T:C	1635	37	46	0.396552	5.94264e-10	1.11863	0.137224	9.999e-05	2.13637e-06	4.97298e-05	1.16422e-05
ENSG00000221944.8	7787	1.03308	861.07	35.4307	1.07832e-05	chr2:232543804:A:T	-6753	23	24	0.206897	3.83679e-06	1.19459	0.222329	0.00859914	0.0078038	0.0406461	1.43427e-05
ENSG00000085982.13	9416	1.04272	1108.82	35.5883	5.78973e-08	chr2:233453156:G:T	-113626	12	13	0.112069	1.32733e-08	-1.51167	0.211368	9.999e-05	4.17177e-05	0.000567317	1.16515e-05
ENSG00000279809.1	10136	1.05728	1078.95	34.6187	1.58298e-06	chr2:233862478:GC:G	-4881	38	54	0.534483	3.41296e-07	0.827881	0.135045	0.0009999	0.00115508	0.00911631	1.2799e-05
ENSG00000224287.2	10148	1.0352	1125.09	35.0462	5.90636e-07	chr2:233862478:GC:G	-5966	38	54	0.534483	1.34929e-07	0.845718	0.131714	0.00049995	0.000505682	0.00464747	1.10873e-05
ENSG00000124831.19	10815	1.04422	918.986	34.1263	4.47626e-06	chr2:237682906:A:G	55319	21	24	0.793103	9.15972e-07	-1.03679	0.178089	0.00239976	0.00315812	0.020407	1.41565e-05
ENSG00000177483.11	10617	1.03578	921.289	34.6173	7.66574e-07	chr2:237766148:T:C	-32597	13	14	0.12069	1.5102e-07	1.45498	0.227855	0.00049995	0.000536184	0.00487802	1.35767e-05
ENSG00000130414.12	11284	1.02398	1483.95	35.8873	1.60367e-07	chr2:240022777:C:A	-2568	28	38	0.327586	4.61314e-08	-0.856198	0.126694	0.00049995	0.000192809	0.00208645	7.97023e-06
ENSG00000142330.20	10920	1.03185	1198.12	35.2986	7.76052e-08	chr2:240621671:G:T	34937	30	40	0.344828	1.59703e-08	-0.987075	0.139159	9.999e-05	6.82302e-05	0.000859019	1.02485e-05
ENSG00000178623.12	10887	1.06973	1212.57	35.0506	1.91343e-06	chr2:240621671:G:T	16241	30	40	0.344828	4.98399e-07	-0.783907	0.13039	0.00139986	0.00147178	0.0111538	1.20402e-05
ENSG00000115687.14	10705	1.02791	1067.14	35.0186	5.20342e-06	chr2:241271626:C:T	121362	4	4	0.0344828	1.49589e-06	-2.1618	0.381384	0.00459954	0.00473275	0.0280012	1.12933e-05
ENSG00000006607.14	9272	1.05532	845.415	34.3937	1.15563e-05	chr2:241237850:A:G	-118435	19	20	0.827586	2.95274e-06	1.05895	0.194114	0.00589941	0.00734412	0.0386807	1.61905e-05
ENSG00000237940.3	5880	1.06315	485.897	33.7359	3.44809e-06	chr2:241973751:A:G	3068	34	44	0.37931	5.85571e-07	0.815128	0.13673	0.00029997	0.00108728	0.00868395	2.91788e-05
ENSG00000134109.11	12011	1.04159	1340.77	34.588	1.06972e-06	chr3:5606311:G:A	418665	5	6	0.0517241	2.17008e-07	1.86454	0.297278	0.00039996	0.00107198	0.00858133	9.58548e-06
ENSG00000171148.13	8945	1.03811	1108.85	35.6318	5.32621e-06	chr3:9799299:C:T	6288	33	40	0.655172	1.89309e-06	-0.90374	0.161538	0.00449955	0.00476274	0.0281612	1.14041e-05
ENSG00000180385.8	8613	1.04422	1025.23	34.9378	1.16537e-07	chr3:10026743:GCCAGATGGTA:G	39850	25	28	0.241379	2.11517e-08	0.961394	0.137261	0.00019998	7.85992e-05	0.000977996	1.26893e-05
ENSG00000254999.4	8463	1.0435	1119.59	35.6254	2.86923e-07	chr3:10115653:C:A	-22	21	24	0.206897	7.76752e-08	-0.579904	0.0879423	0.00019998	0.000222102	0.00234281	1.15814e-05
ENSG00000134086.8	8471	1.03631	1088.02	35.4862	5.37142e-07	chr3:10164461:A:G	22683	34	47	0.594828	1.45636e-07	0.70798	0.110675	0.00039996	0.000438875	0.00413075	1.15251e-05
ENSG00000231177.4	8431	1.03164	1082.35	35.6842	6.61187e-06	chr3:10276546:A:AT	-7873	31	39	0.336207	2.43885e-06	0.868783	0.157524	0.00509949	0.00601588	0.0334305	1.13333e-05
ENSG00000240288.8	8428	1.02183	1102.69	35.9527	2.17777e-09	chr3:10273598:TA:T	-12156	39	55	0.525862	4.50349e-10	1.01421	0.123042	9.999e-05	1.79366e-06	4.26859e-05	1.06158e-05
ENSG00000144559.10	8735	1.05198	768.996	34.5163	3.44441e-12	chr3:11808333:A:C	-38586	38	44	0.62069	1.3429e-13	-1.17877	0.106513	9.999e-05	9.2757e-10	1.05443e-07	1.75304e-05
ENSG00000224660.2	9342	1.03017	1005.27	35.7744	1.96896e-07	chr3:15180755:G:A	-73429	17	19	0.163793	5.49033e-08	0.914378	0.136409	9.999e-05	0.000151035	0.00170697	1.21178e-05
ENSG00000131370.16	9145	1.03751	924.185	35.4766	4.75106e-07	chr3:15272091:G:A	-69277	39	51	0.439655	1.26792e-07	-0.764411	0.11869	0.00039996	0.000323184	0.003215	1.36442e-05
ENSG00000206561.13	8972	1.02739	879.13	35.7706	2.84865e-07	chr3:15560757:GTTTAT:G	39006	3	3	0.0258621	8.19395e-08	2.75362	0.418652	0.00019998	0.00019718	0.00212394	1.36748e-05
ENSG00000286689.1	9179	1.05456	737.207	34.6702	1.59816e-12	chr3:15965119:A:T	-4884	41	53	0.456897	6.42153e-14	1.16272	0.102509	9.999e-05	3.74701e-10	5.16148e-08	1.85022e-05
ENSG00000131378.14	8920	1.03852	673.318	34.7134	8.50392e-07	chr3:16372013:T:C	-142013	31	39	0.663793	1.76567e-07	0.867475	0.136899	0.00019998	0.000422233	0.00401609	1.88165e-05
ENSG00000163576.18	9398	1.04702	699.152	34.8615	3.79967e-09	chr3:19946945:G:C	-80	31	36	0.310345	4.46082e-10	1.16927	0.1418	9.999e-05	1.42306e-06	3.53011e-05	1.88491e-05
ENSG00000188167.9	8737	1.03299	856.358	35.5314	3.49097e-06	chr3:33063738:G:A	-33408	36	50	0.431034	1.15233e-06	0.706734	0.122911	0.00259974	0.0024292	0.0165847	1.44157e-05
ENSG00000170266.16	8737	1.03936	816.153	35.2521	1.899e-09	chr3:33063738:G:A	-33464	36	50	0.431034	2.59264e-10	1.04617	0.124181	9.999e-05	8.99849e-07	2.41653e-05	1.55847e-05
ENSG00000136059.14	7508	1.0476	637.297	35.3682	1.92491e-06	chr3:38006116:A:C	18057	28	36	0.310345	5.65218e-07	0.802317	0.134332	0.00079992	0.000872674	0.00724672	2.07341e-05
ENSG00000287780.1	9095	1.03264	635.482	34.9327	1.36734e-05	chr3:39406103:C:T	21803	23	26	0.224138	4.25493e-06	0.988918	0.185171	0.00719928	0.00730567	0.0385662	1.93942e-05
ENSG00000168028.14	9097	1.04039	579.056	34.106	6.36995e-06	chr3:39405803:A:C	-917	41	53	0.456897	1.35899e-06	-0.576188	0.101115	0.00189981	0.00288493	0.0189237	2.20709e-05
ENSG00000286996.1	9101	1.04005	613.958	34.4934	9.45375e-07	chr3:39394374:G:C	-26270	30	34	0.293103	1.81622e-07	-1.22552	0.193673	0.00019998	0.000423102	0.00401782	2.07831e-05
ENSG00000223797.6	8181	1.05603	500.429	34.0738	3.54269e-09	chr3:40441536:A:G	-11793	26	30	0.258621	2.58219e-10	1.09393	0.12983	9.999e-05	8.23588e-07	2.23221e-05	2.74392e-05
ENSG00000114812.13	8950	1.04961	592.38	34.7986	2.00348e-06	chr3:42490447:G:A	1148	24	25	0.784483	4.76588e-07	1.20387	0.199779	0.00069993	0.000830877	0.00694397	2.25127e-05
ENSG00000144647.6	7714	1.04302	690.816	35.3744	2.21633e-06	chr3:43081474:G:A	-24605	35	50	0.431034	6.61544e-07	-0.843178	0.142345	0.00089991	0.00113612	0.00900642	1.87273e-05
ENSG00000196653.12	7608	1.04893	575.557	34.9626	1.44128e-06	chr3:44721338:A:G	8695	13	15	0.12931	3.51665e-07	1.12849	0.184364	0.00029997	0.000573559	0.00515705	2.30987e-05
ENSG00000163807.6	7634	1.03182	602.714	35.5429	5.2068e-09	chr3:44762231:C:T	612	39	47	0.594828	9.27746e-10	-0.942678	0.117739	9.999e-05	2.06808e-06	4.83325e-05	2.03698e-05
ENSG00000144791.10	8816	1.03739	557.487	34.2965	1.17796e-07	chr3:45603590:C:T	48196	25	28	0.241379	1.57626e-08	0.846366	0.119252	9.999e-05	4.5075e-05	0.000603166	2.26056e-05
ENSG00000230530.2	9154	1.0581	584.159	33.8277	6.70436e-07	chr3:45690926:G:GT	1726	22	25	0.215517	9.23982e-08	0.954175	0.145906	0.00029997	0.000241963	0.00250594	2.37266e-05
ENSG00000163820.15	9049	1.03124	648.602	34.6995	6.54058e-06	chr3:45836220:G:A	-159604	36	48	0.586207	1.72763e-06	-0.666513	0.118529	0.00289971	0.00352109	0.022237	1.88768e-05
ENSG00000160796.18	6487	1.03641	323.006	33.8772	2.20003e-07	chr3:46987936:G:A	8270	38	55	0.474138	2.62754e-08	-0.616205	0.0888472	0.00019998	4.94029e-05	0.000652871	3.88361e-05
ENSG00000114648.12	5531	1.02485	332.136	35.2667	3.56042e-08	chr3:47516958:T:C	234041	35	51	0.439655	6.65552e-09	0.820283	0.111276	9.999e-05	8.82559e-06	0.000157525	3.57578e-05
ENSG00000172113.9	3784	1.02313	230.112	36.3522	1.48064e-07	chr3:48241004:T:C	-60681	30	38	0.327586	5.17069e-08	-0.997685	0.148419	9.999e-05	2.65912e-05	0.000391142	5.11877e-05
ENSG00000068745.15	3883	1.01394	203.137	36.0527	1.13152e-05	chr3:48694528:A:G	-45825	17	21	0.181034	4.91005e-06	1.23626	0.233454	0.00229977	0.00209693	0.0148263	5.54642e-05
ENSG00000177479.19	3879	1.00193	205.55	36.1718	1.88569e-05	chr3:49119243:A:G	200422	31	37	0.681035	8.82047e-06	0.949478	0.185775	0.00379962	0.00382422	0.0237794	5.16597e-05
ENSG00000178252.18	3926	1.01598	199.539	36.099	5.31335e-05	chr3:49168885:G:C	161823	33	40	0.655172	2.6372e-05	-0.762648	0.160116	0.00789921	0.00974068	0.0475806	5.70255e-05
ENSG00000198218.11	3976	1.00121	204.28	36.2189	1.77484e-07	chr3:48724838:C:T	-369525	20	20	0.827586	5.93481e-08	-1.49526	0.223884	9.999e-05	3.57913e-05	0.000499971	5.17947e-05
ENSG00000177352.10	3951	1.02859	196.875	35.7085	4.57848e-06	chr3:49194581:G:A	28250	36	45	0.612069	1.64721e-06	-0.897041	0.159102	0.00059994	0.000728327	0.00622011	6.14075e-05
ENSG00000233276.6	3880	1.00229	198.877	36.1569	1.07402e-07	chr3:49483685:G:GT	125327	42	53	0.456897	3.36519e-08	0.991164	0.144539	9.999e-05	2.08189e-05	0.000319898	5.34901e-05
ENSG00000145020.16	3844	1.0169	192.44	35.6506	2.303e-05	chr3:48734197:T:C	-688488	24	26	0.775862	9.41305e-06	0.805803	0.1583	0.00309969	0.00400628	0.0245975	5.93931e-05
ENSG00000164068.16	3965	1.01905	187.536	35.7157	1.48092e-05	chr3:49752182:T:A	62644	23	27	0.767241	5.93117e-06	-0.894418	0.170818	0.00189981	0.0024592	0.0167116	6.15845e-05
ENSG00000182179.13	4096	1.0299	185.939	35.4599	4.2915e-11	chr3:49762042:A:C	-51911	43	54	0.534483	4.55096e-12	-1.16435	0.11884	9.999e-05	4.51064e-09	3.42947e-07	6.54255e-05
ENSG00000004534.15	4291	1.01571	170.272	34.8186	1.33825e-16	chr3:50003880:C:T	63873	41	55	0.474138	1.98287e-18	1.14251	0.0728791	9.999e-05	1.38164e-14	2.31102e-11	6.67415e-05
ENSG00000126062.4	4614	1.01743	182.83	35.6047	5.26224e-05	chr3:50135961:TGTCAGC:T	-223560	3	3	0.0258621	2.28999e-05	2.16544	0.450368	0.00789921	0.00876509	0.04416	6.26762e-05
ENSG00000007402.11	4511	1.00647	180.817	35.626	4.78693e-05	chr3:50510408:T:A	6164	6	6	0.0517241	2.07704e-05	2.27237	0.469569	0.00849915	0.00833485	0.0426531	6.00636e-05
ENSG00000114737.15	4478	1.01288	168.2	34.9971	3.11187e-05	chr3:50543817:A:C	-68014	19	23	0.801724	1.0827e-05	1.0415	0.206396	0.00429957	0.00485232	0.0284835	6.66375e-05
ENSG00000280422.1	4899	1.06682	279.926	34.9948	1.73714e-05	chr3:51881772:T:G	-72130	7	7	0.0603448	5.66239e-06	1.99582	0.380108	0.00279972	0.00329915	0.0211317	5.14813e-05
ENSG00000162244.12	4940	1.05009	286.897	35.0753	7.53407e-06	chr3:51950898:T:C	-44997	11	12	0.103448	2.29976e-06	-1.04182	0.188271	0.00139986	0.00155339	0.0116591	4.65815e-05
ENSG00000164087.8	5160	1.0229	285.367	35.0452	2.87228e-07	chr3:52075652:C:T	-79038	14	16	0.137931	6.05687e-08	0.799336	0.119799	9.999e-05	6.54325e-05	0.000829269	4.12301e-05
ENSG00000168268.11	5714	1.03643	359.4	34.7721	5.7677e-10	chr3:52532898:C:A	-2156	45	58	0.5	5.12709e-11	-0.753056	0.0839932	9.999e-05	1.16485e-07	4.47178e-06	3.49071e-05
ENSG00000055955.17	6371	1.03452	442.612	34.4179	8.88873e-08	chr3:52826350:C:G	-4323	28	35	0.301724	1.21589e-08	1.08001	0.150425	9.999e-05	2.73089e-05	0.000398196	2.80922e-05
ENSG00000163935.14	6649	1.04633	457.218	34.1691	3.40918e-07	chr3:53017561:G:A	-29189	28	36	0.310345	4.96734e-08	-1.03643	0.153894	0.00019998	0.000101758	0.00122578	2.87309e-05
ENSG00000242142.1	6687	1.02773	508.178	35.1506	4.55174e-06	chr3:53098606:A:T	33515	41	57	0.508621	1.35048e-06	0.861846	0.151193	0.00219978	0.00192932	0.0139218	2.36947e-05
ENSG00000113812.14	8281	1.04491	784.11	34.6854	1.85561e-06	chr3:53857070:C:G	-25082	32	38	0.327586	4.18724e-07	-0.903527	0.148938	0.00119988	0.00106321	0.00853825	1.66441e-05
ENSG00000180376.17	8565	1.04358	573.321	34.4447	1.48407e-08	chr3:56601285:G:A	44124	19	22	0.810345	1.62984e-09	-1.4712	0.188045	9.999e-05	5.01931e-06	9.81128e-05	2.26239e-05
ENSG00000136068.15	7847	1.07079	449.6	33.9131	1.29852e-07	chr3:58085874:G:A	77474	42	51	0.439655	1.45987e-08	-1.19721	0.168108	9.999e-05	2.83737e-05	0.000410654	3.26227e-05
ENSG00000163686.15	7537	1.0407	418.234	34.0895	5.34852e-06	chr3:58233690:A:G	-3842	19	21	0.818965	1.10685e-06	1.07396	0.186369	0.00119988	0.00171238	0.0125941	3.06015e-05
ENSG00000168297.16	7569	1.07097	422.562	33.5997	2.08557e-06	chr3:58339503:A:T	6623	38	54	0.534483	3.10393e-07	0.712596	0.11568	0.00049995	0.000518131	0.00474698	3.47372e-05
ENSG00000163636.10	9570	1.05695	928.865	34.3072	1.45743e-05	chr3:64968601:A:T	944591	1	1	0.00862069	3.73014e-06	-2.52462	0.469093	0.00889911	0.0102618	0.0494046	1.48449e-05
ENSG00000255423.1	9144	1.03118	1180.55	35.7738	2.77685e-06	chr3:73009090:T:G	-52569	24	27	0.232759	9.7747e-07	0.812675	0.140082	0.00289971	0.00270152	0.0179724	1.03679e-05
ENSG00000227124.11	9029	1.05657	507.57	33.98	2.24533e-05	chr3:75721604:A:T	-63979	43	56	0.517241	5.48236e-06	-0.689739	0.131108	0.00719928	0.00858036	0.0434349	2.71191e-05
ENSG00000163320.11	8607	1.04779	315.34	33.476	1.95262e-05	chr3:88054626:G:A	-95259	11	11	0.0948276	3.95441e-06	1.23284	0.229853	0.00409959	0.00471327	0.0279566	4.19375e-05
ENSG00000080200.10	8644	1.01493	454.993	35.3368	1.22017e-06	chr3:97812598:G:T	-9413	18	21	0.181034	3.38162e-07	1.17805	0.192075	0.00049995	0.000493084	0.00454239	2.4883e-05
ENSG00000138468.16	7695	1.03808	511.202	35.0608	1.12238e-06	chr3:101538955:T:C	25714	29	33	0.715517	2.76804e-07	-0.89594	0.144602	0.00049995	0.000424611	0.00402562	2.47327e-05
ENSG00000286699.1	7464	1.00582	558.988	35.7083	5.29866e-08	chr3:101812536:G:A	125709	25	28	0.241379	1.27516e-08	-1.03696	0.144734	9.999e-05	2.78063e-05	0.000404945	1.93672e-05
ENSG00000144815.16	7320	1.04383	538.207	35.2674	4.47885e-09	chr3:101701059:G:A	-78143	14	14	0.12069	6.74821e-10	-1.7148	0.211434	9.999e-05	1.34148e-06	3.38342e-05	2.41278e-05
ENSG00000241469.9	8012	1.04091	555.325	34.3139	1.57466e-05	chr3:107862039:G:A	-20211	27	34	0.293103	4.08071e-06	0.990426	0.184998	0.00649935	0.00704496	0.0375625	2.30692e-05
ENSG00000177707.11	8719	1.03401	568.455	35.1749	2.98044e-08	chr3:111530155:C:T	460084	31	34	0.293103	5.22203e-09	1.15578	0.155156	9.999e-05	1.14904e-05	0.000193563	2.18207e-05
ENSG00000153283.13	9079	1.03127	500.843	34.4326	3.68633e-09	chr3:111530155:C:T	237436	31	34	0.293103	3.35234e-10	1.1965	0.143469	9.999e-05	1.20535e-06	3.09498e-05	2.44492e-05
ENSG00000244720.1	9079	1.03507	565.81	34.7814	4.89034e-10	chr3:111535372:A:C	-98300	32	35	0.301724	4.28751e-11	1.24847	0.138318	9.999e-05	1.6049e-07	5.81774e-06	2.20323e-05
ENSG00000240057.6	9143	1.02574	757.608	35.9952	4.11592e-06	chr3:113019471:C:T	3	30	38	0.672414	1.61666e-06	-0.984413	0.174417	0.0029997	0.00265401	0.0177369	1.57438e-05
ENSG00000163608.15	9139	1.03505	722.714	35.5381	1.53274e-06	chr3:113019778:C:T	-83	28	35	0.698276	4.68997e-07	1.21804	0.201962	0.00049995	0.000858987	0.0071432	1.72482e-05
ENSG00000206530.11	8296	1.03893	697.683	35.1036	2.22387e-06	chr3:113431959:C:T	-9651	40	53	0.543103	6.00677e-07	-0.957222	0.160779	0.00149985	0.00118502	0.00928719	1.81937e-05
ENSG00000072858.10	8158	1.05029	719.019	35.1122	3.88409e-06	chr3:113532232:G:A	-64	22	26	0.224138	1.11776e-06	-0.895697	0.155517	0.00159984	0.00202958	0.0144285	1.8605e-05
ENSG00000151576.10	7157	1.04917	638.246	34.821	6.84324e-06	chr3:114099501:A:G	93668	22	26	0.224138	1.89529e-06	-0.981529	0.175454	0.00259974	0.00326508	0.0209939	2.08529e-05
ENSG00000163617.11	7129	1.0163	681.409	35.5009	1.96668e-06	chr3:113182721:T:C	-873873	9	9	0.0775862	6.07839e-07	2.20134	0.369978	0.00179982	0.00119397	0.00934183	1.67261e-05
ENSG00000144847.13	8315	1.04747	522.251	34.2542	6.66015e-06	chr3:119212542:C:T	66474	14	16	0.862069	1.50758e-06	-1.37795	0.243201	0.00149985	0.00259941	0.0174517	2.52855e-05
ENSG00000113845.10	7962	1.04091	502.227	34.4195	1.61504e-05	chr3:118848595:C:A	-649952	5	5	0.956897	4.3462e-06	1.997	0.374398	0.00529947	0.00651658	0.0355052	2.5509e-05
ENSG00000242052.1	8092	1.04412	551.154	34.8291	1.18058e-05	chr3:119638509:A:G	2359	23	26	0.224138	3.49347e-06	1.0035	0.185747	0.00379962	0.00509443	0.0296762	2.35928e-05
ENSG00000180353.11	7674	1.06183	413.836	34.4052	1.19674e-05	chr3:121783815:G:T	122888	11	12	0.103448	3.08362e-06	-0.78072	0.143471	0.00279972	0.00346211	0.0219474	3.40583e-05
ENSG00000145088.9	7747	1.01675	456.075	35.6574	3.29397e-11	chr3:121761528:A:G	-73655	36	45	0.612069	3.90875e-12	-0.95938	0.0973898	9.999e-05	1.10305e-08	6.58945e-07	2.50444e-05
ENSG00000163406.11	7757	1.05558	402.181	34.4609	4.31646e-10	chr3:121761528:A:G	-132873	36	45	0.612069	3.02016e-11	-1.00392	0.109778	9.999e-05	7.13213e-08	3.01473e-06	3.40712e-05
ENSG00000173193.15	8183	1.059	645.047	35.0226	1.16571e-09	chr3:122707627:A:C	26788	16	17	0.146552	1.3155e-10	-1.48898	0.172143	9.999e-05	3.18859e-07	1.00903e-05	2.15745e-05
ENSG00000169087.11	8281	1.0511	632.786	34.5696	2.92336e-12	chr3:122761969:G:A	-31862	29	34	0.706897	1.16591e-13	-1.1291	0.101544	9.999e-05	6.47347e-10	8.1501e-08	2.12191e-05
ENSG00000114491.14	8692	1.06085	636.002	34.201	9.97009e-06	chr3:124765105:T:C	34672	18	19	0.163793	2.33956e-06	1.15377	0.208705	0.00429957	0.00452202	0.027	2.20647e-05
ENSG00000171084.15	10486	1.03372	683.822	34.3349	6.90375e-07	chr3:125913446:C:A	-3174	16	18	0.155172	1.19097e-07	1.29401	0.200311	0.00039996	0.000359284	0.0035027	1.8115e-05
ENSG00000159650.9	10717	1.05034	701.126	34.9185	1.06783e-05	chr3:126497373:A:G	-20400	42	54	0.534483	3.21635e-06	-0.836338	0.154066	0.00439956	0.00570224	0.0321763	1.90845e-05
ENSG00000114554.11	8805	1.0314	850.391	35.7604	4.88018e-08	chr3:126903047:A:G	-85547	37	54	0.465517	1.19486e-08	0.916806	0.127596	9.999e-05	2.98235e-05	0.000426514	1.44083e-05
ENSG00000163870.16	7734	1.04353	674.609	35.6589	1.23868e-06	chr3:127658829:C:CT	60562	11	12	0.896552	3.88887e-07	1.60815	0.264083	0.00039996	0.000601999	0.00532373	1.92229e-05
ENSG00000231305.4	7767	1.02757	477.203	34.9541	7.16882e-08	chr3:128939872:A:G	68332	31	35	0.301724	1.2407e-08	1.08131	0.150741	9.999e-05	2.54609e-05	0.000376883	2.5213e-05
ENSG00000287110.1	7731	1.0525	507.143	35.3373	7.05071e-07	chr3:128851865:G:A	-24353	28	30	0.741379	1.84886e-07	-1.15987	0.18346	0.00019998	0.000230329	0.00241653	2.66446e-05
ENSG00000172780.17	7921	1.0648	468.508	34.1471	8.81812e-07	chr3:129225821:G:T	103020	16	22	0.810345	1.45178e-07	-1.14783	0.179406	0.00019998	0.000242254	0.00250594	3.04861e-05
ENSG00000249846.7	8286	1.02761	490.274	34.528	7.60847e-14	chr3:130115411:T:A	3742	41	53	0.456897	1.83408e-15	-1.24679	0.0979717	9.999e-05	1.89956e-11	4.83509e-09	2.45457e-05
ENSG00000228252.9	8383	1.03259	503.808	34.5103	1.04288e-07	chr3:130098961:G:A	-113862	21	23	0.198276	1.5235e-08	1.34106	0.188666	9.999e-05	3.75736e-05	0.000518795	2.44573e-05
ENSG00000113971.20	9760	1.03113	669.932	34.7265	1.00986e-09	chr3:132711960:T:C	-10454	20	22	0.189655	9.33168e-11	-1.21419	0.138537	9.999e-05	4.28959e-07	1.29115e-05	1.82656e-05
ENSG00000170819.5	8642	1.01338	807.105	35.6753	2.78254e-12	chr3:133466990:T:C	66934	35	50	0.431034	2.66099e-13	-1.01275	0.0936478	9.999e-05	1.71057e-09	1.6152e-07	1.3922e-05
ENSG00000182923.17	8329	1.03341	777.966	34.7908	2.1161e-09	chr3:134568071:G:C	82350	25	34	0.706897	2.2236e-10	0.894967	0.105597	9.999e-05	1.03983e-06	2.72984e-05	1.59001e-05
ENSG00000129055.12	8327	1.04415	746.894	34.4783	1.60046e-06	chr3:134477043:A:G	-9673	29	38	0.672414	3.26867e-07	0.720755	0.117312	0.00079992	0.000870642	0.00723498	1.74125e-05
ENSG00000184432.10	7356	1.0251	612.283	35.6526	5.59742e-06	chr3:140173329:C:T	783649	3	3	0.0258621	2.01253e-06	1.65756	0.297297	0.00229977	0.00293505	0.019188	1.94212e-05
ENSG00000163864.17	8027	1.05991	615.072	34.4595	2.68349e-07	chr3:139674109:C:T	-3908	20	26	0.775862	4.32158e-08	-0.893539	0.131818	0.00029997	9.53889e-05	0.00115499	2.27193e-05
ENSG00000177311.11	8617	1.04225	746.176	35.0845	1.65567e-05	chr3:141375367:G:A	51154	41	54	0.534483	5.52063e-06	0.796593	0.151482	0.00879912	0.0100109	0.0485763	1.72763e-05
ENSG00000181804.15	9103	1.06578	715.748	34.7419	7.81885e-06	chr3:143791470:C:T	-57015	16	17	0.146552	2.14097e-06	1.18493	0.213268	0.00289971	0.00385344	0.0239049	2.00432e-05
ENSG00000240216.7	9334	1.05185	757.082	34.5083	9.50974e-07	chr3:149275371:G:T	-16429	41	53	0.456897	1.83961e-07	-0.961904	0.152109	0.00039996	0.000483421	0.00446039	1.77961e-05
ENSG00000082996.19	8880	1.03102	869.615	35.3943	2.40999e-06	chr3:149815441:G:A	2733	17	19	0.163793	7.30666e-07	1.05775	0.179511	0.00089991	0.00170597	0.0125627	1.40644e-05
ENSG00000144895.12	8164	1.04528	689.561	34.7587	1.85402e-06	chr3:150588522:GA:G	41837	32	40	0.655172	4.3035e-07	0.82052	0.135447	0.00069993	0.000926441	0.00760155	1.89585e-05
ENSG00000120742.11	8141	1.05538	607.411	33.9639	6.48122e-09	chr3:150546443:A:G	-56785	4	4	0.0344828	4.82552e-10	-2.15048	0.261613	9.999e-05	1.92859e-06	4.52531e-05	2.25399e-05
ENSG00000181631.7	8225	1.04201	676.776	35.0977	1.42998e-06	chr3:151383903:C:T	54354	26	33	0.284483	3.67375e-07	-0.853087	0.139682	0.00079992	0.00070956	0.00608201	1.90267e-05
ENSG00000169313.10	8152	1.05317	634.266	34.7259	1.37929e-06	chr3:151391654:A:T	6901	25	32	0.275862	3.05092e-07	-0.836926	0.135744	0.0009999	0.000587486	0.00523493	2.137e-05
ENSG00000169860.7	8753	1.03619	636.132	34.8243	2.8677e-07	chr3:152500769:C:T	-334362	25	31	0.267241	5.48531e-08	-1.01297	0.151111	9.999e-05	0.000131492	0.00151834	1.97007e-05
ENSG00000196549.11	8570	1.0326	504.111	34.9638	1.13696e-06	chr3:155134038:T:G	109914	33	41	0.353448	2.70227e-07	0.661489	0.106633	0.00039996	0.000442938	0.00414898	2.44434e-05
ENSG00000174928.16	8412	1.01204	606.584	35.5557	2.10653e-06	chr3:155916834:A:G	110556	13	15	0.12931	6.6863e-07	1.27393	0.215186	0.00159984	0.00117253	0.00920777	1.84026e-05
ENSG00000240875.6	8483	1.02743	547.957	35.2818	2.48059e-07	chr3:156801238:C:T	-15824	41	47	0.594828	5.71084e-08	-1.06637	0.159378	9.999e-05	0.000105213	0.00125833	2.19434e-05
ENSG00000197980.13	8479	1.0326	535.429	34.884	8.12857e-10	chr3:156826795:C:T	1314	27	30	0.741379	8.07899e-11	1.28977	0.146354	9.999e-05	2.66189e-07	8.75485e-06	2.30141e-05
ENSG00000113810.16	7720	1.0238	478.925	34.987	2.01319e-05	chr3:159602725:G:C	-796549	1	1	0.00862069	6.65433e-06	-2.38208	0.458107	0.00729927	0.00850421	0.0431988	2.46739e-05
ENSG00000169255.15	8663	1.02145	404.547	34.2958	1.04591e-05	chr3:161070073:C:T	-35338	4	4	0.0344828	2.5517e-06	2.29007	0.416296	0.00349965	0.00372068	0.0232219	2.88834e-05
ENSG00000154310.17	8440	1.0261	911.551	35.7585	7.94677e-06	chr3:171315729:T:TC	-144679	4	4	0.0344828	3.05255e-06	1.99926	0.367185	0.0059994	0.00627531	0.0344148	1.31077e-05
ENSG00000172667.11	7647	1.04677	621	34.9242	1.20657e-06	chr3:179147986:G:GC	75771	18	20	0.172414	2.84203e-07	-1.09855	0.17754	0.00039996	0.000524133	0.00479072	2.11963e-05
ENSG00000240024.5	8125	1.04169	670.585	34.3954	1.1295e-05	chr3:183395656:T:C	-51952	43	57	0.491379	2.87904e-06	0.602925	0.110361	0.00559944	0.00604458	0.0335105	1.91741e-05
ENSG00000233885.7	8716	1.04782	796.813	34.2878	5.00353e-06	chr3:183728995:G:A	-81788	33	41	0.353448	1.10324e-06	0.841236	0.145958	0.00149985	0.00299175	0.0194921	1.65999e-05
ENSG00000228205.1	8921	1.07379	731.815	33.7737	1.83604e-05	chr3:184288529:A:G	138825	3	3	0.0258621	4.06858e-06	-2.29004	0.427674	0.00709929	0.00939473	0.0461874	2.03094e-05
ENSG00000175166.17	8766	1.03084	799.513	34.7008	1.47907e-05	chr3:183634546:G:A	-664652	34	45	0.387931	4.3116e-06	0.579086	0.108516	0.00929907	0.0101156	0.0488816	1.52847e-05
ENSG00000163918.10	9228	1.03532	1397.94	36.0798	3.14102e-07	chr3:186788111:T:G	-18947	22	24	0.206897	1.0358e-07	-0.991377	0.152431	0.00029997	0.000329023	0.003251	8.92827e-06
ENSG00000279891.1	8926	1.02079	1202.85	36.1951	3.31408e-06	chr3:188352323:T:C	173780	8	9	0.0775862	1.36928e-06	-1.52466	0.267673	0.00239976	0.0035151	0.0222111	9.68349e-06
ENSG00000127249.15	10483	1.04944	1169.35	35.1314	1.02661e-15	chr3:193584507:T:A	-8604	44	56	0.482759	2.69847e-17	-1.23231	0.0849937	9.999e-05	3.02439e-13	2.21323e-10	1.13956e-05
ENSG00000041802.11	11358	1.04932	1500.26	35.3972	2.4488e-10	chr3:194648850:C:A	-23613	14	15	0.12931	2.9622e-11	1.59365	0.17414	9.999e-05	1.73124e-07	6.14259e-06	8.87754e-06
ENSG00000176945.17	10139	1.06044	1088.26	34.4713	1.55009e-06	chr3:195750842:G:A	29958	28	35	0.698276	3.14408e-07	-1.07608	0.1748	0.00109989	0.00111562	0.00888	1.28716e-05
ENSG00000163958.14	9033	1.06457	909.935	34.4469	4.00024e-06	chr3:196203786:C:T	-7651	18	21	0.181034	9.07934e-07	-1.17738	0.202144	0.00239976	0.00245687	0.0167054	1.56812e-05
ENSG00000235897.1	8960	1.01531	994.059	35.4578	3.97303e-06	chr3:196335569:C:T	17239	37	47	0.405172	1.29415e-06	0.821533	0.143785	0.00349965	0.00359785	0.0225999	1.14101e-05
ENSG00000163964.16	9366	1.0441	1086.69	35.077	1.45329e-11	chr3:196712777:C:T	73002	36	47	0.405172	1.04364e-12	1.00925	0.0978044	9.999e-05	7.01481e-09	4.77525e-07	1.19653e-05
ENSG00000286017.1	9572	1.0136	1024.69	35.3873	5.92421e-06	chr3:196977155:G:A	3446	34	42	0.362069	1.95907e-06	0.943559	0.16898	0.00479952	0.0056136	0.0317874	1.09771e-05
ENSG00000228109.1	9622	1.04517	973.636	34.5564	4.31175e-06	chr3:197068849:T:C	69389	34	46	0.396552	1.0284e-06	-0.956862	0.165389	0.00249975	0.00320769	0.0206589	1.34204e-05
ENSG00000163975.12	9515	1.04617	1014.11	34.8413	1.08784e-08	chr3:197096540:C:G	66723	33	44	0.37931	1.42854e-09	-1.09176	0.138789	9.999e-05	6.38308e-06	0.000119964	1.29441e-05
ENSG00000286755.1	4518	1.01558	431.87	35.2836	9.85966e-06	chr3:198090226:A:T	54256	37	48	0.413793	3.31651e-06	-0.932	0.171993	0.00369963	0.00387677	0.0240267	2.62975e-05
ENSG00000226435.10	4347	1.03256	419.438	35.0719	1.18275e-05	chr3:198090226:A:T	9506	37	48	0.413793	3.7874e-06	-0.84821	0.157744	0.0029997	0.00410503	0.0250597	2.93726e-05
ENSG00000250312.8	4527	1.02487	361.28	35.0939	1.99987e-06	chr4:135134:A:C	10633	17	22	0.189655	5.3206e-07	0.981893	0.163879	0.00069993	0.000596961	0.00528547	3.28759e-05
ENSG00000185619.18	7737	1.04983	581.783	34.3546	5.45952e-10	chr4:732533:G:A	26785	34	43	0.37069	3.67267e-11	-1.08774	0.119814	9.999e-05	1.47442e-07	5.46315e-06	2.29457e-05
ENSG00000145214.14	8662	1.03464	657.836	34.5018	7.85555e-15	chr4:973551:C:G	-13344	40	49	0.422414	1.37644e-16	1.19797	0.0868347	9.999e-05	2.06927e-12	8.97351e-10	1.89122e-05
ENSG00000196810.5	8857	1.03463	683.568	34.4722	6.42904e-08	chr4:1242323:G:A	-6977	25	30	0.258621	8.66241e-09	-1.06519	0.146166	9.999e-05	3.05859e-05	0.000436201	1.81995e-05
ENSG00000090316.16	8894	1.04174	696.035	34.4936	2.7597e-06	chr4:1326304:A:G	36417	17	20	0.172414	6.07826e-07	-1.21552	0.20429	0.00139986	0.00145144	0.0110282	1.84768e-05
ENSG00000125388.20	10033	1.05727	980.806	34.6415	9.23872e-07	chr4:2965871:G:C	2300	38	47	0.405172	1.88126e-07	-0.913442	0.144606	0.00059994	0.000591234	0.00525234	1.40794e-05
ENSG00000159788.19	11652	1.05367	1021.28	34.1398	2.01453e-07	chr4:3297777:T:C	-16370	22	25	0.784483	2.69144e-08	-1.23721	0.178582	0.00019998	0.000127395	0.0014754	1.33026e-05
ENSG00000175920.18	11641	1.03798	1217.43	35.1493	3.57108e-07	chr4:3501169:G:A	37863	41	56	0.482759	8.06696e-08	1.06138	0.161249	0.00039996	0.000318635	0.00318274	1.03808e-05
ENSG00000168826.16	12980	1.02883	1599.27	35.3771	3.89796e-06	chr4:4314973:A:T	24722	41	48	0.586207	1.2321e-06	0.76805	0.134063	0.00419958	0.00530158	0.0305937	7.56877e-06
ENSG00000152953.13	12575	1.05491	1309.79	34.7006	1.92815e-07	chr4:5406903:T:A	355423	19	23	0.801724	3.32642e-08	-1.0381	0.151303	0.00019998	0.000156411	0.00175755	1.04306e-05
ENSG00000132405.19	12542	1.03877	1906.02	35.6093	3.63672e-09	chr4:6967215:C:T	57973	20	22	0.810345	6.49673e-10	-1.3164	0.162064	9.999e-05	4.30022e-06	8.72617e-05	6.65498e-06
ENSG00000287104.1	12389	1.0456	1693.45	35.0406	3.27524e-10	chr4:6942049:G:T	-44987	35	51	0.439655	3.24312e-11	-1.00538	0.11023	9.999e-05	2.81901e-07	9.11795e-06	7.73137e-06
ENSG00000125089.17	12826	1.02166	1720.64	35.6908	3.82162e-07	chr4:8201689:T:C	19617	16	20	0.827586	1.09163e-07	1.18155	0.182133	0.00059994	0.000555673	0.00502428	6.79794e-06
ENSG00000205959.4	11029	1.04822	1278.26	35.124	8.07894e-10	chr4:8489254:G:A	6984	35	42	0.637931	9.31781e-11	-1.20851	0.137881	9.999e-05	5.20173e-07	1.53029e-05	1.03669e-05
ENSG00000109667.12	10503	1.05188	486.402	34.1209	2.01317e-09	chr4:10066440:C:T	11504	26	35	0.301724	1.39425e-10	0.911455	0.105611	9.999e-05	4.66943e-07	1.38417e-05	2.77024e-05
ENSG00000250896.1	10473	1.03217	757.695	34.4347	1.4522e-05	chr4:10558899:G:A	-813076	19	21	0.181034	3.87408e-06	-0.960604	0.178882	0.00949905	0.00933373	0.0460555	1.62299e-05
ENSG00000281501.1	8932	1.04142	1052.21	35.4518	2.57629e-06	chr4:25160758:G:T	117	12	13	0.112069	8.02819e-07	-1.55377	0.265014	0.00239976	0.00208127	0.0147245	1.22049e-05
ENSG00000091490.11	8572	1.00313	988.626	35.936	1.0358e-05	chr4:25879583:G:A	15823	42	56	0.482759	4.30481e-06	0.688925	0.129087	0.00959904	0.0100294	0.0486165	1.08056e-05
ENSG00000249685.1	8920	1.04335	778.37	34.7184	9.83293e-10	chr4:39108896:T:G	-25017	37	53	0.456897	9.01111e-11	0.933264	0.106342	9.999e-05	4.0788e-07	1.24368e-05	1.66464e-05
ENSG00000163682.16	8790	1.0363	835.169	34.8952	3.99117e-08	chr4:39444929:G:A	-14020	34	47	0.594828	6.27394e-09	-0.658847	0.0891483	9.999e-05	2.25698e-05	0.000342243	1.50129e-05
ENSG00000109814.12	8735	1.05911	847.281	34.6834	3.55193e-10	chr4:39632278:A:G	103967	41	53	0.543103	2.80943e-11	0.983306	0.107236	9.999e-05	1.20699e-07	4.61838e-06	1.64333e-05
ENSG00000272936.1	9143	1.03317	436.999	34.7032	1.98778e-08	chr4:44636914:C:A	-67491	21	23	0.198276	2.60434e-09	1.36414	0.177798	9.999e-05	5.81785e-06	0.000110404	2.82723e-05
ENSG00000109171.15	6185	1.04189	362.674	34.5557	1.34856e-05	chr4:49020742:T:G	679213	6	6	0.0517241	3.70801e-06	-1.43427	0.266406	0.00279972	0.00383355	0.0238182	3.54845e-05
ENSG00000163069.13	4087	1.00731	290.127	36.5962	2.41295e-05	chr4:52035986:G:T	-2313	42	52	0.448276	1.2945e-05	0.76771	0.153864	0.00679932	0.00670692	0.0362722	3.75904e-05
ENSG00000163071.11	4131	1.02786	256.558	35.1936	4.53288e-08	chr4:52008650:C:A	-42654	42	53	0.456897	8.38286e-09	0.890756	0.122055	9.999e-05	8.37304e-06	0.000151292	4.69603e-05
ENSG00000109189.13	6467	1.03503	359.981	34.8918	1.14606e-05	chr4:52957165:A:G	297864	9	9	0.0775862	3.44957e-06	1.28102	0.236941	0.00339966	0.00334552	0.0213586	3.46232e-05
ENSG00000180613.11	8431	1.01943	764.499	35.7048	8.9583e-06	chr4:53516058:A:G	-583465	39	50	0.431034	3.41862e-06	-0.875979	0.161939	0.00519948	0.00614387	0.0339004	1.51357e-05
ENSG00000174780.17	9933	1.01865	1031.51	35.5375	4.67467e-11	chr4:56468586:C:T	969	23	28	0.241379	5.27579e-12	-0.960263	0.0985291	9.999e-05	3.49407e-08	1.70463e-06	1.11755e-05
ENSG00000171476.22	10224	1.06561	982.766	34.9799	1.93896e-06	chr4:56756056:G:A	74157	35	46	0.396552	4.92397e-07	0.890706	0.148062	0.00079992	0.00122606	0.0095549	1.45865e-05
ENSG00000197888.2	9841	1.06334	488.099	34.8015	1.30396e-06	chr4:68499334:G:T	-69193	33	43	0.62931	2.95222e-07	-0.94741	0.153408	0.00029997	0.000388159	0.00374987	2.90727e-05
ENSG00000260265.1	8959	1.01302	495.999	33.4613	1.2174e-05	chr4:75105925:C:T	21208	18	21	0.181034	2.27415e-06	0.903135	0.163105	0.00489951	0.00560147	0.0317454	2.26136e-05
ENSG00000163743.13	9930	1.02934	595.138	35.2682	3.07542e-06	chr4:75485210:T:C	-29554	27	29	0.25	9.13062e-07	0.986675	0.169452	0.00119988	0.00150077	0.0113354	2.03876e-05
ENSG00000138744.16	9777	1.0499	555.225	33.9592	5.62543e-07	chr4:75938552:C:G	-2461	33	39	0.336207	8.00792e-08	1.06451	0.161667	9.999e-05	0.000204253	0.00218605	2.405e-05
ENSG00000138764.15	9555	1.05684	667.172	34.792	2.0235e-05	chr4:77059387:TCTC:T	-97820	12	13	0.112069	6.30116e-06	0.998661	0.191424	0.00909909	0.0102378	0.0493096	2.06567e-05
ENSG00000138767.13	9903	1.03721	602.781	34.5084	1.25666e-06	chr4:77818737:C:T	-878	18	25	0.784483	2.51879e-07	0.928902	0.149211	0.00029997	0.000570257	0.00513237	2.08902e-05
ENSG00000163322.14	9239	1.04484	691.042	34.5105	1.71124e-05	chr4:83420710:G:A	-102638	11	13	0.112069	4.77738e-06	-1.1947	0.225239	0.00869913	0.00944682	0.0463579	1.88796e-05
ENSG00000138639.18	8258	1.0257	557.083	35.5281	4.42303e-10	chr4:85600832:G:A	125682	25	31	0.267241	6.16267e-11	-1.43453	0.161117	9.999e-05	1.64825e-07	5.95645e-06	2.14061e-05
ENSG00000246375.3	9127	1.02562	774.807	35.0573	9.16499e-07	chr4:88285020:T:C	513	12	13	0.112069	2.20747e-07	1.25149	0.199705	0.00029997	0.000583071	0.00520351	1.53851e-05
ENSG00000163644.15	9128	1.04313	733.601	34.6025	2.24905e-06	chr4:88275669:A:G	-9100	44	56	0.482759	5.03257e-07	1.02372	0.170366	0.0009999	0.00122721	0.0095549	1.76444e-05
ENSG00000185477.5	8688	1.01999	764.483	35.8873	9.03553e-06	chr4:89286659:A:G	-21141	30	42	0.362069	3.65647e-06	-0.597958	0.110976	0.00539946	0.00617858	0.0340278	1.51775e-05
ENSG00000138722.10	9658	1.06909	642.294	34.7525	2.14624e-09	chr4:89836121:G:A	-43411	41	56	0.517241	2.20771e-10	-1.13547	0.133936	9.999e-05	5.26273e-07	1.54049e-05	2.26652e-05
ENSG00000163110.15	9372	1.02256	773.024	35.185	9.79778e-06	chr4:94446264:T:G	-5593	5	5	0.0431034	3.18966e-06	2.00204	0.368627	0.00619938	0.00669279	0.0362379	1.51966e-05
ENSG00000138698.15	8801	1.03479	466.759	35.2066	1.43381e-05	chr4:98202404:C:T	-58980	13	15	0.12931	4.8916e-06	1.39184	0.262774	0.00389961	0.00551969	0.0315107	2.66733e-05
ENSG00000248971.2	8764	1.02636	484.435	34.8146	1.78944e-10	chr4:102853360:ATG:A	123189	28	34	0.293103	1.4223e-11	-1.05756	0.112477	9.999e-05	5.58328e-08	2.51434e-06	2.46938e-05
ENSG00000230069.3	8767	1.03466	529.196	35.3201	2.00701e-10	chr4:102759827:A:G	29106	30	37	0.318966	2.26271e-11	-1.06105	0.114791	9.999e-05	5.99707e-08	2.63977e-06	2.35116e-05
ENSG00000164039.15	8758	1.007	495.411	35.0904	9.60206e-12	chr4:103102410:C:T	2540	28	34	0.293103	6.65349e-13	1.20767	0.115225	9.999e-05	4.14774e-09	3.19504e-07	2.19804e-05
ENSG00000138780.15	7656	1.05228	478.553	34.819	1.51863e-05	chr4:105613905:A:G	-94873	22	23	0.198276	4.61221e-06	0.960355	0.18068	0.00449955	0.00547019	0.0313236	2.82087e-05
ENSG00000138796.17	7551	1.03335	663.166	35.7308	6.51479e-07	chr4:107589088:G:A	-400626	6	7	0.0603448	1.98445e-07	-1.61457	0.25628	0.00059994	0.000328821	0.003251	1.86467e-05
ENSG00000145365.11	7648	1.03072	683.54	35.9201	1.28288e-13	chr4:112226713:G:A	-59191	34	42	0.637931	1.13907e-14	-1.08465	0.0903587	9.999e-05	4.248e-11	9.56511e-09	1.78681e-05
ENSG00000138658.15	7677	1.03606	669.467	35.214	1.33038e-07	chr4:112598093:T:TG	-38896	38	45	0.612069	2.7843e-08	-0.994004	0.143699	9.999e-05	6.26411e-05	0.000803336	1.87077e-05
ENSG00000241741.1	7765	1.01943	727.26	35.4176	9.11099e-06	chr4:112778546:A:G	-10332	10	11	0.0948276	3.17532e-06	1.50827	0.27764	0.0049995	0.00594089	0.0331554	1.59112e-05
ENSG00000172403.11	9095	1.06807	412.504	33.814	1.99697e-08	chr4:118845180:GT:G	-5508	43	58	0.5	1.61197e-09	1.0483	0.133929	9.999e-05	3.60265e-06	7.55957e-05	3.51312e-05
ENSG00000145390.11	9306	1.03725	455.547	34.1326	1.28083e-06	chr4:119205078:C:T	-7558	8	9	0.0775862	2.2076e-07	1.38662	0.221269	0.00049995	0.000434939	0.0041003	2.76458e-05
ENSG00000178636.8	9307	1.03708	448.79	34.1586	1.20799e-05	chr4:119205078:C:T	-7566	8	9	0.0775862	2.86834e-06	1.37879	0.252323	0.00469953	0.0043844	0.0264208	2.80403e-05
ENSG00000283050.2	9310	1.03746	420.913	33.7188	7.25965e-12	chr4:119401102:T:C	-53536	34	43	0.37069	1.63008e-13	1.09746	0.0998146	9.999e-05	1.44238e-09	1.45589e-07	2.99506e-05
ENSG00000245958.6	9310	1.04905	459.137	34.1787	2.55377e-14	chr4:119403975:T:C	-50816	35	43	0.37069	3.78945e-16	-1.17663	0.0879993	9.999e-05	3.33912e-12	1.26119e-09	2.89707e-05
ENSG00000164111.15	8867	1.04909	612.836	34.9186	1.46586e-06	chr4:121685764:T:C	-11228	12	13	0.112069	3.52256e-07	1.36881	0.223643	0.00059994	0.000622819	0.00548301	2.17088e-05
ENSG00000181004.10	8361	1.05072	492.216	34.8063	4.0489e-06	chr4:122723657:G:A	-9045	23	28	0.241379	1.04915e-06	0.898942	0.155546	0.00109989	0.0014205	0.0108213	2.72306e-05
ENSG00000184139.8	9034	1.03024	459.857	35.2901	1.2526e-05	chr4:132036731:T:C	178818	9	9	0.0775862	4.32656e-06	-1.81917	0.340967	0.00519948	0.00485047	0.0284835	2.6498e-05
ENSG00000109436.8	8198	1.03023	814.891	35.466	3.62359e-06	chr4:139775241:T:A	-981144	33	41	0.646552	1.17317e-06	-1.06638	0.18564	0.00159984	0.00244034	0.0166335	1.49528e-05
ENSG00000236296.8	8783	0.99759	464.068	36.2163	7.18991e-07	chr4:143505645:C:T	-53827	28	30	0.258621	2.66813e-07	-1.12731	0.181608	0.00039996	0.00034045	0.00335258	2.23901e-05
ENSG00000250673.2	7699	1.04512	604.2	35.0827	4.0152e-09	chr4:146141928:G:A	-72587	20	24	0.206897	5.38632e-10	1.16759	0.142666	9.999e-05	1.32737e-06	3.37131e-05	2.16209e-05
ENSG00000071205.12	7639	1.03343	586.66	35.2979	9.73042e-06	chr4:146758754:T:C	-973334	28	34	0.706897	3.28379e-06	0.569108	0.104964	0.00319968	0.00472054	0.0279714	2.10858e-05
ENSG00000170390.16	6806	1.01511	437.613	36.18	6.65886e-13	chr4:150119677:A:G	41232	19	21	0.181034	8.37162e-14	1.48705	0.132264	9.999e-05	2.07797e-10	3.29359e-08	2.58931e-05
ENSG00000145425.10	6501	1.02828	358.656	35.037	2.24984e-07	chr4:151060375:C:A	-39249	5	5	0.0431034	4.60098e-08	-1.2072	0.17861	9.999e-05	6.10618e-05	0.000786529	3.36601e-05
ENSG00000164144.16	8253	1.02687	889.285	35.9332	5.62577e-10	chr4:152779350:G:A	-587	39	53	0.456897	1.02668e-10	1.03394	0.118402	9.999e-05	3.34875e-07	1.04838e-05	1.34851e-05
ENSG00000273449.1	9137	1.00874	791.766	36.0164	5.56195e-07	chr4:163535990:T:C	6219	42	58	0.5	1.8716e-07	-0.820691	0.12989	0.00019998	0.000410012	0.00392856	1.38718e-05
ENSG00000150625.16	9621	1.04562	746.245	34.9768	3.61171e-07	chr4:176018620:G:A	15956	31	37	0.681035	7.58426e-08	0.92908	0.140735	0.00029997	0.00018157	0.0019962	1.75462e-05
ENSG00000150627.15	9561	1.03024	799.382	35.4117	2.56794e-08	chr4:176018620:G:A	-47214	31	37	0.681035	4.99199e-09	1.00528	0.134692	9.999e-05	1.46179e-05	0.000235753	1.52441e-05
ENSG00000038002.9	10126	1.02054	819.281	35.119	5.49751e-06	chr4:177442224:G:A	-213	41	46	0.603448	1.64621e-06	1.09052	0.193411	0.00369963	0.00398661	0.0245803	1.41994e-05
ENSG00000249096.7	11740	1.04497	1568.29	35.4439	9.2667e-08	chr4:184382377:T:G	-39	33	42	0.637931	2.07764e-08	-1.01705	0.14509	9.999e-05	9.57655e-05	0.00115836	8.3242e-06
ENSG00000271538.6	11522	1.0375	1669.06	35.9907	1.11102e-10	chr4:184537555:C:T	-71	25	29	0.75	1.83547e-11	-1.20721	0.1296	9.999e-05	1.02024e-07	4.0148e-06	7.55467e-06
ENSG00000109762.16	11535	1.05929	1372.08	34.5925	7.38574e-12	chr4:185213050:A:G	8813	43	57	0.508621	3.37436e-13	-1.05208	0.0980729	9.999e-05	3.31471e-09	2.77221e-07	1.01563e-05
ENSG00000186352.9	11368	1.00514	1496.56	35.5066	4.8035e-06	chr4:186171432:C:G	775411	13	15	0.12931	1.6206e-06	-1.18693	0.210327	0.00559944	0.00696817	0.0372929	7.20985e-06
ENSG00000145476.16	11021	1.05455	1472.07	35.3398	6.4314e-08	chr4:186191475:G:C	-92	38	49	0.422414	1.3239e-08	-0.980602	0.137096	9.999e-05	5.57582e-05	0.00072757	9.26571e-06
ENSG00000164344.16	10982	1.07629	1441.58	34.9478	6.78456e-07	chr4:186199057:C:A	-9922	40	49	0.577586	1.51123e-07	-0.980809	0.153603	0.00069993	0.000556842	0.0050269	1.04241e-05
ENSG00000245685.7	6326	1.03257	654.6	35.0521	8.37937e-06	chr4:189922520:C:T	-18213	19	24	0.206897	2.5676e-06	0.881268	0.160257	0.00379962	0.00455227	0.0271252	1.88214e-05
ENSG00000164366.4	5600	1.04982	520.676	34.2411	2.27873e-06	chr5:202927:T:G	-15226	17	18	0.155172	4.44059e-07	1.30465	0.215714	0.00039996	0.000829408	0.00693664	2.56368e-05
ENSG00000063438.17	6060	1.03292	620.213	34.6839	9.26171e-06	chr5:201435:A:G	-120324	41	55	0.474138	2.53772e-06	-0.901414	0.163811	0.00429957	0.0047646	0.0281612	1.98974e-05
ENSG00000225138.8	6821	1.03075	784.439	35.3318	5.62788e-09	chr5:469972:G:A	-3264	24	27	0.232759	8.99818e-10	1.22023	0.152216	9.999e-05	2.98166e-06	6.51331e-05	1.55718e-05
ENSG00000113504.21	10322	1.01613	1229.56	35.6843	3.72779e-14	chr5:1104823:C:T	-7240	42	57	0.491379	2.41132e-15	-1.15102	0.0912332	9.999e-05	3.10041e-11	7.26036e-09	9.26186e-06
ENSG00000286388.1	10533	1.03901	1284.76	35.1019	5.78722e-11	chr5:1345359:A:G	162	41	56	0.517241	4.92879e-12	-1.1424	0.116932	9.999e-05	3.85356e-08	1.84919e-06	9.88385e-06
ENSG00000153395.10	10795	1.06144	1243.96	34.8024	2.28611e-11	chr5:1504347:A:G	-19615	35	47	0.405172	1.40955e-12	-0.925985	0.0906798	9.999e-05	9.51708e-09	5.92727e-07	1.1311e-05
ENSG00000185986.12	10978	1.02612	1265.25	35.1581	3.76972e-07	chr5:1608061:G:A	13441	19	22	0.189655	8.59744e-08	-1.1465	0.174712	0.00059994	0.00038613	0.00373643	9.44423e-06
ENSG00000188002.10	11040	1.0074	1479.41	35.9335	8.71982e-08	chr5:1593941:A:G	-40064	32	42	0.362069	2.43199e-08	-0.902243	0.129633	9.999e-05	0.000120339	0.0014034	7.37547e-06
ENSG00000171421.13	11728	1.02538	1369.4	35.0589	1.81161e-07	chr5:1824032:C:T	22666	28	36	0.310345	3.65294e-08	0.672114	0.0983838	0.00029997	0.000198746	0.00213688	8.69504e-06
ENSG00000286753.1	10345	1.02888	1069.68	35.209	2.59358e-06	chr5:4985172:C:T	-436944	3	3	0.0258621	7.40414e-07	2.35342	0.399681	0.00159984	0.00230826	0.0159544	1.13187e-05
ENSG00000037474.15	10333	1.01671	1174.5	36.135	5.24865e-13	chr5:6600680:T:C	-32611	28	33	0.715517	6.24858e-14	-1.25822	0.110829	9.999e-05	4.29462e-10	5.71414e-08	9.72321e-06
ENSG00000112977.16	9873	1.03077	1180.54	35.5499	1.28741e-06	chr5:10742635:C:T	-18599	33	44	0.37931	3.89208e-07	1.00687	0.165351	0.00059994	0.00122734	0.0095549	1.03482e-05
ENSG00000145555.15	9290	1.02575	1087.17	35.9736	1.13848e-06	chr5:16846252:A:T	-90036	32	39	0.663793	3.99518e-07	-0.972415	0.159907	0.00109989	0.00102964	0.00833158	1.09715e-05
ENSG00000150712.11	9802	1.05221	1063.57	35.1202	5.21476e-06	chr5:32278522:T:C	-34465	26	31	0.267241	1.55336e-06	-0.766049	0.135428	0.00329967	0.00412124	0.0251456	1.26888e-05
ENSG00000249572.1	9417	1.05654	720.893	34.6341	1.41729e-06	chr5:33440200:C:A	-419	22	25	0.215517	3.03279e-07	-1.03124	0.167211	0.00069993	0.000674867	0.00585753	1.90914e-05
ENSG00000250155.2	7936	1.03418	572.879	34.8466	1.0018e-13	chr5:36702762:C:A	-22433	38	49	0.422414	3.35802e-15	1.05649	0.0846273	9.999e-05	2.52584e-11	6.16131e-09	2.16696e-05
ENSG00000198865.10	7833	1.02978	336.901	35.342	1.00041e-05	chr5:42855867:A:G	99049	23	25	0.215517	3.43421e-06	1.06782	0.197457	0.00279972	0.00280371	0.0185468	3.60903e-05
ENSG00000172244.9	8278	1.04061	396.282	35.3021	4.22246e-06	chr5:43444131:G:A	-71017	40	55	0.525862	1.31067e-06	-0.727236	0.127369	0.00069993	0.00126701	0.00982451	3.2283e-05
ENSG00000248092.8	8383	1.02568	373.868	35.3385	3.87912e-07	chr5:43666030:C:T	62800	8	8	0.0689655	9.57855e-08	-1.62073	0.24826	0.00019998	0.000114307	0.00134777	3.18923e-05
ENSG00000170571.12	4690	1.0357	237.614	35.2374	1.01187e-05	chr5:50438671:C:G	-4577	14	15	0.12931	3.362e-06	1.36558	0.252206	0.0019998	0.0019067	0.0138064	5.26159e-05
ENSG00000272416.1	9329	1.035	718.277	34.6885	9.6054e-06	chr5:54878094:T:C	997043	9	10	0.0862069	2.64753e-06	-1.29525	0.23595	0.00459954	0.00568935	0.032119	1.73501e-05
ENSG00000123219.13	7866	1.04889	547.315	34.7877	2.08044e-05	chr5:65563765:T:A	597	33	35	0.301724	6.49089e-06	-0.8637	0.165852	0.00809919	0.00890334	0.044607	2.42857e-05
ENSG00000113593.12	7867	1.0473	536.316	34.6659	5.17667e-09	chr5:65483186:A:G	-80053	30	37	0.681035	5.63376e-10	-1.24557	0.152469	9.999e-05	1.48482e-06	3.65237e-05	2.46033e-05
ENSG00000183323.13	4538	1.0393	360.966	34.1123	3.50454e-07	chr5:69293092:C:T	-39717	29	35	0.301724	4.99518e-08	-1.0161	0.150914	9.999e-05	8.73907e-05	0.00107257	3.52258e-05
ENSG00000226259.10	488	0.996818	133.122	39.6619	4.40759e-07	chr5:71152670:A:T	737318	40	56	0.482759	5.51048e-07	-0.894721	0.149604	0.00029997	6.06011e-05	0.000782316	7.77487e-05
ENSG00000269983.1	492	1.00107	121.379	38.1521	3.84864e-09	chr5:71371036:T:C	921400	21	26	0.775862	2.57781e-09	-1.01866	0.132712	9.999e-05	4.59726e-07	1.36967e-05	8.71059e-05
ENSG00000253333.1	496	1.00419	96.0884	34.9451	1.95469e-08	chr5:71385390:C:T	884487	17	21	0.818965	2.90416e-09	-1.02394	0.134071	9.999e-05	1.77411e-06	4.24795e-05	0.000111756
ENSG00000172058.15	2230	1.04459	249.284	36.1362	1.0551e-09	chr5:71011637:T:C	110972	16	21	0.818965	2.284e-10	-1.22388	0.144556	9.999e-05	1.31267e-07	4.97399e-06	5.22724e-05
ENSG00000145736.14	3042	1.04784	322.141	35.7689	1.31299e-06	chr5:71152670:A:T	85018	40	56	0.482759	4.31926e-07	-0.962682	0.158944	9.999e-05	0.000285592	0.00290018	4.1061e-05
ENSG00000230847.4	3153	1.03132	312.154	35.6828	1.12425e-06	chr5:71152670:A:T	59477	40	56	0.482759	3.53047e-07	-0.895547	0.146336	0.00019998	0.000269824	0.0027496	3.92358e-05
ENSG00000215630.6	3549	1.03014	380.998	35.4761	3.47104e-06	chr5:71325939:A:G	117809	39	48	0.586207	1.12312e-06	0.870001	0.151095	0.00059994	0.00106828	0.00856862	3.19674e-05
ENSG00000235558.3	3672	1.02812	406.323	35.5546	4.46831e-07	chr5:70951681:C:T	-307557	43	56	0.517241	1.2242e-07	0.942915	0.146157	9.999e-05	0.000140772	0.00160805	2.96891e-05
ENSG00000157107.14	7462	1.03452	714.316	35.578	6.22557e-10	chr5:72956648:A:G	607	42	53	0.543103	9.24322e-11	-1.21445	0.138516	9.999e-05	2.6444e-07	8.72181e-06	1.74069e-05
ENSG00000164346.10	8548	1.02942	803.641	35.4313	4.27544e-15	chr5:74726280:CAGAG:C	-40711	15	16	0.137931	1.76877e-16	1.6767	0.122477	9.999e-05	1.56042e-12	7.30822e-10	1.51042e-05
ENSG00000152359.15	8837	1.02304	651.905	34.7771	3.96714e-10	chr5:75693184:CTAA:C	-24264	16	17	0.146552	3.38234e-11	1.40926	0.154754	9.999e-05	1.80541e-07	6.38639e-06	1.80615e-05
ENSG00000145703.16	9252	1.03148	953.148	35.6752	9.99657e-11	chr5:76592562:T:TA	189277	19	21	0.181034	1.33051e-11	1.33627	0.141774	9.999e-05	5.65028e-08	2.52399e-06	1.286e-05
ENSG00000164253.14	8825	1.05354	704.837	34.2032	3.75249e-11	chr5:77484699:A:C	-135912	34	40	0.344828	1.57478e-12	-1.02566	0.100831	9.999e-05	1.01512e-08	6.17334e-07	1.92626e-05
ENSG00000085365.18	8672	1.04645	667.785	34.6144	1.63994e-05	chr5:78636020:G:A	275409	24	29	0.25	4.70848e-06	0.829968	0.15634	0.00759924	0.00865294	0.0437267	1.96825e-05
ENSG00000152409.9	8523	1.03543	873.202	35.2647	1.84634e-06	chr5:79318093:G:C	81962	31	38	0.672414	5.19371e-07	-0.856183	0.142718	0.00129987	0.0012632	0.00980796	1.43006e-05
ENSG00000177034.17	8561	1.04375	737.808	34.7174	7.12775e-10	chr5:79981130:G:C	-10132	39	49	0.577586	6.27692e-11	0.918914	0.103278	9.999e-05	2.74108e-07	8.91513e-06	1.75939e-05
ENSG00000164300.17	8779	1.06854	837.167	34.4553	1.45392e-06	chr5:80196994:A:AT	-59054	31	38	0.327586	2.90626e-07	0.8897	0.143949	0.00059994	0.000744876	0.00633372	1.73478e-05
ENSG00000039319.17	8916	1.00574	950.298	35.4609	6.06693e-06	chr5:80274194:C:T	-133819	29	34	0.293103	2.06133e-06	-0.756485	0.135865	0.00409959	0.0055675	0.0315988	1.1388e-05
ENSG00000248794.1	7975	1.04791	576.209	33.7809	3.32295e-07	chr5:81231100:G:C	-11499	21	25	0.215517	4.03419e-08	1.09101	0.160437	0.00019998	0.00012441	0.00144274	2.29639e-05
ENSG00000247572.8	7834	1.06672	575.858	33.6974	1.37149e-05	chr5:81238320:C:T	-63245	16	19	0.163793	2.83398e-06	1.1491	0.210144	0.00439956	0.0055288	0.0315166	2.50157e-05
ENSG00000152348.16	8162	1.03712	828.043	35.0773	8.88631e-08	chr5:82110585:G:C	138562	16	16	0.137931	1.67096e-08	1.44778	0.204524	9.999e-05	5.08558e-05	0.00066905	1.52006e-05
ENSG00000205464.12	8125	1.03114	771.401	35.626	4.1107e-11	chr5:82275447:GA:G	-4015	22	24	0.793103	4.87238e-12	-1.19322	0.122084	9.999e-05	1.82734e-08	9.85981e-07	1.58643e-05
ENSG00000145715.15	6505	1.01376	449.088	35.5462	2.24827e-05	chr5:87080780:A:G	-187103	2	2	0.0172414	8.89248e-06	-2.55845	0.500836	0.00909909	0.00937496	0.0461795	2.50665e-05
ENSG00000250437.1	5693	1.03276	579.977	36.5805	4.31616e-06	chr5:89581135:A:G	-74	8	9	0.0775862	2.06449e-06	1.84222	0.330891	0.00229977	0.0020257	0.014415	2.12622e-05
ENSG00000133302.13	5213	1.04395	517.427	35.6718	7.3296e-06	chr5:94619611:TTTG:T	942	19	22	0.189655	2.71791e-06	0.964229	0.175914	0.00239976	0.00290642	0.0190433	2.51109e-05
ENSG00000198677.12	6934	1.05511	644.362	35.0469	5.13451e-06	chr5:95505542:G:A	-49435	17	18	0.155172	1.48852e-06	1.23077	0.217072	0.00189981	0.0023533	0.0161892	2.12214e-05
ENSG00000153113.23	8245	1.03485	608.064	35.104	8.16521e-10	chr5:96678227:C:T	152960	23	26	0.224138	9.31224e-11	1.29234	0.147442	9.999e-05	2.94897e-07	9.48802e-06	2.04804e-05
ENSG00000248734.2	8928	1.03364	555.148	34.6954	3.53722e-08	chr5:96777605:CTACTT:C	-7172	17	20	0.172414	4.95146e-09	-1.11519	0.149366	9.999e-05	1.34403e-05	0.000220404	2.23051e-05
ENSG00000164308.17	9067	1.03012	550.371	35.1934	2.60401e-14	chr5:96916728:G:A	40742	40	48	0.413793	1.03403e-15	1.42038	0.109614	9.999e-05	6.66902e-12	2.11042e-09	2.21276e-05
ENSG00000112874.10	7987	1.03041	655.482	35.5252	8.54004e-07	chr5:103520055:C:T	-42734	30	42	0.362069	2.4593e-07	-0.777468	0.124736	0.00069993	0.000439832	0.00413643	1.86056e-05
ENSG00000249476.2	10570	1.04753	594.318	33.9217	3.38262e-08	chr5:109365582:CT:C	39213	23	25	0.784483	3.13361e-09	-1.04813	0.137679	9.999e-05	1.17757e-05	0.000197533	2.22262e-05
ENSG00000186952.15	9467	1.0337	587.184	34.1471	1.50782e-07	chr5:110627729:A:C	-111227	35	47	0.405172	1.94142e-08	1.3214	0.187932	0.00029997	6.37075e-05	0.000813139	2.10943e-05
ENSG00000152495.11	9440	1.01812	545.744	34.3042	2.64047e-06	chr5:111237018:C:T	13365	17	17	0.146552	5.37857e-07	1.12192	0.187356	0.00089991	0.00126909	0.00983413	2.10693e-05
ENSG00000278921.2	10041	1.0365	608.474	34.1998	6.07079e-06	chr5:112493380:G:T	73797	38	53	0.543103	1.33081e-06	-0.723026	0.126738	0.00189981	0.00295814	0.0193173	2.06255e-05
ENSG00000047188.16	10573	1.05334	689.46	34.3896	5.29823e-06	chr5:113278045:T:C	-235649	40	51	0.560345	1.22133e-06	0.778076	0.135748	0.00139986	0.00264023	0.017675	1.96748e-05
ENSG00000249494.6	10140	1.06559	544.676	33.2674	1.32351e-05	chr5:119060533:C:T	-10369	15	15	0.12931	2.34053e-06	-1.59514	0.28855	0.00329967	0.00504814	0.0294799	2.6316e-05
ENSG00000164244.21	7840	1.04329	571.346	35.1358	1.0092e-05	chr5:127932955:G:T	415315	2	2	0.0172414	3.24337e-06	-2.55045	0.470059	0.00429957	0.00451315	0.0269745	2.26715e-05
ENSG00000072682.18	6689	1.04229	362.024	33.9048	6.42017e-08	chr5:132223506:T:A	-71809	32	40	0.344828	6.47897e-09	0.677053	0.0917394	9.999e-05	1.45316e-05	0.000235009	3.56146e-05
ENSG00000197375.13	6830	1.03756	423.614	34.3493	1.99686e-08	chr5:132369766:C:G	56	36	46	0.603448	2.16473e-09	0.982975	0.127131	9.999e-05	5.36681e-06	0.000103523	2.97733e-05
ENSG00000233006.8	6831	1.03759	446.076	34.7918	2.01002e-05	chr5:132369574:G:C	-596	34	39	0.336207	6.25394e-06	-0.936996	0.179522	0.00539946	0.00735505	0.0387048	2.82786e-05
ENSG00000072364.13	8296	1.04798	715.239	34.5281	3.8448e-06	chr5:132937500:C:T	-26134	20	24	0.206897	8.94629e-07	0.87859	0.150725	0.00149985	0.00202645	0.014415	1.85067e-05
ENSG00000164615.5	7232	1.02564	783.788	35.4742	3.45009e-06	chr5:134741122:G:A	2574	12	14	0.12069	1.11494e-06	1.13254	0.196612	0.00169983	0.00229506	0.0158725	1.52107e-05
ENSG00000113621.15	7379	1.04342	692.135	34.9445	2.14922e-08	chr5:134887903:A:G	13532	15	16	0.137931	3.22707e-09	1.15496	0.151899	9.999e-05	9.0086e-06	0.000160546	1.87262e-05
ENSG00000112984.12	6110	1.04978	365.263	34.4076	8.48894e-06	chr5:137677417:C:T	-501302	38	41	0.646552	2.09381e-06	-0.509504	0.0915876	0.00159984	0.00227222	0.0157611	3.65368e-05
ENSG00000044115.21	5310	1.02754	319.933	34.8279	5.5235e-06	chr5:139002008:C:T	391041	40	56	0.482759	1.49564e-06	-0.788897	0.139175	0.00079992	0.0014653	0.0111119	3.76016e-05
ENSG00000228672.4	5050	1.03733	404.574	34.6588	3.67451e-10	chr5:139394348:T:C	-756	27	33	0.284483	2.87157e-11	-1.20085	0.131066	9.999e-05	8.13435e-08	3.36547e-06	3.11403e-05
ENSG00000170464.10	4997	1.03649	425.01	35.1855	6.92881e-07	chr5:139439484:T:C	-5007	32	36	0.689655	1.70537e-07	-1.09411	0.172369	0.00029997	0.000215424	0.00228473	2.95269e-05
ENSG00000176049.16	9071	1.02253	800.213	36.0297	1.22983e-08	chr5:147782912:G:A	137	31	38	0.327586	3.05617e-09	1.0796	0.141663	9.999e-05	7.51659e-06	0.000137946	1.46783e-05
ENSG00000113721.14	9079	1.02492	1061.56	35.622	4.69759e-07	chr5:150150860:G:T	-5012	14	15	0.12931	1.32932e-07	-1.47287	0.229221	0.00039996	0.00040811	0.00391355	1.11917e-05
ENSG00000164587.13	9435	1.0583	967.179	34.8364	7.87813e-06	chr5:149459199:C:T	-990540	1	1	0.00862069	2.22965e-06	-3.31571	0.598144	0.00489951	0.00556652	0.0315988	1.4344e-05
ENSG00000197043.14	9573	1.02476	951.984	35.4315	8.34938e-07	chr5:151167583:C:T	9804	43	56	0.517241	2.31199e-07	-0.830481	0.13283	0.00059994	0.000658796	0.00574787	1.24703e-05
ENSG00000196743.9	9506	1.07184	836.272	34.5503	1.38265e-09	chr5:151239432:C:T	27282	19	19	0.163793	1.19023e-10	1.64222	0.18913	9.999e-05	4.19423e-07	1.27225e-05	1.76213e-05
ENSG00000123643.13	9873	1.03331	840.265	35.4313	4.34377e-11	chr5:151467051:A:G	30005	41	50	0.431034	4.521e-12	-1.16679	0.119061	9.999e-05	2.03376e-08	1.09233e-06	1.47137e-05
ENSG00000055163.20	9198	1.03395	628.06	34.4683	4.04644e-07	chr5:157272119:A:C	6040	40	56	0.482759	6.89805e-08	-0.894809	0.134934	0.00049995	0.000189053	0.0020534	1.97448e-05
ENSG00000164332.8	8166	1.03521	705.565	34.7752	1.55481e-05	chr5:159267588:G:A	4298	9	10	0.0862069	4.66947e-06	1.35713	0.255516	0.00979902	0.00916592	0.0454943	1.76799e-05
ENSG00000221886.4	9623	1.05086	782.283	34.6538	9.94945e-06	chr5:160168469:T:C	-231585	31	39	0.663793	2.72225e-06	-0.775066	0.141416	0.0049995	0.00592254	0.0330845	1.71448e-05
ENSG00000040275.17	9401	1.04684	1142.72	35.0569	1.08707e-05	chr5:169587297:C:T	3661	23	24	0.793103	3.43251e-06	-0.987623	0.182622	0.00889911	0.00984628	0.0479165	1.15233e-05
ENSG00000168269.10	9399	1.01839	972.394	34.9785	2.63718e-06	chr5:170094708:C:T	-11189	24	28	0.241379	6.92851e-07	1.0688	0.180877	0.0019998	0.00227692	0.015775	1.18404e-05
ENSG00000113742.14	9806	1.04609	1316.7	35.5732	5.19719e-06	chr5:173337324:T:C	-551025	35	41	0.646552	1.80699e-06	0.912293	0.162643	0.00509949	0.00531162	0.0306214	9.96585e-06
ENSG00000251667.1	7275	1.06291	768.337	34.764	4.13831e-07	chr5:176170077:A:G	-137986	41	55	0.525862	8.05127e-08	-0.925907	0.140654	0.00029997	0.000186296	0.00203478	1.84333e-05
ENSG00000169228.14	7248	1.04859	728.452	34.6802	5.71504e-09	chr5:177308186:G:T	4442	28	38	0.672414	6.34793e-10	0.9898	0.121742	9.999e-05	2.23232e-06	5.12568e-05	1.82216e-05
ENSG00000169230.10	7248	1.04894	672.648	34.1401	3.43708e-07	chr5:177303774:A:T	-25	39	49	0.577586	4.94798e-08	0.779397	0.115707	9.999e-05	0.000150206	0.00169924	1.9765e-05
ENSG00000165810.17	6911	1.01883	828.948	35.3505	2.35297e-07	chr5:181061943:C:T	21718	38	49	0.422414	5.55175e-08	1.04084	0.155355	9.999e-05	0.000164712	0.00183752	1.3919e-05
ENSG00000248473.2	6118	1.07288	630.553	34.0842	6.42177e-07	chr5:181184340:A:G	-7512	31	39	0.663793	9.84317e-08	0.766474	0.117561	9.999e-05	0.000221786	0.00234159	2.34771e-05
ENSG00000233937.7	5846	1.04606	615.106	34.4739	1.37068e-05	chr5:180374065:T:A	-872442	7	7	0.0603448	3.67657e-06	-1.50217	0.278879	0.00489951	0.00660318	0.0358935	2.13298e-05
ENSG00000204628.12	5843	1.02189	670.061	35.2371	1.32923e-06	chr5:181237105:C:G	-10991	16	21	0.181034	3.57599e-07	-0.69463	0.11358	0.00049995	0.000756252	0.00641647	1.74752e-05
ENSG00000248275.2	5794	1.05929	609.954	34.4036	7.2664e-08	chr5:181259493:AG:A	-1676	34	48	0.413793	9.61254e-09	-0.931609	0.12842	9.999e-05	2.38306e-05	0.00035681	2.2846e-05
ENSG00000112685.14	7879	1.04775	1283.31	35.7411	3.05651e-08	chr6:680678:T:C	-12461	37	54	0.534483	7.11101e-09	-0.921251	0.125332	9.999e-05	2.36619e-05	0.000354738	1.03039e-05
ENSG00000124588.20	10775	1.02519	1123.13	35.2349	2.26381e-08	chr6:3023722:C:A	35735	41	49	0.422414	3.97184e-09	-1.00885	0.133857	9.999e-05	1.92661e-05	0.000301578	1.05923e-05
ENSG00000272277.1	10795	1.02884	1150.83	35.1645	4.58937e-08	chr6:3068823:C:T	-71	37	49	0.422414	8.37801e-09	-0.963808	0.132061	9.999e-05	3.92645e-05	0.000538333	1.05184e-05
ENSG00000137285.10	11107	1.04296	1250.95	35.3289	5.76926e-08	chr6:3187220:T:C	-44510	37	47	0.405172	1.1684e-08	0.881093	0.122504	0.00019998	4.7021e-05	0.000625631	1.03392e-05
ENSG00000214113.10	10674	1.03835	1195.35	35.3074	3.70952e-12	chr6:5127381:G:A	-133558	41	53	0.543103	2.74309e-13	0.794103	0.0735054	9.999e-05	2.08562e-09	1.9078e-07	1.05906e-05
ENSG00000124491.16	10502	1.03679	1590.69	36.4275	8.21181e-09	chr6:6331640:T:C	10627	46	57	0.508621	2.42256e-09	1.03845	0.134939	9.999e-05	8.49994e-06	0.000153113	7.9006e-06
ENSG00000112799.9	10463	1.02258	1412.23	36.0922	3.31216e-10	chr6:6569080:G:C	-19028	27	35	0.698276	6.37426e-11	1.09161	0.122759	9.999e-05	3.33336e-07	1.04636e-05	8.31903e-06
ENSG00000124784.9	10353	1.05222	1114.76	34.8871	1.25714e-06	chr6:7348211:G:T	-41582	42	57	0.508621	2.93181e-07	-1.09492	0.177231	0.00079992	0.000971189	0.00790227	1.21065e-05
ENSG00000261189.1	10587	1.0144	1106.52	35.428	8.07566e-12	chr6:7436470:T:C	-104868	39	50	0.431034	7.08874e-13	1.05494	0.100874	9.999e-05	6.80078e-09	4.69241e-07	1.02054e-05
ENSG00000096696.14	10589	1.04742	1105.64	35.137	9.88546e-15	chr6:7436470:T:C	-105147	39	50	0.431034	3.34837e-16	1.29777	0.0966868	9.999e-05	3.23415e-12	1.26119e-09	1.19416e-05
ENSG00000111846.18	9725	1.06637	957.667	34.8296	8.73438e-07	chr6:10534141:C:T	41918	40	48	0.413793	1.90807e-07	-1.02973	0.16313	0.00059994	0.000507245	0.00465818	1.50196e-05
ENSG00000272379.1	8557	1.04961	771.295	34.4599	1.25726e-06	chr6:13295283:A:C	4793	17	19	0.836207	2.47116e-07	1.12979	0.181307	0.00019998	0.000672215	0.00584162	1.72902e-05
ENSG00000215022.7	8548	1.03848	791.041	34.7366	6.34964e-06	chr6:13267315:G:A	-28271	17	20	0.827586	1.69298e-06	1.16793	0.207463	0.00309969	0.004019	0.0246373	1.6013e-05
ENSG00000145979.18	8565	1.02039	853.803	35.2617	7.92645e-07	chr6:13318377:G:A	-10206	17	20	0.172414	2.04053e-07	1.14937	0.182692	0.00059994	0.00057791	0.00517361	1.36158e-05
ENSG00000187566.6	8770	1.05916	545.041	34.1186	1.0434e-05	chr6:18123999:T:C	1322	6	7	0.0603448	2.39491e-06	-1.58794	0.287622	0.00279972	0.00406882	0.0249166	2.55515e-05
ENSG00000137393.10	9331	1.04355	554.275	34.3694	6.13674e-07	chr6:18350408:G:A	-36942	21	22	0.189655	1.05787e-07	1.27439	0.196146	0.00019998	0.000235667	0.00246151	2.33981e-05
ENSG00000112308.13	11323	1.02742	957.293	35.1488	6.86344e-06	chr6:24719750:G:A	-248	11	11	0.0948276	2.1261e-06	1.373	0.247022	0.00479952	0.00563861	0.0319095	1.25598e-05
ENSG00000079691.18	10306	1.05595	705.613	34.0689	2.84487e-07	chr6:25407829:T:G	128751	40	49	0.577586	3.85967e-08	-1.01195	0.148506	0.00019998	0.000121632	0.00141565	1.94528e-05
ENSG00000276410.4	8936	1.05343	526.217	34.5033	1.30341e-05	chr6:26034980:G:A	-8733	34	42	0.637931	3.50771e-06	-1.00158	0.185436	0.00419958	0.00511608	0.0297875	2.57877e-05
ENSG00000186470.14	8100	1.04514	446.79	34.3926	2.32449e-05	chr6:26349893:T:C	-15266	15	18	0.155172	6.50103e-06	1.06131	0.203817	0.00729927	0.00824225	0.0422511	2.92407e-05
ENSG00000026950.17	8058	1.02892	411.679	34.2061	1.1344e-05	chr6:26458037:T:C	55800	29	41	0.646552	2.71392e-06	-0.819878	0.149566	0.00379962	0.00393998	0.0243441	2.94139e-05
ENSG00000112763.17	8005	1.05717	351.387	33.4828	2.61439e-05	chr6:26458037:T:C	133	29	41	0.646552	5.5596e-06	-0.734481	0.13973	0.00629937	0.00681942	0.036711	3.92783e-05
ENSG00000228223.3	7981	1.05266	360.163	33.9171	2.98628e-05	chr6:26461999:C:T	-59710	7	7	0.0603448	7.44669e-06	1.7468	0.338242	0.00569943	0.00823308	0.0422246	3.75454e-05
ENSG00000285571.1	7692	1.02525	343.345	34.2123	2.33693e-07	chr6:26833463:AT:A	156460	40	53	0.456897	3.29733e-08	1.02285	0.14902	0.00029997	6.25492e-05	0.000803038	3.46574e-05
ENSG00000241549.8	7399	1.03867	319.072	34.1051	1.25624e-09	chr6:26939010:A:G	-17544	19	19	0.163793	8.05779e-11	-1.62125	0.18395	9.999e-05	2.22989e-07	7.50262e-06	3.97338e-05
ENSG00000204789.4	7157	1.02744	273.888	34.4185	1.09658e-05	chr6:27394330:G:A	34109	26	31	0.732759	2.80623e-06	0.988845	0.180735	0.0019998	0.00252704	0.0170735	4.39019e-05
ENSG00000124613.8	7110	1.02949	265.962	34.0741	5.06866e-10	chr6:27383068:C:T	8453	26	33	0.715517	2.79963e-11	1.13692	0.123973	9.999e-05	8.34813e-08	3.41768e-06	4.56522e-05
ENSG00000216901.1	7995	1.0357	240.576	33.8887	4.10135e-06	chr6:27970457:A:C	-205731	36	55	0.474138	7.58039e-07	0.935405	0.159058	0.00079992	0.000758498	0.00643087	5.1969e-05
ENSG00000137185.12	7970	1.03017	254.029	34.2406	8.04843e-06	chr6:28045632:C:A	-179254	27	33	0.284483	1.85997e-06	-0.851546	0.152059	0.00119988	0.00167253	0.0123709	4.795e-05
ENSG00000197062.11	7934	1.02944	234.853	33.9178	1.02039e-06	chr6:28575487:C:T	308477	18	21	0.181034	1.55607e-07	-0.98159	0.153946	0.00019998	0.000185104	0.00202554	5.16871e-05
ENSG00000187987.9	7829	1.03106	226.28	33.5454	2.27141e-09	chr6:28440481:A:G	-3021	39	55	0.525862	1.11214e-10	1.10421	0.126838	9.999e-05	3.2345e-07	1.0208e-05	5.40572e-05
ENSG00000204644.9	13384	1.0469	247.32	31.5884	1.16552e-14	chr6:29676263:C:T	-4847	23	26	0.224138	8.80441e-18	1.29102	0.0860901	9.999e-05	8.12273e-13	4.52888e-10	5.32504e-05
ENSG00000239257.1	13414	1.05905	275.187	32.2776	1.06105e-10	chr6:29745496:G:T	18357	35	46	0.396552	1.18472e-12	1.07715	0.104846	9.999e-05	1.02133e-08	6.17334e-07	5.05795e-05
ENSG00000214922.9	13428	1.05872	289.698	32.4633	7.6194e-08	chr6:29762072:G:C	13079	21	24	0.793103	3.64877e-09	1.13964	0.150666	9.999e-05	1.14611e-05	0.000193563	4.79755e-05
ENSG00000235821.1	13431	1.06149	278.052	32.113	7.22839e-06	chr6:29856833:C:A	105685	38	46	0.396552	7.38105e-07	0.941976	0.159949	0.00079992	0.00133396	0.0102688	5.06092e-05
ENSG00000285761.1	13429	1.04141	278.635	32.3732	6.97687e-08	chr6:29761924:C:CA	9351	21	25	0.784483	3.12095e-09	1.25235	0.164476	9.999e-05	1.21834e-05	0.00020408	4.60838e-05
ENSG00000181126.13	13475	1.05606	310.757	32.9441	2.51988e-06	chr6:30009065:T:G	218111	18	20	0.172414	2.95113e-07	1.06579	0.172574	0.00049995	0.000511467	0.00469327	4.41895e-05
ENSG00000176998.4	13489	1.06312	281.225	31.9839	4.05e-09	chr6:29779829:T:C	-12921	34	45	0.387931	7.84028e-11	-0.989968	0.112206	9.999e-05	4.66957e-07	1.38417e-05	5.04053e-05
ENSG00000285799.1	13807	1.05339	331.36	32.9326	1.09436e-08	chr6:29867141:A:C	-18474	17	17	0.853448	4.7731e-10	-1.49537	0.181838	9.999e-05	1.81482e-06	4.31018e-05	4.09437e-05
ENSG00000206341.7	13794	1.05989	314.178	32.4093	4.01158e-08	chr6:29956663:T:C	68911	18	22	0.189655	1.63952e-09	-1.19432	0.152691	9.999e-05	6.24631e-06	0.000117582	4.44702e-05
ENSG00000230521.1	13793	1.03765	341.821	33.3071	4.69236e-08	chr6:29956663:T:C	68395	18	22	0.189655	3.27858e-09	-1.17001	0.153982	9.999e-05	1.0413e-05	0.000179299	3.69127e-05
ENSG00000230795.3	13817	1.04569	302.358	32.3017	5.71617e-08	chr6:29965556:TTTG:T	39097	29	35	0.301724	2.35787e-09	-1.07984	0.140158	9.999e-05	1.02654e-05	0.00017759	4.33172e-05
ENSG00000227262.3	13818	1.06644	300.828	32.1721	3.34342e-08	chr6:29941256:A:G	14283	23	27	0.767241	1.1442e-09	-1.13066	0.14243	9.999e-05	4.54668e-06	9.16277e-05	4.7825e-05
ENSG00000228078.1	13851	1.04675	309.415	32.6994	3.10181e-06	chr6:29967473:G:A	33372	33	42	0.362069	3.40654e-07	-0.847767	0.138276	0.00049995	0.000679229	0.00587958	4.25355e-05
ENSG00000206503.13	13856	1.05112	312.067	32.445	3.79866e-07	chr6:29737995:T:C	-203265	14	14	0.87931	2.47586e-08	-1.71757	0.246977	9.999e-05	7.30205e-05	0.000915391	4.30274e-05
ENSG00000227766.1	13857	1.05385	326.936	32.9191	5.22677e-06	chr6:29872466:A:G	-70601	38	47	0.405172	6.90719e-07	0.879449	0.148807	0.00069993	0.00118314	0.00927865	4.15854e-05
ENSG00000235290.1	13824	1.07465	285.348	31.8945	1.26748e-06	chr6:29965556:TTTG:T	8960	29	35	0.301724	8.11708e-08	1.04519	0.158836	9.999e-05	0.000193596	0.00209304	5.22789e-05
ENSG00000237669.1	14047	1.07056	326.131	32.305	1.07489e-08	chr6:30048128:T:C	41012	32	40	0.344828	3.15896e-10	1.10817	0.132567	9.999e-05	1.40044e-06	3.5037e-05	4.49258e-05
ENSG00000066379.15	14572	1.05239	377.303	32.7619	4.41794e-06	chr6:30070606:G:C	9349	8	8	0.0689655	5.31775e-07	1.62718	0.271571	0.00069993	0.00116418	0.00916067	3.57959e-05
ENSG00000234127.9	16066	1.0681	396.935	32.1719	1.07871e-05	chr6:30126834:C:T	-86593	20	23	0.198276	1.22493e-06	-0.880363	0.153619	0.0029997	0.00285946	0.0187988	3.65135e-05
ENSG00000243753.5	16777	1.0775	385.439	31.8405	1.20714e-07	chr6:30291528:T:C	31944	30	38	0.327586	4.48906e-09	-1.04654	0.139584	9.999e-05	2.07462e-05	0.0003192	3.91899e-05
ENSG00000280128.1	17575	1.08511	390.608	31.558	2.12861e-08	chr6:30270674:C:CA	-15380	29	37	0.318966	4.50813e-10	-0.795719	0.0965397	9.999e-05	2.95713e-06	6.47181e-05	3.99687e-05
ENSG00000204560.10	21624	1.07091	437.236	31.2425	2.6708e-05	chr6:29865476:C:A	-807530	39	48	0.586207	2.608e-06	0.929223	0.169128	0.00639936	0.00820389	0.0421302	3.35636e-05
ENSG00000214894.6	19885	1.05262	468.036	32.0185	8.09781e-06	chr6:30860656:A:G	29997	25	28	0.758621	8.15371e-07	0.826195	0.141034	0.00179982	0.00275653	0.0182864	2.88874e-05
ENSG00000213780.11	19110	1.06435	461.769	31.6421	2.21821e-05	chr6:30850649:G:A	-57558	4	4	0.0344828	2.40758e-06	2.15674	0.390766	0.00559944	0.00737478	0.0387737	3.08691e-05
ENSG00000137411.18	19129	1.0806	460.803	31.5586	1.50707e-12	chr6:30920384:T:C	6179	42	57	0.508621	3.43404e-15	1.05264	0.0843793	9.999e-05	1.22426e-10	2.25401e-08	3.32255e-05
ENSG00000228789.7	17830	1.06229	453.257	31.5394	9.93625e-06	chr6:31053044:A:G	-406	34	43	0.62931	8.63257e-07	-0.824703	0.14121	0.00259974	0.00312218	0.0202194	3.11602e-05
ENSG00000137310.12	17196	1.08029	469.111	31.8856	2.65684e-06	chr6:31253507:G:A	94960	13	15	0.12931	1.99076e-07	1.02176	0.162209	0.00039996	0.000702403	0.00603392	3.25936e-05
ENSG00000204531.19	17150	1.0747	441.465	31.408	1.76279e-05	chr6:30509458:G:A	-671273	30	36	0.689655	1.66091e-06	-0.952989	0.169103	0.00329967	0.00521636	0.030251	3.38007e-05
ENSG00000204525.16	17357	1.08431	466.432	31.3232	2.24125e-05	chr6:31274985:C:T	2880	28	35	0.301724	2.1635e-06	-0.86611	0.155978	0.0049995	0.00681575	0.0367082	3.33563e-05
ENSG00000234745.11	17790	1.07161	529.008	32.1469	1.21764e-05	chr6:31323508:T:C	-33680	10	11	0.905172	1.40416e-06	-1.19352	0.209827	0.00309969	0.00433336	0.0261671	2.78264e-05
ENSG00000272221.1	18043	1.06093	503.338	31.9451	5.50601e-11	chr6:31397531:T:G	2036	41	52	0.448276	4.05979e-13	-1.13958	0.106901	9.999e-05	9.34488e-09	5.8826e-07	2.78891e-05
ENSG00000204520.14	18146	1.06962	523.12	32.2422	1.15651e-06	chr6:31412933:C:T	13149	41	50	0.431034	8.55188e-08	-0.862119	0.131342	0.00039996	0.000350061	0.00342288	2.78939e-05
ENSG00000233902.1	18494	1.07696	518.08	32.1032	5.71446e-08	chr6:31494468:C:T	31132	32	39	0.336207	2.10141e-09	-1.18079	0.152526	9.999e-05	1.28208e-05	0.000212928	2.9089e-05
ENSG00000286940.1	18657	1.0541	532.473	32.2454	1.01e-08	chr6:31494137:C:T	-798	35	45	0.387931	2.82123e-10	-1.06223	0.126507	9.999e-05	2.72402e-06	6.02924e-05	2.55633e-05
ENSG00000204482.11	18465	1.07807	480.831	31.4357	1.97753e-07	chr6:31587353:A:G	1229	35	46	0.603448	6.56013e-09	0.965528	0.130898	9.999e-05	4.45608e-05	0.00059765	3.14945e-05
ENSG00000204428.12	21130	1.07093	476.837	31.2174	3.73617e-11	chr6:31661319:T:C	-22721	37	46	0.396552	1.32912e-13	-1.20174	0.108552	9.999e-05	4.8695e-09	3.58426e-07	3.07784e-05
ENSG00000204427.12	21765	1.04306	606.329	32.9301	4.07347e-06	chr6:32317571:G:C	614215	34	42	0.637931	5.16998e-07	0.712662	0.118766	0.00189981	0.00186937	0.0136288	2.13413e-05
ENSG00000204351.12	23472	1.07521	567.977	31.8653	7.63767e-07	chr6:31964400:C:T	5283	18	20	0.172414	4.31788e-08	1.06712	0.157419	0.00029997	0.000234279	0.0024492	2.63309e-05
ENSG00000273333.2	23592	1.07537	680.409	32.7593	7.03821e-08	chr6:32185632:A:C	-250	27	32	0.275862	3.91184e-09	-1.02911	0.136457	9.999e-05	2.18788e-05	0.000335304	2.19962e-05
ENSG00000196301.3	17647	1.07267	540.587	32.9097	3.57111e-07	chr6:32545865:C:A	72365	12	12	0.103448	2.89493e-08	1.56814	0.227104	9.999e-05	0.000100385	0.00121173	2.73582e-05
ENSG00000198502.6	17364	1.05396	559.56	33.0983	7.50152e-11	chr6:32486624:A:T	-43663	19	20	0.827586	1.50426e-12	-1.68483	0.165367	9.999e-05	1.63917e-08	9.05311e-07	2.43103e-05
ENSG00000229391.7	17530	1.06584	505.275	32.3983	3.23856e-10	chr6:32541517:G:A	-18505	22	24	0.206897	4.99082e-12	1.44957	0.14844	9.999e-05	5.68136e-08	2.52399e-06	2.83984e-05
ENSG00000196126.11	17558	1.06165	533.678	32.7142	1.61137e-09	chr6:32607923:A:G	18075	18	19	0.836207	4.27319e-11	-1.54485	0.171132	9.999e-05	3.53751e-07	1.09576e-05	2.63894e-05
ENSG00000196735.13	17622	1.06428	549.366	32.8803	1.86302e-08	chr6:32625850:G:A	-2329	25	34	0.706897	8.67562e-10	-1.03842	0.129344	9.999e-05	4.75332e-06	9.49747e-05	2.59384e-05
ENSG00000179344.16	17697	1.05133	557.044	32.9523	5.11453e-09	chr6:32652795:G:A	-15588	28	36	0.689655	1.96747e-10	-1.0693	0.125566	9.999e-05	1.44635e-06	3.5803e-05	2.41294e-05
ENSG00000237541.4	17878	1.05631	570.581	33.0128	3.74028e-08	chr6:32658472:T:C	-82919	41	49	0.422414	2.13346e-09	1.06788	0.138028	9.999e-05	1.13624e-05	0.00019292	2.40954e-05
ENSG00000232629.9	17971	1.05221	597.204	33.1026	9.14317e-11	chr6:32666407:A:G	-97125	40	50	0.568965	1.90509e-12	1.16195	0.114994	9.999e-05	2.229e-08	1.18093e-06	2.25968e-05
ENSG00000223865.11	18929	1.06104	746.928	33.4064	2.78409e-08	chr6:33015598:C:T	-60392	41	55	0.525862	1.8844e-09	0.893079	0.114839	9.999e-05	1.04826e-05	0.000180231	1.88037e-05
ENSG00000224796.1	18965	1.03422	755.421	33.6142	1.01815e-11	chr6:33080680:C:G	1229	34	45	0.387931	2.21068e-13	-0.980488	0.0900969	9.999e-05	3.99838e-09	3.14632e-07	1.6437e-05
ENSG00000204228.4	19312	1.06576	796.551	33.5868	1.39494e-05	chr6:33157685:C:T	-46970	43	54	0.534483	2.78188e-06	-1.05267	0.192305	0.00579942	0.00798229	0.0412984	1.80082e-05
ENSG00000065060.17	8201	1.05095	667.133	34.5631	1.55465e-07	chr6:34808584:C:T	16569	37	51	0.439655	2.45002e-08	0.947936	0.136243	0.00019998	6.35509e-05	0.000812335	2.01129e-05
ENSG00000246982.7	8024	1.03357	829.392	35.636	2.46932e-06	chr6:36258420:T:C	61215	27	34	0.293103	8.18943e-07	0.819228	0.139878	0.00119988	0.00163804	0.0121542	1.4925e-05
ENSG00000164530.15	8928	1.02915	1076.01	35.8747	8.6535e-06	chr6:36948178:G:A	-85	26	30	0.258621	3.47515e-06	0.921999	0.170609	0.00669933	0.00798549	0.0412984	1.12663e-05
ENSG00000146192.15	8989	1.07699	970.199	34.9499	1.19923e-05	chr6:37010687:A:G	5032	14	15	0.12931	3.69749e-06	-1.2692	0.235706	0.00579942	0.00793023	0.0411034	1.55361e-05
ENSG00000112139.16	8800	1.00488	915.44	35.5464	9.37425e-12	chr6:37695848:T:C	-3458	32	43	0.62931	9.11975e-13	-1.04479	0.100776	9.999e-05	7.82175e-09	5.14508e-07	1.17713e-05
ENSG00000112167.10	9090	1.04192	825.22	34.8967	2.20431e-06	chr6:39143709:C:T	28523	27	33	0.715517	5.50363e-07	-0.830643	0.138881	0.00129987	0.00136972	0.0105165	1.5598e-05
ENSG00000161912.18	9260	1.02577	1089.07	35.8458	2.09815e-06	chr6:41100518:CA:C	-504	15	15	0.12931	7.39526e-07	1.0874	0.18466	0.00189981	0.00192976	0.0139218	1.09538e-05
ENSG00000188056.12	9424	1.05481	894.883	33.2946	1.14536e-14	chr6:41231171:T:C	2832	27	30	0.741379	5.9986e-17	-1.30112	0.0919435	9.999e-05	2.49962e-12	1.04526e-09	1.52602e-05
ENSG00000225690.1	9459	1.0516	925.809	34.0151	9.09747e-12	chr6:41227682:T:G	-19687	28	32	0.724138	2.69479e-13	-1.31727	0.121858	9.999e-05	3.15497e-09	2.67686e-07	1.45361e-05
ENSG00000274256.1	9456	1.02998	926.063	33.6036	2.55686e-12	chr6:41231171:T:C	-19680	27	30	0.741379	4.41592e-14	-1.3174	0.114716	9.999e-05	1.28854e-09	1.34707e-07	1.31425e-05
ENSG00000124731.13	9483	1.02423	1116.17	35.4927	7.8009e-07	chr6:41315454:T:G	28772	41	55	0.525862	2.19855e-07	-0.965336	0.154011	0.00079992	0.000726152	0.00620605	1.0609e-05
ENSG00000048544.6	8415	1.04369	1086.06	35.8887	4.04501e-09	chr6:42203807:G:T	-14054	44	56	0.517241	8.50793e-10	0.982938	0.122336	9.999e-05	2.51445e-06	5.671e-05	1.19492e-05
ENSG00000181524.6	7838	1.05608	795.061	34.6004	1.07331e-05	chr6:42137496:C:T	-819269	3	3	0.0258621	2.91156e-06	-2.18531	0.400264	0.00509949	0.00634569	0.0347195	1.72751e-05
ENSG00000124713.6	7856	1.03252	860.923	35.3145	6.81608e-06	chr6:42951484:T:C	-9270	26	34	0.706897	2.23074e-06	-0.958468	0.172909	0.00389961	0.00488117	0.0285904	1.43077e-05
ENSG00000124587.14	7922	1.02905	893.767	35.4751	1.71976e-11	chr6:42957194:A:G	-21987	25	33	0.715517	1.68456e-12	1.2226	0.120475	9.999e-05	8.99993e-09	5.72703e-07	1.35575e-05
ENSG00000112715.24	8141	1.02356	989.743	35.2864	2.90849e-06	chr6:43734136:T:C	-36077	29	37	0.681035	8.642e-07	-1.19049	0.203853	0.0019998	0.0024792	0.0167696	1.19258e-05
ENSG00000146085.8	9129	1.06972	338.78	33.7016	9.91848e-10	chr6:49405412:T:A	-57841	27	34	0.706897	4.71905e-11	-1.04355	0.116031	9.999e-05	1.15237e-07	4.43841e-06	4.30893e-05
ENSG00000031691.7	9129	1.04263	327.213	33.757	1.25939e-05	chr6:49078432:GT:G	-384938	7	7	0.0603448	2.62218e-06	-1.73835	0.316494	0.00229977	0.0031941	0.0205827	3.94655e-05
ENSG00000216775.3	9203	1.0462	769.74	34.839	3.24507e-08	chr6:52683575:C:T	19209	32	40	0.655172	4.83931e-09	0.870515	0.116481	9.999e-05	1.5002e-05	0.000240293	1.70563e-05
ENSG00000012660.14	8983	1.03083	779.928	35.2109	7.73161e-06	chr6:53304436:CTTTTA:C	-44743	38	49	0.422414	2.47634e-06	-1.08612	0.197102	0.00529947	0.00506726	0.0295473	1.56679e-05
ENSG00000112210.12	6948	1.02382	341.701	34.5307	7.52371e-07	chr6:57221614:C:G	-693	15	15	0.12931	1.42608e-07	1.51111	0.235981	9.999e-05	0.000208961	0.00222626	3.45864e-05
ENSG00000272541.1	5775	1.02743	221.476	35.077	1.18484e-06	chr6:57968550:C:T	112082	29	34	0.706897	2.95827e-07	-1.1682	0.189179	0.00039996	0.00020681	0.00220938	5.42881e-05
ENSG00000215190.9	5431	1.03453	187.571	34.2535	3.10518e-10	chr6:57843225:A:G	-118276	28	36	0.689655	1.80847e-11	-1.04783	0.112428	9.999e-05	3.22824e-08	1.60163e-06	6.6288e-05
ENSG00000146166.17	8139	1.00981	298.915	35.2938	1.26558e-05	chr6:63434209:T:C	114226	44	56	0.482759	4.3811e-06	1.01842	0.191024	0.0029997	0.00356006	0.0224347	3.69368e-05
ENSG00000185760.15	8243	1.03327	620.8	35.1999	1.19253e-06	chr6:72173985:TA:T	-447807	21	25	0.784483	3.12651e-07	0.792384	0.12868	0.00069993	0.000573901	0.00515705	1.99122e-05
ENSG00000229862.5	9278	1.0546	581.212	34.7337	6.84078e-08	chr6:73532652:T:C	9034	37	44	0.62069	1.05753e-08	0.948911	0.131355	9.999e-05	2.23217e-05	0.000339868	2.3473e-05
ENSG00000146243.14	9382	1.0363	470.249	34.1918	1.42327e-06	chr6:79098602:G:A	231051	11	13	0.112069	2.55033e-07	1.40194	0.225337	0.00039996	0.00050515	0.00464623	2.66626e-05
ENSG00000083097.14	7224	1.01897	379.777	34.6309	7.02992e-06	chr6:83063330:C:T	-4336	12	13	0.112069	1.82918e-06	-1.19962	0.214013	0.00229977	0.00236352	0.0162309	3.04004e-05
ENSG00000065615.14	7730	1.04237	456.956	34.7914	1.64084e-05	chr6:84309585:C:G	449929	3	4	0.0344828	4.98473e-06	1.68392	0.318273	0.00519948	0.00595995	0.0332143	2.82259e-05
ENSG00000135318.12	9425	1.06428	400.765	33.5055	4.86036e-09	chr6:85436306:T:G	-13278	20	21	0.181034	2.62315e-10	-1.36967	0.162655	9.999e-05	8.13072e-07	2.21871e-05	3.55566e-05
ENSG00000203875.13	9333	1.0463	445.443	34.4467	3.45407e-11	chr6:85693198:G:A	14266	43	57	0.491379	1.72059e-12	1.12388	0.11083	9.999e-05	6.5557e-09	4.62402e-07	2.94861e-05
ENSG00000203872.7	8790	1.01866	711.625	36.06	4.96765e-06	chr6:87368897:C:T	24084	18	19	0.163793	2.0241e-06	-0.969686	0.173977	0.00239976	0.00315072	0.0203739	1.62002e-05
ENSG00000111880.16	8210	1.05824	710.516	34.6702	4.15647e-08	chr6:88616498:C:T	-347120	31	36	0.310345	5.8584e-09	-1.30754	0.1764	9.999e-05	1.56801e-05	0.000250128	1.95197e-05
ENSG00000135341.18	7686	1.0692	756.541	34.7731	7.57824e-06	chr6:90652393:C:T	65321	26	30	0.741379	2.08954e-06	-0.795345	0.142953	0.00329967	0.00387836	0.0240267	1.92525e-05
ENSG00000172469.16	8929	1.04491	449.147	34.9844	1.235e-08	chr6:95592391:G:A	14856	38	49	0.577586	1.77842e-09	-0.963716	0.123625	9.999e-05	3.15855e-06	6.80222e-05	2.90568e-05
ENSG00000228506.2	7278	1.04524	676.49	35.774	6.92094e-09	chr6:99433190:T:C	8268	46	56	0.482759	1.43413e-09	1.09548	0.139284	9.999e-05	2.63489e-06	5.87641e-05	1.9321e-05
ENSG00000279170.2	7189	1.02931	650.994	35.5532	4.68632e-07	chr6:99510651:T:C	-10042	42	54	0.534483	1.28898e-07	-1.05886	0.164542	0.00019998	0.00023758	0.00247707	1.86359e-05
ENSG00000270987.1	8080	1.01774	572.479	35.969	4.77646e-06	chr6:100860545:T:C	-29058	24	30	0.258621	1.88241e-06	0.965671	0.172553	0.00229977	0.00244061	0.0166335	2.00482e-05
ENSG00000112297.17	8919	1.04033	1092.44	35.6075	1.88644e-11	chr6:106548497:C:T	187780	25	29	0.75	2.05106e-12	-1.48541	0.147388	9.999e-05	9.9181e-09	6.112e-07	1.16959e-05
ENSG00000112290.13	8380	1.03658	597.183	35.3124	1.58986e-05	chr6:110222426:A:G	42422	26	31	0.267241	5.66536e-06	-0.951205	0.181164	0.00669933	0.00784351	0.0408166	2.10231e-05
ENSG00000197498.13	7825	1.02933	567.513	35.0013	3.44005e-10	chr6:111025605:G:A	43590	23	25	0.215517	3.33877e-11	1.37065	0.150441	9.999e-05	1.22526e-07	4.67304e-06	2.13797e-05
ENSG00000255389.1	7214	1.02368	555.978	35.2235	1.0846e-05	chr6:111601517:A:G	1642	15	15	0.12931	3.6135e-06	-1.05427	0.195529	0.00469953	0.00527268	0.030457	2.12424e-05
ENSG00000056972.20	7211	1.01803	538.002	35.0286	1.88189e-06	chr6:111562855:A:G	-44051	35	44	0.37931	4.85208e-07	-1.20633	0.200374	0.00089991	0.000886804	0.00734232	2.13623e-05
ENSG00000111817.19	7917	1.0265	412.494	34.7187	1.01794e-15	chr6:116369686:C:T	115513	43	55	0.474138	1.72802e-17	-1.29487	0.088114	9.999e-05	1.95098e-13	1.63167e-10	2.90195e-05
ENSG00000188820.13	7968	1.03606	508.765	35.0632	2.21277e-05	chr6:116462456:T:G	1086	4	4	0.0344828	7.56413e-06	-2.10112	0.407239	0.00779922	0.00937407	0.0461795	2.46167e-05
ENSG00000111860.14	8181	1.02215	444.075	34.5973	9.46008e-07	chr6:118524859:A:C	-185216	14	17	0.146552	1.89713e-07	1.09162	0.172885	0.00039996	0.000350219	0.00342288	2.64008e-05
ENSG00000025156.13	8169	1.03926	598.78	35.4309	1.44404e-06	chr6:122511027:G:A	111476	35	39	0.663793	4.21917e-07	1.04323	0.172034	0.00039996	0.000644169	0.00564127	2.12314e-05
ENSG00000111906.18	7513	1.02981	706.752	35.3058	7.57491e-06	chr6:125267382:C:A	-34696	38	57	0.508621	2.49853e-06	-0.637972	0.115834	0.00429957	0.00450983	0.0269685	1.72068e-05
ENSG00000093144.19	5899	1.02093	406.762	36.0021	6.09382e-09	chr6:127271968:G:A	-71641	39	49	0.422414	1.40969e-09	-1.02494	0.130223	9.999e-05	1.87491e-06	4.42596e-05	2.86543e-05
ENSG00000198945.8	9088	1.03413	742.99	34.8046	8.11086e-10	chr6:130053316:T:A	39617	20	22	0.810345	7.66654e-11	-1.1668	0.132136	9.999e-05	3.642e-07	1.12515e-05	1.67048e-05
ENSG00000118507.17	9150	1.04911	638.733	34.4583	3.91777e-08	chr6:131184091:G:T	48624	9	9	0.0775862	4.91647e-09	1.4145	0.189397	9.999e-05	1.45556e-05	0.000235072	2.08309e-05
ENSG00000118523.6	9505	1.03232	769.465	35.0947	6.49709e-10	chr6:132008702:A:G	57330	43	55	0.525862	7.18444e-11	-1.21738	0.137525	9.999e-05	3.08457e-07	9.86372e-06	1.59929e-05
ENSG00000280155.1	9340	1.02414	728.789	35.1821	1.10851e-05	chr6:131149096:C:T	-982699	21	23	0.198276	3.65251e-06	0.889626	0.165096	0.00469953	0.00708857	0.0377606	1.62411e-05
ENSG00000118514.14	8300	1.05522	683.354	34.1294	7.30425e-08	chr6:135013462:A:G	63347	40	52	0.551724	8.42446e-09	-0.953929	0.130739	9.999e-05	2.81913e-05	0.000409026	2.00207e-05
ENSG00000232876.1	8307	1.03228	662.449	34.4414	3.33795e-06	chr6:135011632:C:T	-43401	37	50	0.431034	7.38649e-07	-0.883831	0.150082	0.00149985	0.00178796	0.0130924	1.85733e-05
ENSG00000135541.21	7379	1.03403	541.484	34.3072	3.21386e-13	chr6:135497759:C:A	-6	31	36	0.310345	7.64469e-15	-1.30594	0.107402	9.999e-05	7.98186e-11	1.6396e-08	2.29101e-05
ENSG00000135525.18	7859	1.03197	742.234	35.7449	9.76992e-06	chr6:136365927:C:T	-184892	4	4	0.0344828	3.80538e-06	2.22626	0.414139	0.00449955	0.00608747	0.0336686	1.65521e-05
ENSG00000286646.1	8068	1.02851	833.853	35.7867	1.23597e-05	chr6:136774541:G:C	-9504	38	44	0.62069	4.97889e-06	-0.974091	0.184098	0.00839916	0.00888882	0.0445533	1.44941e-05
ENSG00000051620.11	9736	1.04254	1150.27	36.1084	3.31273e-10	chr6:138398951:C:T	-4580	13	17	0.146552	6.43891e-11	-0.979756	0.110222	9.999e-05	1.99456e-07	6.84861e-06	1.12225e-05
ENSG00000279968.3	9326	1.03289	1100.05	35.8895	6.73053e-07	chr6:138778998:T:C	5346	43	58	0.5	2.18883e-07	0.958605	0.152903	0.00029997	0.000575644	0.00516083	1.1217e-05
ENSG00000146386.8	9196	1.05843	927.565	35.0373	8.11052e-06	chr6:139029045:G:A	300	18	20	0.172414	2.46413e-06	0.995367	0.180582	0.00479952	0.00548843	0.0313781	1.49653e-05
ENSG00000112406.5	8890	1.02916	958.453	35.7971	2.51276e-06	chr6:138676221:G:A	-458859	33	38	0.672414	8.84071e-07	-0.92712	0.158949	0.00159984	0.00199237	0.0142158	1.26491e-05
ENSG00000034693.15	8330	1.0568	762.667	34.5845	6.48377e-06	chr6:143679941:C:T	229136	30	36	0.310345	1.6435e-06	0.867602	0.153861	0.00249975	0.00355823	0.0224347	1.80673e-05
ENSG00000235652.9	7683	1.06174	441.969	34.515	1.32762e-09	chr6:145634469:C:T	-164940	28	33	0.284483	1.11221e-10	1.12107	0.128774	9.999e-05	2.35455e-07	7.83202e-06	3.1877e-05
ENSG00000055211.14	9749	1.04075	905.42	34.7832	1.6873e-11	chr6:149788479:T:A	222185	42	55	0.525862	9.88821e-13	-1.24546	0.12047	9.999e-05	7.20882e-09	4.8232e-07	1.41389e-05
ENSG00000112031.16	10191	1.04387	758.19	34.217	1.29297e-12	chr6:152987232:C:CCTT	-15477	26	28	0.758621	3.43775e-14	-1.5871	0.137066	9.999e-05	3.87092e-10	5.20959e-08	1.7131e-05
ENSG00000215712.11	8717	1.034	862.376	34.9888	7.3056e-06	chr6:157262951:C:T	-60650	19	23	0.198276	2.1586e-06	0.951934	0.171412	0.00449955	0.00520892	0.0302372	1.43834e-05
ENSG00000122335.17	9570	1.04105	834.133	34.6568	1.14993e-05	chr6:158168007:G:T	-273	9	9	0.0775862	3.20537e-06	1.7583	0.323841	0.00659934	0.00774777	0.0403722	1.53691e-05
ENSG00000286760.1	11493	1.04205	1180.96	34.6684	8.23204e-06	chr6:166316101:A:G	-26531	21	23	0.198276	2.21198e-06	-1.27389	0.229702	0.00679932	0.00781672	0.0406953	1.09058e-05
ENSG00000284825.1	11517	1.04083	1187.29	34.4211	1.00211e-06	chr6:167119979:G:A	-1548	37	48	0.413793	1.88259e-07	-0.739485	0.117071	0.00109989	0.000887322	0.00734232	1.07865e-05
ENSG00000226445.2	11499	1.07145	896.87	33.8202	2.77771e-06	chr6:169207204:T:A	-6050	18	21	0.181034	4.71937e-07	1.04511	0.173346	0.00109989	0.00157043	0.0117343	1.64026e-05
ENSG00000223855.2	9765	1.02907	1203.28	35.2758	4.63789e-08	chr7:524944:G:A	4553	17	18	0.155172	8.95117e-09	1.20207	0.165185	0.00029997	4.14566e-05	0.000564421	1.00709e-05
ENSG00000239857.7	11704	1.04844	1250.8	34.6563	6.61476e-06	chr7:843192:GT:G	-33362	37	43	0.37069	1.72354e-06	-1.03651	0.184303	0.0049995	0.00639431	0.0349203	1.0605e-05
ENSG00000229043.3	12362	1.02665	1318.7	35.2009	3.26178e-09	chr7:1157338:A:G	-3036	27	34	0.706897	4.57714e-10	-1.07026	0.129927	9.999e-05	3.05926e-06	6.65474e-05	9.08419e-06
ENSG00000164880.16	11545	1.03325	1062.9	35.0479	3.02237e-08	chr7:1465340:C:T	-39049	24	30	0.741379	4.97336e-09	-1.10722	0.148327	9.999e-05	2.24473e-05	0.000341336	1.1629e-05
ENSG00000002822.15	11708	1.04798	1135.42	34.6058	3.05604e-06	chr7:1859843:T:C	-373400	45	57	0.491379	7.11174e-07	-0.860449	0.145818	0.00259974	0.00258468	0.0173727	1.16582e-05
ENSG00000122687.19	11736	1.03897	1075.97	34.4126	6.72824e-06	chr7:2285148:G:C	42943	42	54	0.465517	1.61307e-06	0.702705	0.124489	0.00449955	0.00585257	0.0327562	1.17995e-05
ENSG00000174945.13	12032	1.04445	977.099	34.3743	4.22829e-07	chr7:2709424:G:C	29902	24	27	0.232759	6.95445e-08	1.14964	0.17343	0.00049995	0.000286539	0.00290728	1.33284e-05
ENSG00000146535.14	12041	1.04091	944.466	34.2485	4.25724e-07	chr7:2738191:A:G	-106117	23	25	0.215517	6.62781e-08	0.957982	0.144188	0.00029997	0.000286792	0.00290732	1.35648e-05
ENSG00000286874.1	12903	1.05584	1093.19	33.7222	9.36077e-07	chr7:4619825:G:A	-22423	8	8	0.0689655	1.29574e-07	-1.94828	0.30283	0.00049995	0.000679414	0.00587958	1.25505e-05
ENSG00000164916.11	12796	1.04746	1153.27	34.0819	5.58122e-06	chr7:4768773:G:A	86478	9	9	0.0775862	1.15871e-06	1.41231	0.245695	0.00359964	0.00494547	0.0289525	1.14504e-05
ENSG00000159904.11	12213	1.03967	1165.84	34.2422	1.62143e-06	chr7:5849032:G:A	704486	43	57	0.508621	3.01854e-07	0.988778	0.160287	0.00129987	0.00144738	0.0110045	1.09258e-05
ENSG00000157954.15	12170	1.04467	1138.57	34.153	1.11444e-07	chr7:5232025:GCTTCC:G	41829	34	43	0.62931	1.37968e-08	0.851622	0.119282	9.999e-05	8.33396e-05	0.00102824	1.14501e-05
ENSG00000164638.10	11966	1.03999	1173.79	34.5656	6.01985e-06	chr7:5232025:GCTTCC:G	-42344	34	43	0.62931	1.50191e-06	0.868039	0.153173	0.00459954	0.00567592	0.0320778	1.08682e-05
ENSG00000235944.8	10876	1.06299	923.393	33.8953	4.66397e-06	chr7:5823017:A:G	-143	28	32	0.724138	8.80633e-07	0.965837	0.165552	0.00179982	0.00296528	0.019348	1.53437e-05
ENSG00000122674.12	10934	1.01319	1052.95	34.9491	2.22672e-07	chr7:6845133:A:C	946400	37	47	0.594828	4.37334e-08	0.971089	0.143338	0.00019998	0.00020879	0.00222626	1.06612e-05
ENSG00000122512.16	11642	1.07377	963.027	33.8794	9.10088e-06	chr7:6721801:C:T	712695	29	33	0.284483	1.88445e-06	0.790417	0.141246	0.0049995	0.00595272	0.0332032	1.54322e-05
ENSG00000136238.18	12080	1.06055	958.391	34.1621	9.429e-07	chr7:6388110:A:G	13583	37	52	0.551724	1.57678e-07	0.776179	0.12181	0.00039996	0.000575293	0.00516083	1.46227e-05
ENSG00000136240.10	12064	1.05244	890.293	33.977	6.44537e-13	chr7:6462736:T:C	-21454	30	40	0.344828	1.2554e-14	-1.09059	0.0911406	9.999e-05	1.83727e-10	3.07314e-08	1.51742e-05
ENSG00000164535.15	12064	1.06089	818.577	33.5444	3.79975e-12	chr7:6416460:C:T	-67730	26	30	0.258621	6.64257e-14	1.23276	0.108806	9.999e-05	9.186e-10	1.05443e-07	1.71465e-05
ENSG00000136247.14	12055	1.02996	927.056	34.4907	5.48413e-06	chr7:6577616:C:G	182	27	33	0.715517	1.31677e-06	0.946149	0.165752	0.00379962	0.0042731	0.0258565	1.31273e-05
ENSG00000146574.15	12157	1.05503	1037.99	34.5442	7.69827e-11	chr7:6845133:A:C	18363	37	47	0.594828	4.56756e-12	-1.13305	0.11566	9.999e-05	3.1735e-08	1.5863e-06	1.3169e-05
ENSG00000106392.11	12589	1.05708	1149.36	34.448	5.9867e-07	chr7:7134050:C:T	-22884	35	46	0.396552	1.06401e-07	0.912112	0.140425	0.00049995	0.000442671	0.00414898	1.20038e-05
ENSG00000106546.14	10595	1.02476	1013.16	35.0018	1.08752e-05	chr7:17246243:C:G	329884	17	18	0.155172	3.37305e-06	-0.885634	0.163597	0.00909909	0.00969599	0.0474019	1.17177e-05
ENSG00000230658.2	9231	1.04153	680.223	34.1882	4.98106e-13	chr7:23100321:T:C	-5382	35	43	0.37069	1.13055e-14	1.17519	0.0978777	9.999e-05	1.34534e-10	2.35107e-08	1.88882e-05
ENSG00000136243.17	9304	1.048	669.158	34.1956	2.57759e-06	chr7:23182251:T:C	227	39	51	0.439655	5.01827e-07	-0.829913	0.138092	0.00079992	0.00124336	0.0096603	1.97831e-05
ENSG00000169193.12	9739	1.07398	622.88	33.2132	1.29576e-06	chr7:23591332:T:C	-6050	14	14	0.12069	1.51555e-07	1.30372	0.204202	0.00049995	0.000460905	0.00428302	2.38812e-05
ENSG00000188732.11	9970	1.04514	677.037	34.1161	8.94842e-07	chr7:23674669:C:T	-5461	39	50	0.431034	1.45696e-07	0.872558	0.136405	0.00019998	0.000425018	0.00402622	1.92973e-05
ENSG00000105928.16	10360	1.06491	976.935	34.6375	1.52794e-06	chr7:24719134:C:T	-38806	18	21	0.181034	3.30444e-07	-1.07396	0.174897	0.00079992	0.000949993	0.00774595	1.46277e-05
ENSG00000086300.16	8286	1.04911	732.034	34.6978	5.21909e-06	chr7:26346534:T:C	54672	39	53	0.456897	1.34081e-06	-0.614875	0.107824	0.00289971	0.00283918	0.018718	1.81762e-05
ENSG00000235574.1	8396	1.05497	665.989	33.9836	1.78979e-05	chr7:26879050:C:T	-613715	4	4	0.0344828	4.23563e-06	1.85638	0.347507	0.00769923	0.00906502	0.0451658	2.05196e-05
ENSG00000153814.13	8759	1.0444	945.308	34.6988	1.30412e-07	chr7:28116987:C:G	-63808	31	36	0.310345	2.14362e-08	1.0971	0.156731	9.999e-05	8.10754e-05	0.0010056	1.37735e-05
ENSG00000136193.17	8468	1.06368	734.828	34.0217	1.64025e-05	chr7:29954382:G:A	-35907	13	15	0.12931	3.88239e-06	-1.15121	0.214403	0.00889911	0.00878955	0.0442452	1.9341e-05
ENSG00000106086.20	8479	1.05468	840.546	34.8451	4.86931e-08	chr7:29975830:A:G	-51574	25	28	0.241379	7.63904e-09	1.03158	0.14078	9.999e-05	2.29965e-05	0.000346983	1.62365e-05
ENSG00000281404.2	8303	1.04785	784.612	34.7494	4.29813e-07	chr7:30403918:T:C	13033	8	9	0.0775862	8.34733e-08	-1.4443	0.219781	0.00029997	0.000225227	0.00236725	1.68605e-05
ENSG00000106100.11	8307	1.03487	800.992	34.9468	1.33688e-05	chr7:30446383:A:C	-32401	4	4	0.0344828	4.16839e-06	1.73778	0.324999	0.00859914	0.00895542	0.0448104	1.55495e-05
ENSG00000196295.12	8209	1.0633	695.64	34.2815	1.4532e-06	chr7:30523191:G:A	-72095	25	27	0.767241	2.70826e-07	-0.863702	0.139246	0.00089991	0.000634944	0.00557717	2.03953e-05
ENSG00000237004.4	9684	1.02122	669.419	35.3389	3.22745e-10	chr7:32666611:A:G	-61958	23	25	0.215517	3.86743e-11	1.46521	0.161704	9.999e-05	1.54596e-07	5.67436e-06	1.74351e-05
ENSG00000273014.1	9687	1.04526	560.111	33.9472	1.30081e-10	chr7:32576574:G:A	-182308	21	23	0.198276	5.39802e-12	1.36451	0.140122	9.999e-05	3.39497e-08	1.6702e-06	2.33384e-05
ENSG00000281332.1	9686	1.02907	642.216	34.8781	4.54557e-10	chr7:32729325:ATGT:A	-30954	22	24	0.206897	4.20565e-11	1.28103	0.141823	9.999e-05	1.86159e-07	6.52597e-06	1.88689e-05
ENSG00000229358.3	9685	1.03665	632.32	34.8117	1.35289e-09	chr7:32729325:ATGT:A	-32462	22	24	0.206897	1.36502e-10	1.38206	0.16001	9.999e-05	5.0458e-07	1.48815e-05	1.98616e-05
ENSG00000122642.11	9456	1.02263	616.752	34.6038	4.62243e-06	chr7:32889817:A:T	-67587	21	28	0.241379	1.13136e-06	-0.821517	0.142731	0.00289971	0.00246915	0.0167597	1.9053e-05
ENSG00000271122.1	8149	1.01895	846.353	35.9414	4.44812e-09	chr7:35715874:G:A	20660	33	42	0.637931	9.70469e-10	0.969884	0.121359	9.999e-05	2.94708e-06	6.47181e-05	1.36407e-05
ENSG00000136250.12	8257	1.04403	953.669	35.43	3.70045e-08	chr7:36724518:T:C	-31	42	56	0.482759	7.52762e-09	-0.949037	0.129432	9.999e-05	2.20419e-05	0.000336922	1.36297e-05
ENSG00000281103.2	9489	1.03839	743.592	34.5193	8.05701e-09	chr7:38359009:C:G	17432	31	35	0.301724	8.52531e-10	-1.27553	0.158766	9.999e-05	3.71342e-06	7.76049e-05	1.70278e-05
ENSG00000228668.1	9491	1.02962	796.473	35.0823	6.05388e-10	chr7:38345240:G:A	-259	20	23	0.198276	6.59076e-11	1.229	0.138385	9.999e-05	3.094e-07	9.86372e-06	1.52549e-05
ENSG00000211697.4	9465	1.03895	784.483	35.0636	1.74838e-08	chr7:38334855:A:G	-15167	24	26	0.224138	2.72988e-09	1.33101	0.173824	9.999e-05	8.71839e-06	0.000156326	1.61829e-05
ENSG00000211698.2	9459	1.0506	734.334	34.3925	5.49722e-10	chr7:38367276:T:C	12759	37	41	0.353448	3.7949e-11	-1.2607	0.139036	9.999e-05	1.87444e-07	6.53362e-06	1.8243e-05
ENSG00000211699.2	9450	1.05335	775.322	34.818	4.58383e-14	chr7:38359180:G:T	18	41	51	0.439655	1.36336e-15	-1.40463	0.109346	9.999e-05	9.61678e-12	2.88718e-09	1.74969e-05
ENSG00000065883.16	7100	1.05212	499.07	34.5821	1.59113e-05	chr7:39945120:C:T	-5001	29	36	0.310345	4.50432e-06	0.798687	0.150054	0.0059994	0.00600782	0.0334016	2.70294e-05
ENSG00000106588.11	8729	1.03798	774.829	35.5155	1.89551e-06	chr7:42893613:A:T	-38572	15	15	0.87069	5.86914e-07	-0.782569	0.131284	0.00089991	0.00112681	0.00895081	1.631e-05
ENSG00000106603.19	7535	1.00897	689.779	35.841	1.63727e-06	chr7:43633848:C:T	-95869	16	17	0.146552	5.63944e-07	1.15255	0.192949	0.00079992	0.00105805	0.00850576	1.59408e-05
ENSG00000106608.16	7427	1.0403	625.339	34.8546	1.78627e-05	chr7:43355528:A:T	-570883	11	11	0.0948276	5.59046e-06	-1.41431	0.269151	0.00789921	0.00910572	0.0453286	2.0429e-05
ENSG00000228903.7	7297	1.04426	632.382	34.9519	5.03809e-08	chr7:44037925:T:C	-3967	29	33	0.284483	8.36763e-09	-1.189	0.162908	9.999e-05	1.97628e-05	0.000307709	2.05753e-05
ENSG00000136279.20	7289	1.03044	679.601	35.5284	5.30586e-06	chr7:44006964:T:C	-37676	22	24	0.793103	1.82063e-06	1.12143	0.200011	0.00239976	0.00299323	0.0194921	1.79476e-05
ENSG00000239775.1	7276	1.03368	722.332	35.9162	2.77744e-07	chr7:44006964:T:C	-57944	22	24	0.793103	8.47322e-08	1.21314	0.184738	0.00019998	0.000148419	0.00168228	1.71457e-05
ENSG00000164708.6	7278	1.0226	689.938	35.6545	2.71104e-07	chr7:44071659:C:A	6092	25	28	0.241379	7.39166e-08	0.970272	0.146795	9.999e-05	0.000152564	0.00171992	1.70294e-05
ENSG00000122678.17	7281	1.05739	626.411	34.6348	2.17236e-05	chr7:44093141:C:G	10611	24	26	0.224138	6.49699e-06	-1.14396	0.219681	0.00909909	0.0102962	0.0495095	2.20563e-05
ENSG00000196262.14	7424	1.0389	655.706	35.4718	2.46314e-06	chr7:44782138:A:G	-14542	32	40	0.655172	7.69764e-07	0.558349	0.0950203	0.00069993	0.00123566	0.0096069	1.93561e-05
ENSG00000260997.1	7536	1.00835	708.586	35.9257	8.33815e-07	chr7:44960767:G:A	-142	16	17	0.146552	2.80005e-07	1.22199	0.197341	0.00079992	0.000553138	0.00501279	1.54708e-05
ENSG00000136270.14	7841	1.03577	689.775	35.4793	1.17039e-08	chr7:45098160:C:G	-13887	30	36	0.310345	2.17979e-09	0.935377	0.12101	9.999e-05	5.22532e-06	0.000101127	1.81328e-05
ENSG00000272556.2	9230	1.03683	752.049	35.6752	1.02265e-08	chr7:45730368:G:A	-38737	20	23	0.198276	2.08371e-09	-1.35237	0.174628	9.999e-05	4.90528e-06	9.6691e-05	1.67143e-05
ENSG00000237471.2	9410	1.02676	702.962	35.3169	8.95496e-08	chr7:45927575:G:A	-12874	27	35	0.301724	1.88622e-08	0.844124	0.119897	0.00019998	4.80374e-05	0.000636262	1.70498e-05
ENSG00000158683.8	9810	1.01696	860.513	35.5848	2.56798e-06	chr7:47987539:CT:C	39048	34	38	0.327586	8.3921e-07	1.12674	0.192636	0.00189981	0.00197548	0.0141297	1.32873e-05
ENSG00000183696.14	9772	1.01497	850.997	35.758	8.96583e-06	chr7:47662219:T:C	-426409	42	52	0.448276	3.48024e-06	-0.65793	0.121756	0.00589941	0.00702075	0.0375018	1.33063e-05
ENSG00000132436.11	9308	1.05611	588.091	33.9765	5.53657e-13	chr7:50429143:C:T	-113392	40	48	0.413793	1.05411e-14	1.23509	0.102634	9.999e-05	9.32498e-11	1.81972e-08	2.33572e-05
ENSG00000226278.1	9351	1.03189	504.335	33.5593	5.06424e-09	chr7:55734370:T:C	-30427	25	38	0.327586	2.84413e-10	0.872557	0.10395	9.999e-05	1.67068e-06	4.025e-05	2.43507e-05
ENSG00000146733.14	8545	1.05266	511.708	34.3554	1.00682e-08	chr7:55741100:C:T	-310504	11	11	0.0948276	9.99727e-10	1.44411	0.180916	9.999e-05	2.65135e-06	5.90187e-05	2.64267e-05
ENSG00000129103.18	8479	1.05362	518.136	34.4397	9.10813e-06	chr7:56005851:G:A	-58151	18	20	0.172414	2.29219e-06	0.955551	0.172648	0.00259974	0.00345046	0.0218865	2.6213e-05
ENSG00000106153.13	8361	1.03515	525.744	34.9283	2.74046e-08	chr7:56088066:C:T	-18410	23	25	0.215517	4.1955e-09	-0.915015	0.12169	9.999e-05	9.59003e-06	0.00016916	2.37203e-05
ENSG00000185290.4	8392	1.04149	395.514	32.425	6.87232e-09	chr7:55734370:T:C	-382047	25	38	0.327586	1.99292e-10	0.694683	0.0816159	9.999e-05	1.56849e-06	3.82603e-05	3.24786e-05
ENSG00000214652.6	8541	1.05027	297.558	32.8425	1.85641e-05	chr7:64140261:A:G	94827	11	12	0.103448	2.99796e-06	-1.50446	0.276022	0.00369963	0.00414939	0.0252647	4.49504e-05
ENSG00000234444.10	8440	0.997745	337.868	34.4934	1.00838e-08	chr7:64308559:C:T	1100	29	34	0.293103	1.08221e-09	-1.06375	0.133697	9.999e-05	3.50841e-06	7.42837e-05	3.07771e-05
ENSG00000227986.1	8685	1.04374	309.631	33.424	1.39233e-07	chr7:64405908:G:A	50830	33	37	0.318966	1.23921e-08	-0.91674	0.127793	9.999e-05	2.72509e-05	0.000397846	4.19199e-05
ENSG00000287985.1	8712	1.01258	335.397	34.1696	2.00468e-06	chr7:64449745:T:C	80504	30	34	0.293103	3.73201e-07	1.01835	0.166876	0.00029997	0.000609875	0.00537714	3.33693e-05
ENSG00000196247.11	9295	1.05746	328.285	33.4265	4.38413e-09	chr7:64643576:C:G	-22507	37	44	0.37931	2.21519e-10	-1.1195	0.132069	9.999e-05	6.47889e-07	1.81049e-05	4.20963e-05
ENSG00000197008.9	9090	1.04411	326.458	33.7287	1.74368e-06	chr7:64737164:G:A	-57224	30	36	0.310345	2.66151e-07	-1.0919	0.175881	0.00029997	0.000401504	0.00385335	3.98287e-05
ENSG00000213640.3	8829	1.03442	298.317	33.7363	2.55891e-08	chr7:64860989:A:G	-2010	40	52	0.448276	2.05429e-09	0.96054	0.123958	9.999e-05	5.01326e-06	9.81128e-05	4.16603e-05
ENSG00000234585.6	8534	1.0344	281.143	33.7959	5.78837e-13	chr7:65056270:G:T	17910	36	38	0.327586	9.41348e-15	1.43355	0.118691	9.999e-05	7.38401e-11	1.54388e-08	4.42004e-05
ENSG00000239985.2	8534	1.03173	287.715	33.7137	1.65903e-05	chr7:65012308:A:G	-26064	17	19	0.163793	3.54861e-06	-1.3252	0.245517	0.00309969	0.00396435	0.0244779	4.26509e-05
ENSG00000226767.1	7066	1.03335	248.82	34.7204	1.22457e-05	chr7:65480039:G:A	-28905	32	35	0.301724	3.51221e-06	1.11257	0.206	0.00259974	0.00247189	0.0167614	4.96962e-05
ENSG00000236529.2	6726	1.02145	220.731	35.5591	2.69203e-05	chr7:66044271:T:C	204216	30	34	0.706897	1.087e-05	-0.965563	0.191395	0.00479952	0.00525921	0.0304092	5.29328e-05
ENSG00000126522.17	6067	1.02561	225.825	35.5743	6.29641e-09	chr7:66089398:C:T	13579	37	44	0.62069	1.16208e-09	0.967932	0.122008	9.999e-05	9.9621e-07	2.63303e-05	5.27816e-05
ENSG00000226824.7	7724	1.03861	298.583	34.3551	4.80334e-13	chr7:66666129:G:A	11591	43	54	0.465517	1.25935e-14	1.24081	0.103704	9.999e-05	5.87833e-11	1.25141e-08	4.24482e-05
ENSG00000154710.17	7903	1.02105	290.523	34.2376	1.85615e-05	chr7:66793093:G:A	110929	42	55	0.474138	4.79642e-06	-0.803433	0.151508	0.00449955	0.00477475	0.0281856	4.01413e-05
ENSG00000273142.1	8733	1.0182	353.013	34.38	2.3801e-08	chr7:66509965:A:G	-392892	14	16	0.137931	2.6851e-09	-1.20195	0.15686	9.999e-05	6.73947e-06	0.000125699	3.2584e-05
ENSG00000198874.13	9238	1.0421	386.47	34.2801	2.40347e-06	chr7:67159976:AT:A	164803	36	47	0.405172	4.78966e-07	0.863969	0.143411	0.00029997	0.000679415	0.00587958	3.33327e-05
ENSG00000277149.5	6253	1.0455	468.62	34.8863	2.12017e-10	chr7:72743715:A:G	-84485	23	29	0.75	1.80432e-11	-1.03964	0.11154	9.999e-05	4.67658e-08	2.17288e-06	2.79252e-05
ENSG00000225969.2	5116	1.02826	550.16	36.2656	1.66939e-05	chr7:73781884:A:G	46846	4	4	0.0344828	7.95201e-06	-2.04673	0.397915	0.00729927	0.00790983	0.0410522	2.19422e-05
ENSG00000165171.11	4747	1.03387	561.303	36.0767	1.76264e-11	chr7:73843571:G:T	1055	29	38	0.672414	2.65599e-12	-1.08279	0.108421	9.999e-05	5.22255e-09	3.77754e-07	2.20845e-05
ENSG00000106683.15	4970	0.997383	626.728	36.9348	1.39702e-05	chr7:75039321:C:T	956388	2	2	0.0172414	7.98228e-06	1.70694	0.331932	0.00809919	0.00883596	0.0443547	1.65618e-05
ENSG00000086730.17	4990	1.03293	607.003	36.242	1.18003e-06	chr7:73366694:TA:T	-832958	7	7	0.939655	4.58833e-07	-1.8288	0.30289	0.00029997	0.000556122	0.00502428	2.03319e-05
ENSG00000196275.14	5143	1.02956	640.296	35.7997	7.79249e-09	chr7:74646118:A:C	-205433	37	51	0.560345	1.65413e-09	-1.05124	0.134448	9.999e-05	3.43379e-06	7.29678e-05	1.89701e-05
ENSG00000123965.13	5143	1.04143	624.008	35.5299	6.28857e-09	chr7:74863265:T:C	-30851	16	17	0.853448	1.1329e-09	-1.52235	0.191694	9.999e-05	2.30108e-06	5.27253e-05	2.05801e-05
ENSG00000274070.2	5224	1.03616	642.037	35.7607	2.0684e-07	chr7:74869879:T:C	-94826	27	35	0.698276	5.75897e-08	0.855306	0.127883	9.999e-05	9.46605e-05	0.00114736	1.95165e-05
ENSG00000174428.18	5380	1.04454	669.241	36.0311	1.42562e-06	chr7:74869001:A:G	-223572	17	18	0.844828	5.20513e-07	1.01109	0.168559	0.00029997	0.000686151	0.00592473	1.94674e-05
ENSG00000277053.4	5472	1.03784	659.742	36.0368	1.87815e-08	chr7:74720592:C:T	-517104	11	12	0.896552	4.84741e-09	1.42837	0.191139	9.999e-05	7.94876e-06	0.000144743	1.91425e-05
ENSG00000278416.1	5572	0.987057	646.091	36.6241	1.75416e-12	chr7:75424992:A:C	65442	23	26	0.775862	3.32356e-13	-1.35942	0.126657	9.999e-05	1.48764e-09	1.46372e-07	1.52447e-05
ENSG00000127946.17	5594	1.0417	493.148	34.7086	2.16749e-05	chr7:75616550:G:A	-122412	3	3	0.0258621	6.63095e-06	2.15793	0.414911	0.0069993	0.00863975	0.0436789	2.60736e-05
ENSG00000127948.16	6205	1.04009	562.132	35.0018	6.48668e-06	chr7:75941489:C:G	42289	39	54	0.465517	1.89982e-06	0.94561	0.169056	0.00239976	0.00285594	0.0187967	2.27032e-05
ENSG00000205485.13	7921	1.02592	683.578	34.9577	7.56595e-08	chr7:76541239:T:C	-8121	31	36	0.689655	1.31976e-08	1.07079	0.149685	9.999e-05	3.95989e-05	0.000542283	1.74638e-05
ENSG00000146707.14	7838	1.01905	655.666	35.1357	9.70366e-08	chr7:76626681:T:C	-580	27	31	0.267241	1.89364e-08	1.04457	0.148394	9.999e-05	5.2493e-05	0.000689041	1.76163e-05
ENSG00000127951.7	7751	1.04144	603.118	34.4233	6.59478e-06	chr7:77199636:C:T	-212	14	15	0.12931	1.58295e-06	1.46371	0.259036	0.00229977	0.00310042	0.0201007	2.12939e-05
ENSG00000186088.16	7962	1.0401	701.188	34.9571	1.90707e-07	chr7:77321668:C:T	-94681	29	35	0.301724	3.69346e-08	0.812371	0.118975	9.999e-05	9.18892e-05	0.0011219	1.8202e-05
ENSG00000135164.18	7281	1.05375	394.895	34.5532	7.26421e-06	chr7:86989566:G:T	-162795	8	9	0.0775862	1.84732e-06	1.26612	0.226002	0.00149985	0.00204244	0.0145111	3.4413e-05
ENSG00000075142.14	7390	1.04622	536.219	35.5096	4.62696e-06	chr7:88206154:G:A	-20839	31	39	0.336207	1.55708e-06	0.79772	0.141046	0.00109989	0.00184042	0.0134345	2.44853e-05
ENSG00000105793.16	9170	1.02001	575.422	35.5386	5.27851e-06	chr7:90358829:G:T	23606	25	29	0.25	1.81658e-06	-0.923655	0.164718	0.00169983	0.00267756	0.0178637	2.01655e-05
ENSG00000058091.17	8942	1.03884	498.554	34.6338	2.43675e-07	chr7:90619444:G:T	153020	11	12	0.103448	4.19621e-08	-1.39862	0.206048	9.999e-05	8.41555e-05	0.00103721	2.54503e-05
ENSG00000244055.2	5614	1.03568	489.678	35.8724	6.47209e-06	chr7:92549915:G:T	92351	16	17	0.146552	2.53416e-06	0.836764	0.15205	0.00249975	0.00253728	0.0171206	2.55314e-05
ENSG00000242265.5	7322	1.02362	682.258	35.7713	1.35628e-06	chr7:94510343:C:A	-145982	35	51	0.560345	4.47845e-07	0.822491	0.136052	0.00049995	0.000776306	0.00656284	1.73059e-05
ENSG00000127990.19	7321	1.02134	636.741	35.3491	1.43898e-05	chr7:94515614:C:T	-140958	35	50	0.568965	5.13464e-06	0.81845	0.154966	0.00719928	0.00817616	0.0420431	1.83409e-05
ENSG00000196636.8	8365	1.05645	711.165	35.2153	3.34873e-08	chr7:97171689:G:T	53991	8	9	0.922414	6.06245e-09	-1.76927	0.239045	9.999e-05	1.27371e-05	0.000211839	1.93453e-05
ENSG00000070669.17	8688	1.02457	692.523	35.1819	1.03838e-06	chr7:97965903:G:A	93361	21	21	0.181034	2.66392e-07	1.32477	0.213401	0.00059994	0.000595401	0.00528237	1.71273e-05
ENSG00000284627.1	8605	1.02329	707.372	35.2561	1.84115e-08	chr7:97966299:G:A	37999	28	33	0.284483	3.19577e-09	-1.13904	0.149744	9.999e-05	9.92216e-06	0.000174411	1.66652e-05
ENSG00000183444.10	8597	1.05228	647.462	34.6988	7.70053e-09	chr7:97962193:T:A	-4881	29	34	0.293103	8.96529e-10	1.17099	0.146051	9.999e-05	2.57384e-06	5.77382e-05	2.08497e-05
ENSG00000164715.6	8589	1.03559	702.745	35.4463	8.50871e-09	chr7:98091116:A:T	-15746	10	10	0.0862069	1.50927e-09	-1.67603	0.213546	9.999e-05	3.83784e-06	7.91129e-05	1.77825e-05
ENSG00000198742.9	6782	1.05967	452.32	34.0335	6.33427e-06	chr7:98897681:G:T	-246419	16	16	0.862069	1.31535e-06	-1.40984	0.24697	0.00129987	0.00196501	0.014072	3.0859e-05
ENSG00000130429.15	6517	1.03073	489.884	35.0813	1.54012e-05	chr7:100017228:T:A	642979	32	36	0.310345	5.09028e-06	-0.588652	0.111399	0.00529947	0.00638293	0.0348766	2.49313e-05
ENSG00000221838.10	5823	1.05865	349.769	33.8815	2.22184e-05	chr7:100089250:G:T	-12299	26	28	0.241379	5.24715e-06	-1.02687	0.194679	0.00609939	0.00567317	0.0320778	3.97246e-05
ENSG00000188186.10	5873	1.01369	383.541	34.6218	1.20088e-06	chr7:100149507:G:A	600	42	52	0.551724	2.50546e-07	-0.907048	0.145662	0.00059994	0.00041211	0.003939	2.93395e-05
ENSG00000066923.17	5863	1.02666	420.331	35.119	3.95373e-09	chr7:100219768:A:G	42205	25	27	0.232759	5.40533e-10	-1.30176	0.159084	9.999e-05	1.15229e-06	2.98131e-05	2.85002e-05
ENSG00000213413.2	5760	1.04528	448.824	35.4615	2.23811e-08	chr7:100219768:A:G	1527	25	27	0.232759	4.40114e-09	-1.2759	0.170032	9.999e-05	5.84894e-06	0.000110636	2.91267e-05
ENSG00000239521.8	5848	1.0544	411.758	34.7773	2.52796e-09	chr7:100209523:C:G	-62709	21	24	0.793103	2.69171e-10	-1.2471	0.148249	9.999e-05	4.80409e-07	1.42045e-05	3.31011e-05
ENSG00000121716.20	6064	1.04169	442.906	34.9948	2.38235e-05	chr7:100405432:GA:G	53256	12	13	0.112069	8.04212e-06	1.10981	0.215913	0.00739926	0.00852522	0.0432492	2.90297e-05
ENSG00000085514.16	6193	1.03187	455.226	35.3072	5.96944e-06	chr7:100367705:GA:G	-5753	11	13	0.112069	1.92275e-06	1.2397	0.221783	0.00149985	0.00221722	0.0155093	2.6975e-05
ENSG00000239969.5	7642	1.05362	536.087	34.2844	1.66161e-05	chr7:102408089:A:G	43927	15	16	0.137931	4.29526e-06	-1.39994	0.262278	0.00639936	0.00672388	0.0363301	2.53358e-05
ENSG00000161036.13	7358	1.03157	524.71	34.415	1.12202e-08	chr7:102480028:C:G	15072	43	55	0.474138	1.16862e-09	-1.0478	0.132106	9.999e-05	3.97069e-06	8.1279e-05	2.33701e-05
ENSG00000228049.7	7078	1.03996	533.907	34.7836	2.29679e-05	chr7:102751527:T:A	79898	19	21	0.818965	7.24031e-06	-1.05594	0.204117	0.00819918	0.0100453	0.0486423	2.3889e-05
ENSG00000164597.13	7699	1.04682	701.114	35.2616	1.28484e-11	chr7:107488352:G:T	-76162	19	21	0.181034	1.04468e-12	1.32597	0.128502	9.999e-05	3.70715e-09	2.99351e-07	1.87793e-05
ENSG00000241764.4	7624	1.01354	668.302	35.7436	5.73574e-07	chr7:107743833:C:T	-748	28	33	0.284483	1.73623e-07	0.914907	0.144264	0.00019998	0.000342532	0.00336791	1.68266e-05
ENSG00000091129.21	8444	1.03343	570.354	34.8824	1.98034e-07	chr7:108349825:T:C	-106892	30	34	0.293103	3.72368e-08	1.20519	0.176571	9.999e-05	8.215e-05	0.00101678	2.16896e-05
ENSG00000184903.10	7109	1.05055	598.745	35.0473	1.69137e-06	chr7:111181674:G:C	-380843	32	45	0.387931	4.34072e-07	-0.856864	0.141509	0.00059994	0.000698672	0.00600627	2.23686e-05
ENSG00000008311.15	7457	1.02	534.279	35.688	3.72478e-07	chr7:121999604:C:T	-144651	7	8	0.0689655	1.06024e-07	-1.40211	0.215827	9.999e-05	0.000166366	0.00185044	2.1718e-05
ENSG00000280828.1	7049	1.01719	619.069	35.4348	7.38149e-06	chr7:128675737:C:G	142085	24	28	0.241379	2.53426e-06	0.85963	0.156205	0.00379962	0.00412533	0.0251574	1.84902e-05
ENSG00000243302.3	7223	1.03913	630.794	35.1415	1.48678e-07	chr7:128600166:A:G	-51019	37	47	0.594828	3.04611e-08	-0.813436	0.11808	9.999e-05	6.41363e-05	0.000817141	2.01424e-05
ENSG00000230715.3	7219	1.02096	628.754	35.2527	1.92252e-10	chr7:128533903:G:A	-118938	37	48	0.413793	2.06429e-11	0.820867	0.088506	9.999e-05	8.5787e-08	3.48769e-06	1.85404e-05
ENSG00000243679.1	7219	1.02874	652.923	35.4622	2.67537e-09	chr7:128600166:A:G	-53803	37	47	0.594828	4.27142e-10	-0.770735	0.0933082	9.999e-05	1.1787e-06	3.0332e-05	1.85304e-05
ENSG00000128595.17	7256	1.03725	614.106	34.9648	2.64642e-11	chr7:128735549:A:G	-3743	45	56	0.517241	1.87127e-12	-1.14726	0.113468	9.999e-05	8.19796e-09	5.27403e-07	2.05089e-05
ENSG00000128602.11	7877	1.01194	837.255	36.0245	3.35038e-12	chr7:129162685:C:T	-25948	17	19	0.163793	4.24824e-13	-1.56458	0.146997	9.999e-05	2.20619e-09	1.98705e-07	1.33261e-05
ENSG00000158623.14	7591	1.03799	880.208	35.3155	2.63993e-08	chr7:130586656:A:G	-82092	17	20	0.827586	4.90294e-09	1.0683	0.143026	9.999e-05	1.52399e-05	0.00024377	1.4358e-05
ENSG00000155530.3	7564	1.03633	468.735	34.4787	2.84612e-06	chr7:134063482:T:C	-63817	35	43	0.37069	6.25791e-07	-1.06949	0.180023	0.00109989	0.0010318	0.00834324	2.67535e-05
ENSG00000146856.14	8822	1.02428	736.857	35.3551	4.64128e-06	chr7:135011515:CAAAT:C	25007	25	31	0.267241	1.48151e-06	1.01319	0.178652	0.00259974	0.00294354	0.0192327	1.60742e-05
ENSG00000272941.1	9074	1.01765	891.299	36.1014	5.01978e-07	chr7:135156851:G:C	-11552	43	56	0.517241	1.73271e-07	0.828551	0.130634	0.00059994	0.00038744	0.00374601	1.28715e-05
ENSG00000287733.1	9076	1.03479	792.682	35.3512	4.36937e-10	chr7:135044493:T:C	-126323	44	57	0.508621	5.44285e-11	1.02109	0.114145	9.999e-05	2.03331e-07	6.94093e-06	1.57063e-05
ENSG00000243317.8	8681	1.03582	765.985	35.2693	6.78752e-09	chr7:135672728:A:C	10232	27	33	0.284483	1.06909e-09	-1.02189	0.128371	9.999e-05	3.31044e-06	7.07317e-05	1.63327e-05
ENSG00000146955.11	7118	1.05094	831.508	35.8515	6.43423e-06	chr7:140017187:C:G	-386871	1	1	0.00862069	2.50094e-06	-4.52752	0.822087	0.00319968	0.00399721	0.0245975	1.61362e-05
ENSG00000228775.8	7290	1.02762	700.324	36.2238	2.01518e-10	chr7:141735391:CAT:C	-2955	38	52	0.448276	4.04719e-11	0.984823	0.108873	9.999e-05	9.02102e-08	3.60493e-06	1.71845e-05
ENSG00000127366.5	7274	1.03019	710.073	36.155	2.82102e-08	chr7:141769619:C:G	-20598	39	54	0.465517	7.96462e-09	-0.740421	0.101229	9.999e-05	1.42635e-05	0.000230992	1.71565e-05
ENSG00000211753.4	7096	1.01184	649.819	36.0901	7.45523e-08	chr7:142705318:C:T	-15342	33	46	0.396552	2.2035e-08	0.865227	0.123759	9.999e-05	4.28506e-05	0.00057936	1.71618e-05
ENSG00000211751.9	6868	1.04268	604.874	34.9313	5.99918e-07	chr7:142801387:T:C	9693	27	29	0.25	1.30873e-07	1.1709	0.182087	9.999e-05	0.000253959	0.00261488	2.13549e-05
ENSG00000197362.15	9404	1.01131	1034.79	35.6485	1.26386e-09	chr7:149114633:A:G	23851	39	54	0.534483	2.09208e-10	0.893445	0.105166	9.999e-05	1.11665e-06	2.90544e-05	1.07491e-05
ENSG00000244560.7	9317	1.05897	968.379	35.212	3.44661e-06	chr7:149331383:G:C	46102	40	50	0.568965	1.01479e-06	-1.01738	0.175723	0.00119988	0.00231933	0.016012	1.43693e-05
ENSG00000171130.18	9986	1.03622	917.487	35.1024	9.45158e-09	chr7:149883279:A:G	10311	39	57	0.491379	1.40814e-09	-0.781439	0.0992805	9.999e-05	5.59671e-06	0.000106727	1.36612e-05
ENSG00000204934.10	10018	1.05605	923.164	35.0072	9.92534e-06	chr7:149861320:G:C	-19290	37	51	0.439655	3.05281e-06	-0.683094	0.125458	0.00529947	0.00683987	0.0367367	1.48757e-05
ENSG00000188707.6	9819	1.01731	1031.21	35.4317	2.77508e-06	chr7:150336793:A:G	14154	26	33	0.284483	8.64778e-07	-0.913988	0.156512	0.00219978	0.00256309	0.0172573	1.11065e-05
ENSG00000127399.15	9820	1.01273	1081.58	35.791	8.28099e-10	chr7:150336793:A:G	13530	26	33	0.284483	1.43508e-10	1.03642	0.120224	9.999e-05	7.46136e-07	2.06044e-05	1.03557e-05
ENSG00000261305.2	9802	1.03314	1032.48	35.2866	1.90552e-07	chr7:150336793:A:G	-690	26	33	0.284483	4.27802e-08	1.02764	0.151529	9.999e-05	0.000146153	0.00166142	1.19651e-05
ENSG00000214106.9	11754	1.03465	1589.2	35.2914	5.97011e-08	chr7:154928549:T:C	89	39	47	0.405172	1.19169e-08	0.601968	0.0837686	9.999e-05	6.77973e-05	0.000855408	7.82922e-06
ENSG00000182648.13	10959	1.05129	1211.9	35.041	1.76432e-09	chr7:156652929:TA:T	12275	27	36	0.310345	2.10877e-10	-0.913441	0.107554	9.999e-05	1.07015e-06	2.80316e-05	1.10893e-05
ENSG00000146918.20	8708	1.04984	819.718	34.6246	1.81754e-06	chr7:158657528:T:TG	-47276	4	4	0.0344828	3.9953e-07	1.70421	0.280246	0.00079992	0.00105307	0.00847431	1.62858e-05
ENSG00000117868.17	7926	1.06809	742.229	34.4954	2.86579e-07	chr7:158757764:T:G	-72489	30	40	0.655172	4.7308e-08	-0.941023	0.139409	0.00029997	0.000116032	0.00135995	1.95272e-05
ENSG00000126870.16	7759	1.04042	753.287	35.0148	9.98251e-07	chr7:158858396:G:A	1838	20	22	0.189655	2.38623e-07	-1.0802	0.173044	9.999e-05	0.000552267	0.00500877	1.69681e-05
ENSG00000254207.1	10738	1.0477	892.629	33.6991	5.68608e-06	chr8:721209:T:C	-4668	26	31	0.732759	1.02766e-06	-0.960904	0.166081	0.00289971	0.00385335	0.0239049	1.48101e-05
ENSG00000253982.2	13532	1.04433	1525.49	34.9242	6.43771e-07	chr8:1761752:A:G	-2756	16	19	0.836207	1.41155e-07	1.31647	0.205482	0.00039996	0.000708251	0.00607524	8.5324e-06
ENSG00000176595.4	14192	1.02895	1697.62	35.3272	3.04139e-06	chr8:1974370:G:A	693	38	49	0.577586	9.21247e-07	-0.940399	0.161582	0.00319968	0.00436641	0.0263395	7.13452e-06
ENSG00000253764.3	14192	1.05501	1624.07	34.845	1.85121e-07	chr8:1974214:C:T	-423	22	26	0.224138	3.39543e-08	1.04886	0.153015	0.00019998	0.000187823	0.00204573	8.41609e-06
ENSG00000036448.10	14525	1.05975	1426.6	34.0896	4.0625e-06	chr8:2127506:T:C	82460	41	50	0.431034	8.08951e-07	0.929163	0.158545	0.00239976	0.00413707	0.0252159	9.78845e-06
ENSG00000173295.7	6087	1.02834	462.768	33.6526	8.11202e-09	chr8:8240516:T:C	11921	45	57	0.508621	5.1938e-10	-1.15751	0.141229	9.999e-05	2.60262e-06	5.8155e-05	2.60956e-05
ENSG00000147324.11	10385	1.03672	644.543	33.3649	3.79364e-06	chr8:8753273:A:C	-140357	30	38	0.672414	5.6557e-07	0.814847	0.136434	0.00109989	0.00192732	0.0139213	1.94915e-05
ENSG00000154319.16	10072	1.01352	722.573	33.863	3.61073e-10	chr8:11480302:C:CG	4394	32	38	0.327586	1.64292e-11	1.27689	0.136523	9.999e-05	2.11328e-07	7.15951e-06	1.55611e-05
ENSG00000284957.1	10026	1.05115	679.448	33.2722	6.0399e-10	chr8:11238545:T:C	-242523	35	44	0.37931	1.97767e-11	0.950666	0.102339	9.999e-05	1.89124e-07	6.57092e-06	1.97664e-05
ENSG00000136573.14	10003	1.02393	718.515	33.7834	5.85101e-06	chr8:11480302:C:CG	-6592	32	38	0.327586	1.09588e-06	-0.980773	0.170106	0.00259974	0.00364269	0.0228081	1.64568e-05
ENSG00000154328.16	9038	1.04794	624.866	33.2784	1.36997e-06	chr8:11759996:C:G	-9643	25	28	0.241379	1.66385e-07	1.16153	0.182767	0.00029997	0.000597221	0.00528547	2.11795e-05
ENSG00000129422.14	14053	1.02616	1165.44	34.5375	8.02453e-08	chr8:17697520:G:C	-103397	24	26	0.224138	1.14898e-08	1.15853	0.160959	9.999e-05	7.25427e-05	0.000910376	1.02549e-05
ENSG00000147408.14	11795	1.04892	1048.42	34.3507	6.80656e-06	chr8:19470132:G:A	-287897	33	48	0.586207	1.59899e-06	0.852936	0.15103	0.00479952	0.00546471	0.031319	1.268e-05
ENSG00000254272.1	9076	1.0553	955.532	34.5038	3.10217e-07	chr8:22456516:C:A	-36115	39	53	0.543103	5.19274e-08	-0.808702	0.120329	0.00029997	0.000184578	0.00202393	1.43231e-05
ENSG00000245025.3	9243	1.04118	1051.86	35.1498	8.26504e-06	chr8:23003453:T:G	-15882	11	11	0.0948276	2.61234e-06	1.51179	0.275188	0.00659934	0.00699226	0.0373837	1.21954e-05
ENSG00000042980.13	9312	1.02758	641.581	34.4287	1.67319e-05	chr8:23869604:C:T	-424465	1	1	0.00862069	4.53679e-06	3.13851	0.5899	0.00939906	0.00931018	0.0460541	1.8755e-05
ENSG00000228451.4	9865	1.02743	827.84	34.9025	1.24269e-05	chr8:26308252:C:T	-74701	11	11	0.0948276	3.78835e-06	1.53189	0.284894	0.00789921	0.00892063	0.0446745	1.45245e-05
ENSG00000104228.13	10198	1.02531	813.388	34.6984	3.8658e-06	chr8:27290199:A:C	-21073	37	48	0.586207	9.58014e-07	-0.789182	0.135885	0.00229977	0.00268406	0.0178765	1.46336e-05
ENSG00000246339.6	8239	1.04704	848.527	35.3362	6.44531e-06	chr8:28699904:A:C	-2126	6	6	0.0517241	2.11278e-06	2.41094	0.433607	0.00369963	0.00418162	0.0254213	1.55327e-05
ENSG00000104691.15	7957	1.03273	708.416	35.4331	3.00792e-06	chr8:31702535:T:C	970288	5	7	0.939655	9.45268e-07	1.76195	0.303163	0.00139986	0.00171589	0.012612	1.74051e-05
ENSG00000104695.13	7979	1.0387	585.46	34.5506	1.39169e-06	chr8:30827080:AG:A	12766	29	37	0.318966	2.87406e-07	0.967791	0.156496	0.00049995	0.000608142	0.00536995	2.16585e-05
ENSG00000272338.2	8361	1.04156	486.375	34.8799	1.30605e-11	chr8:33478688:T:C	117273	37	50	0.568965	7.98846e-13	-1.10127	0.105739	9.999e-05	2.847e-09	2.45108e-07	2.64198e-05
ENSG00000172728.16	8185	1.03605	501.702	35.3661	9.05531e-15	chr8:33478688:T:C	5542	37	50	0.568965	3.79336e-16	-1.14508	0.0856425	9.999e-05	1.74424e-12	7.85491e-10	2.4963e-05
ENSG00000147471.12	6177	1.02655	685.501	36.0062	1.16302e-06	chr8:37778131:A:G	15531	24	28	0.241379	4.13871e-07	1.02579	0.168992	0.00039996	0.000651905	0.00569199	1.74673e-05
ENSG00000158669.11	8266	1.04426	615.17	34.3358	1.99758e-09	chr8:41622990:G:A	45803	42	49	0.422414	1.57948e-10	-1.31904	0.153577	9.999e-05	6.59996e-07	1.83993e-05	2.1151e-05
ENSG00000165066.13	8225	1.06443	637.401	34.2945	6.76068e-07	chr8:41622990:G:A	-27827	42	49	0.422414	1.1431e-07	-1.25183	0.193396	0.00029997	0.000254147	0.00261488	2.23714e-05
ENSG00000029534.21	7866	1.06755	558.097	33.8657	2.06986e-08	chr8:41622990:G:A	-273772	42	49	0.422414	1.72908e-09	-1.2504	0.160214	9.999e-05	5.20169e-06	0.000100836	2.59069e-05
ENSG00000070718.12	6997	1.0324	549.251	35.0996	1.25416e-05	chr8:41632501:C:T	-520445	31	38	0.327586	4.07773e-06	0.879674	0.164304	0.00579942	0.00576078	0.0323663	2.24134e-05
ENSG00000253140.2	5664	1.00306	360.151	36.1834	6.79185e-06	chr8:48448604:G:A	-69553	28	35	0.301724	2.95107e-06	-0.726214	0.133117	0.00139986	0.00239551	0.0163642	2.96503e-05
ENSG00000228801.6	9135	1.05675	504.668	34.853	2.57061e-05	chr8:51912737:C:T	13469	12	13	0.112069	8.38561e-06	-1.17775	0.22972	0.00829917	0.0098227	0.0478615	2.7297e-05
ENSG00000253924.2	9641	1.01102	598.922	35.646	8.69713e-06	chr8:52281266:G:T	-13189	20	23	0.198276	3.24837e-06	-0.918807	0.169355	0.00469953	0.00487988	0.0285904	1.85455e-05
ENSG00000137574.11	9020	1.03305	593.285	34.984	7.5589e-07	chr8:55805462:A:C	32016	12	12	0.103448	1.72997e-07	-1.33506	0.210478	9.999e-05	0.000342581	0.00336791	2.08133e-05
ENSG00000254087.8	9178	1.03342	624.239	35.0815	1.18979e-06	chr8:56181198:C:T	301363	5	6	0.0517241	2.97721e-07	1.28318	0.207866	0.00049995	0.000575171	0.00516083	1.98161e-05
ENSG00000198363.18	8662	1.01791	655.91	35.4747	7.38411e-09	chr8:61748634:A:G	33994	15	18	0.844828	1.3115e-09	-1.215	0.153913	9.999e-05	3.8605e-06	7.94402e-05	1.75122e-05
ENSG00000147576.17	6669	1.04368	405.66	35.4646	2.69023e-06	chr8:66346881:A:G	-85611	39	48	0.586207	8.45761e-07	0.922397	0.157765	0.00059994	0.000794458	0.00669696	3.19884e-05
ENSG00000104427.12	8722	1.03972	435.157	34.2134	7.71217e-08	chr8:78652748:T:TG	-13341	36	45	0.612069	9.35013e-09	0.946029	0.130249	9.999e-05	2.1909e-05	0.000335329	2.92769e-05
ENSG00000253214.2	8378	1.00469	659.91	35.3878	1.3349e-05	chr8:80939907:C:A	-209200	4	4	0.0344828	4.7853e-06	2.50293	0.471926	0.00779922	0.00856103	0.0433933	1.63137e-05
ENSG00000164695.5	8886	1.02582	593.397	35.3425	3.92657e-06	chr8:81732207:G:A	-241	18	19	0.163793	1.2271e-06	1.19354	0.208286	0.00239976	0.0019681	0.0140855	2.01079e-05
ENSG00000104497.14	9293	1.05142	650.275	35.1193	1.98805e-08	chr8:81834201:C:G	-8665	38	45	0.612069	3.24098e-09	-1.14888	0.151128	9.999e-05	7.0853e-06	0.000131473	2.06785e-05
ENSG00000251136.9	9449	1.02946	482.501	34.2918	1.58073e-06	chr8:89697053:GC:G	-60759	33	43	0.37069	2.99177e-07	0.769151	0.124628	0.00079992	0.000609282	0.00537596	2.51617e-05
ENSG00000205133.12	6374	1.05992	578.251	35.1523	1.48218e-05	chr8:92922555:C:A	-95118	6	8	0.0689655	4.9885e-06	1.34688	0.254582	0.00489951	0.00624853	0.0343245	2.41666e-05
ENSG00000265817.4	8460	1.0462	696.268	34.914	5.81253e-11	chr8:94377752:G:A	-59200	41	53	0.456897	4.33771e-12	1.0592	0.107923	9.999e-05	1.80656e-08	9.7928e-07	1.88555e-05
ENSG00000197275.14	8683	1.04402	701.514	34.757	3.28059e-09	chr8:94377752:G:A	-97363	41	53	0.456897	3.56097e-10	0.948976	0.114061	9.999e-05	1.27486e-06	3.25207e-05	1.85275e-05
ENSG00000254248.1	9504	1.05329	859.097	34.81	1.07604e-05	chr8:94159560:G:T	-928364	29	35	0.301724	3.13026e-06	0.92808	0.170698	0.00679932	0.00700267	0.0374223	1.57859e-05
ENSG00000104324.16	8303	1.04141	797.758	34.8752	7.96278e-09	chr8:96645187:C:G	-55	13	15	0.87069	1.02717e-09	1.48555	0.186313	9.999e-05	3.8012e-06	7.86345e-05	1.60961e-05
ENSG00000164924.18	8584	1.02788	929.79	35.6231	6.64765e-06	chr8:100963150:C:T	9762	34	37	0.318966	2.40442e-06	0.627591	0.113701	0.0039996	0.00528318	0.0305025	1.29596e-05
ENSG00000246263.3	8749	1.01887	970.159	35.5525	2.13778e-06	chr8:102239769:G:A	375	40	46	0.396552	6.7871e-07	0.956547	0.161703	0.00129987	0.00182893	0.013359	1.18954e-05
ENSG00000164929.17	8537	1.0585	650.875	34.8129	1.6217e-06	chr8:103138921:C:T	-1792	11	12	0.103448	3.78389e-07	1.39535	0.228817	0.00039996	0.00068851	0.00594072	2.13335e-05
ENSG00000254615.3	7949	1.02305	596.679	35.4103	2.22114e-06	chr8:106264752:G:A	-5392	5	6	0.0517241	6.71925e-07	-1.65589	0.279778	0.00079992	0.00112563	0.00894751	1.97339e-05
ENSG00000205038.12	7879	1.01348	508.92	35.692	5.12932e-10	chr8:109426235:T:TAA	63774	28	37	0.318966	8.01982e-11	0.92778	0.105249	9.999e-05	2.11568e-07	7.15951e-06	2.20896e-05
ENSG00000147654.15	7607	1.02491	466.736	35.0639	2.85511e-09	chr8:109485721:A:T	-53990	41	56	0.517241	3.64877e-10	0.777159	0.0934996	9.999e-05	9.41162e-07	2.49882e-05	2.54541e-05
ENSG00000279347.1	8869	1.03972	564.77	34.8373	1.8824e-05	chr8:119922664:T:C	82279	31	33	0.284483	5.89525e-06	0.902898	0.172375	0.00889911	0.0086766	0.0438273	2.25588e-05
ENSG00000155792.10	8877	1.05172	548.643	34.3441	9.78015e-07	chr8:119878549:G:C	4832	45	55	0.474138	1.77388e-07	1.03277	0.163022	0.00039996	0.000355232	0.00346898	2.45427e-05
ENSG00000164983.7	9512	1.02374	946.307	35.147	2.31856e-06	chr8:124307452:T:TA	-65240	22	25	0.215517	6.39304e-07	0.925746	0.156003	0.0019998	0.00187589	0.0136594	1.24845e-05
ENSG00000183665.5	9415	1.01935	1103.8	35.8675	5.27818e-10	chr8:124449046:T:C	-1774	39	49	0.577586	9.20759e-11	1.18216	0.134813	9.999e-05	4.37659e-07	1.3073e-05	1.04792e-05
ENSG00000170873.18	9394	1.03463	1144.14	36.1669	7.64372e-06	chr8:124638412:C:T	-90017	16	16	0.137931	3.33362e-06	-1.40269	0.258932	0.00559944	0.0072787	0.0384519	1.08737e-05
ENSG00000042832.12	9913	1.03593	1124.3	35.5427	1.08128e-05	chr8:132870857:C:T	3899	39	50	0.431034	3.98751e-06	0.866796	0.161687	0.00859914	0.0101521	0.0489977	1.11331e-05
ENSG00000253210.2	9419	1.03838	945.765	34.6149	2.14381e-08	chr8:141128400:T:C	-1664	42	58	0.5	2.705e-09	-1.02866	0.134286	9.999e-05	1.31704e-05	0.000217197	1.33874e-05
ENSG00000171045.16	10930	1.02792	943.821	34.4894	1.93806e-07	chr8:142402242:T:C	-940	32	50	0.568965	3.03459e-08	-0.797762	0.115784	9.999e-05	0.00014211	0.0016186	1.27696e-05
ENSG00000181790.11	10982	1.05315	932.04	34.2934	4.66593e-06	chr8:142472507:T:C	23077	22	30	0.741379	1.02132e-06	0.851584	0.147137	0.00259974	0.00317504	0.0204937	1.45414e-05
ENSG00000247317.3	10681	1.04626	902.633	34.3785	1.30202e-05	chr8:143012599:A:G	-5838	38	51	0.560345	3.36174e-06	-0.831652	0.153595	0.00729927	0.0093211	0.0460555	1.45491e-05
ENSG00000177335.11	10575	1.03477	868.523	34.337	1.53585e-09	chr8:143041282:C:T	2073	40	51	0.560345	1.17328e-10	1.06098	0.122123	9.999e-05	8.20986e-07	2.23032e-05	1.43332e-05
ENSG00000185730.8	9942	1.04673	707.981	33.6784	1.44458e-11	chr8:143296014:C:G	6338	33	49	0.422414	3.4932e-13	0.910074	0.0849355	9.999e-05	4.24158e-09	3.24597e-07	1.8589e-05
ENSG00000158106.14	9842	1.0806	740.833	33.7066	4.87824e-06	chr8:143331560:G:A	-37316	7	8	0.0689655	8.63648e-07	1.71319	0.293348	0.00189981	0.00221142	0.0154995	2.06679e-05
ENSG00000014164.7	9749	1.04646	812.788	34.6552	1.77795e-06	chr8:143519726:T:G	-21721	29	33	0.715517	3.94459e-07	-0.994798	0.163481	0.00059994	0.00104426	0.00841492	1.61722e-05
ENSG00000287576.1	9749	1.03769	827.266	34.7719	7.00992e-06	chr8:143541682:G:C	34	22	25	0.215517	1.91437e-06	-0.934337	0.167112	0.00389961	0.00468447	0.0277998	1.52559e-05
ENSG00000254859.1	9739	1.04095	776.902	34.5516	1.86914e-11	chr8:143551558:A:G	1829	41	55	0.474138	9.30828e-13	-0.974064	0.0940211	9.999e-05	6.81296e-09	4.69241e-07	1.6493e-05
ENSG00000204839.9	9728	1.02489	783.497	34.5504	3.0861e-09	chr8:143582424:C:T	9652	24	34	0.706897	2.94223e-10	-1.03159	0.12306	9.999e-05	1.73384e-06	4.16858e-05	1.51616e-05
ENSG00000147813.16	9726	1.05422	823.867	34.5747	3.74342e-11	chr8:143601805:A:G	23462	35	41	0.646552	2.07186e-12	1.16605	0.11574	9.999e-05	1.17909e-08	6.86847e-07	1.65308e-05
ENSG00000104522.16	9632	1.03828	754.055	34.18	3.60319e-06	chr8:143609342:G:C	-8706	9	9	0.0775862	7.30092e-07	-1.19416	0.202653	0.0019998	0.00212838	0.0149943	1.67828e-05
ENSG00000254812.1	9643	1.06119	741.135	33.9672	6.36247e-06	chr8:143617735:C:G	-16021	39	51	0.439655	1.29062e-06	-0.917724	0.160596	0.00229977	0.00329903	0.0211317	1.89633e-05
ENSG00000186583.12	9204	1.02997	696.709	34.0516	4.27676e-10	chr8:143992685:C:T	-19595	36	51	0.439655	2.27057e-11	-1.00953	0.109231	9.999e-05	1.87493e-07	6.53362e-06	1.74676e-05
ENSG00000204791.10	9191	1.04366	698.248	34.0426	7.03809e-08	chr8:143992685:C:T	-56394	36	51	0.439655	7.72633e-09	-0.92581	0.126408	9.999e-05	3.12661e-05	0.00044374	1.85833e-05
ENSG00000179832.17	8755	1.02961	691.587	34.3362	1.44943e-06	chr8:144125348:G:A	-22688	7	8	0.0689655	2.76071e-07	1.58756	0.256193	0.00069993	0.000806257	0.00678177	1.75672e-05
ENSG00000260428.3	8136	1.02058	690.564	34.7737	2.71584e-06	chr8:144271079:CCCGG:C	4626	41	52	0.551724	6.63394e-07	0.951528	0.160661	0.00139986	0.00163215	0.0121259	1.68493e-05
ENSG00000071894.17	7242	1.06078	608.534	34.0269	1.46564e-13	chr8:144396341:G:A	-12994	39	49	0.422414	2.40799e-15	1.23211	0.0976567	9.999e-05	2.12747e-11	5.29999e-09	2.30528e-05
ENSG00000160948.14	7096	1.03498	619.814	34.6105	2.52069e-06	chr8:144428520:G:C	-43	7	7	0.0603448	5.738e-07	1.91092	0.320197	0.00109989	0.00122658	0.0095549	2.01045e-05
ENSG00000160949.17	6997	1.04949	602.275	34.3954	6.84753e-08	chr8:144416180:T:G	-28260	41	52	0.448276	8.95147e-09	1.01423	0.139373	9.999e-05	2.44858e-05	0.000364754	2.21302e-05
ENSG00000160972.9	6825	1.01542	663.084	35.5521	2.51135e-06	chr8:144478030:T:C	47	41	53	0.456897	8.09418e-07	-0.933969	0.15937	0.00119988	0.0014976	0.0113275	1.71152e-05
ENSG00000160959.8	6560	1.04111	545.51	34.1301	3.72142e-06	chr8:144492358:G:T	-25634	42	55	0.474138	7.43275e-07	-0.87542	0.148703	0.00209979	0.00154385	0.0115949	2.35066e-05
ENSG00000161016.17	5087	1.0323	465.592	34.854	9.45035e-10	chr8:144792397:C:T	-190	33	41	0.353448	9.38195e-11	-0.869642	0.099245	9.999e-05	2.70446e-07	8.82054e-06	2.64279e-05
ENSG00000196922.10	4276	1.03272	339.362	34.4629	1.00394e-05	chr8:144999894:T:C	-3001	34	42	0.362069	2.57859e-06	0.958114	0.174273	0.00229977	0.00278455	0.0184618	3.63289e-05
ENSG00000107099.15	8817	1.07419	746.816	33.2834	1.56e-06	chr9:370199:A:G	155345	10	12	0.103448	1.94059e-07	1.35344	0.214592	0.00069993	0.000682443	0.00589994	1.99367e-05
ENSG00000107104.19	10410	1.0594	898.597	33.4032	7.63115e-06	chr9:706608:T:C	236317	29	36	0.310345	1.29438e-06	0.840724	0.147145	0.00449955	0.00495134	0.0289724	1.55151e-05
ENSG00000232104.3	11845	1.02889	1358.66	34.8814	4.47367e-07	chr9:3531822:C:CTT	5099	16	18	0.155172	9.23942e-08	1.17773	0.180091	0.00019998	0.000484502	0.00446684	8.91182e-06
ENSG00000229611.2	11208	1.06497	952.2	34.1344	7.71709e-06	chr9:6649344:C:G	-54926	36	50	0.568965	1.70813e-06	-0.951465	0.169096	0.00539946	0.00516901	0.0300658	1.50118e-05
ENSG00000285688.1	12011	1.06001	1114.57	34.1854	3.0629e-06	chr9:7273928:G:A	96351	21	23	0.198276	6.08182e-07	1.33677	0.224676	0.00179982	0.00236019	0.0162176	1.25433e-05
ENSG00000272871.1	11197	1.02944	1349.84	35.2313	1.78433e-06	chr9:14593751:C:G	3686	25	30	0.258621	4.93906e-07	0.891762	0.148261	0.00159984	0.00198894	0.0142086	8.99343e-06
ENSG00000155158.20	10830	1.06629	962.716	33.8997	9.81469e-07	chr9:15308156:G:A	796	35	48	0.586207	1.47675e-07	0.836245	0.130815	0.00069993	0.000577954	0.00517361	1.49355e-05
ENSG00000164975.15	11000	1.06361	1024.14	34.1943	9.64651e-06	chr9:16130632:T:C	707928	4	4	0.0344828	2.24827e-06	-1.26321	0.227986	0.00679932	0.00712425	0.0378646	1.3873e-05
ENSG00000177076.6	10366	1.03542	1030.35	34.5611	3.5412e-09	chr9:19451607:T:G	42598	36	43	0.62931	3.45727e-10	-1.1447	0.137425	9.999e-05	2.30584e-06	5.27312e-05	1.21195e-05
ENSG00000260912.1	10236	1.05506	1030.41	34.474	3.08384e-09	chr9:19451607:T:G	-1602	36	43	0.62931	2.80859e-10	-1.0561	0.125754	9.999e-05	1.54484e-06	3.77621e-05	1.32678e-05
ENSG00000188921.14	8924	1.04855	740.804	34.5351	8.14085e-08	chr9:21005423:G:A	-26217	15	15	0.12931	1.16637e-08	1.66842	0.231954	0.00019998	3.68366e-05	0.00051103	1.79146e-05
ENSG00000197579.8	10702	1.04519	758.613	34.9901	5.02007e-06	chr9:31874269:G:T	-678317	4	4	0.0344828	1.4232e-06	-1.71019	0.300882	0.00229977	0.00289731	0.0189943	1.72258e-05
ENSG00000086062.12	9163	1.05295	701.04	34.4866	4.5229e-11	chr9:33133814:T:C	-33542	33	41	0.353448	2.40351e-12	-1.01995	0.10177	9.999e-05	1.24172e-08	7.1975e-07	1.9315e-05
ENSG00000165272.16	8560	1.05831	609.104	34.3844	6.90114e-06	chr9:34191994:A:T	744398	11	13	0.112069	1.64361e-06	1.13385	0.201079	0.0029997	0.00297128	0.0193707	2.27772e-05
ENSG00000165271.17	8515	1.03399	612.688	34.9262	6.39342e-06	chr9:33467579:T:C	-6351	26	29	0.25	1.82166e-06	1.07461	0.191668	0.00409959	0.0031909	0.0205734	2.02436e-05
ENSG00000164978.18	7518	1.03153	530.344	34.8845	4.47898e-07	chr9:34268704:C:T	-60802	24	32	0.275862	9.26372e-08	0.887311	0.135699	0.00019998	0.000180095	0.00198184	2.3117e-05
ENSG00000230074.3	6894	1.04375	373.095	33.9284	1.32479e-05	chr9:34649053:G:A	-16554	5	5	0.0431034	2.94731e-06	2.14196	0.392598	0.00329967	0.00383452	0.0238182	3.47919e-05
ENSG00000288586.1	6941	1.04928	513.264	34.1707	1.5349e-05	chr9:35632001:A:G	26862	39	49	0.577586	3.78159e-06	-0.85544	0.159074	0.00539946	0.00604848	0.0335162	2.59428e-05
ENSG00000159884.12	6937	1.04032	521.436	34.3996	1.509e-05	chr9:35674104:T:C	15814	24	29	0.25	3.99932e-06	-1.06207	0.198146	0.0059994	0.00633424	0.0346731	2.4502e-05
ENSG00000215183.5	7003	1.03305	602.434	35.0085	3.98472e-06	chr9:35768236:G:C	11623	27	28	0.758621	1.1082e-06	1.23117	0.213666	0.00119988	0.00193633	0.0139348	2.04978e-05
ENSG00000250850.2	8122	1.05534	745.406	34.8023	9.79898e-07	chr9:37002145:A:G	-552	15	17	0.146552	2.14577e-07	1.09895	0.175116	0.00039996	0.000477821	0.00442265	1.83642e-05
ENSG00000137106.18	8302	1.02742	858.231	35.2773	1.10832e-14	chr9:37422659:C:T	-7	32	43	0.37069	4.35299e-16	1.11863	0.0840227	9.999e-05	4.68671e-12	1.56786e-09	1.40099e-05
ENSG00000236156.2	8364	1.01376	896.341	35.5351	5.0231e-06	chr9:37422523:C:T	-11654	24	34	0.293103	1.71855e-06	-0.814829	0.144862	0.00449955	0.00414585	0.0252563	1.25593e-05
ENSG00000165275.10	9049	1.01971	1005.59	35.6232	3.16729e-07	chr9:37754929:G:C	1126	35	41	0.353448	8.64535e-08	-0.799591	0.121879	9.999e-05	0.000269437	0.00274805	1.15225e-05
ENSG00000106733.21	8671	1.04903	965.722	35.4287	3.15469e-11	chr9:75092384:A:T	4167	35	42	0.362069	3.17446e-12	-1.2062	0.121543	9.999e-05	1.27638e-08	7.36192e-07	1.37727e-05
ENSG00000134996.12	8670	1.05125	957.87	35.5342	1.34249e-05	chr9:75803663:A:T	715149	35	46	0.396552	5.03957e-06	-0.54768	0.103583	0.0069993	0.0099928	0.0485086	1.40277e-05
ENSG00000156052.11	8795	1.00622	850.669	35.7301	2.94833e-10	chr9:78101703:A:C	69892	39	54	0.465517	4.48815e-11	-0.933802	0.103633	9.999e-05	2.27566e-07	7.63468e-06	1.27522e-05
ENSG00000178966.16	9207	1.03912	834.668	35.4296	1.23331e-05	chr9:84036058:C:T	55347	33	42	0.637931	4.4446e-06	0.614541	0.115366	0.00849915	0.00841748	0.0429494	1.52216e-05
ENSG00000188312.14	8386	1.04403	495.5	34.1116	7.80888e-08	chr9:92204469:C:T	-121484	26	30	0.258621	9.00983e-09	1.04076	0.14306	9.999e-05	2.4267e-05	0.000361955	2.62314e-05
ENSG00000185963.14	8460	1.02992	486.507	34.5074	6.21292e-12	chr9:92676282:G:A	-88551	31	38	0.327586	2.59494e-13	1.1539	0.106609	9.999e-05	1.65908e-09	1.6152e-07	2.50088e-05
ENSG00000226721.2	8394	1.06954	407.321	33.1699	3.42977e-08	chr9:92853867:C:T	16199	42	55	0.474138	2.10525e-09	-0.844652	0.109114	9.999e-05	6.22592e-06	0.000117387	3.58106e-05
ENSG00000165233.18	8068	1.05635	477.437	34.0586	1.09664e-08	chr9:93095677:C:G	-540	22	27	0.767241	9.30909e-10	1.2161	0.15191	9.999e-05	2.5741e-06	5.77382e-05	2.88019e-05
ENSG00000165140.11	8168	1.02318	578.385	35.334	1.85032e-06	chr9:94639709:T:A	-540	36	50	0.431034	5.34298e-07	0.839798	0.140194	0.00079992	0.000903776	0.00745214	2.03704e-05
ENSG00000288023.1	8196	1.0292	528.791	34.6266	8.06925e-08	chr9:94722722:C:T	-3853	12	12	0.103448	1.20777e-08	1.35746	0.189014	9.999e-05	3.1409e-05	0.000445228	2.29302e-05
ENSG00000148120.16	8197	1.02899	553.423	34.9089	4.33117e-08	chr9:94722722:C:T	-3979	12	12	0.103448	6.92021e-09	1.52781	0.207607	0.00019998	1.73892e-05	0.00027477	2.18883e-05
ENSG00000271155.1	8348	1.03942	698.864	35.4356	1.06693e-05	chr9:95521298:T:G	15063	14	15	0.12931	3.79822e-06	1.39598	0.259657	0.00509949	0.00601959	0.0334353	1.82052e-05
ENSG00000175611.12	7868	1.02484	589.985	34.9149	3.60934e-07	chr9:95863209:AT:A	-12840	23	24	0.206897	7.37817e-08	1.24858	0.188884	9.999e-05	0.000170749	0.00188965	2.01302e-05
ENSG00000224848.2	7949	1.0589	522.421	34.4737	2.02997e-06	chr9:96718658:T:G	31608	23	25	0.215517	4.2664e-07	-1.14658	0.189186	0.00049995	0.000689926	0.00594855	2.66268e-05
ENSG00000203279.4	7479	1.02635	517.361	35.3531	1.72174e-09	chr9:97218274:C:A	-20471	37	47	0.594828	2.46913e-10	1.03759	0.122928	9.999e-05	6.10155e-07	1.73401e-05	2.3121e-05
ENSG00000136842.14	7900	1.03318	559.034	34.7497	4.06841e-07	chr9:97574565:G:C	73385	44	57	0.491379	7.85027e-08	-0.98236	0.14905	0.00029997	0.000169703	0.00187985	2.21026e-05
ENSG00000204291.11	7392	1.03524	768.913	35.5196	2.86152e-07	chr9:99059938:C:T	116759	28	34	0.293103	7.40394e-08	-0.973801	0.14734	0.00019998	0.000161026	0.00180249	1.62261e-05
ENSG00000136897.8	9734	1.01443	662.095	35.124	8.31426e-06	chr9:101387660:A:T	-10958	12	13	0.887931	2.60714e-06	-1.04512	0.190219	0.00409959	0.00506146	0.0295282	1.70577e-05
ENSG00000136783.10	10344	1.05773	642.928	34.193	1.26749e-05	chr9:104765635:G:A	17952	35	46	0.396552	3.06482e-06	0.880464	0.161743	0.0049995	0.00599314	0.0333675	2.15225e-05
ENSG00000106771.13	9821	1.04728	771.718	34.4434	7.98903e-06	chr9:109091966:G:A	-27981	13	13	0.112069	1.97945e-06	-1.21029	0.216873	0.00449955	0.0047327	0.0280012	1.70974e-05
ENSG00000242616.4	9376	1.04149	694.854	34.6439	6.86116e-08	chr9:111671370:A:G	9765	30	34	0.706897	1.01515e-08	-0.845601	0.116843	0.00019998	3.0982e-05	0.000441313	1.84875e-05
ENSG00000119471.15	9218	1.04304	756.654	34.9617	1.14094e-07	chr9:112393041:G:A	12961	29	37	0.318966	2.08915e-08	-0.898171	0.128162	0.00019998	5.66361e-05	0.000735183	1.70996e-05
ENSG00000148158.17	9117	1.03286	961.8	36.0468	4.2495e-07	chr9:112775878:G:A	25118	22	24	0.793103	1.41635e-07	1.22056	0.190544	0.00029997	0.00031175	0.00313052	1.28275e-05
ENSG00000176386.9	8837	1.05366	935.042	35.3226	1.03902e-05	chr9:113265612:G:A	-9960	37	49	0.422414	3.55803e-06	-0.830324	0.153856	0.00589941	0.00736329	0.0387307	1.45282e-05
ENSG00000148225.16	8869	1.0165	1102.61	36.1725	1.55047e-06	chr9:113159162:T:C	-181136	11	11	0.0948276	5.99957e-07	1.59975	0.268684	0.00159984	0.00152686	0.011482	1.03466e-05
ENSG00000119411.11	8873	1.02982	1063.23	35.8517	2.14103e-07	chr9:113351116:C:T	1575	29	35	0.301724	6.21693e-08	-1.05938	0.158968	0.00019998	0.000174979	0.0019328	1.14382e-05
ENSG00000148218.16	8855	1.02377	1059.84	35.8835	3.99029e-07	chr9:113390710:C:G	-10580	9	10	0.0862069	1.23839e-07	1.53477	0.238032	0.00069993	0.000347963	0.00340731	1.11483e-05
ENSG00000106780.9	7347	1.01937	596.749	35.284	3.70406e-06	chr9:120612832:C:T	-101638	36	42	0.637931	1.12727e-06	0.960159	0.166786	0.00159984	0.00194511	0.0139722	1.93851e-05
ENSG00000226752.9	7242	1.04359	604.671	35.2871	1.83442e-11	chr9:120820914:A:G	-3914	39	50	0.431034	1.57746e-12	-1.20432	0.118401	9.999e-05	4.89792e-09	3.58426e-07	2.1452e-05
ENSG00000227355.3	7434	1.02191	630.791	35.324	7.86001e-06	chr9:121370602:A:G	709	35	43	0.37069	2.61795e-06	-0.980075	0.178422	0.00419958	0.00436147	0.0263233	1.85652e-05
ENSG00000136848.17	7883	1.04841	636.366	34.4547	1.10119e-07	chr9:121941053:C:T	373996	29	34	0.293103	1.57699e-08	1.07818	0.151917	9.999e-05	4.31766e-05	0.000583093	2.08411e-05
ENSG00000165202.3	7620	1.02692	608.615	33.0106	3.81621e-06	chr9:122406599:C:T	-208139	10	10	0.0862069	4.94518e-07	1.48988	0.247718	0.00109989	0.00194774	0.0139826	1.9708e-05
ENSG00000148204.12	7824	1.03746	728.249	35.2273	8.03071e-06	chr9:123338729:A:G	-17441	42	54	0.534483	2.59645e-06	0.800933	0.145741	0.00369963	0.00473179	0.0280012	1.73114e-05
ENSG00000136935.14	7511	1.01557	510.47	35.4442	2.83995e-06	chr9:124917861:T:A	-30152	37	50	0.568965	8.90999e-07	-0.670713	0.115038	0.00159984	0.00129978	0.0100387	2.22481e-05
ENSG00000196152.10	7122	1.04296	642.516	34.5952	4.902e-07	chr9:127414731:CTCCA:C	-9643	35	41	0.353448	9.05023e-08	1.02466	0.156529	0.00019998	0.000218581	0.00231401	2.013e-05
ENSG00000197958.13	7157	1.04641	615.069	34.2926	4.03358e-11	chr9:127428531:T:A	-22875	36	42	0.637931	1.82827e-12	0.881567	0.0871196	9.999e-05	1.0786e-08	6.47639e-07	2.13655e-05
ENSG00000187024.15	6575	1.03557	590.08	35.3098	9.8802e-09	chr9:127610208:T:C	-114665	31	36	0.689655	1.65381e-09	-1.04746	0.133964	9.999e-05	3.73915e-06	7.78104e-05	2.11766e-05
ENSG00000160408.14	6401	1.01176	514.753	34.9456	1.74512e-05	chr9:127906678:A:G	1270	12	13	0.112069	5.60462e-06	-1.3358	0.254249	0.00689931	0.00841843	0.0429494	2.16558e-05
ENSG00000167103.12	6383	1.02423	531.455	34.9744	5.00357e-06	chr9:127937638:G:A	6853	24	30	0.741379	1.41022e-06	-0.895394	0.157452	0.00149985	0.00227637	0.015775	2.22814e-05
ENSG00000148339.12	6298	1.03018	579.179	35.3531	4.72806e-06	chr9:128107744:C:T	39543	34	41	0.646552	1.51098e-06	-0.780789	0.137823	0.00289971	0.00225887	0.0157244	2.10336e-05
ENSG00000106976.21	6482	1.04033	576.745	35.1136	1.22511e-06	chr9:128183421:A:C	-8234	40	57	0.491379	3.11439e-07	-0.967452	0.157079	0.00039996	0.000517965	0.00474698	2.21534e-05
ENSG00000119333.11	7466	1.03885	805.465	35.3515	1.89977e-06	chr9:129100426:AGG:A	443639	12	16	0.862069	5.53645e-07	1.55676	0.260366	0.0009999	0.00116873	0.00918409	1.57534e-05
ENSG00000167136.7	7914	1.02031	1025.9	36.3738	4.71776e-12	chr9:128809748:G:A	-8752	41	58	0.5	7.9504e-13	1.10661	0.106233	9.999e-05	3.25246e-09	2.73972e-07	1.13271e-05
ENSG00000119383.19	8329	1.01493	880.244	35.9459	8.29798e-08	chr9:129123000:G:A	12050	15	18	0.155172	2.31768e-08	-0.807058	0.115704	9.999e-05	6.29556e-05	0.000806116	1.28619e-05
ENSG00000136819.15	9519	1.0514	1107.55	35.4428	1.01159e-06	chr9:129813147:GC:G	-22716	10	12	0.103448	2.8672e-07	-1.1605	0.187635	0.00049995	0.000772085	0.00653187	1.214e-05
ENSG00000125485.17	9168	1.0452	1011.98	34.8718	1.601e-06	chr9:132676231:C:G	5830	22	24	0.206897	3.81636e-07	0.985985	0.161758	0.00139986	0.00118714	0.00929758	1.29138e-05
ENSG00000148297.16	11033	1.06519	1233.7	34.5859	2.93152e-07	chr9:133384145:A:G	36014	40	51	0.560345	5.0551e-08	-0.938353	0.139445	0.00059994	0.000209554	0.00223055	1.15982e-05
ENSG00000160323.18	11128	1.04459	1436.09	35.4299	1.44228e-07	chr9:133418269:T:C	3911	14	15	0.87069	3.3565e-08	1.53671	0.224068	0.00019998	0.000139147	0.00159105	9.07448e-06
ENSG00000165661.17	10324	1.02553	1423.73	35.9809	1.6466e-07	chr9:136205491:C:T	-40321	7	7	0.0603448	4.94362e-08	-1.76739	0.26237	0.00019998	0.000187294	0.00204187	8.36926e-06
ENSG00000165689.17	9944	1.01564	1309.8	35.7677	9.77585e-08	chr9:136387025:G:A	-23589	7	7	0.0603448	2.55462e-08	-2.02103	0.291028	0.00029997	0.000110545	0.00130741	8.67379e-06
ENSG00000237886.1	9513	1.02955	1292.76	35.9758	2.85572e-09	chr9:136546400:A:G	188	33	36	0.689655	6.11847e-10	-1.18772	0.145869	9.999e-05	2.51857e-06	5.671e-05	9.3953e-06
ENSG00000165716.11	9049	1.00371	1319.33	36.6128	4.05135e-09	chr9:136719718:A:G	7146	41	55	0.474138	1.2543e-09	0.934914	0.118216	9.999e-05	5.10176e-06	9.93927e-05	8.12033e-06
ENSG00000233016.7	9031	1.02184	1252.61	36.1972	8.85864e-10	chr9:136745506:A:G	17322	39	54	0.465517	1.95985e-10	0.9838	0.115508	9.999e-05	8.14816e-07	2.21871e-05	9.34586e-06
ENSG00000204001.9	9028	1.02787	1142	35.6755	8.23627e-08	chr9:136748746:G:T	-9797	12	12	0.103448	2.032e-08	1.84495	0.262932	9.999e-05	7.17652e-05	0.000901585	1.05513e-05
ENSG00000180539.8	8778	1.03751	1017.19	35.15	1.7238e-08	chr9:137039137:C:T	11673	26	30	0.741379	2.81173e-09	-0.963045	0.125925	9.999e-05	1.14391e-05	0.000193563	1.2397e-05
ENSG00000180549.8	8774	1.02521	1091.53	35.6596	9.49256e-12	chr9:137031950:T:C	-138	27	30	0.741379	1.00511e-12	-1.03049	0.0997325	9.999e-05	6.44816e-09	4.57573e-07	1.08997e-05
ENSG00000284976.1	8028	1.01039	1063.38	36.3595	6.24019e-06	chr9:136293940:CCA:C	-923512	18	20	0.172414	2.85011e-06	0.792063	0.144897	0.00549945	0.00625004	0.0343245	1.04131e-05
ENSG00000188163.8	7900	1.01192	1005.11	35.8365	1.69012e-06	chr9:137252199:T:C	4448	29	36	0.689655	5.82775e-07	-0.99477	0.166821	0.00119988	0.00156506	0.0117092	1.10998e-05
ENSG00000287043.1	10462	1.02327	1075.37	34.9963	1.37381e-10	chr10:1240765:T:C	32376	28	38	0.327586	1.19795e-11	0.887153	0.0937642	9.999e-05	1.01437e-07	4.01247e-06	1.09612e-05
ENSG00000185736.16	11484	1.0385	1216.37	35.2306	1.04081e-10	chr10:1240765:T:C	-496760	28	38	0.327586	1.03218e-11	1.13186	0.118981	9.999e-05	6.75456e-08	2.89696e-06	1.04151e-05
ENSG00000237399.7	12143	1.02851	1430.9	35.9353	5.98511e-07	chr10:3143045:A:G	1413	28	32	0.275862	1.96237e-07	0.98478	0.156226	0.00069993	0.000691344	0.00595639	8.44659e-06
ENSG00000057608.17	12396	1.04188	1573.86	35.9613	1.18851e-07	chr10:5852177:G:A	10045	44	56	0.517241	3.44398e-08	-1.05836	0.154502	0.00019998	0.000128193	0.00148318	8.17702e-06
ENSG00000134461.16	12344	1.03386	1520.52	35.784	1.9884e-06	chr10:5862955:C:T	-26951	43	55	0.525862	6.82199e-07	-0.802036	0.13562	0.00219978	0.00244433	0.0166395	8.15221e-06
ENSG00000134463.15	10047	1.01536	1256.25	35.4487	7.91512e-06	chr10:11742089:T:C	-277	30	34	0.293103	2.74856e-06	-0.849654	0.15511	0.0089991	0.00915716	0.0454701	9.03098e-06
ENSG00000123240.17	11341	1.03746	1547.87	35.3984	9.26697e-12	chr10:13117197:T:C	17748	40	52	0.551724	8.06683e-13	1.00572	0.0965969	9.999e-05	7.17426e-09	4.8232e-07	8.14484e-06
ENSG00000107537.14	11384	1.04239	1343.13	34.6779	5.44647e-06	chr10:13155040:G:C	-147372	22	29	0.25	1.39658e-06	-0.926197	0.162782	0.00539946	0.00580828	0.0325862	9.60442e-06
ENSG00000239665.8	11348	1.0269	1321.2	34.9534	6.45166e-06	chr10:13639715:C:T	8572	38	46	0.603448	1.85737e-06	0.831796	0.14852	0.00749925	0.00738032	0.0387854	9.07781e-06
ENSG00000165983.14	11338	1.04822	752.705	33.7562	4.27668e-06	chr10:16440482:C:G	3539	34	45	0.612069	7.5627e-07	0.839114	0.142667	0.00179982	0.00238599	0.0163358	1.76052e-05
ENSG00000107611.16	11810	1.06296	913.907	33.75	7.38167e-08	chr10:17138648:AT:A	8837	22	24	0.206897	7.02134e-09	0.974877	0.132555	9.999e-05	3.58395e-05	0.000499971	1.55008e-05
ENSG00000240291.1	11394	1.04924	899.438	34.4165	3.29143e-10	chr10:18528154:T:G	-17497	28	36	0.310345	2.1577e-11	1.02645	0.110852	9.999e-05	1.382e-07	5.20301e-06	1.48021e-05
ENSG00000241058.4	11387	1.04858	863.983	34.5041	3.6429e-11	chr10:18642583:T:C	-16702	42	55	0.525862	1.90697e-12	1.12133	0.110978	9.999e-05	1.3313e-08	7.60382e-07	1.53627e-05
ENSG00000120539.15	10516	1.05594	566.977	33.79	1.45059e-09	chr10:27154694:C:G	-130	30	38	0.672414	7.75508e-11	0.947499	0.107348	9.999e-05	3.66459e-07	1.12915e-05	2.42088e-05
ENSG00000165757.9	10985	1.04859	1182.2	35.6418	4.06632e-06	chr10:30042900:G:A	-72594	32	42	0.362069	1.41469e-06	0.875842	0.154041	0.00309969	0.00362197	0.022727	1.12283e-05
ENSG00000259994.1	10668	1.03947	965.66	35.1333	1.99694e-06	chr10:29550935:A:C	-755131	26	30	0.741379	5.39123e-07	-0.883568	0.14757	0.00079992	0.00147959	0.0112058	1.31786e-05
ENSG00000271335.6	8224	1.03307	556.156	35.2684	5.9865e-08	chr10:35455747:T:C	119346	36	47	0.594828	1.18215e-08	-0.961203	0.133712	9.999e-05	2.33395e-05	0.000351239	2.22047e-05
ENSG00000099251.14	6438	1.01153	120.772	34.4833	6.82007e-08	chr10:38338906:A:G	-17474	44	57	0.491379	9.31077e-09	1.10467	0.152063	9.999e-05	7.16151e-06	0.000132677	9.21928e-05
ENSG00000215146.5	7092	1.03455	333.529	34.7706	5.40421e-12	chr10:41821325:T:C	-546649	41	58	0.5	2.73478e-13	-1.10682	0.102441	9.999e-05	8.8568e-10	1.0278e-07	3.72845e-05
ENSG00000169826.8	9588	1.03361	560.863	35.1863	2.0625e-08	chr10:43116260:A:G	-22185	18	19	0.836207	3.49479e-09	-1.47993	0.195297	9.999e-05	7.78064e-06	0.000142124	2.20747e-05
ENSG00000230555.2	10493	1.02872	665.469	35.3598	6.64147e-09	chr10:43335479:C:A	-85259	14	17	0.853448	1.09671e-09	1.30512	0.164122	9.999e-05	3.06345e-06	6.65474e-05	1.81799e-05
ENSG00000243660.11	10490	1.0514	613.117	34.6148	4.68854e-07	chr10:43388447:T:A	-48394	13	16	0.137931	8.68167e-08	-1.27447	0.194302	0.00019998	0.000184799	0.00202409	2.19296e-05
ENSG00000196793.13	10564	1.05768	631.63	34.6091	2.31015e-06	chr10:43529637:T:C	-44981	31	38	0.672414	5.19962e-07	0.826262	0.137739	0.00049995	0.000975365	0.00793073	2.19025e-05
ENSG00000230869.1	6009	1.01299	383.682	35.5953	8.39951e-07	chr10:45972059:C:G	293367	23	28	0.241379	2.48242e-07	-0.902009	0.144785	0.00049995	0.000288662	0.00292123	2.92295e-05
ENSG00000188234.13	5311	1.04095	322.379	34.716	8.53212e-10	chr10:45932452:A:G	78577	40	52	0.551724	7.67298e-11	1.05869	0.119897	9.999e-05	1.45567e-07	5.41079e-06	3.97449e-05
ENSG00000264204.2	4277	1.03334	246.846	35.4339	4.23633e-05	chr10:45932198:C:T	-177423	42	56	0.517241	1.72393e-05	-0.704707	0.143859	0.00879912	0.00880716	0.0443148	5.00908e-05
ENSG00000263482.3	3902	1.05271	221.421	34.837	7.56356e-14	chr10:46268884:T:C	-4673	40	46	0.603448	2.43065e-15	-1.45343	0.115233	9.999e-05	4.42545e-12	1.52401e-09	6.10804e-05
ENSG00000279058.2	3733	1.01283	263.807	35.7802	5.25647e-06	chr10:45813257:G:A	-523967	33	41	0.353448	1.96112e-06	0.873806	0.156497	0.00129987	0.00126662	0.00982451	4.24769e-05
ENSG00000204172.12	2501	1.01848	249.933	35.2826	9.04695e-06	chr10:47566322:A:G	42684	25	29	0.75	3.01545e-06	0.997282	0.183032	0.00189981	0.0020022	0.0142772	4.60847e-05
ENSG00000236800.1	7248	1.04832	494.539	33.3656	1.23101e-12	chr10:48671672:G:A	-752	30	37	0.318966	1.52568e-14	1.18117	0.0993368	9.999e-05	2.13784e-10	3.29359e-08	2.68071e-05
ENSG00000204161.14	8993	1.04772	656.565	34.192	5.39843e-06	chr10:49194771:A:C	6186	35	49	0.422414	1.16132e-06	-0.691231	0.120266	0.00219978	0.00264703	0.0177104	2.01364e-05
ENSG00000204152.12	8427	1.03862	588.524	34.5687	1.59683e-05	chr10:49700190:C:T	-241859	5	5	0.956897	4.503e-06	-1.84542	0.346705	0.00759924	0.00768047	0.0400929	2.15371e-05
ENSG00000227345.8	8472	1.03432	665.542	35.2459	9.75278e-06	chr10:49653427:AC:A	-316776	34	46	0.396552	3.23705e-06	0.804722	0.148297	0.00459954	0.00536202	0.03084	1.86656e-05
ENSG00000204149.12	8501	1.06313	606.46	34.5086	1.53241e-05	chr10:50004404:A:G	22214	22	26	0.224138	4.21637e-06	-0.749195	0.140209	0.00489951	0.00669439	0.0362379	2.33768e-05
ENSG00000235618.8	8374	1.03395	623.908	34.8965	4.60447e-06	chr10:50068174:G:A	371	29	36	0.310345	1.25076e-06	-0.889596	0.155407	0.0019998	0.00231735	0.0160077	1.98762e-05
ENSG00000188611.15	8092	1.04083	640.729	35.2818	1.9728e-09	chr10:50756905:C:T	477185	31	39	0.663793	2.7516e-10	0.987882	0.117536	9.999e-05	7.13181e-07	1.97409e-05	1.99876e-05
ENSG00000204147.10	8275	1.06426	603.693	34.2348	4.56135e-08	chr10:50756905:C:T	17587	31	39	0.663793	5.20264e-09	-1.04432	0.140172	9.999e-05	1.36303e-05	0.000221965	2.36031e-05
ENSG00000122873.12	9157	1.0557	529.143	35.0457	2.0024e-07	chr10:58175460:C:G	-93702	30	39	0.336207	4.05834e-08	-1.16508	0.171377	9.999e-05	6.20961e-05	0.000798095	2.59112e-05
ENSG00000182010.11	8009	1.03245	617.306	35.2362	1.14091e-05	chr10:62242634:G:A	-26210	40	55	0.474138	3.83669e-06	0.752738	0.140095	0.00529947	0.00589205	0.03293	1.99472e-05
ENSG00000165730.16	9543	1.03335	748.052	35.012	4.68205e-10	chr10:68826702:T:C	-829	13	13	0.112069	4.73734e-11	1.90516	0.211864	9.999e-05	2.10297e-07	7.15787e-06	1.65305e-05
ENSG00000180817.12	10739	1.03784	1399.5	35.7052	1.67764e-09	chr10:70189715:A:T	-44196	23	27	0.232759	2.94578e-10	1.07139	0.127815	9.999e-05	1.41423e-06	3.52314e-05	9.02424e-06
ENSG00000107719.9	10536	1.04401	1477.95	35.911	4.12161e-09	chr10:70494170:G:A	15403	24	30	0.258621	8.78906e-10	-1.13063	0.140904	9.999e-05	3.52278e-06	7.43192e-05	8.7937e-06
ENSG00000166321.14	6313	1.02351	299.319	35.6621	2.81648e-10	chr10:73103225:A:G	-7150	18	20	0.172414	4.09026e-11	-1.49066	0.164859	9.999e-05	5.69092e-08	2.52399e-06	3.94236e-05
ENSG00000156042.18	6280	1.00875	320.079	37.0079	1.83819e-05	chr10:73245662:T:C	-113197	18	21	0.181034	1.08789e-05	-0.977918	0.193855	0.0049995	0.00558784	0.0316835	3.43157e-05
ENSG00000156671.15	5662	1.02674	444.02	35.9745	1.89076e-05	chr10:75103005:C:T	3419	13	16	0.137931	8.3523e-06	0.795625	0.155149	0.00669933	0.0072726	0.0384437	2.69905e-05
ENSG00000165637.13	5739	1.03301	483.895	35.8747	6.0756e-07	chr10:75214940:G:T	4786	36	43	0.62931	1.94734e-07	-0.732841	0.116214	0.00029997	0.000221556	0.00234159	2.55141e-05
ENSG00000151208.17	8342	1.03425	775.776	34.5789	3.92327e-09	chr10:77857753:C:G	-69002	24	28	0.241379	3.92117e-10	1.1979	0.144531	9.999e-05	1.94098e-06	4.54527e-05	1.60075e-05
ENSG00000108175.17	9573	1.04529	1005.47	35.5261	2.01783e-06	chr10:79240763:A:C	171797	33	45	0.387931	6.30991e-07	-0.714076	0.12025	0.00109989	0.00150054	0.0113354	1.3003e-05
ENSG00000280355.1	10152	1.03549	972.261	35.5456	2.67336e-06	chr10:79689413:A:T	5319	27	31	0.267241	8.64725e-07	-1.08579	0.185932	0.00159984	0.00206938	0.0146581	1.28474e-05
ENSG00000188199.10	10178	1.02444	977.74	35.5911	5.28588e-06	chr10:79834765:A:G	131538	14	16	0.862069	1.85186e-06	1.20544	0.215201	0.00369963	0.00448495	0.0268471	1.21235e-05
ENSG00000228570.7	10228	1.03454	1014.98	35.9168	2.97991e-09	chr10:79839130:C:T	-2228	19	24	0.793103	6.20175e-10	-1.11898	0.137502	0.00019998	1.92101e-06	4.51656e-05	1.22519e-05
ENSG00000230091.6	10495	1.0325	871.575	34.9177	6.56425e-07	chr10:80061733:C:T	-17179	11	12	0.103448	1.43865e-07	1.49806	0.234044	0.00029997	0.000442453	0.00414898	1.41315e-05
ENSG00000122378.14	10660	1.06583	803.025	35.138	3.02563e-09	chr10:80447768:C:G	39939	28	35	0.698276	4.06208e-10	1.07072	0.129367	9.999e-05	1.00753e-06	2.65694e-05	1.7869e-05
ENSG00000107771.17	10441	1.0329	634.417	34.9369	1.00849e-08	chr10:84315819:G:A	-12767	40	57	0.491379	1.38309e-09	0.869319	0.110364	9.999e-05	4.25558e-06	8.66562e-05	1.94509e-05
ENSG00000062650.19	7902	1.04263	709.15	35.3355	1.10037e-05	chr10:85934651:C:A	-587141	8	8	0.0689655	3.80575e-06	1.55877	0.28997	0.00469953	0.00620329	0.0341318	1.82109e-05
ENSG00000138134.12	7773	1.04656	683.508	35.121	1.22231e-08	chr10:88881290:C:T	1556	28	35	0.301724	1.89164e-09	1.02331	0.131607	9.999e-05	4.74959e-06	9.49747e-05	1.92396e-05
ENSG00000152778.9	8743	1.0428	748.611	35.5749	6.24566e-07	chr10:89427124:A:C	12556	16	17	0.146552	1.78078e-07	-1.38063	0.217973	0.00019998	0.000330446	0.0032623	1.72642e-05
ENSG00000232229.6	9044	1.02417	767.196	35.9587	6.75704e-07	chr10:89837669:T:C	8186	17	19	0.163793	2.25855e-07	1.2013	0.191915	0.00039996	0.000427195	0.00404357	1.54307e-05
ENSG00000119969.15	8083	1.06517	563.561	34.8149	1.81859e-06	chr10:94385489:T:C	-115945	38	49	0.422414	4.30399e-07	0.635962	0.104981	0.00069993	0.000635464	0.00557756	2.53866e-05
ENSG00000187122.17	7700	1.02497	861.841	35.5047	4.6123e-06	chr10:97509775:C:T	323816	41	57	0.491379	1.54909e-06	-0.889343	0.157201	0.00319968	0.00341874	0.0217313	1.37887e-05
ENSG00000052749.14	7636	1.02485	877.776	35.843	1.1064e-05	chr10:98168204:G:C	742128	43	56	0.517241	4.49212e-06	0.77539	0.145654	0.00849915	0.0085213	0.0432481	1.35308e-05
ENSG00000138131.4	7875	1.03939	642.571	35.2327	2.81498e-06	chr10:98640077:A:T	371883	5	5	0.0431034	8.17567e-07	2.20006	0.375613	0.0009999	0.00138528	0.0106081	1.97967e-05
ENSG00000107593.17	7064	1.03939	704.742	35.149	1.97671e-11	chr10:100339252:C:G	8988	38	49	0.422414	1.5486e-12	1.02019	0.100234	9.999e-05	6.71589e-09	4.68062e-07	1.80503e-05
ENSG00000075826.17	6875	1.03721	659.837	35.1408	2.43203e-07	chr10:100499811:A:G	-20053	21	22	0.189655	5.25222e-08	-1.1209	0.166872	9.999e-05	0.000114067	0.00134635	1.90836e-05
ENSG00000055950.16	6209	1.05595	551.189	34.4494	3.06187e-09	chr10:100955130:C:T	-32385	26	30	0.258621	2.74511e-10	1.0398	0.123702	9.999e-05	7.82717e-07	2.14717e-05	2.49033e-05
ENSG00000138111.14	4853	1.02444	256.048	34.7252	2.41984e-08	chr10:102463871:T:C	2476	39	51	0.560345	3.28509e-09	-0.932502	0.122735	9.999e-05	4.57393e-06	9.20185e-05	4.62917e-05
ENSG00000171206.14	5102	1.01713	290.728	34.584	9.17812e-06	chr10:102744807:C:T	102497	12	13	0.112069	2.42859e-06	-0.828287	0.150146	0.00189981	0.00238995	0.0163358	3.93601e-05
ENSG00000156398.13	5173	1.03866	295.917	34.2524	4.14178e-06	chr10:102727625:C:T	13087	21	23	0.198276	8.78806e-07	-1.08201	0.185444	0.00069993	0.000929507	0.00761604	4.28395e-05
ENSG00000166275.16	5608	1.04208	351.541	34.294	2.9162e-11	chr10:102856743:T:C	2484	27	30	0.258621	1.26613e-12	-1.32567	0.129335	9.999e-05	4.64162e-09	3.46161e-07	3.66401e-05
ENSG00000214435.8	5625	1.05691	337.569	33.8631	3.19606e-10	chr10:102852578:T:A	-16892	40	45	0.387931	1.42798e-11	-1.38128	0.146928	9.999e-05	4.22275e-08	1.99704e-06	4.08381e-05
ENSG00000283867.1	6618	1.05824	403.408	33.9524	3.15746e-09	chr10:103243964:T:G	-150437	23	24	0.793103	2.1013e-10	-1.44977	0.17068	9.999e-05	5.63197e-07	1.61625e-05	3.43781e-05
ENSG00000138172.11	6702	1.02183	446.979	35.0056	3.6477e-07	chr10:103470386:G:C	17984	5	5	0.0431034	7.76426e-08	-1.7686	0.268203	0.00019998	0.000133518	0.00153857	2.61883e-05
ENSG00000287779.1	7585	1.05308	480.167	33.7128	2.24409e-05	chr10:104800029:T:G	486550	37	46	0.396552	5.02376e-06	-0.776176	0.146771	0.00729927	0.0082319	0.0422246	2.82156e-05
ENSG00000148737.17	7512	1.02986	964.316	36.1038	4.51038e-06	chr10:112937344:T:C	-12903	17	20	0.172414	1.85056e-06	-0.933346	0.166618	0.00309969	0.00364222	0.0228081	1.26137e-05
ENSG00000165806.21	8107	1.02896	951.132	35.7806	8.9792e-06	chr10:113679771:G:C	609	19	23	0.198276	3.511e-06	-0.805473	0.149136	0.0069993	0.00731598	0.0385916	1.27341e-05
ENSG00000165868.15	8164	1.043	908.195	35.1648	1.87717e-06	chr10:116884159:G:A	33908	35	43	0.62931	5.09448e-07	0.878597	0.146307	0.00109989	0.0012709	0.00984168	1.42442e-05
ENSG00000277879.1	7794	1.03974	969.686	35.756	3.44008e-06	chr10:117271939:G:C	3271	9	10	0.0862069	1.22635e-06	1.37891	0.240628	0.00249975	0.00260933	0.0174882	1.31401e-05
ENSG00000183605.17	8841	1.02088	935.803	35.757	2.9924e-14	chr10:119161076:T:C	-4638	40	50	0.431034	2.02613e-15	1.13328	0.0893336	9.999e-05	1.67104e-11	4.34793e-09	1.2452e-05
ENSG00000120008.16	10234	1.04562	948.271	34.5601	4.05712e-07	chr10:120856141:A:G	4836	38	50	0.431034	7.204e-08	-0.854931	0.129187	0.00019998	0.000263397	0.00270056	1.38083e-05
ENSG00000107669.17	9991	1.02785	1083.3	35.2709	7.54305e-06	chr10:121881950:A:C	-46851	38	49	0.422414	2.45831e-06	0.729486	0.132327	0.0059994	0.00703312	0.0375376	1.11216e-05
ENSG00000107902.14	10518	1.05085	1271.01	35.0192	9.5047e-06	chr10:124605322:TG:T	143499	26	30	0.258621	2.92103e-06	-1.08948	0.199588	0.00939906	0.00937953	0.0461825	1.05525e-05
ENSG00000278831.1	10242	1.02949	1222.25	35.2666	2.30362e-06	chr10:124605322:TG:T	-18031	26	30	0.258621	6.63461e-07	-1.16191	0.196184	0.0019998	0.0023346	0.0160984	9.93445e-06
ENSG00000203791.15	9933	1.03205	1172.15	35.3412	3.17658e-06	chr10:124758023:A:G	-33864	40	50	0.568965	9.71283e-07	-0.915805	0.157805	0.00329967	0.00306372	0.0199069	1.04854e-05
ENSG00000089876.12	9695	1.03802	1077.76	35.2282	4.96428e-11	chr10:125772383:G:T	-124053	29	36	0.310345	4.54415e-12	-1.14855	0.117221	9.999e-05	2.78453e-08	1.4114e-06	1.17279e-05
ENSG00000151640.13	11367	1.05301	1122.08	34.4147	8.85528e-07	chr10:132197789:G:T	10841	41	57	0.508621	1.63268e-07	-0.976215	0.153465	0.00109989	0.000672535	0.00584162	1.20711e-05
ENSG00000148814.18	11193	1.0548	1015.57	34.152	4.39988e-08	chr10:132331649:G:A	-505	26	28	0.241379	4.78284e-09	-1.19647	0.160015	9.999e-05	2.51954e-05	0.000373567	1.34457e-05
ENSG00000148832.16	5976	1.07102	560.247	34.4198	2.86522e-09	chr10:133388195:G:A	8934	14	16	0.862069	2.50175e-10	1.87944	0.222779	9.999e-05	6.02952e-07	1.71771e-05	2.62077e-05
ENSG00000148824.19	5925	1.03824	587.456	35.2253	7.36512e-06	chr10:133414331:G:A	20237	41	56	0.517241	2.35832e-06	0.868169	0.157113	0.00349965	0.00344834	0.0218865	2.15377e-05
ENSG00000142102.16	5661	1.04587	637.888	34.9763	1.40652e-06	chr11:298758:G:A	9632	22	26	0.224138	3.44083e-07	-0.800421	0.13062	0.00069993	0.000637141	0.00558716	2.05498e-05
ENSG00000255328.1	5806	1.01941	721.831	35.8866	2.4824e-09	chr11:327334:C:T	163	23	26	0.224138	5.00205e-10	1.25886	0.153365	9.999e-05	1.3746e-06	3.44642e-05	1.60287e-05
ENSG00000142089.16	5806	1.04312	657.705	35.2789	2.11747e-11	chr11:308314:T:C	-19223	30	39	0.663793	1.83733e-12	1.00437	0.0992723	9.999e-05	6.2646e-09	4.47258e-07	1.96798e-05
ENSG00000270972.1	5819	1.02345	692.909	35.6904	1.91039e-08	chr11:327334:C:T	-5858	23	26	0.224138	4.15392e-09	1.16667	0.155093	9.999e-05	1.00698e-05	0.000176239	1.70261e-05
ENSG00000177042.14	7862	1.033	824.151	35.0849	4.62233e-08	chr11:703175:A:G	7747	20	22	0.189655	8.11993e-09	1.26471	0.173054	9.999e-05	2.6843e-05	0.000393855	1.49797e-05
ENSG00000255284.2	8271	1.04274	883.581	35.0669	2.31481e-10	chr11:784340:C:G	6762	36	47	0.405172	2.24359e-11	0.984558	0.106482	9.999e-05	1.03938e-07	4.07015e-06	1.4623e-05
ENSG00000279672.1	8276	1.02361	894.332	35.3338	2.4642e-11	chr11:780321:C:CTG	704	39	52	0.551724	2.25997e-12	-0.877476	0.0873639	9.999e-05	1.43868e-08	8.07233e-07	1.32018e-05
ENSG00000177595.18	8436	1.04568	812.886	34.4541	8.01719e-06	chr11:803017:A:G	-6736	39	51	0.439655	1.9947e-06	0.757188	0.13574	0.00459954	0.0050592	0.0295282	1.61124e-05
ENSG00000183020.14	8959	1.04673	953.864	34.9919	2.71875e-07	chr11:926809:G:A	1915	32	44	0.62069	5.56637e-08	-0.871939	0.130162	0.00019998	0.000172723	0.00190969	1.37974e-05
ENSG00000183734.4	9954	1.05173	1278.31	35.0385	7.43104e-08	chr11:2299865:C:A	28913	39	53	0.543103	1.34489e-08	0.704956	0.0986274	9.999e-05	5.75094e-05	0.000745692	1.05341e-05
ENSG00000110665.12	9853	1.03803	1397.87	35.4614	1.26712e-08	chr11:2301990:G:A	-1059	35	44	0.37931	2.35624e-09	-1.03294	0.134067	9.999e-05	1.14916e-05	0.000193563	9.04294e-06
ENSG00000005801.18	9766	1.0484	1215.67	35.3521	9.00695e-07	chr11:3356833:G:A	-22389	19	19	0.836207	2.43532e-07	1.34815	0.21619	0.00089991	0.000770285	0.00652136	1.09096e-05
ENSG00000167325.15	11595	1.06009	995.173	34.4119	4.38818e-06	chr11:4199786:A:AT	105079	26	31	0.267241	9.95076e-07	0.422716	0.0729345	0.00259974	0.00306112	0.019901	1.40535e-05
ENSG00000181017.5	12050	1.04131	1143.76	35.4523	1.99538e-06	chr11:5791789:T:C	30636	23	26	0.224138	6.0661e-07	-1.19666	0.201099	0.00089991	0.00174147	0.0127759	1.1222e-05
ENSG00000236965.4	11912	1.01628	1215.45	36.0448	2.6683e-10	chr11:5791789:T:C	-8575	23	26	0.224138	4.90139e-11	1.15609	0.128728	9.999e-05	2.52509e-07	8.35184e-06	9.37632e-06
ENSG00000180988.2	11876	1.03665	1117.24	35.4205	6.51058e-06	chr11:5804933:T:C	-15381	25	30	0.258621	2.19749e-06	0.835465	0.150592	0.00519948	0.00595512	0.0332032	1.12412e-05
ENSG00000110169.11	10716	1.04343	1140.84	35.6691	7.68177e-06	chr11:6725286:G:A	282669	36	48	0.586207	2.85811e-06	-0.990762	0.181276	0.00469953	0.00696891	0.0372929	1.1362e-05
ENSG00000149054.16	10596	1.04639	1083.37	34.9816	1.11284e-10	chr11:6927798:A:C	1394	36	44	0.37931	9.37949e-12	1.12489	0.117838	9.999e-05	5.64256e-08	2.52399e-06	1.21289e-05
ENSG00000251364.7	11073	1.03569	1083.71	34.6032	2.33756e-06	chr11:7500409:C:G	-13235	47	58	0.5	5.25714e-07	-0.826453	0.13785	0.00149985	0.00201242	0.0143326	1.15373e-05
ENSG00000175390.14	10746	1.04498	940.856	34.4025	9.2115e-06	chr11:7989481:A:G	19230	25	29	0.25	2.29217e-06	0.619266	0.111889	0.00519948	0.00683347	0.0367367	1.38761e-05
ENSG00000130413.15	9622	1.06	745.683	33.9789	8.31547e-06	chr11:8625216:G:C	30927	22	28	0.241379	1.76039e-06	0.839899	0.149519	0.00289971	0.00443724	0.026652	1.87472e-05
ENSG00000166436.16	9324	1.06645	768.382	34.3295	9.92289e-12	chr11:8678115:A:G	-4579	26	30	0.258621	3.82705e-13	1.24172	0.116249	9.999e-05	2.13812e-09	1.94067e-07	1.87255e-05
ENSG00000166452.12	8682	1.04539	699.543	34.2035	3.04749e-06	chr11:8878811:C:A	-32328	8	10	0.913793	6.08906e-07	-1.32101	0.222041	0.00139986	0.00157917	0.0117846	1.86977e-05
ENSG00000254860.6	8578	1.03964	645.996	33.8796	2.23433e-10	chr11:8965240:C:G	730	25	31	0.267241	9.57236e-12	1.29028	0.135264	9.999e-05	7.59825e-08	3.17734e-06	1.97151e-05
ENSG00000166471.11	8219	1.05628	461.593	33.6366	2.07062e-05	chr11:9236233:A:C	-78403	19	22	0.189655	4.46527e-06	-0.916993	0.172192	0.00629937	0.00714218	0.0378911	2.97804e-05
ENSG00000177112.8	9910	1.04485	1051.53	35.2536	3.17302e-08	chr11:10541543:G:T	285	21	22	0.189655	5.82222e-09	-1.26202	0.170213	9.999e-05	2.06055e-05	0.000317817	1.24083e-05
ENSG00000133794.19	9278	1.05667	838.325	34.7819	1.2609e-07	chr11:13270730:G:C	-5922	38	57	0.491379	2.14654e-08	1.0049	0.143567	9.999e-05	6.13669e-05	0.00078959	1.64269e-05
ENSG00000254418.1	6917	1.03756	503.979	34.756	2.22848e-07	chr11:14273650:T:C	-41	38	54	0.534483	4.01232e-08	-0.807394	0.1187	9.999e-05	7.85189e-05	0.000977996	2.50259e-05
ENSG00000129083.12	6998	1.03328	554.58	35.4033	1.18437e-08	chr11:14420882:A:G	-79145	33	46	0.603448	2.12201e-09	0.841854	0.108789	9.999e-05	4.35233e-06	8.81663e-05	2.22903e-05
ENSG00000110700.7	7121	1.02694	632.175	35.6073	1.12723e-05	chr11:17036484:A:G	-41222	7	8	0.0689655	4.25911e-06	0.895414	0.167672	0.00509949	0.00614327	0.0339004	1.89758e-05
ENSG00000188211.9	7838	1.01608	707.312	35.6366	8.847e-06	chr11:17437560:G:A	85760	27	30	0.258621	3.29955e-06	-0.933631	0.172243	0.0059994	0.00570994	0.0321929	1.6096e-05
ENSG00000187486.5	7865	1.03735	761.194	35.9255	8.34166e-08	chr11:17310236:CT:C	-79095	20	25	0.215517	2.3095e-08	1.04871	0.150324	9.999e-05	4.35417e-05	0.00058667	1.65538e-05
ENSG00000110756.18	9097	1.02621	919.905	35.4394	1.01331e-05	chr11:18319315:G:A	-2883	37	43	0.62931	3.59354e-06	-0.921902	0.170924	0.00739926	0.00811538	0.041834	1.29954e-05
ENSG00000166796.12	9199	1.02282	857.137	34.3807	4.57138e-10	chr11:18411912:A:C	-406	15	16	0.137931	3.0556e-11	1.43179	0.156634	9.999e-05	2.77102e-07	8.98754e-06	1.37223e-05
ENSG00000148935.11	11678	1.04447	741.405	35.0003	7.49646e-07	chr11:22646493:C:T	20984	32	39	0.336207	1.7255e-07	0.930196	0.14663	0.00069993	0.000390504	0.0037663	1.75668e-05
ENSG00000198168.9	11397	1.05274	682.272	34.4614	2.66579e-07	chr11:22881423:T:A	51124	32	43	0.62931	4.2933e-08	0.840742	0.123992	0.00019998	0.000112829	0.00133308	1.98278e-05
ENSG00000152219.5	7086	1.03677	445.138	35.0129	1.68495e-08	chr11:30289946:A:G	-33158	30	33	0.284483	2.55109e-09	-1.02994	0.134124	9.999e-05	4.78345e-06	9.52517e-05	2.82286e-05
ENSG00000176148.16	8547	1.03137	698.652	35.1403	2.99135e-07	chr11:33047028:A:G	7611	35	42	0.637931	6.6043e-08	1.01974	0.153457	0.00029997	0.000158031	0.00177236	1.75353e-05
ENSG00000121691.7	9529	1.04954	917.263	35.1959	3.93004e-07	chr11:34490562:T:C	51628	32	44	0.37931	9.14862e-08	0.762677	0.116568	0.00019998	0.000238122	0.00247823	1.45346e-05
ENSG00000149084.13	9313	1.03212	846.237	34.9778	4.03396e-08	chr11:43856909:G:A	176229	33	37	0.318966	6.61787e-09	-1.0804	0.146527	0.00019998	2.41931e-05	0.000361314	1.45286e-05
ENSG00000110455.14	8776	1.01693	1129.6	36.3761	5.9174e-10	chr11:44066439:G:T	514	14	15	0.12931	1.41041e-10	1.49816	0.17367	9.999e-05	5.21666e-07	1.53084e-05	1.01204e-05
ENSG00000255165.1	8774	1.02487	1135.53	36.3258	4.82925e-07	chr11:44066439:G:T	-5023	14	15	0.12931	1.81592e-07	1.30139	0.205661	0.00049995	0.000449989	0.00419824	1.04605e-05
ENSG00000181830.9	6773	1.03568	571.652	34.3454	1.12892e-07	chr11:45848626:A:G	44554	36	49	0.422414	1.53825e-08	1.10952	0.15616	9.999e-05	4.50349e-05	0.000603166	2.18703e-05
ENSG00000121653.11	6506	1.0228	577.496	35.3657	2.00257e-09	chr11:45873085:C:G	-12566	23	25	0.215517	2.93797e-10	1.296	0.154593	9.999e-05	8.38554e-07	2.2623e-05	2.03648e-05
ENSG00000025434.19	5134	1.01008	235.361	35.4479	6.26846e-06	chr11:47326137:TG:T	77837	23	27	0.232759	2.12727e-06	-1.01921	0.183376	0.00049995	0.00137459	0.0105469	4.69743e-05
ENSG00000134575.13	5135	1.01057	231.619	35.3445	4.11229e-06	chr11:47228368:C:CG	-20538	22	26	0.224138	1.29203e-06	-0.876714	0.153429	0.00059994	0.000880569	0.00729675	4.78481e-05
ENSG00000110514.19	5192	0.999396	231.84	35.7442	2.88951e-05	chr11:47238442:G:A	-30719	27	32	0.275862	1.23814e-05	0.892967	0.178464	0.00509949	0.00669867	0.0362443	4.52253e-05
ENSG00000134571.11	5433	0.9908	251.055	36.8156	9.79303e-07	chr11:47353447:A:G	745	31	39	0.663793	4.63806e-07	0.944484	0.156515	9.999e-05	0.000266384	0.00272708	3.99897e-05
ENSG00000172247.4	6644	0.983777	240.514	36.1028	5.47722e-11	chr11:47584931:G:A	-9480	30	36	0.310345	9.1976e-12	-1.09308	0.114425	9.999e-05	1.78021e-08	9.69488e-07	4.02668e-05
ENSG00000134809.9	7859	1.04262	351.147	33.7148	2.59318e-08	chr11:57585089:A:C	54286	19	21	0.818965	2.06138e-09	-1.08421	0.139939	9.999e-05	5.4504e-06	0.000104447	3.67735e-05
ENSG00000242689.3	7758	1.0272	358.574	35.0652	1.88804e-05	chr11:58648100:G:A	25435	18	19	0.163793	6.34773e-06	1.08068	0.207238	0.00379962	0.00582134	0.0326438	3.34948e-05
ENSG00000255240.6	7774	1.02519	441.165	36.1288	1.44716e-05	chr11:58970316:C:T	-88343	7	7	0.0603448	6.55046e-06	2.18423	0.419658	0.00529947	0.00554287	0.0315354	2.69645e-05
ENSG00000166801.15	7745	1.02539	419.012	35.8134	2.66101e-08	chr11:59134398:C:T	-8350	27	31	0.267241	6.33551e-09	1.15523	0.15638	9.999e-05	8.25583e-06	0.000149405	2.84182e-05
ENSG00000245571.7	7744	1.03585	454.023	36.2054	1.21905e-07	chr11:59134398:C:T	-8617	27	31	0.267241	3.93959e-08	1.10761	0.162698	9.999e-05	3.83472e-05	0.000528852	2.75577e-05
ENSG00000214787.10	7797	1.02291	596.682	35.5961	1.95633e-06	chr11:60118415:A:T	-124722	34	45	0.387931	6.2586e-07	0.719067	0.121039	0.00119988	0.000989634	0.00803228	1.97203e-05
ENSG00000166928.11	7599	1.01798	582.318	35.4679	7.60682e-09	chr11:60385090:T:A	6560	35	41	0.646552	1.35e-09	1.04682	0.132767	9.999e-05	3.52168e-06	7.43192e-05	1.97325e-05
ENSG00000110108.10	7295	1.01088	658.096	35.5027	1.39901e-06	chr11:60848275:CT:C	-65883	29	32	0.275862	4.18745e-07	-0.893483	0.147283	0.00039996	0.0008489	0.00707438	1.68665e-05
ENSG00000110446.11	7318	1.00739	671.626	35.6704	1.47581e-05	chr11:60798889:A:G	-153641	29	37	0.681035	5.82786e-06	-0.843499	0.160924	0.00849915	0.00950257	0.0465729	1.62446e-05
ENSG00000167995.17	6852	1.05706	673.227	35.0457	1.50487e-08	chr11:61954740:G:T	4677	17	19	0.163793	2.28923e-09	1.38657	0.179748	9.999e-05	5.12587e-06	9.96965e-05	2.04917e-05
ENSG00000162194.12	7897	1.02993	673.201	35.4117	1.92449e-06	chr11:62662091:A:T	-10164	22	25	0.215517	5.74281e-07	0.911714	0.152775	0.00079992	0.00104746	0.00843496	1.80744e-05
ENSG00000168002.12	7801	1.03007	653.44	35.5186	6.54726e-07	chr11:62259361:C:T	-502204	19	19	0.163793	1.83324e-07	-1.21561	0.192196	0.00019998	0.000334374	0.0032983	1.86333e-05
ENSG00000149781.12	6537	1.0456	480.616	34.8636	1.56489e-05	chr11:63340134:G:C	-866544	5	5	0.0431034	4.83742e-06	1.69369	0.31955	0.00449955	0.00587686	0.0328608	2.72399e-05
ENSG00000002330.13	6411	1.02609	462.339	34.5918	1.70244e-05	chr11:63651241:G:A	-633428	1	1	0.00862069	4.87503e-06	3.1538	0.595305	0.00639936	0.00683178	0.0367367	2.58413e-05
ENSG00000236935.1	6288	1.02852	472.842	34.7729	4.49073e-07	chr11:64347665:C:T	18161	32	38	0.327586	8.8566e-08	1.01079	0.15425	0.00029997	0.000164783	0.00183752	2.55605e-05
ENSG00000133895.16	6083	1.04995	412.418	33.8355	2.61005e-07	chr11:64797768:C:T	-13526	25	32	0.275862	3.13495e-08	0.899153	0.130695	9.999e-05	6.67244e-05	0.000844601	3.23847e-05
ENSG00000162300.13	6132	1.05468	364.022	33.3442	1.58546e-05	chr11:64419507:G:C	-664715	35	43	0.62931	2.96765e-06	-0.982753	0.1802	0.00389961	0.00423805	0.0256976	3.74898e-05
ENSG00000255200.1	6186	1.05591	362.727	33.4122	9.4936e-06	chr11:65186582:C:T	10112	25	31	0.267241	1.67398e-06	-0.742957	0.131891	0.00159984	0.00244268	0.016638	3.78343e-05
ENSG00000254614.2	6198	1.04249	407.099	34.272	5.02285e-11	chr11:65176711:A:G	-5123	25	31	0.267241	2.3102e-12	-1.15965	0.115547	9.999e-05	9.45973e-09	5.92306e-07	3.17008e-05
ENSG00000173327.8	6154	1.0487	330.156	33.1115	5.39381e-08	chr11:65613445:G:A	-804	29	34	0.293103	3.46761e-09	1.27677	0.168431	9.999e-05	1.02353e-05	0.000177544	4.02218e-05
ENSG00000285533.2	6167	1.02721	352.398	33.8361	2.03301e-05	chr11:65678479:T:C	15473	39	49	0.577586	4.66923e-06	0.812754	0.153022	0.00569943	0.00616836	0.0339983	3.40831e-05
ENSG00000172818.10	6099	1.02777	351.979	34.1025	9.71551e-07	chr11:65725641:C:T	-61422	20	21	0.181034	1.59101e-07	1.29378	0.203129	0.00029997	0.00027068	0.00275592	3.4216e-05
ENSG00000172803.18	6025	1.04033	336.806	33.9582	4.209e-06	chr11:65834089:G:C	146	11	11	0.0948276	8.01693e-07	1.53983	0.262617	0.00069993	0.00106845	0.00856862	3.7934e-05
ENSG00000172638.13	5988	1.0392	327.108	33.8339	1.25797e-07	chr11:65835781:G:A	-37811	41	49	0.422414	1.35351e-08	-1.16327	0.162794	9.999e-05	2.72309e-05	0.000397846	3.88527e-05
ENSG00000172543.8	6009	1.03513	324.675	33.907	6.82806e-08	chr11:65877883:A:G	-1954	25	27	0.767241	6.96128e-09	1.22292	0.16622	9.999e-05	1.4985e-05	0.000240293	3.84052e-05
ENSG00000255320.1	5660	1.04654	296.623	33.5599	7.6995e-08	chr11:66213808:C:T	-32431	27	27	0.232759	6.67801e-09	1.54522	0.209649	9.999e-05	1.36097e-05	0.000221938	4.43273e-05
ENSG00000174516.15	5630	1.04143	302.933	33.9838	3.46779e-05	chr11:66465302:C:T	-1025	26	32	0.275862	9.02023e-06	-0.966181	0.189305	0.00719928	0.00849738	0.0431829	4.23916e-05
ENSG00000174080.11	5640	1.03544	306.486	34.2401	2.20882e-05	chr11:66567837:T:C	-1004	28	30	0.258621	5.84783e-06	1.13472	0.216528	0.00479952	0.0055659	0.0315988	4.07446e-05
ENSG00000173992.9	5700	1.05322	316.188	34.3553	2.62222e-06	chr11:66576380:G:A	-16805	31	45	0.612069	5.44236e-07	-0.830085	0.138706	0.00069993	0.000555037	0.00502428	4.28747e-05
ENSG00000173621.9	6677	1.05772	373.864	34.0677	1.05594e-05	chr11:66810897:A:AG	-45750	44	57	0.491379	2.38552e-06	-0.743198	0.134585	0.00169983	0.0027907	0.0184816	3.70083e-05
ENSG00000173599.15	7090	1.04888	408.729	34.5443	2.64201e-05	chr11:67577970:T:C	619584	8	8	0.931035	7.87163e-06	-1.40704	0.27338	0.00759924	0.00842479	0.0429631	3.25184e-05
ENSG00000184795.9	7356	1.02086	440.589	34.4481	7.82016e-07	chr11:67716396:C:T	391	32	37	0.318966	1.43879e-07	0.96259	0.150387	0.00029997	0.000289108	0.00292321	2.64449e-05
ENSG00000275022.1	7878	1.0319	523.882	34.7375	1.59321e-05	chr11:68342627:C:T	297833	40	54	0.534483	4.74119e-06	0.755626	0.142395	0.0059994	0.00703707	0.0375376	2.34427e-05
ENSG00000110090.13	9043	1.06647	750.947	34.3931	1.73148e-05	chr11:67911842:C:A	-932568	3	3	0.0258621	4.66174e-06	2.27039	0.42742	0.00849915	0.0093963	0.0461874	1.91627e-05
ENSG00000132740.9	8864	1.0466	803.575	34.832	1.87714e-10	chr11:68878678:T:A	-25213	24	26	0.224138	1.51831e-11	1.46074	0.155729	9.999e-05	7.10922e-08	3.01473e-06	1.63678e-05
ENSG00000162341.18	9104	1.06196	855.009	34.7911	1.46943e-06	chr11:69051028:A:G	2096	15	18	0.844828	3.36027e-07	1.17812	0.192025	0.00059994	0.000807596	0.00678816	1.64952e-05
ENSG00000284713.1	9508	1.0379	928.156	34.9642	1.07572e-06	chr11:69198298:C:T	42820	12	13	0.112069	2.54118e-07	1.47857	0.237611	0.00039996	0.000755463	0.00641442	1.3611e-05
ENSG00000131626.18	9171	1.03986	959.202	35.2116	3.12601e-08	chr11:70259528:T:C	-11172	41	57	0.508621	5.60775e-09	-0.92772	0.124923	9.999e-05	1.94562e-05	0.000304148	1.32914e-05
ENSG00000254682.1	9258	1.04459	620.494	34.9314	1.29769e-10	chr11:71450610:G:A	1936	39	54	0.534483	1.0756e-11	0.928227	0.0977215	9.999e-05	3.81175e-08	1.83665e-06	2.1002e-05
ENSG00000172890.13	9254	1.03822	638.386	35.1232	4.56829e-07	chr11:71450610:G:A	-2593	39	54	0.534483	1.04798e-07	0.802593	0.123474	0.00029997	0.000210115	0.00223449	1.9818e-05
ENSG00000158483.16	9333	1.05764	564.508	34.36	1.78234e-11	chr11:71784326:G:C	-3184	44	54	0.465517	7.61643e-13	-1.26872	0.121616	9.999e-05	3.39362e-09	2.79823e-07	2.45021e-05
ENSG00000175582.19	7119	1.02684	516.575	35.143	2.54507e-06	chr11:73800848:G:A	39711	41	58	0.5	7.07733e-07	-0.782265	0.132534	0.0009999	0.00108688	0.00868395	2.32113e-05
ENSG00000175581.14	7151	1.03459	540.497	35.6097	1.55033e-05	chr11:73844079:CA:C	56207	7	8	0.0689655	6.0371e-06	1.3477	0.257662	0.00629937	0.00696682	0.0372929	2.30124e-05
ENSG00000168014.16	7782	1.0362	489.418	34.6241	8.66051e-06	chr11:74273348:C:G	102138	34	44	0.62069	2.30647e-06	-0.773879	0.139873	0.00249975	0.00341654	0.0217291	2.56067e-05
ENSG00000175536.7	7579	1.03973	542.99	35.1834	6.85102e-06	chr11:74489694:G:A	-4030	40	48	0.586207	2.14677e-06	0.973602	0.17526	0.00269973	0.00292218	0.0191252	2.34644e-05
ENSG00000278879.1	7567	1.03671	627.952	35.3859	2.99915e-12	chr11:74949098:G:C	116588	26	31	0.267241	2.30724e-13	1.22335	0.112576	9.999e-05	8.86589e-10	1.0278e-07	2.00056e-05
ENSG00000166435.15	7389	1.03096	626.069	35.5089	4.99418e-12	chr11:74949098:G:C	-102	26	31	0.267241	4.44404e-13	1.18512	0.111518	9.999e-05	1.68253e-09	1.6152e-07	1.953e-05
ENSG00000158555.15	7146	1.03892	634.091	34.928	1.1822e-09	chr11:75508232:T:C	-17709	18	19	0.836207	1.26098e-10	-1.23654	0.142725	0.00019998	4.25707e-07	1.28466e-05	2.00176e-05
ENSG00000171533.11	7245	1.04577	679.564	34.935	1.66932e-05	chr11:74734115:A:G	-935005	6	6	0.0517241	5.31679e-06	2.0653	0.391861	0.00779922	0.00900619	0.0450369	1.92813e-05
ENSG00000255449.1	8024	1.03246	529.326	34.9865	1.06493e-06	chr11:77672579:TA:T	-197512	21	23	0.198276	2.53524e-07	-1.33674	0.214794	0.00049995	0.000435884	0.0041059	2.32635e-05
ENSG00000149262.17	7970	1.04685	558.392	34.6966	2.29559e-05	chr11:77995041:G:C	370	12	14	0.12069	7.04512e-06	1.26378	0.243887	0.00949905	0.0101734	0.0490799	2.35816e-05
ENSG00000246174.9	8106	1.03369	657.402	35.382	9.01591e-13	chr11:78102161:C:T	-37610	31	40	0.344828	6.12054e-14	-1.28124	0.112779	9.999e-05	2.85511e-10	4.07678e-08	1.88406e-05
ENSG00000033327.13	8292	1.02274	778.318	35.6634	1.64807e-07	chr11:78452118:A:T	33770	24	29	0.25	4.30909e-08	1.15413	0.170239	0.00029997	0.000103598	0.0012441	1.51063e-05
ENSG00000251323.3	8298	1.04239	730.148	35.0649	1.91873e-07	chr11:78503627:C:T	73791	27	32	0.275862	3.90393e-08	0.979989	0.143892	0.00019998	9.44114e-05	0.00114672	1.76671e-05
ENSG00000149256.16	9150	1.0313	964.685	34.9882	6.01186e-06	chr11:79420683:T:G	-20347	15	15	0.12931	1.73782e-06	1.24398	0.221295	0.00409959	0.00485562	0.0284835	1.2695e-05
ENSG00000137502.10	9095	1.04349	500.255	34.0601	3.09903e-06	chr11:82867321:C:T	-204602	34	39	0.336207	5.8741e-07	-0.865121	0.145139	0.00119988	0.00114725	0.00907008	2.59173e-05
ENSG00000074266.21	8427	1.03679	474.481	34.1192	3.12356e-06	chr11:86280967:T:C	36214	34	39	0.336207	6.06332e-07	0.879908	0.147866	0.00059994	0.0011469	0.00907008	2.64863e-05
ENSG00000151376.16	9416	1.02849	579.885	34.5073	1.12761e-08	chr11:86645835:T:C	-26801	20	22	0.189655	1.23724e-09	1.33413	0.168601	9.999e-05	4.59688e-06	9.23215e-05	2.08398e-05
ENSG00000123892.12	10092	1.03069	680.914	35.1294	7.1772e-06	chr11:88999423:T:C	823980	40	52	0.551724	2.2194e-06	0.875055	0.157816	0.00369963	0.00408599	0.0249695	1.79339e-05
ENSG00000280367.1	7727	1.04622	317.751	33.4617	6.66709e-06	chr11:90223420:G:T	267	26	28	0.241379	1.1307e-06	-0.89971	0.156312	0.00139986	0.00156037	0.0116869	4.13184e-05
ENSG00000110218.9	8623	1.03025	544.977	34.7975	1.89321e-09	chr11:94128854:C:T	13	45	56	0.517241	1.97109e-10	1.18674	0.139367	9.999e-05	6.71189e-07	1.86451e-05	2.23601e-05
ENSG00000123901.9	8452	1.04372	619.66	34.7785	7.09216e-06	chr11:94401306:A:C	-113	38	45	0.612069	1.94386e-06	-0.868707	0.155507	0.00309969	0.00339339	0.0216058	2.09457e-05
ENSG00000255893.1	8430	1.03337	684.424	35.3874	6.278e-09	chr11:94478882:C:T	5312	25	25	0.215517	1.04644e-09	1.52459	0.191354	9.999e-05	2.80387e-06	6.18262e-05	1.80697e-05
ENSG00000020922.13	8414	1.03286	620.9	34.7866	3.74333e-10	chr11:94515886:A:G	22001	37	42	0.637931	3.18928e-11	-1.17288	0.128514	9.999e-05	1.38717e-07	5.20577e-06	1.987e-05
ENSG00000196371.3	8419	1.04981	600.087	34.3274	8.64239e-07	chr11:94544349:G:A	509	9	9	0.0775862	1.53127e-07	1.67653	0.262729	0.00029997	0.000348044	0.00340731	2.22433e-05
ENSG00000134627.12	8419	1.01177	701.036	35.6778	6.23362e-07	chr11:94544349:G:A	509	9	9	0.0775862	1.85179e-07	1.65425	0.261678	0.00049995	0.000396903	0.00381858	1.5902e-05
ENSG00000150316.12	8236	1.04581	772.508	35.6899	1.29112e-05	chr11:94948981:T:TG	-24575	19	21	0.181034	5.06769e-06	-0.913634	0.172853	0.00649935	0.00787598	0.0409491	1.69642e-05
ENSG00000149231.15	9387	1.04603	915.865	35.3884	7.47382e-07	chr11:96364768:C:T	-25188	5	5	0.0431034	2.01215e-07	2.09777	0.333207	0.00039996	0.000479534	0.00443501	1.43237e-05
ENSG00000075239.14	8775	1.03522	542.08	34.4641	2.17025e-07	chr11:108118517:G:T	1822	13	16	0.137931	3.40784e-08	1.17191	0.170995	9.999e-05	8.42453e-05	0.00103723	2.30128e-05
ENSG00000285696.1	8785	1.03992	541.054	34.3165	3.0161e-08	chr11:108375510:A:G	225129	36	51	0.560345	3.3949e-09	0.985908	0.129944	0.00019998	1.03288e-05	0.00017811	2.3569e-05
ENSG00000149308.17	8702	1.03956	539.756	34.4408	2.08327e-06	chr11:108150478:T:C	-72160	38	51	0.560345	4.33702e-07	0.728314	0.120274	0.00049995	0.000844432	0.00704719	2.35864e-05
ENSG00000178202.13	7973	1.02682	610.779	35.144	1.00059e-05	chr11:108498446:G:A	62	14	16	0.137931	3.22139e-06	-1.16831	0.215239	0.00479952	0.00525294	0.0304029	1.96293e-05
ENSG00000110723.12	7941	1.02214	581.463	35.1182	3.11936e-09	chr11:108614654:C:T	20886	37	48	0.586207	4.15413e-10	0.985029	0.119119	9.999e-05	1.3408e-06	3.38342e-05	2.01617e-05
ENSG00000196167.10	7725	1.03984	590.512	34.9543	2.13048e-11	chr11:111345616:C:A	40118	29	33	0.284483	1.45822e-12	1.27643	0.125146	9.999e-05	5.98985e-09	4.30266e-07	2.15876e-05
ENSG00000149305.7	8329	1.03452	792.769	35.4909	4.03736e-06	chr11:113976182:C:T	71505	20	21	0.181034	1.33238e-06	-1.07479	0.188409	0.00239976	0.00258176	0.017363	1.56848e-05
ENSG00000118137.9	9319	1.03098	1137.81	35.9098	5.04664e-06	chr11:117619471:C:T	781521	3	3	0.0258621	1.95901e-06	2.47363	0.442996	0.00339966	0.00481475	0.0283717	1.07472e-05
ENSG00000254851.1	9706	1.03933	1105.21	35.3222	4.16467e-13	chr11:117140263:G:A	4735	34	43	0.62931	2.48528e-14	-1.24231	0.106155	9.999e-05	1.94265e-10	3.20365e-08	1.15068e-05
ENSG00000149577.16	9737	1.02829	1157.34	35.5797	8.80113e-13	chr11:117191245:T:C	12509	27	34	0.706897	7.00347e-14	1.19449	0.105614	9.999e-05	5.60109e-10	7.12842e-08	1.04323e-05
ENSG00000149591.17	9732	1.04068	1080.04	35.166	9.5719e-12	chr11:117185364:A:G	-14006	33	41	0.646552	7.02105e-13	1.08012	0.103247	9.999e-05	4.80701e-09	3.56227e-07	1.18494e-05
ENSG00000280143.1	9732	1.03285	1046	35.0351	1.22078e-09	chr11:117191245:T:C	-13722	27	34	0.706897	1.39537e-10	0.924063	0.107075	9.999e-05	8.06128e-07	2.20531e-05	1.17942e-05
ENSG00000177103.15	8410	1.04231	703.139	34.4184	1.58744e-06	chr11:117817510:G:C	-15	29	37	0.681035	3.16246e-07	0.832964	0.135348	0.00129987	0.000821458	0.0068849	1.83387e-05
ENSG00000137731.14	8407	1.05084	765.864	34.815	1.59966e-08	chr11:117817510:G:C	-11188	29	37	0.681035	2.16727e-09	1.10363	0.142743	9.999e-05	6.74192e-06	0.000125699	1.75111e-05
ENSG00000019144.19	8030	1.02705	814.71	35.5706	6.94177e-06	chr11:117747815:C:T	-858625	7	8	0.0689655	2.47772e-06	-1.30996	0.23773	0.00419958	0.00484587	0.0284835	1.47321e-05
ENSG00000196655.12	8164	1.04966	802.476	35.5453	2.60562e-12	chr11:119022047:C:G	3281	20	25	0.215517	2.23882e-13	0.96341	0.0885656	9.999e-05	7.58313e-10	9.15347e-08	1.66225e-05
ENSG00000149428.19	8103	1.03571	711.312	34.8414	1.26966e-05	chr11:119641405:A:G	584178	18	19	0.163793	3.80404e-06	-1.02116	0.189956	0.00689931	0.00748217	0.0392502	1.75788e-05
ENSG00000160695.14	8114	1.04795	700.471	34.6609	1.65815e-06	chr11:119080932:T:A	13240	38	50	0.431034	3.65566e-07	0.913339	0.14951	0.00059994	0.000822094	0.0068853	1.8894e-05
ENSG00000256269.10	8113	1.06713	706.42	34.6332	1.28647e-07	chr11:119086647:G:A	1781	29	38	0.327586	2.04657e-08	0.826392	0.11781	9.999e-05	4.72273e-05	0.000627662	2.04303e-05
ENSG00000023171.18	10335	1.03846	1067.79	35.6164	9.12815e-07	chr11:123482985:G:A	124557	16	19	0.163793	2.74119e-07	0.91811	0.148108	0.00079992	0.000733833	0.006258	1.18617e-05
ENSG00000110002.16	10221	1.04047	974.731	35.176	7.01653e-12	chr11:124322028:T:C	206624	37	50	0.568965	5.01472e-13	1.02747	0.0970839	9.999e-05	3.14009e-09	2.67686e-07	1.31165e-05
ENSG00000245498.7	9867	1.03725	816.946	35.1258	6.82007e-07	chr11:124811487:C:G	11063	31	41	0.353448	1.63545e-07	0.746192	0.117314	0.00079992	0.000414609	0.0039532	1.54163e-05
ENSG00000154134.15	9780	1.0459	819.096	35.213	1.79815e-06	chr11:124871876:C:T	6444	28	33	0.284483	4.94717e-07	1.18615	0.197221	0.00089991	0.00106944	0.00857066	1.6006e-05
ENSG00000198331.10	9286	1.02113	992.262	35.2823	1.29319e-06	chr11:126443813:A:G	560199	4	4	0.0344828	3.53014e-07	-2.45362	0.400929	0.00129987	0.001104	0.00879947	1.17577e-05
ENSG00000110074.11	9384	1.02636	1085.05	35.9198	9.30173e-11	chr11:126294454:T:C	25399	22	26	0.775862	1.44558e-11	1.23292	0.131205	9.999e-05	6.52659e-08	2.81985e-06	1.10251e-05
ENSG00000149418.11	9332	1.05428	1034.89	35.1574	5.16158e-09	chr11:130159766:T:C	-16	33	43	0.37069	7.42262e-10	-1.15738	0.143254	9.999e-05	2.69858e-06	5.98425e-05	1.31638e-05
ENSG00000120451.10	10165	1.03786	1191.82	35.4683	1.40988e-08	chr11:130916413:T:C	-96	19	20	0.172414	2.65885e-09	1.41135	0.184111	0.00019998	1.09016e-05	0.000186614	1.05976e-05
ENSG00000120645.12	4570	1.05156	592.148	35.1335	1.93437e-05	chr12:139036:C:G	72269	34	45	0.612069	6.65857e-06	-0.721139	0.13869	0.00769923	0.00884162	0.0443547	2.27226e-05
ENSG00000139044.12	6582	1.0337	700.604	34.9735	1.97964e-14	chr12:553672:T:C	93733	32	39	0.336207	6.18821e-16	1.19789	0.0909684	9.999e-05	5.88577e-12	1.9143e-09	1.76796e-05
ENSG00000177406.5	7707	1.02443	970.992	35.8355	9.08669e-10	chr12:602725:A:T	-28133	14	14	0.87931	1.63009e-10	-1.51767	0.176919	9.999e-05	6.21114e-07	1.75326e-05	1.2207e-05
ENSG00000060237.17	8212	1.06812	893.319	34.5369	4.48993e-06	chr12:630843:C:G	-121736	41	55	0.474138	1.06876e-06	-0.855673	0.148207	0.00209979	0.00266653	0.0178002	1.62271e-05
ENSG00000151065.14	9479	1.04807	1019.86	34.7937	5.76914e-06	chr12:1943910:A:G	-60625	41	55	0.525862	1.55141e-06	-0.716423	0.126646	0.00309969	0.0044875	0.0268486	1.29842e-05
ENSG00000171792.11	9840	1.03518	1345.35	35.6511	3.39877e-13	chr12:2884554:G:A	8296	43	58	0.5	2.62215e-14	-1.2	0.102719	9.999e-05	2.11317e-10	3.29359e-08	9.27129e-06
ENSG00000283138.1	9921	1.00841	1526.83	36.4939	6.75315e-06	chr12:3757299:A:G	4781	38	52	0.551724	3.23567e-06	0.781387	0.143993	0.0089991	0.0098352	0.0478825	7.18211e-06
ENSG00000111254.8	9133	1.02439	1476.13	36.3138	3.13561e-06	chr12:4640429:G:C	-8622	43	52	0.448276	1.34324e-06	0.976675	0.171287	0.0029997	0.00400806	0.0245975	8.02833e-06
ENSG00000256988.2	9050	1.04414	1255.17	35.5849	3.00141e-06	chr12:4827746:C:G	-3001	30	35	0.301724	9.95314e-07	0.96018	0.165669	0.00259974	0.00288293	0.0189212	1.03609e-05
ENSG00000139192.12	8675	1.06096	934.78	34.9028	6.88165e-07	chr12:6453670:G:A	1980	22	23	0.198276	1.50703e-07	1.15466	0.180805	0.00069993	0.000399959	0.00384168	1.50196e-05
ENSG00000139190.16	8664	1.03777	969.156	35.4211	2.62192e-06	chr12:6463025:T:C	-7962	41	53	0.456897	8.09408e-07	-0.742656	0.126724	0.00159984	0.00199211	0.0142158	1.3027e-05
ENSG00000010292.13	8646	1.03314	1021.54	35.7328	6.17053e-06	chr12:6452899:G:A	-40457	15	18	0.155172	2.29853e-06	-0.661032	0.119454	0.00439956	0.00523631	0.0303367	1.20936e-05
ENSG00000010626.15	9177	1.02772	1017.86	35.4799	4.65705e-13	chr12:6904912:C:G	31343	30	35	0.301724	3.20929e-14	1.25651	0.108271	9.999e-05	2.58319e-10	3.82858e-08	1.18293e-05
ENSG00000111671.9	9199	1.05464	952.852	34.7458	2.3631e-08	chr12:6889207:G:C	-151	40	52	0.448276	3.23353e-09	1.12899	0.148497	9.999e-05	1.22493e-05	0.000204543	1.43208e-05
ENSG00000139187.10	9416	1.02967	811.649	35.3135	1.13844e-05	chr12:8937490:G:A	-12554	27	30	0.258621	3.92329e-06	1.00043	0.186436	0.00729927	0.00790181	0.041047	1.49728e-05
ENSG00000111788.10	9962	1.07026	702.034	33.9292	1.01682e-12	chr12:9280887:T:C	3652	42	57	0.508621	2.02974e-14	-1.31287	0.111444	9.999e-05	1.57554e-10	2.6793e-08	2.08445e-05
ENSG00000214826.5	9495	1.04417	748.272	34.766	3.29812e-12	chr12:9448558:C:T	329	38	51	0.439655	1.56666e-13	-0.969825	0.0880882	9.999e-05	1.00859e-09	1.11963e-07	1.73823e-05
ENSG00000284634.1	9495	1.02664	809.26	35.5311	1.73255e-07	chr12:9652637:T:G	204342	14	15	0.12931	4.29381e-08	-1.34364	0.19816	0.00019998	0.000109427	0.00130209	1.4802e-05
ENSG00000214776.12	9492	1.02679	750.111	35.2238	1.0586e-12	chr12:9474267:C:T	-6341	39	53	0.543103	6.41785e-14	-1.04485	0.0921157	9.999e-05	4.47778e-10	5.8909e-08	1.59808e-05
ENSG00000213443.2	9774	1.05233	644.947	33.9962	3.2918e-06	chr12:9673426:T:C	-21958	26	29	0.25	6.14038e-07	-0.986261	0.165848	0.00089991	0.00150192	0.0113354	2.09355e-05
ENSG00000256582.1	9776	1.02536	736.52	35.117	2.32318e-07	chr12:9693925:C:G	-10152	42	53	0.543103	4.94028e-08	0.906264	0.134532	0.00019998	0.000135818	0.00156201	1.61652e-05
ENSG00000245648.2	9799	1.02049	688.641	35.3544	6.5827e-07	chr12:10402849:T:C	39211	39	51	0.560345	1.72605e-07	-0.949593	0.14969	9.999e-05	0.00038368	0.0037158	1.68895e-05
ENSG00000213809.9	9644	1.0367	638.75	34.7677	4.18235e-15	chr12:10428847:T:G	36973	40	53	0.543103	8.87827e-17	-1.17308	0.0838946	9.999e-05	9.88684e-13	5.26191e-10	1.96669e-05
ENSG00000111215.12	10016	1.0421	794.552	35.0303	4.60553e-08	chr12:10978900:AAAAC:A	129425	39	55	0.525862	7.87192e-09	-1.11062	0.151765	9.999e-05	2.33685e-05	0.000351239	1.62136e-05
ENSG00000256274.1	10185	1.03509	932.726	35.6604	6.43806e-11	chr12:11017553:C:T	-61618	25	33	0.284483	8.1465e-12	1.23179	0.128381	9.999e-05	3.29991e-08	1.63028e-06	1.33669e-05
ENSG00000255374.3	10207	1.0399	878.012	35.2191	8.21725e-10	chr12:11118943:C:T	26630	39	50	0.431034	1.00681e-10	-1.04205	0.119242	9.999e-05	4.03302e-07	1.23294e-05	1.45229e-05
ENSG00000212127.6	9935	1.04026	918.304	35.3158	2.58117e-07	chr12:11008141:C:T	-163432	29	38	0.327586	6.05554e-08	-0.905395	0.135693	0.00039996	0.000166416	0.00185044	1.3909e-05
ENSG00000231887.7	9935	1.05052	874.591	35.0308	4.96393e-07	chr12:10978900:AAAAC:A	-192708	39	55	0.525862	1.10528e-07	-1.02784	0.158534	0.00019998	0.000287104	0.00290797	1.53121e-05
ENSG00000247157.7	9476	1.04794	908.292	35.2506	2.9486e-09	chr12:10986084:C:T	-561946	39	55	0.525862	4.21207e-10	-1.06783	0.129204	9.999e-05	1.41778e-06	3.52449e-05	1.45705e-05
ENSG00000084444.14	9064	1.03417	1128.81	35.521	1.94328e-06	chr12:12075940:G:A	-968441	2	2	0.0172414	6.04374e-07	2.82561	0.474755	0.00119988	0.00175139	0.0128386	1.09975e-05
ENSG00000256377.6	8592	1.02173	389.456	28.4407	5.26856e-13	chr12:27695410:A:G	-15393	12	14	0.12069	2.46164e-17	1.2703	0.0873709	9.999e-05	1.25198e-10	2.25523e-08	3.00423e-05
ENSG00000275476.1	10260	1.02946	770.083	35.5879	1.7356e-08	chr12:29284928:A:G	7046	35	44	0.37931	3.55104e-09	1.17054	0.154574	9.999e-05	9.4809e-06	0.000167687	1.57657e-05
ENSG00000257176.3	10466	1.059	719.702	34.8958	2.02092e-14	chr12:29284928:A:G	-32920	35	44	0.37931	5.87632e-16	1.2159	0.0921872	9.999e-05	3.25119e-12	1.26119e-09	1.93366e-05
ENSG00000013573.17	10729	1.0381	873.48	35.2766	8.91376e-12	chr12:31083360:A:G	9500	45	57	0.491379	7.05348e-13	-1.2118	0.115852	9.999e-05	3.75966e-09	3.01512e-07	1.44765e-05
ENSG00000188375.5	10254	1.01756	952.328	35.4908	1.79501e-09	chr12:31804760:A:G	12462	23	25	0.215517	2.80173e-10	1.23517	0.147062	9.999e-05	1.34369e-06	3.38342e-05	1.20414e-05
ENSG00000255760.2	10200	1.04494	844.032	34.681	9.90016e-06	chr12:31878314:C:T	-81002	40	51	0.560345	2.73193e-06	0.873246	0.159362	0.00379962	0.00658025	0.0357855	1.54648e-05
ENSG00000257225.1	8934	1.03933	573.498	34.6233	1.53225e-10	chr12:42286757:G:A	-172609	35	45	0.387931	1.04851e-11	1.11021	0.116771	9.999e-05	4.5592e-08	2.13529e-06	2.21754e-05
ENSG00000198001.14	8385	1.02028	488.402	35.3568	1.9498e-05	chr12:43749386:C:T	-9558	11	11	0.0948276	7.18867e-06	1.51012	0.291783	0.00859914	0.00854919	0.043352	2.37894e-05
ENSG00000258181.1	8313	1.03325	656.748	35.3333	2.66693e-09	chr12:47264941:C:A	16817	24	26	0.224138	3.95362e-10	1.44241	0.174088	9.999e-05	1.11115e-06	2.89758e-05	1.88198e-05
ENSG00000257433.6	8862	1.02265	682.471	35.0584	5.56783e-07	chr12:47588159:C:T	-117924	8	8	0.0689655	1.27014e-07	1.81366	0.281632	0.00019998	0.000314778	0.0031528	1.72199e-05
ENSG00000240399.1	8197	1.0619	661.825	34.828	6.16404e-06	chr12:48358273:C:A	302682	18	22	0.189655	1.69062e-06	-1.11166	0.197453	0.00239976	0.00281786	0.0186089	2.13036e-05
ENSG00000177981.11	7954	1.04495	613.191	34.6874	6.34837e-07	chr12:48014230:A:G	-166983	24	28	0.241379	1.25853e-07	0.845474	0.13123	0.00019998	0.000268144	0.00274071	2.12878e-05
ENSG00000258273.1	7728	1.0086	569.683	35.4209	5.90158e-07	chr12:48364596:C:T	30695	27	33	0.284483	1.57251e-07	-0.895819	0.140567	0.00059994	0.000312655	0.00313423	1.92667e-05
ENSG00000167528.12	7632	1.03286	571.437	34.9089	2.39316e-08	chr12:48312585:T:G	-38829	27	33	0.284483	3.57105e-09	-0.949236	0.125379	9.999e-05	9.33059e-06	0.000165278	2.15905e-05
ENSG00000257913.2	6670	1.01517	478.761	35.3503	9.61054e-06	chr12:48003137:G:T	-995230	21	25	0.215517	3.29462e-06	-0.811843	0.149762	0.00329967	0.00420325	0.0255263	2.36756e-05
ENSG00000135451.13	6133	1.03579	468.294	34.9374	1.57869e-05	chr12:48584684:G:A	-738552	3	3	0.0258621	5.00041e-06	-1.20809	0.22838	0.00529947	0.00608378	0.0336676	2.67108e-05
ENSG00000161791.14	5527	1.04618	417.464	35.0246	2.19434e-05	chr12:50652441:G:A	944276	25	28	0.241379	7.40702e-06	0.943247	0.182586	0.00529947	0.00719482	0.0381358	3.14454e-05
ENSG00000111057.11	9058	1.04888	837.626	34.8801	1.48455e-05	chr12:52241776:A:T	-707095	43	57	0.508621	4.58528e-06	0.728851	0.137078	0.0079992	0.00976023	0.0476363	1.5868e-05
ENSG00000063046.17	9095	1.04931	857.661	34.9206	8.08936e-07	chr12:53043769:T:C	37611	13	15	0.87069	1.81787e-07	-0.732782	0.115809	0.00049995	0.000474162	0.00439923	1.55282e-05
ENSG00000139626.16	8739	1.01505	786.7	34.9576	9.50945e-07	chr12:53198668:T:C	-8614	19	22	0.189655	2.20949e-07	1.11292	0.177601	0.00069993	0.000666747	0.00580859	1.43997e-05
ENSG00000286069.2	6957	1.04429	800.3	35.5916	1.28347e-05	chr12:53754445:G:A	14834	13	14	0.12069	4.88402e-06	-0.966102	0.182379	0.00749925	0.00818305	0.0420601	1.62607e-05
ENSG00000260470.1	7364	1.01554	763.867	35.9701	5.16137e-06	chr12:54177529:A:T	30304	35	44	0.62069	2.04783e-06	0.620753	0.111446	0.00279972	0.00358653	0.0225409	1.48655e-05
ENSG00000170439.7	7961	1.05523	524.08	34.8302	2.48479e-05	chr12:55686380:T:G	4702	41	55	0.525862	8.01833e-06	-0.786497	0.152985	0.00749925	0.00993398	0.0482831	2.6106e-05
ENSG00000135437.10	7858	1.06527	464.285	34.1114	3.09088e-06	chr12:55721801:C:T	1434	21	25	0.215517	5.97311e-07	-0.964059	0.16188	0.00049995	0.000908707	0.007477	3.08281e-05
ENSG00000197728.11	7037	1.02962	468.733	35.1615	4.45643e-16	chr12:56007301:G:A	-34050	41	56	0.517241	1.10404e-17	-1.17654	0.0789901	9.999e-05	8.68571e-14	7.82295e-11	2.59199e-05
ENSG00000076067.13	5589	1.03114	490.337	35.4143	2.05721e-12	chr12:56521763:G:A	-57	42	52	0.448276	1.55801e-13	-1.24475	0.113038	9.999e-05	5.22136e-10	6.71817e-08	2.49573e-05
ENSG00000287200.1	6047	1.04457	464.518	34.8692	3.61137e-09	chr12:57462884:G:C	66	39	54	0.534483	4.23339e-10	1.14292	0.138317	9.999e-05	9.09567e-07	2.43673e-05	2.80507e-05
ENSG00000123329.20	6170	1.06405	449.308	34.3641	1.10914e-06	chr12:57476865:A:G	-11949	12	14	0.87931	2.06242e-07	1.44152	0.22925	9.999e-05	0.000297572	0.00300101	3.16827e-05
ENSG00000166896.9	6827	1.02714	506.532	35.118	5.95975e-14	chr12:57912314:C:T	6275	29	35	0.301724	2.4144e-15	-1.28731	0.10204	9.999e-05	1.54614e-11	4.11438e-09	2.37048e-05
ENSG00000177990.12	8814	1.03231	740.903	35.2295	3.1724e-06	chr12:63674619:A:C	5770	29	34	0.293103	9.31826e-07	-0.889046	0.152852	0.0009999	0.0019038	0.0137939	1.66088e-05
ENSG00000239335.4	7818	1.04472	747.348	35.6254	1.52364e-16	chr12:66099655:T:C	-31096	43	57	0.508621	5.56453e-18	-1.16412	0.0765696	9.999e-05	2.94501e-14	4.31028e-11	1.74477e-05
ENSG00000155957.17	7923	1.05346	709.173	35.0792	1.10466e-11	chr12:66109852:C:T	-60220	27	31	0.267241	7.7081e-13	-1.05069	0.100758	9.999e-05	2.82107e-09	2.44675e-07	1.91384e-05
ENSG00000090376.11	7952	1.03097	763.211	35.5682	9.01867e-10	chr12:66187582:A:G	-1613	21	24	0.793103	1.37885e-10	-1.35734	0.157208	9.999e-05	4.37676e-07	1.3073e-05	1.60212e-05
ENSG00000127311.10	8116	1.03912	772.301	35.3465	2.81551e-07	chr12:66298653:T:TCA	-3840	39	54	0.534483	6.75307e-08	0.890885	0.134208	9.999e-05	0.00015368	0.00173018	1.64511e-05
ENSG00000255733.6	8403	1.06363	857.281	34.8654	3.7191e-08	chr12:68019898:G:A	30453	31	37	0.318966	5.71168e-09	0.944651	0.127304	9.999e-05	1.60407e-05	0.000255532	1.65744e-05
ENSG00000273824.1	8601	1.05331	881.871	34.658	1.25337e-05	chr12:68470528:G:A	42791	24	30	0.741379	3.53182e-06	0.969496	0.179567	0.00759924	0.0084443	0.0429691	1.53796e-05
ENSG00000111581.10	8631	1.05062	905.354	35.0406	1.62421e-06	chr12:68714668:A:G	27717	26	29	0.25	4.13924e-07	-0.910881	0.150061	0.00079992	0.00103301	0.00834731	1.47986e-05
ENSG00000274979.1	9028	1.04926	782.594	34.6287	2.39275e-08	chr12:69331129:T:A	-753	35	47	0.594828	3.08314e-09	-0.848999	0.111445	9.999e-05	1.07193e-05	0.00018403	1.70137e-05
ENSG00000127337.7	9044	1.03551	753.831	34.5672	4.6967e-07	chr12:69358729:G:T	-981	36	44	0.37931	8.521e-08	-0.758839	0.115587	0.00029997	0.000262884	0.00269766	1.65715e-05
ENSG00000166268.11	9639	1.02807	898.381	35.3718	2.68794e-06	chr12:69739362:G:C	-85865	11	11	0.0948276	8.17167e-07	1.62276	0.277044	0.00139986	0.00201203	0.0143326	1.34249e-05
ENSG00000180881.19	8715	1.02875	763.406	35.3353	2.36669e-06	chr12:75376972:T:G	-13956	29	38	0.327586	7.0098e-07	0.782857	0.132567	0.00119988	0.00148684	0.0112533	1.58493e-05
ENSG00000180481.11	8715	1.03474	747.699	35.1097	1.08533e-10	chr12:75379684:G:A	-11405	38	48	0.413793	9.95798e-12	-1.10104	0.11559	9.999e-05	4.53316e-08	2.13162e-06	1.66474e-05
ENSG00000139278.10	8650	1.03862	751.99	35.3195	5.16694e-06	chr12:75492915:A:C	12162	25	30	0.258621	1.64692e-06	0.773593	0.137206	0.00309969	0.0030776	0.019986	1.68555e-05
ENSG00000257497.2	8638	1.01037	742.667	35.3454	6.50022e-08	chr12:75447371:AT:A	-42449	43	56	0.482759	1.34307e-08	-0.992449	0.138841	9.999e-05	4.33541e-05	0.000584816	1.49083e-05
ENSG00000177425.11	6519	1.03026	488.746	35.2499	2.09626e-05	chr12:79365702:T:C	-325262	3	4	0.0344828	7.53866e-06	-1.36356	0.264232	0.00909909	0.00875783	0.0441424	2.49348e-05
ENSG00000274021.1	5951	1.04185	540.75	35.9318	9.64731e-06	chr12:89346461:C:T	-4554	8	8	0.0689655	3.98072e-06	-1.69501	0.316144	0.00339966	0.0041002	0.0250433	2.37954e-05
ENSG00000133639.6	8460	1.0426	699.867	34.5731	9.52095e-06	chr12:91894072:C:T	-251774	12	13	0.112069	2.52143e-06	1.15738	0.21025	0.00429957	0.00526556	0.0304308	1.84497e-05
ENSG00000257127.6	8504	1.053	794.966	34.9858	1.19623e-05	chr12:92426976:T:C	5445	33	39	0.336207	3.73028e-06	-0.98991	0.183933	0.00669933	0.00722408	0.0382217	1.70373e-05
ENSG00000205057.5	8496	1.02507	888.359	36.1143	3.64159e-11	chr12:92429127:G:C	979	26	29	0.25	5.96637e-12	1.25378	0.129214	9.999e-05	2.07677e-08	1.11033e-06	1.33838e-05
ENSG00000139344.8	9186	1.07058	726.515	34.2652	3.83871e-08	chr12:95921747:GAGATAGGA:G	-21584	34	44	0.62069	4.34484e-09	1.08343	0.144303	9.999e-05	1.28919e-05	0.000213503	2.01711e-05
ENSG00000084110.11	9049	1.03848	747.238	34.7766	8.70978e-06	chr12:95774402:C:T	-221963	2	2	0.0172414	2.44419e-06	3.25568	0.590381	0.00449955	0.00525577	0.0304043	1.69517e-05
ENSG00000111144.10	9030	1.05084	731.054	34.5883	2.93815e-07	chr12:96009832:T:C	-33688	15	17	0.146552	5.07335e-08	-1.09283	0.162429	9.999e-05	0.000136719	0.00156942	1.83447e-05
ENSG00000166130.15	7954	1.04652	610.252	34.2226	9.47902e-06	chr12:98648127:G:C	3014	35	47	0.405172	2.22566e-06	0.726077	0.130969	0.00419958	0.00444691	0.0266876	2.15455e-05
ENSG00000238105.7	7666	1.04703	603.438	34.7174	4.81235e-10	chr12:100033012:A:G	-140647	21	24	0.206897	4.0397e-11	1.30269	0.144003	9.999e-05	1.40166e-07	5.24331e-06	2.18394e-05
ENSG00000257489.6	7674	1.03765	587.127	34.5741	1.80851e-05	chr12:100186043:C:T	-13740	25	29	0.25	5.18823e-06	0.94751	0.179514	0.00759924	0.00875568	0.0441424	2.14912e-05
ENSG00000257681.1	8938	1.02504	887.2	35.4044	2.95482e-06	chr12:103830506:G:C	61648	17	19	0.163793	9.17467e-07	1.15359	0.19817	0.00209979	0.00223178	0.015576	1.33993e-05
ENSG00000111696.12	9027	1.02241	1004.44	36.2309	1.55918e-09	chr12:103830506:G:C	-10728	17	19	0.163793	3.67065e-10	1.43963	0.173242	9.999e-05	1.14963e-06	2.98131e-05	1.16868e-05
ENSG00000139372.15	8934	1.06102	922.179	35.5916	8.37474e-06	chr12:103979590:T:C	13768	17	23	0.198276	3.06292e-06	0.789425	0.145014	0.00459954	0.00556512	0.0315988	1.5229e-05
ENSG00000013503.10	7925	1.05039	698.275	34.6021	1.08076e-05	chr12:106480483:G:T	122735	8	8	0.0689655	2.93588e-06	-1.87051	0.342767	0.00439956	0.0057486	0.0323288	1.91662e-05
ENSG00000084112.15	8821	1.03727	745.738	35.0651	1.90776e-11	chr12:108813130:A:C	-44460	24	27	0.232759	1.39964e-12	1.1808	0.115605	9.999e-05	7.1384e-09	4.8232e-07	1.68905e-05
ENSG00000256262.1	8178	1.06839	680.508	34.3358	1.91536e-05	chr12:108981548:T:TG	-72404	38	54	0.465517	5.12985e-06	-0.840572	0.159146	0.00709929	0.00933406	0.0460555	2.13271e-05
ENSG00000076555.15	7970	1.03908	700.466	34.9122	8.55065e-09	chr12:109150903:T:G	34308	20	23	0.198276	1.13517e-09	-1.1233	0.141457	9.999e-05	3.68052e-06	7.70915e-05	1.81344e-05
ENSG00000278993.1	5931	1.0554	392.183	34.5668	3.0319e-05	chr12:109865319:C:A	-636295	39	51	0.560345	9.25235e-06	0.923983	0.181322	0.00659934	0.00902342	0.0450544	3.49111e-05
ENSG00000196850.6	5753	1.02356	385.37	34.6415	2.82266e-05	chr12:109900069:C:T	-683249	6	6	0.0517241	8.7335e-06	1.23302	0.241104	0.00759924	0.00962728	0.0471053	3.06291e-05
ENSG00000229186.4	4974	1.02968	324.041	35.1651	6.52174e-06	chr12:111579260:CTTTA:C	-320003	2	2	0.0172414	2.0204e-06	-3.36002	0.60278	0.00129987	0.00173603	0.0127499	3.75037e-05
ENSG00000111300.10	5183	1.03642	352.679	34.5144	7.59727e-06	chr12:112041740:C:T	-67056	21	25	0.215517	1.91695e-06	-1.21283	0.216938	0.00189981	0.00212292	0.0149649	3.55706e-05
ENSG00000111725.11	8073	1.04459	895.207	35.9545	1.07817e-06	chr12:119671479:AGGCACCTCTTCACAGGAC:A	3615	6	6	0.0517241	3.73968e-07	1.76054	0.288529	0.00049995	0.000694202	0.00597662	1.45573e-05
ENSG00000110871.15	8188	1.02788	590.793	34.8643	4.58226e-06	chr12:120456515:G:A	-77919	35	45	0.612069	1.22987e-06	0.713137	0.124466	0.00159984	0.00226532	0.0157506	2.03955e-05
ENSG00000175970.11	8111	1.04704	576.193	34.4786	5.66578e-06	chr12:120684873:C:T	-25585	19	21	0.181034	1.36015e-06	-1.00845	0.176982	0.00219978	0.00243917	0.0166335	2.28728e-05
ENSG00000150967.18	7541	1.03351	453.373	35.0624	2.21371e-05	chr12:123150549:C:T	168900	27	33	0.284483	7.5658e-06	1.05031	0.203574	0.00769923	0.0084355	0.0429691	2.72952e-05
ENSG00000111328.7	7673	1.04308	442.14	34.3039	1.04825e-07	chr12:123323526:T:C	51192	30	32	0.275862	1.38587e-08	-0.756872	0.106032	9.999e-05	2.95917e-05	0.000424609	2.92679e-05
ENSG00000150977.10	7846	1.04896	523.589	34.2225	8.78324e-06	chr12:123430270:A:G	-6447	31	37	0.318966	2.04104e-06	-0.90509	0.162464	0.0029997	0.00345064	0.0218865	2.53935e-05
ENSG00000279233.1	10493	1.03582	1250.09	35.304	1.23212e-08	chr12:125136873:A:G	-1372	32	33	0.284483	2.10327e-09	1.41677	0.183015	9.999e-05	1.01969e-05	0.000177404	1.00076e-05
ENSG00000111450.14	11736	1.04606	1393.05	34.8533	1.20399e-07	chr12:130836629:C:G	-2637	40	55	0.525862	2.10821e-08	0.911615	0.130134	9.999e-05	0.000110127	0.00130741	9.41878e-06
ENSG00000279128.1	11271	1.0405	1269.84	34.7095	7.67742e-11	chr12:131034077:A:G	9336	37	44	0.37931	5.12279e-12	1.17187	0.120115	9.999e-05	4.98167e-08	2.28741e-06	1.00697e-05
ENSG00000279993.1	11259	1.01995	1350.86	35.1838	3.89598e-07	chr12:131034077:A:G	6017	37	44	0.37931	9.01476e-08	0.966855	0.14767	0.00069993	0.000448731	0.00418984	8.58755e-06
ENSG00000256810.2	11199	1.02469	1255.95	34.6192	1.31155e-09	chr12:131034077:A:G	-1410	37	44	0.37931	1.17061e-10	1.10913	0.127653	9.999e-05	1.17314e-06	3.02554e-05	9.44936e-06
ENSG00000185684.15	10406	1.04748	1005.81	34.5747	7.95705e-11	chr12:132095006:C:T	10723	31	40	0.344828	4.8456e-12	-1.0946	0.111972	9.999e-05	3.60839e-08	1.75309e-06	1.313e-05
ENSG00000256576.2	10304	1.06558	929.591	34.1801	2.34342e-10	chr12:132189720:T:C	25	33	43	0.62931	1.24807e-11	1.01284	0.107208	9.999e-05	7.73765e-08	3.22412e-06	1.54191e-05
ENSG00000182870.13	9796	1.04128	858.652	34.1491	2.86006e-06	chr12:132260293:C:A	-69296	32	37	0.318966	5.54773e-07	0.954186	0.159603	0.00189981	0.00187981	0.0136709	1.49459e-05
ENSG00000196458.11	6621	1.05525	565.737	33.9046	2.45266e-07	chr12:133019329:CA:C	63023	37	53	0.543103	3.01579e-08	-0.805075	0.116812	9.999e-05	8.28958e-05	0.00102492	2.41859e-05
ENSG00000214029.5	6230	1.06825	568.345	34.2827	4.51189e-07	chr12:133107042:A:T	-23431	40	53	0.543103	7.18811e-08	0.560231	0.0846463	9.999e-05	0.000141471	0.00161289	2.55197e-05
ENSG00000121742.19	10942	1.05008	676.378	33.4478	4.50585e-09	chr13:20492811:T:A	260446	21	24	0.206897	2.31752e-10	1.16072	0.137174	9.999e-05	1.57829e-06	3.84194e-05	1.97592e-05
ENSG00000165475.15	10561	1.04221	850.401	34.8039	8.16319e-06	chr13:20501527:AT:A	-24346	19	21	0.181034	2.29454e-06	0.971649	0.175567	0.00489951	0.00550606	0.0314482	1.51566e-05
ENSG00000032742.17	10519	1.04753	791.114	34.2789	3.88945e-06	chr13:20600506:T:A	33437	38	51	0.439655	8.26444e-07	-0.840795	0.14363	0.00129987	0.00228576	0.0158175	1.66971e-05
ENSG00000238286.1	10532	1.04645	787.503	34.2656	1.01703e-07	chr13:20659399:T:C	52131	28	34	0.706897	1.31419e-08	-1.04277	0.14574	9.999e-05	5.06373e-05	0.000666926	1.66907e-05
ENSG00000150457.9	11160	1.01961	1209.1	35.4878	3.24398e-06	chr13:20420891:G:A	-640695	21	23	0.198276	1.0471e-06	-0.894835	0.154819	0.0029997	0.00348209	0.0220339	9.57864e-06
ENSG00000139505.11	10943	1.06536	874.251	34.2299	3.75948e-07	chr13:25275445:C:A	-12564	22	26	0.775862	5.70689e-08	-0.963958	0.144067	0.00039996	0.000189	0.0020534	1.63785e-05
ENSG00000186184.19	10513	1.03021	1110.54	35.1919	1.15119e-09	chr13:27625231:T:A	4489	23	26	0.224138	1.43794e-10	1.05493	0.122381	9.999e-05	8.37492e-07	2.2623e-05	1.09711e-05
ENSG00000139508.15	10065	1.05348	884.626	34.6851	1.26837e-05	chr13:27729666:C:T	-989304	25	30	0.741379	3.61117e-06	-0.74865	0.138842	0.00709929	0.00857079	0.043424	1.5344e-05
ENSG00000225039.1	9499	1.03915	1073.9	35.4086	2.64829e-07	chr13:30433063:A:G	10826	41	51	0.439655	6.48457e-08	-0.972869	0.146277	0.00039996	0.000203074	0.00217542	1.18323e-05
ENSG00000189403.15	9352	1.03281	1138.62	35.7433	6.97625e-06	chr13:30745604:T:C	128007	6	6	0.948276	2.63616e-06	1.7421	0.317275	0.00609939	0.00665564	0.0361116	1.08328e-05
ENSG00000281026.1	8054	1.03579	735.827	35.2956	1.32537e-05	chr13:33346225:A:G	836830	25	34	0.706897	4.6123e-06	0.588654	0.110749	0.00819918	0.0080959	0.0417772	1.6999e-05
ENSG00000102710.20	9086	1.05323	633.918	34.3097	1.61792e-08	chr13:37023823:T:C	-35890	10	10	0.913793	1.66872e-09	1.66054	0.212453	9.999e-05	5.43569e-06	0.000104356	2.1388e-05
ENSG00000287837.1	8118	1.04912	867.171	35.6832	1.2039e-05	chr13:40958916:T:C	81055	36	54	0.534483	4.68589e-06	0.745849	0.140455	0.00729927	0.00812297	0.0418431	1.53443e-05
ENSG00000168852.13	8023	1.06406	753.016	34.9419	8.68329e-06	chr13:41439120:C:G	517371	1	1	0.00862069	2.57489e-06	4.30756	0.783448	0.00479952	0.00458973	0.0273345	1.89053e-05
ENSG00000120675.6	8580	1.03424	760.071	35.168	5.49386e-08	chr13:43045515:G:A	22312	13	15	0.12931	1.02421e-08	-1.41399	0.195458	9.999e-05	2.91296e-05	0.000419213	1.63378e-05
ENSG00000151773.13	8100	1.01803	901.56	35.8876	7.97865e-07	chr13:43846337:G:A	-33403	33	43	0.37069	2.63042e-07	0.994562	0.160107	0.00069993	0.000626239	0.00550484	1.27484e-05
ENSG00000227258.6	7747	1.02747	808.182	35.6256	5.14386e-08	chr13:44134584:G:A	24133	30	40	0.655172	1.18704e-08	-1.09713	0.152647	9.999e-05	3.11375e-05	0.000442988	1.48809e-05
ENSG00000170919.16	7835	1.02522	874.442	35.7969	4.48631e-11	chr13:45341366:G:T	21	8	8	0.0689655	6.0279e-12	2.1174	0.218299	9.999e-05	2.52415e-08	1.32531e-06	1.36063e-05
ENSG00000102445.18	9255	1.04897	837.665	34.333	2.46967e-07	chr13:46362106:A:G	-76084	31	35	0.301724	3.71277e-08	1.07845	0.157981	0.00019998	0.000133638	0.00153857	1.58739e-05
ENSG00000136156.15	8715	1.05048	527.408	34.1711	1.16907e-06	chr13:48233996:C:T	1384	17	18	0.155172	2.02156e-07	1.02391	0.162674	0.00049995	0.00041517	0.00395533	2.53856e-05
ENSG00000136169.16	7303	1.01855	569.79	35.2478	9.58805e-07	chr13:49620258:G:A	175884	44	57	0.508621	2.5036e-07	-0.839665	0.134836	0.00019998	0.000471374	0.00437683	2.02216e-05
ENSG00000136147.18	7381	1.03899	518.519	34.3729	6.02945e-08	chr13:49518711:G:A	23046	34	42	0.362069	7.66337e-09	1.17073	0.159792	9.999e-05	2.05139e-05	0.000316875	2.44868e-05
ENSG00000136144.12	7546	1.04203	531.795	34.2573	4.81904e-06	chr13:49620960:G:A	35402	43	56	0.517241	1.04549e-06	-0.981464	0.169792	0.00179982	0.00195559	0.0140217	2.42161e-05
ENSG00000152213.4	7516	1.05056	618.896	34.9859	1.49262e-17	chr13:49618352:G:A	-10155	43	54	0.534483	2.07688e-19	-1.36849	0.0817011	9.999e-05	1.76368e-15	6.88348e-12	2.16412e-05
ENSG00000123179.14	7436	1.03374	606.516	34.9297	3.66803e-08	chr13:49691973:T:C	487	37	51	0.439655	5.81047e-09	-0.997908	0.13458	9.999e-05	1.52741e-05	0.000243983	2.04256e-05
ENSG00000102753.10	7391	1.03534	640.914	35.1423	2.16354e-07	chr13:49620960:G:A	-171722	43	56	0.517241	4.61708e-08	-0.841059	0.124459	0.00019998	9.97522e-05	0.00120533	1.9476e-05
ENSG00000136104.21	7366	1.05316	711.986	34.9001	1.3412e-05	chr13:50909048:T:C	-699	7	7	0.0603448	4.12113e-06	-1.6107	0.301031	0.00619938	0.00724987	0.0383408	1.90362e-05
ENSG00000136098.17	7155	1.01509	614.266	35.7217	1.62871e-05	chr13:51896337:G:A	-263524	21	23	0.198276	6.59045e-06	1.24977	0.240207	0.010099	0.00922681	0.0457383	1.8445e-05
ENSG00000136114.17	7053	1.03908	499.56	34.605	1.00696e-05	chr13:52680877:T:A	264504	36	44	0.37931	2.71434e-06	-0.817271	0.149091	0.00489951	0.0040113	0.024603	2.54277e-05
ENSG00000136108.15	7002	1.043	545.551	35.2284	1.16333e-12	chr13:52367496:C:T	-87933	38	50	0.431034	7.15059e-14	-0.905964	0.0801585	9.999e-05	2.50566e-10	3.76129e-08	2.37116e-05
ENSG00000136122.18	8665	1.04637	740.336	34.4986	1.59929e-05	chr13:72722674:G:T	-5075	4	4	0.0344828	4.40989e-06	-1.78596	0.33512	0.00849915	0.00938835	0.0461872	1.77476e-05
ENSG00000102554.14	8861	1.03337	936.354	35.6622	2.70723e-07	chr13:72940547:T:C	-114429	25	26	0.775862	7.40434e-08	-1.06998	0.161893	0.00019998	0.00018951	0.00205645	1.32079e-05
ENSG00000188243.12	8997	1.03637	786.949	35.2643	8.07172e-08	chr13:75507078:C:G	-42361	16	17	0.146552	1.64103e-08	-1.20952	0.170726	9.999e-05	4.39924e-05	0.000592062	1.59387e-05
ENSG00000136153.20	8880	1.04171	713.583	34.7875	1.56038e-05	chr13:75647621:T:C	27187	21	25	0.215517	4.70651e-06	0.876082	0.165023	0.00809919	0.00901281	0.0450398	1.802e-05
ENSG00000261105.6	8846	1.00821	786.767	35.9368	6.04759e-07	chr13:75647066:GGT:G	11072	41	54	0.465517	1.98573e-07	-0.897046	0.142392	0.00039996	0.000445164	0.0041665	1.39241e-05
ENSG00000227354.7	7845	1.00617	621.846	35.2769	3.71576e-06	chr13:79630365:A:G	224072	20	21	0.818965	1.12832e-06	-1.20803	0.209855	0.00219978	0.00221737	0.0155093	1.74395e-05
ENSG00000152749.8	9647	1.03448	1044.66	35.7318	1.43228e-11	chr13:94604637:G:A	2780	31	34	0.293103	1.65979e-12	-1.32172	0.130175	9.999e-05	7.91971e-09	5.15164e-07	1.19005e-05
ENSG00000102572.14	9643	1.03052	881.046	35.2144	1.956e-06	chr13:98536557:G:A	-41383	22	22	0.189655	5.43187e-07	-1.21784	0.203479	0.0009999	0.00139932	0.0106807	1.38492e-05
ENSG00000228889.7	9341	1.03599	878.693	34.9842	9.23654e-06	chr13:99148677:A:G	-52080	12	13	0.112069	2.79705e-06	-1.27975	0.233862	0.00529947	0.00669155	0.0362379	1.42491e-05
ENSG00000203441.2	8539	1.02845	721.254	34.9579	1.26128e-06	chr13:99448162:A:T	-52890	36	45	0.612069	3.02588e-07	-1.064	0.172503	0.00079992	0.00073597	0.00627165	1.67518e-05
ENSG00000125247.15	8708	1.04271	862.619	35.0445	3.70243e-13	chr13:100674991:C:G	-102	27	36	0.310345	1.7206e-14	1.12488	0.0949736	9.999e-05	1.23205e-10	2.25401e-08	1.49765e-05
ENSG00000134897.14	9639	1.05829	899.426	34.8254	5.21947e-06	chr13:102795179:G:A	-3940	22	25	0.215517	1.40275e-06	0.962762	0.169249	0.00269973	0.00333931	0.0213306	1.54239e-05
ENSG00000174405.13	10988	1.04135	1298.3	35.8001	4.28274e-06	chr13:108265738:C:G	47370	15	17	0.146552	1.58007e-06	-0.919126	0.162643	0.00429957	0.00439345	0.0264517	9.88805e-06
ENSG00000134905.17	11364	1.04833	1403.27	35.3607	7.3481e-06	chr13:110610181:A:C	-103422	14	14	0.12069	2.46064e-06	-1.09977	0.199508	0.00719928	0.00805043	0.0415881	9.44811e-06
ENSG00000184497.13	8433	1.04252	775.634	34.5203	3.33297e-08	chr13:113814175:A:G	54949	35	52	0.551724	4.23045e-09	-0.956487	0.127251	9.999e-05	1.61949e-05	0.000257638	1.66411e-05
ENSG00000233695.2	8117	1.01396	822.804	35.1764	2.99349e-08	chr13:113824627:C:G	8997	40	57	0.508621	5.25136e-09	1.01013	0.135636	9.999e-05	2.11134e-05	0.000323998	1.36947e-05
ENSG00000130177.16	5977	1.0193	496.376	34.5106	4.42778e-11	chr13:114236830:G:A	1943	25	34	0.293103	2.38839e-12	0.897137	0.0894956	9.999e-05	1.55107e-08	8.6481e-07	2.32966e-05
ENSG00000100814.18	7769	1.03008	1299.15	36.3564	3.107e-08	chr14:20313202:A:G	-20110	38	49	0.577586	9.72318e-09	1.13456	0.156475	0.00019998	2.9389e-05	0.000422217	9.37258e-06
ENSG00000092094.11	8320	1.04097	1257.21	36.0041	1.08052e-08	chr14:20449283:A:T	-5770	41	57	0.491379	2.62251e-09	0.925003	0.120598	9.999e-05	8.43157e-06	0.000152115	1.01931e-05
ENSG00000165792.17	11734	1.03011	1637.34	36.1928	1.64956e-06	chr14:21647657:C:T	657887	41	55	0.474138	6.46032e-07	-0.756836	0.127609	0.0019998	0.002228	0.0155683	7.43794e-06
ENSG00000165801.10	11625	1.02684	1672.61	36.3039	1.72228e-13	chr14:21071525:C:T	1252	36	47	0.405172	2.16129e-14	1.13517	0.0965572	9.999e-05	1.57893e-10	2.6793e-08	7.16886e-06
ENSG00000092200.12	11629	1.01366	1512.97	35.8558	4.56036e-10	chr14:21315725:G:A	27786	34	43	0.37069	7.79957e-11	1.16086	0.13155	9.999e-05	5.65112e-07	1.61778e-05	7.43686e-06
ENSG00000129472.15	11617	1.05999	1460.89	35.5516	6.21849e-06	chr14:21499294:G:A	22334	26	33	0.284483	2.18295e-06	-0.877254	0.158065	0.00549945	0.00664202	0.0360544	9.56885e-06
ENSG00000129562.11	10440	1.0539	1286.23	35.5147	5.85797e-07	chr14:22587217:C:A	-2007	13	14	0.12069	1.6203e-07	1.01189	0.159015	0.00039996	0.000499216	0.00459526	1.05732e-05
ENSG00000100462.16	10115	1.00435	1398.89	36.4107	1.23551e-06	chr14:22966124:T:C	36716	35	48	0.413793	5.12684e-07	0.670619	0.111711	0.00179982	0.00167664	0.0123857	7.68291e-06
ENSG00000257285.6	10112	1.04606	1290.99	35.6727	8.29521e-06	chr14:22970840:G:A	41233	34	43	0.37069	3.11154e-06	-0.973676	0.179023	0.00819918	0.00846998	0.043081	1.01631e-05
ENSG00000092036.18	10152	1.04604	1362.83	36.0416	4.33952e-08	chr14:22940222:A:G	-16939	37	58	0.5	1.2012e-08	-0.643009	0.0895113	9.999e-05	3.70224e-05	0.000512999	9.62656e-06
ENSG00000279656.1	10145	1.04076	1309.13	35.8309	1.23927e-06	chr14:23022075:C:G	-2142	29	42	0.362069	4.15174e-07	-0.893693	0.147253	0.00049995	0.00122567	0.0095549	9.77936e-06
ENSG00000157326.19	9204	1.05361	1165.57	35.9132	6.18552e-08	chr14:23943380:A:G	-10354	18	22	0.189655	1.66058e-08	-1.17915	0.166529	9.999e-05	4.22302e-05	0.000572955	1.16523e-05
ENSG00000187630.17	9251	1.01971	1162.42	36.0489	2.32861e-06	chr14:23939190:T:C	-30684	24	34	0.293103	8.89957e-07	-0.945255	0.162116	0.00209979	0.00238561	0.0163358	9.96798e-06
ENSG00000215256.4	9352	1.01582	1252	36.5429	2.96214e-07	chr14:23954161:C:T	-98394	19	23	0.198276	1.17394e-07	-0.93145	0.144086	0.00019998	0.000325026	0.00322785	9.08209e-06
ENSG00000100908.14	9416	1.04232	1061.23	35.481	5.52004e-11	chr14:24139938:T:C	-1653	34	42	0.362069	6.08938e-12	-1.18087	0.121789	9.999e-05	2.84213e-08	1.42975e-06	1.21518e-05
ENSG00000092295.12	9549	1.03395	1090.15	35.8156	2.21441e-06	chr14:24265439:G:A	1007	17	22	0.189655	7.75697e-07	1.13275	0.192852	0.0019998	0.00193628	0.0139348	1.13756e-05
ENSG00000100441.10	10015	1.01969	1062.21	36.1024	6.43603e-08	chr14:24429988:C:T	702	14	17	0.853448	1.89084e-08	-1.14858	0.163158	9.999e-05	5.61203e-05	0.000730106	1.09077e-05
ENSG00000139899.11	10020	1.04362	896.266	34.891	5.00202e-08	chr14:24429545:G:A	-1409	31	39	0.663793	8.05396e-09	1.02728	0.140516	0.00029997	2.84199e-05	0.000410815	1.44751e-05
ENSG00000100445.17	10042	1.0455	949.847	35.1976	1.35738e-05	chr14:24457991:G:A	15087	9	10	0.0862069	4.59133e-06	-1.3102	0.246433	0.00909909	0.0103013	0.0495134	1.37774e-05
ENSG00000184304.16	7632	1.03908	756.398	35.4768	3.04021e-11	chr14:29836655:A:G	-355243	38	56	0.517241	3.15352e-12	1.2138	0.12228	9.999e-05	1.1371e-08	6.75836e-07	1.67933e-05
ENSG00000258738.1	8732	1.03086	753.459	34.7903	3.69375e-07	chr14:34874203:A:G	-140	32	38	0.672414	7.17156e-08	0.995792	0.15044	0.00019998	0.000213287	0.00226617	1.62202e-05
ENSG00000174373.16	7894	1.02761	644.135	35.6257	2.77256e-10	chr14:35569837:C:T	-239467	13	13	0.112069	3.92903e-11	1.61229	0.178042	9.999e-05	1.14923e-07	4.43841e-06	1.86824e-05
ENSG00000258568.1	7917	1.04202	614.693	35.1473	8.5024e-07	chr14:49569170:T:TAA	-30824	45	58	0.5	2.10605e-07	1.00846	0.160547	0.00029997	0.000373464	0.00362832	2.0949e-05
ENSG00000165502.7	7877	1.07392	535.56	33.9845	3.50453e-10	chr14:49620639:C:G	13	29	33	0.715517	1.72658e-11	1.16481	0.124767	9.999e-05	5.78e-08	2.55382e-06	2.7767e-05
ENSG00000125375.16	8398	1.03764	639.844	34.4476	1.83132e-05	chr14:51027837:C:CT	715513	33	40	0.344828	5.05402e-06	-0.828062	0.156639	0.0089991	0.00969337	0.0474019	1.97193e-05
ENSG00000139921.13	9696	1.03873	925.194	34.9328	5.0097e-07	chr14:51126197:C:CT	-114050	7	7	0.0603448	1.07132e-07	-1.82012	0.28031	0.00029997	0.000338473	0.00333593	1.3707e-05
ENSG00000168229.4	9284	1.06137	729.996	34.009	2.86613e-06	chr14:52160086:A:G	-107612	31	42	0.362069	5.2674e-07	-0.689443	0.115009	0.00129987	0.00139296	0.0106391	1.92686e-05
ENSG00000032219.19	8580	1.03933	683.962	34.5317	6.8128e-06	chr14:57957106:C:A	-341398	11	12	0.103448	1.70581e-06	1.31432	0.233566	0.00279972	0.00370007	0.0231303	1.85934e-05
ENSG00000100592.15	7519	1.04881	480.449	34.2109	1.8259e-07	chr14:59390548:C:CT	201868	42	54	0.534483	2.48893e-08	0.749264	0.107766	0.00019998	5.44301e-05	0.00071287	2.76545e-05
ENSG00000126790.12	7879	1.03772	515.352	34.5125	9.82976e-11	chr14:59474860:A:G	-9548	43	55	0.525862	5.88361e-12	-1.17647	0.121187	9.999e-05	2.64459e-08	1.37012e-06	2.4492e-05
ENSG00000279633.1	9015	1.0485	707.099	34.1785	3.73438e-06	chr14:61667367:A:G	-134346	25	26	0.775862	7.5998e-07	-1.22969	0.209127	0.00139986	0.00193577	0.0139348	1.87642e-05
ENSG00000139973.16	9034	1.04997	685.116	34.059	1.09385e-05	chr14:62077648:A:C	265674	42	56	0.482759	2.47602e-06	-0.902422	0.163765	0.00489951	0.00571947	0.0322114	1.94971e-05
ENSG00000186369.10	9455	1.06168	701.31	33.7061	9.43666e-10	chr14:62077648:A:C	-36705	42	56	0.482759	4.46861e-11	-1.12829	0.125197	9.999e-05	2.67757e-07	8.78176e-06	2.00847e-05
ENSG00000140006.11	7848	1.011	584.881	35.0152	1.36148e-05	chr14:63754943:C:G	113082	14	18	0.155172	4.34769e-06	-0.924796	0.173385	0.00679932	0.00748573	0.0392513	1.89883e-05
ENSG00000214770.3	8069	1.03498	606.255	34.6905	6.74163e-06	chr14:63754943:C:G	-583696	14	18	0.155172	1.78172e-06	-1.00719	0.179421	0.00229977	0.00331422	0.0212044	2.05543e-05
ENSG00000258289.8	7843	1.04148	565.354	34.4304	2.02941e-15	chr14:64908462:A:G	-5899	25	29	0.25	2.7652e-17	1.27874	0.0882612	9.999e-05	3.6026e-13	2.48128e-10	2.27201e-05
ENSG00000100554.12	6825	1.04101	341.248	35.2182	5.1049e-08	chr14:67275552:A:G	-84713	18	21	0.181034	9.67598e-09	1.32197	0.182282	9.999e-05	1.0918e-05	0.000186621	3.75587e-05
ENSG00000198133.8	7044	1.03234	388.602	34.9423	2.17641e-05	chr14:67512996:G:A	-20743	27	36	0.310345	7.15797e-06	0.735035	0.141985	0.00559944	0.0071168	0.0378422	3.16697e-05
ENSG00000286861.1	7175	1.02528	463.974	34.9488	8.37352e-07	chr14:68197265:T:C	557590	30	39	0.663793	1.91098e-07	0.777502	0.123181	0.00019998	0.000315046	0.0031528	2.56505e-05
ENSG00000175985.10	8650	1.04445	787.655	34.7199	7.15446e-07	chr14:69401036:C:A	-83692	11	13	0.112069	1.45875e-07	-1.19555	0.186909	0.00019998	0.000396211	0.00381507	1.65345e-05
ENSG00000259158.4	8272	1.0585	682.376	34.9089	7.60648e-07	chr14:70618342:A:T	134567	23	28	0.241379	1.68927e-07	-0.928056	0.14614	0.00049995	0.000324895	0.00322785	2.03485e-05
ENSG00000100731.16	7891	1.02648	677.75	35.4854	3.9634e-08	chr14:70901250:G:A	-6209	39	57	0.508621	8.33992e-09	0.848134	0.116188	9.999e-05	2.00966e-05	0.000312075	1.76613e-05
ENSG00000205683.11	9506	1.04008	682.625	34.0584	2.78966e-06	chr14:73563152:A:G	669036	38	50	0.568965	5.20621e-07	-0.824304	0.137422	0.00089991	0.00145448	0.011037	1.86955e-05
ENSG00000258695.2	9143	1.04993	563.085	33.9706	2.15218e-05	chr14:73759577:G:T	236699	17	20	0.172414	5.20726e-06	-1.27878	0.242328	0.00709929	0.00945319	0.0463698	2.3718e-05
ENSG00000184227.8	9149	1.03802	592.369	34.3781	1.93319e-07	chr14:73563814:T:A	26671	21	23	0.801724	2.87302e-08	1.21311	0.175626	0.00019998	7.97667e-05	0.000991469	2.13379e-05
ENSG00000177465.4	9087	1.04443	581.496	34.3479	2.3648e-07	chr14:73577556:T:C	-14150	39	46	0.396552	3.55904e-08	1.08755	0.159004	9.999e-05	9.08512e-05	0.00111155	2.23935e-05
ENSG00000259065.2	8827	1.0557	501.826	33.846	9.36393e-06	chr14:73787509:G:A	154	14	16	0.137931	1.9242e-06	1.1059	0.197854	0.00339966	0.00339356	0.0216058	2.7322e-05
ENSG00000156050.10	8428	1.03024	498.097	34.654	2.14111e-05	chr14:73953424:C:T	3010	23	27	0.232759	6.43064e-06	-0.989464	0.189894	0.00809919	0.00912642	0.0453843	2.44643e-05
ENSG00000258559.2	7854	1.01626	591.947	35.6227	5.3497e-06	chr14:74269606:T:C	-24819	33	38	0.327586	1.89638e-06	0.789529	0.141137	0.00169983	0.00285934	0.0187988	1.925e-05
ENSG00000259005.1	7995	1.03464	650.499	34.8443	6.11471e-07	chr14:74467894:C:G	-6970	24	31	0.267241	1.28908e-07	1.00232	0.155756	0.00039996	0.000298702	0.00300982	1.91254e-05
ENSG00000165898.14	8006	1.02788	709.156	35.4703	1.03948e-07	chr14:74493665:TGG:T	-91	30	34	0.706897	2.38579e-08	-0.935119	0.134239	9.999e-05	5.58632e-05	0.00072757	1.69914e-05
ENSG00000119608.13	7488	1.02969	746.005	35.9989	9.02938e-06	chr14:74834914:C:G	-41240	24	28	0.758621	3.78431e-06	0.770095	0.14321	0.00479952	0.00571326	0.0321929	1.62917e-05
ENSG00000119718.11	7233	1.03437	696.336	35.411	2.81288e-06	chr14:74962890:A:G	-40031	42	58	0.5	8.71237e-07	0.723235	0.123897	0.00169983	0.001556	0.0116712	1.78437e-05
ENSG00000071246.11	9496	1.04904	992.513	35.2865	6.14368e-12	chr14:76715959:C:T	-45509	32	38	0.672414	4.71136e-13	-1.28813	0.121453	9.999e-05	2.36038e-09	2.09371e-07	1.34016e-05
ENSG00000258610.1	9534	1.03348	1032.81	35.6949	5.33699e-13	chr14:76715959:C:T	-62993	32	38	0.672414	4.45205e-14	-1.31021	0.114122	9.999e-05	2.66108e-10	3.86627e-08	1.19805e-05
ENSG00000198894.8	10184	1.04487	985.005	34.7994	8.09132e-10	chr14:77098635:G:C	509	30	36	0.310345	7.62099e-11	-1.0684	0.120966	9.999e-05	4.16187e-07	1.26572e-05	1.32474e-05
ENSG00000100596.6	9830	1.02892	904.67	35.1129	5.4055e-09	chr14:77557176:C:G	-59597	34	48	0.413793	7.62024e-10	-0.794956	0.0984996	9.999e-05	3.39104e-06	7.21903e-05	1.33855e-05
ENSG00000063761.16	9622	1.04897	805.078	34.2666	1.16682e-05	chr14:77839692:G:C	39583	29	38	0.327586	2.86006e-06	-0.827661	0.15144	0.00719928	0.00728073	0.0384519	1.65164e-05
ENSG00000100629.17	8630	1.02152	638.529	35.2118	8.19978e-07	chr14:80937506:C:T	-22011	37	50	0.431034	2.07636e-07	-0.792225	0.126033	0.00019998	0.000440798	0.00413887	1.83058e-05
ENSG00000165521.15	9230	1.04299	842.593	35.1097	1.64404e-06	chr14:88808574:TAGTCC:T	15822	9	10	0.0862069	4.30781e-07	1.58458	0.261587	0.00109989	0.00102377	0.00828979	1.5352e-05
ENSG00000258875.6	8814	1.05016	709.698	34.3239	8.0614e-06	chr14:91242472:G:A	-287	26	28	0.241379	1.91843e-06	0.957248	0.17123	0.00389961	0.00430703	0.026035	1.88386e-05
ENSG00000260711.2	9239	1.01645	1028.38	35.9439	7.66824e-10	chr14:91828508:C:T	68710	39	50	0.431034	1.44555e-10	1.15441	0.133949	9.999e-05	6.21422e-07	1.75326e-05	1.1091e-05
ENSG00000165929.13	9164	1.06663	969.635	35.4236	2.57822e-09	chr14:91828508:C:T	-39028	39	50	0.431034	4.01163e-10	1.18589	0.143211	9.999e-05	1.02756e-06	2.70368e-05	1.48515e-05
ENSG00000165934.13	9359	1.04645	994.529	35.1501	2.48652e-07	chr14:92114776:GT:G	-7193	37	44	0.37931	5.40485e-08	-0.909306	0.135552	9.999e-05	0.00016474	0.00183752	1.32164e-05
ENSG00000100600.15	9264	1.04176	916.623	35.4469	7.88535e-06	chr14:92711055:C:T	-37624	24	27	0.232759	2.73556e-06	0.799488	0.145912	0.0039996	0.00575591	0.0323544	1.40318e-05
ENSG00000165949.12	10072	1.05413	1186.93	35.5623	5.12767e-07	chr14:94600112:A:G	495276	7	8	0.0689655	1.42778e-07	1.55049	0.242144	0.00019998	0.000397943	0.00382545	1.14697e-05
ENSG00000170054.15	10416	1.04383	1256.5	35.1192	3.35993e-08	chr14:94748236:C:T	268547	1	1	0.00862069	5.79859e-09	-4.65141	0.627244	9.999e-05	2.66346e-05	0.000391289	1.03351e-05
ENSG00000258572.1	11128	1.01125	1520.32	36.0901	1.6672e-06	chr14:95517638:G:A	1502	41	52	0.551724	6.29731e-07	-0.852652	0.143571	0.00179982	0.00235542	0.0161943	7.31432e-06
ENSG00000182512.5	11101	1.03403	1562.37	36.1894	3.16894e-08	chr14:95527258:A:G	-6245	31	43	0.37069	9.17657e-09	0.789176	0.108565	9.999e-05	3.48137e-05	0.000488757	7.94058e-06
ENSG00000187621.14	10926	1.02235	1604.73	36.3744	1.9736e-06	chr14:95670438:C:A	19937	13	14	0.12069	8.35322e-07	1.30003	0.222206	0.00229977	0.00275385	0.0182789	7.313e-06
ENSG00000100744.15	10074	1.04535	1276.29	35.7197	6.14741e-07	chr14:96376339:G:GC	12887	34	40	0.344828	1.85458e-07	0.87025	0.137671	0.00059994	0.000555957	0.00502428	1.02465e-05
ENSG00000197119.13	9170	1.0608	1010.51	34.7977	3.99053e-06	chr14:100314405:G:C	7858	42	56	0.517241	1.02909e-06	0.842087	0.145556	0.00279972	0.00280171	0.018544	1.38843e-05
ENSG00000140105.18	9185	1.03952	1067.85	35.3537	2.61055e-12	chr14:100336536:T:C	-40269	32	41	0.646552	1.93055e-13	-1.24959	0.1143	9.999e-05	1.25804e-09	1.32703e-07	1.19201e-05
ENSG00000183092.16	9127	1.03003	1069.48	35.3758	7.39789e-15	chr14:100546276:A:G	-41137	33	45	0.612069	3.06445e-16	-1.14631	0.0851683	9.999e-05	3.62458e-12	1.28603e-09	1.13827e-05
ENSG00000259088.1	8159	1.03475	969.264	35.6365	1.27812e-05	chr14:101089515:G:A	-720806	25	28	0.758621	4.92995e-06	0.897988	0.169615	0.00869913	0.0104105	0.0499109	1.28425e-05
ENSG00000271780.1	7973	1.03839	834.884	35.2352	3.63462e-06	chr14:101948430:G:A	83	13	15	0.12931	1.08504e-06	1.07294	0.185992	0.00209979	0.00238511	0.0163358	1.5166e-05
ENSG00000126214.21	9448	1.01971	820.618	35.5175	4.37313e-08	chr14:103629432:G:T	67536	38	50	0.568965	9.43588e-09	0.776017	0.106885	0.00019998	2.90821e-05	0.000419213	1.41202e-05
ENSG00000126215.14	9783	1.02838	821.916	34.9071	6.31446e-10	chr14:103629432:G:T	-86072	38	50	0.568965	6.18365e-11	1.0013	0.112473	9.999e-05	3.40022e-07	1.06166e-05	1.46953e-05
ENSG00000100711.13	9786	1.03407	823.921	34.8304	7.23287e-07	chr14:103641364:CT:C	-74366	38	51	0.560345	1.54609e-07	0.809991	0.126993	0.00049995	0.000455801	0.00424232	1.50599e-05
ENSG00000184990.13	9273	1.04597	829.55	34.9664	6.39677e-06	chr14:104535661:A:G	-217486	5	6	0.0517241	1.84804e-06	-1.28691	0.229718	0.00259974	0.00407677	0.0249262	1.58096e-05
ENSG00000258430.1	9236	1.03703	796.995	35.2209	9.01063e-06	chr14:105579930:A:G	810581	7	7	0.0603448	2.94209e-06	2.08266	0.38169	0.00489951	0.00586477	0.0328088	1.57866e-05
ENSG00000258701.1	9238	1.03981	861.335	35.1672	7.12617e-09	chr14:104847661:T:C	26460	33	42	0.637931	1.06679e-09	0.912835	0.114662	9.999e-05	3.74143e-06	7.78104e-05	1.47977e-05
ENSG00000258811.1	9280	1.03975	762.571	34.4133	1.61144e-05	chr14:104847661:T:C	4998	33	42	0.637931	4.32659e-06	0.789319	0.147942	0.00979902	0.010077	0.0487552	1.67097e-05
ENSG00000099814.16	9292	1.03753	837.702	34.9583	5.13531e-06	chr14:104871466:C:T	6198	42	55	0.525862	1.44341e-06	-0.774276	0.136329	0.00339966	0.00344202	0.0218674	1.50545e-05
ENSG00000140104.14	9126	1.05162	745.91	34.1046	1.83369e-06	chr14:105041045:C:T	55270	22	28	0.241379	3.28536e-07	1.09131	0.177671	0.00089991	0.000950698	0.0077463	1.80436e-05
ENSG00000184986.11	6873	1.04425	561.523	34.6409	3.20687e-07	chr14:105505038:G:C	-21545	24	27	0.232759	5.73091e-08	-0.985918	0.147378	9.999e-05	0.000120597	0.00140501	2.31708e-05
ENSG00000211945.2	5414	1.03928	332.673	34.3026	2.49336e-05	chr14:105466299:C:CAG	-719095	25	28	0.241379	6.84214e-06	-1.05426	0.203091	0.00609939	0.00672694	0.0363301	3.82179e-05
ENSG00000211951.2	5036	1.07317	280.971	33.6134	1.69612e-05	chr14:106297105:T:A	-4757	18	18	0.155172	3.51895e-06	-1.39598	0.258504	0.00149985	0.00311208	0.0201652	5.27488e-05
ENSG00000211964.3	4207	1.04677	229.707	33.8545	5.70468e-05	chr14:106496304:T:A	-42040	20	23	0.801724	1.53378e-05	-0.97948	0.198448	0.00749925	0.0104138	0.0499109	5.73001e-05
ENSG00000211967.3	3985	1.05126	217.719	33.7888	4.84099e-05	chr14:106601131:G:A	7784	30	34	0.293103	1.24586e-05	-1.03325	0.206582	0.00649935	0.00811762	0.041834	6.17098e-05
ENSG00000224373.3	3926	1.03362	207.741	33.729	7.10068e-08	chr14:106787239:G:A	159414	31	37	0.318966	6.64137e-09	1.18598	0.16087	9.999e-05	1.00024e-05	0.000175323	5.95965e-05
ENSG00000211970.3	3890	1.06581	206.063	33.3537	1.15803e-07	chr14:106645692:T:G	6035	25	29	0.25	9.64547e-09	1.0887	0.150097	9.999e-05	1.15059e-05	0.000193563	6.96176e-05
ENSG00000223648.4	3840	1.04459	208.996	33.7348	3.24553e-06	chr14:106657616:G:C	-642	42	55	0.525862	5.4588e-07	0.924595	0.154523	0.00039996	0.000480375	0.00443928	6.23466e-05
ENSG00000253209.1	3826	1.02378	206.037	34.0111	5.65731e-08	chr14:106787239:G:A	120707	31	37	0.318966	5.92213e-09	1.23647	0.166891	9.999e-05	8.80641e-06	0.000157422	5.7347e-05
ENSG00000280411.1	3585	1.04801	193.134	33.491	1.48585e-08	chr14:106672548:T:C	-90040	37	50	0.568965	9.52592e-10	-1.20308	0.150424	9.999e-05	1.52297e-06	3.73054e-05	6.85366e-05
ENSG00000274576.2	3569	1.05013	181.195	33.0875	1.50347e-09	chr14:106779073:G:A	8053	23	26	0.224138	5.07804e-11	-1.27298	0.141932	9.999e-05	1.24933e-07	4.74937e-06	7.37645e-05
ENSG00000254056.1	3551	1.06258	191.637	33.5242	4.36344e-06	chr14:106657835:C:T	-117783	41	56	0.517241	7.08107e-07	-1.03903	0.176041	0.00039996	0.000521878	0.00477384	7.37861e-05
ENSG00000276550.4	632	1.03558	82.6121	35.6925	9.20884e-05	chr15:23401149:G:A	905579	2	2	0.0172414	4.31267e-05	2.51878	0.546922	0.00619938	0.00627459	0.0344148	0.000151227
ENSG00000261739.2	6603	1.03651	560.074	35.0797	1.36977e-05	chr15:23594587:C:T	239741	6	6	0.0517241	4.46784e-06	2.41749	0.453971	0.00639936	0.00629659	0.0345154	2.24091e-05
ENSG00000241061.3	13189	1.04843	1015.26	35.1011	1.08519e-05	chr15:24878951:A:T	-30874	26	28	0.241379	3.4755e-06	-1.05789	0.195756	0.00629937	0.00862202	0.0436269	1.30648e-05
ENSG00000279192.1	13089	1.04558	946.367	34.6438	1.08595e-05	chr15:25449892:T:C	464839	28	36	0.689655	2.99303e-06	0.859553	0.157686	0.00749925	0.0081344	0.0418836	1.38334e-05
ENSG00000259845.1	6791	1.06189	683.538	34.9148	6.46328e-07	chr15:30865463:G:A	50192	38	50	0.568965	1.41229e-07	-0.956983	0.149375	0.00029997	0.000266449	0.00272708	2.0626e-05
ENSG00000198690.10	6812	1.0542	632.743	34.6477	5.02781e-06	chr15:30865463:G:A	-25096	38	50	0.568965	1.2631e-06	-0.849261	0.14844	0.00169983	0.0022709	0.0157611	2.1522e-05
ENSG00000261628.1	6820	1.05602	634.302	34.9157	3.00454e-07	chr15:30823506:G:C	-75974	38	49	0.577586	6.01629e-08	-0.978946	0.146671	0.00019998	0.000115065	0.00135268	2.16469e-05
ENSG00000254912.2	8256	1.0464	1020.56	35.7022	8.48539e-06	chr15:32503633:G:A	3287	14	14	0.12069	3.21977e-06	1.53117	0.282082	0.00649935	0.00677773	0.0365533	1.28762e-05
ENSG00000276724.1	8385	1.03318	855.93	34.4234	2.11991e-09	chr15:32606447:A:G	22835	20	22	0.810345	1.78305e-10	-1.24584	0.145737	9.999e-05	1.15344e-06	2.98131e-05	1.44362e-05
ENSG00000134152.11	9612	1.05329	1157.6	35.5487	3.6732e-06	chr15:33749695:G:A	-460401	32	40	0.344828	1.22574e-06	-0.97694	0.170477	0.00249975	0.00309826	0.0200978	1.17156e-05
ENSG00000259330.3	8049	1.03521	657.651	35.1122	1.10516e-05	chr15:40323470:T:C	-222	34	39	0.663793	3.55918e-06	-0.908463	0.168338	0.00559944	0.00599653	0.0333705	1.89682e-05
ENSG00000259536.5	7759	1.04254	528.653	34.2087	3.15496e-10	chr15:40552023:G:A	63982	33	43	0.37069	1.78595e-11	1.24131	0.133127	9.999e-05	8.42991e-08	3.43914e-06	2.4417e-05
ENSG00000128891.15	7613	1.02679	573.364	34.9613	2.89399e-06	chr15:40553398:A:G	-11659	38	47	0.594828	7.63425e-07	-0.890675	0.151509	0.00129987	0.00138066	0.0105866	2.09066e-05
ENSG00000137812.20	7576	1.0335	542.092	34.3529	1.73449e-05	chr15:40303273:A:C	-290747	3	3	0.0258621	4.61067e-06	-1.44725	0.272278	0.00709929	0.00788823	0.0409946	2.28276e-05
ENSG00000174171.6	7325	1.04715	413.882	33.8602	3.13791e-06	chr15:41875758:C:A	-17019	7	7	0.0603448	5.51456e-07	1.98278	0.331548	0.00079992	0.000929374	0.00761604	3.1859e-05
ENSG00000180979.10	6661	1.03208	390.174	34.5604	3.67376e-07	chr15:42545300:T:A	-3502	16	16	0.137931	6.44335e-08	1.48013	0.222479	9.999e-05	0.000106423	0.0012715	3.15027e-05
ENSG00000168803.15	5218	1.03193	253.214	34.3633	1.56188e-06	chr15:43602920:T:C	272263	30	40	0.344828	3.03731e-07	-0.959967	0.155666	9.999e-05	0.00030369	0.00305482	4.85064e-05
ENSG00000140265.12	5040	1.02697	249.538	34.307	1.19793e-06	chr15:43561405:G:A	190380	39	57	0.491379	2.19822e-07	-0.873536	0.139364	9.999e-05	0.000237369	0.00247707	4.8077e-05
ENSG00000166762.19	4752	1.01625	252.925	35.3776	9.32142e-11	chr15:43704700:G:C	36582	21	25	0.215517	1.0096e-11	-1.04471	0.109731	9.999e-05	1.76001e-08	9.62966e-07	4.50493e-05
ENSG00000166763.7	4687	1.03875	241.22	34.9269	8.66556e-06	chr15:43803865:C:T	85681	41	55	0.525862	2.55615e-06	-0.763451	0.138797	0.00189981	0.00161666	0.0120413	5.25751e-05
ENSG00000205771.6	4750	1.03206	241.059	34.568	1.70661e-05	chr15:43810130:G:A	63036	40	52	0.551724	4.8514e-06	-0.797704	0.150529	0.00239976	0.00339531	0.0216058	5.09829e-05
ENSG00000259479.6	7067	1.03225	477.051	34.8855	7.0456e-09	chr15:45082748:T:C	198054	18	25	0.215517	9.01131e-10	1.20301	0.150076	9.999e-05	2.20763e-06	5.09831e-05	2.57868e-05
ENSG00000140263.15	7525	1.01636	512.702	35.0574	2.63727e-06	chr15:45091485:G:C	68338	15	18	0.155172	7.13372e-07	-1.16332	0.197177	0.00089991	0.00120433	0.00941329	2.22364e-05
ENSG00000259520.6	8252	1.00983	544.63	35.7899	7.40011e-07	chr15:45193118:G:A	-86133	11	11	0.0948276	2.33343e-07	1.43529	0.229671	0.00069993	0.000371597	0.00361372	2.0275e-05
ENSG00000275672.1	8499	1.01664	553.429	35.1797	2.68008e-06	chr15:45189502:G:C	-189198	12	13	0.112069	7.59568e-07	2.02556	0.344468	0.00079992	0.00132046	0.0101816	2.06279e-05
ENSG00000171766.16	8563	1.04924	524.08	34.3527	1.72502e-13	chr15:45340968:C:A	-61359	33	45	0.387931	3.93285e-15	-1.26688	0.101993	9.999e-05	2.83352e-11	6.77079e-09	2.54023e-05
ENSG00000171763.20	8563	1.03102	550.438	34.8294	1.32696e-08	chr15:45359111:C:T	-43225	34	46	0.396552	1.77222e-09	1.12806	0.144686	9.999e-05	4.9935e-06	9.79353e-05	2.22198e-05
ENSG00000137767.14	9264	1.03556	636.166	34.7633	6.80139e-06	chr15:45622775:G:A	-8373	33	42	0.362069	1.8453e-06	0.82739	0.14768	0.00209979	0.00350324	0.0221481	1.9641e-05
ENSG00000128951.14	7265	1.04924	516.757	33.958	5.92279e-06	chr15:48350611:C:T	19600	29	34	0.293103	1.18511e-06	-0.793747	0.138255	0.00179982	0.00224888	0.0156695	2.57633e-05
ENSG00000156958.15	7435	1.05165	472.315	34.1666	1.26011e-05	chr15:49578199:T:C	422543	35	45	0.612069	3.01761e-06	0.831282	0.152572	0.0029997	0.00445187	0.0267037	2.84994e-05
ENSG00000244879.8	8766	1.0508	447.982	34.0067	8.09641e-16	chr15:50356142:T:C	1183	35	45	0.387931	6.10706e-18	1.06393	0.0701748	9.999e-05	8.27736e-14	7.82295e-11	2.99308e-05
ENSG00000138600.10	8526	1.04075	461.619	33.7964	2.15246e-09	chr15:50708927:A:C	-56779	35	47	0.405172	1.22696e-10	-1.02418	0.118089	9.999e-05	5.55825e-07	1.59901e-05	2.77312e-05
ENSG00000104093.13	8519	1.03419	434.749	33.9401	9.38512e-06	chr15:51458894:TAGCAGC:T	-163939	35	43	0.62931	1.9943e-06	-0.692194	0.124087	0.00339966	0.00332403	0.0212446	2.8556e-05
ENSG00000137876.10	11035	1.04214	717.391	34.2672	1.19205e-05	chr15:55209998:A:G	12949	21	23	0.198276	2.93096e-06	0.843956	0.154639	0.0059994	0.00683973	0.0367367	1.79606e-05
ENSG00000069943.10	10838	1.04697	657.815	34.2351	5.3711e-07	chr15:55303984:A:G	-14976	35	47	0.594828	8.57947e-08	0.961733	0.146541	0.00039996	0.000238245	0.00247823	2.00293e-05
ENSG00000069869.16	9251	1.03069	535.266	34.3151	2.00117e-05	chr15:55993738:G:A	-8	16	18	0.155172	5.3552e-06	1.02753	0.195042	0.00739926	0.00914693	0.0454385	2.28141e-05
ENSG00000181827.15	8963	1.05967	453.794	33.7036	4.29337e-08	chr15:56231397:C:T	-13685	41	56	0.482759	3.66668e-09	-1.06831	0.141265	9.999e-05	9.93551e-06	0.000174411	3.07588e-05
ENSG00000247982.6	9641	1.06007	695.315	33.8658	1.27404e-06	chr15:57302735:A:T	2370	40	52	0.551724	1.96381e-07	-0.808415	0.128252	0.00019998	0.000565329	0.00509567	2.01112e-05
ENSG00000128923.11	9615	1.02475	900.346	34.6112	8.20442e-12	chr15:58828427:T:C	57235	30	33	0.284483	3.85463e-13	-1.1647	0.109065	9.999e-05	4.59831e-09	3.46161e-07	1.3185e-05
ENSG00000157470.12	9347	1.03781	861.971	34.7476	6.13803e-06	chr15:59405750:T:C	33057	35	47	0.594828	1.63623e-06	-0.915466	0.16231	0.00389961	0.00425753	0.025789	1.46494e-05
ENSG00000157483.9	9345	1.03522	909.598	35.1313	1.88562e-07	chr15:59403283:C:T	30412	34	46	0.396552	3.94538e-08	-0.873165	0.128269	0.00019998	0.000124452	0.00144274	1.37152e-05
ENSG00000140416.23	9108	1.05011	757.127	34.4346	1.2381e-06	chr15:63035511:G:A	-7121	13	15	0.12931	2.40389e-07	-1.13193	0.181398	0.00049995	0.000646337	0.00565506	1.76539e-05
ENSG00000166839.17	7004	1.04673	386.295	34.7979	7.22608e-12	chr15:64872337:G:C	-39565	21	24	0.793103	3.86876e-13	-1.36343	0.12769	9.999e-05	1.08945e-09	1.19216e-07	3.40684e-05
ENSG00000090487.11	6896	1.02786	393.179	35.18	1.31467e-07	chr15:64992450:C:T	2140	37	47	0.594828	2.7055e-08	-0.906497	0.130877	0.00019998	3.87953e-05	0.000533776	3.06429e-05
ENSG00000189227.6	8101	1.04737	645.528	34.18	1.72149e-06	chr15:67734683:T:G	213552	23	25	0.784483	3.15131e-07	-1.04641	0.17	0.00149985	0.00078818	0.00665361	2.04481e-05
ENSG00000259673.6	8105	1.0415	709.202	34.8045	1.1458e-12	chr15:67512164:G:A	-9680	24	26	0.224138	4.94721e-14	1.34498	0.117558	9.999e-05	3.348e-10	4.66675e-08	1.8114e-05
ENSG00000270964.1	8100	1.05641	689.221	34.5113	7.84866e-08	chr15:67545070:C:T	2466	29	38	0.327586	1.10625e-08	0.973164	0.134979	9.999e-05	3.03159e-05	0.000432878	1.99573e-05
ENSG00000137764.20	8101	1.03043	708.078	34.9299	2.09381e-10	chr15:67571862:A:G	29159	25	27	0.232759	1.83189e-11	1.16935	0.125526	9.999e-05	9.06856e-08	3.6116e-06	1.72245e-05
ENSG00000128973.13	7227	1.02698	560.536	35.0879	1.56088e-05	chr15:68059172:T:C	-197959	42	58	0.5	5.1771e-06	-0.789556	0.149569	0.00719928	0.00757688	0.0396282	2.14044e-05
ENSG00000259781.1	7333	1.03807	745.644	35.1368	4.52422e-07	chr15:71147153:C:A	-18262	4	4	0.0344828	1.04274e-07	-2.63644	0.405501	0.00029997	0.000244707	0.00252886	1.69556e-05
ENSG00000140474.14	5950	1.04319	517.041	35.096	2.25925e-07	chr15:74813797:C:T	-29396	36	42	0.637931	4.74544e-08	-1.08815	0.161229	9.999e-05	7.7527e-05	0.00096671	2.5041e-05
ENSG00000140400.17	6053	1.03102	419.844	35.0389	3.65305e-15	chr15:75463310:A:G	94698	34	45	0.387931	1.00538e-16	1.09107	0.0783271	9.999e-05	6.50875e-13	3.81045e-10	2.91303e-05
ENSG00000275454.1	6236	1.04209	416.589	35.0357	1.47478e-05	chr15:75628926:G:A	-10834	37	50	0.431034	4.78222e-06	-0.831426	0.156759	0.00349965	0.00485334	0.0284835	3.0921e-05
ENSG00000246877.1	6457	1.02531	394.639	34.9293	1.80711e-05	chr15:75732917:A:G	-5706	26	29	0.25	5.79695e-06	-0.902121	0.172053	0.00529947	0.00620235	0.0341318	3.01615e-05
ENSG00000259422.1	6317	1.01751	346.258	35.0459	1.55744e-05	chr15:76243996:C:T	62510	32	37	0.681035	5.09682e-06	0.794767	0.150416	0.00469953	0.00487162	0.028563	3.31085e-05
ENSG00000140386.13	7372	1.05775	350.41	33.7504	1.80461e-09	chr15:76904612:G:A	-832	26	30	0.258621	9.72337e-11	0.919302	0.105056	9.999e-05	2.70341e-07	8.82054e-06	3.94913e-05
ENSG00000259652.1	7675	1.03236	412.549	34.5802	9.55099e-09	chr15:77034200:GT:G	-9480	28	36	0.310345	1.06865e-09	0.966002	0.121349	9.999e-05	2.59746e-06	5.81508e-05	2.98346e-05
ENSG00000278991.1	7688	1.06008	372.276	33.6089	1.62911e-06	chr15:77083841:C:A	18931	33	39	0.336207	2.34143e-07	0.73839	0.118175	9.999e-05	0.000378343	0.00366714	3.7564e-05
ENSG00000140391.15	7691	1.02722	399.033	34.3466	1.63175e-08	chr15:77083841:C:A	-143	33	39	0.336207	1.71945e-09	1.10686	0.141789	0.00019998	4.64953e-06	9.32191e-05	3.01019e-05
ENSG00000167202.11	8797	1.05465	714.821	34.9272	3.35838e-06	chr15:78040444:G:C	-37280	37	48	0.586207	8.89783e-07	-0.804413	0.137959	0.0009999	0.00168345	0.0124282	1.90897e-05
ENSG00000103811.17	9806	1.04609	870.191	34.868	2.35281e-06	chr15:78939176:A:G	-10398	40	56	0.482759	5.85499e-07	0.751981	0.126137	0.00109989	0.00150685	0.0113608	1.50798e-05
ENSG00000136371.11	9983	1.05345	933.406	34.35	6.33427e-06	chr15:79865700:A:C	-31679	43	54	0.534483	1.4737e-06	-0.66689	0.117555	0.00409959	0.00437667	0.0263878	1.45404e-05
ENSG00000180953.11	9956	1.07168	1019.51	34.6086	1.34163e-06	chr15:79914616:C:G	-9086	36	45	0.387931	2.82266e-07	-0.875196	0.141394	0.0009999	0.000825236	0.00690668	1.44439e-05
ENSG00000086666.19	9867	1.03203	1132.81	35.8788	2.85817e-10	chr15:80017829:C:A	-41739	20	23	0.198276	4.7623e-11	1.28849	0.143316	9.999e-05	1.97873e-07	6.81421e-06	1.08483e-05
ENSG00000172345.14	8569	1.05354	845.733	34.6643	1.59389e-06	chr15:81312047:T:C	-12136	37	49	0.422414	3.50174e-07	0.850478	0.138914	0.00089991	0.000923626	0.00758378	1.6054e-05
ENSG00000259692.6	7214	1.03679	576.427	34.6813	1.62294e-06	chr15:82008270:T:C	-5309	20	22	0.189655	3.59734e-07	1.19219	0.194995	0.00039996	0.000711979	0.00609828	2.18022e-05
ENSG00000183496.6	7182	1.0276	606.769	34.9935	2.79518e-11	chr15:81595747:A:G	-450372	38	49	0.422414	2.031e-12	1.07866	0.106992	9.999e-05	1.02285e-08	6.17334e-07	1.98322e-05
ENSG00000188659.9	6742	1.03657	539.334	34.6764	1.45935e-07	chr15:82148207:G:A	-114603	9	10	0.0862069	2.40641e-08	1.65234	0.237291	9.999e-05	5.48335e-05	0.000717351	2.3277e-05
ENSG00000278662.5	6542	1.05206	489.979	34.1369	3.75185e-06	chr15:82369813:G:A	20338	17	17	0.853448	7.52142e-07	1.1846	0.201347	0.00129987	0.00129326	0.0100016	2.75232e-05
ENSG00000259429.5	6516	1.05165	545.274	34.7368	1.09666e-07	chr15:82399249:T:C	44107	21	24	0.206897	1.79725e-08	1.16898	0.165678	0.00019998	3.53744e-05	0.000495441	2.46865e-05
ENSG00000197978.9	6463	1.05076	545.501	34.6867	2.61616e-08	chr15:82399249:T:C	-30771	21	24	0.206897	3.51386e-09	1.1264	0.148678	9.999e-05	7.92246e-06	0.000144489	2.45752e-05
ENSG00000255769.7	6432	1.04826	527.897	34.5011	5.80921e-06	chr15:82642084:A:G	128134	41	53	0.543103	1.41027e-06	0.927895	0.163168	0.00209979	0.00226737	0.0157555	2.51064e-05
ENSG00000277741.4	6426	1.03439	543.659	35.0899	7.496e-06	chr15:83517136:G:A	997546	12	12	0.103448	2.29813e-06	-1.79478	0.324328	0.00219978	0.00331593	0.0212044	2.28572e-05
ENSG00000182774.13	6405	1.02716	506.693	34.4931	9.05766e-07	chr15:82671101:A:G	130642	26	29	0.75	1.73044e-07	0.856599	0.135048	0.00039996	0.000368058	0.00358228	2.36995e-05
ENSG00000169609.14	6286	1.01924	468.307	34.4011	1.47537e-06	chr15:83076782:T:C	65141	27	31	0.732759	2.89125e-07	-0.644868	0.104309	9.999e-05	0.000595517	0.00528237	2.46861e-05
ENSG00000230373.8	6734	1.06625	487.99	33.6314	3.45695e-06	chr15:84648043:C:G	131229	44	58	0.5	5.63828e-07	0.919357	0.153908	0.00059994	0.00107224	0.00858133	2.94581e-05
ENSG00000176700.20	6977	1.03229	494.179	34.1338	1.67671e-07	chr15:84613588:G:A	-17863	14	14	0.12069	2.17713e-08	1.36737	0.195477	0.00019998	6.03188e-05	0.000779531	2.48984e-05
ENSG00000275120.3	6982	1.05906	483.203	33.7356	1.60386e-08	chr15:84620407:T:C	-13581	34	42	0.637931	1.19794e-09	-1.01459	0.128049	9.999e-05	3.76837e-06	7.80932e-05	2.88084e-05
ENSG00000177082.13	7009	1.02834	514.095	34.5653	1.68425e-05	chr15:84644324:A:G	-10019	14	15	0.87069	4.77593e-06	-1.22212	0.230403	0.00709929	0.00744387	0.0391019	2.34896e-05
ENSG00000073417.15	7492	1.02115	555.554	34.2984	5.09689e-06	chr15:85010550:A:G	30110	13	17	0.146552	1.13096e-06	-1.03431	0.179698	0.00229977	0.002475	0.0167614	2.10023e-05
ENSG00000170776.22	8996	1.03979	640.357	34.0856	2.42385e-08	chr15:85415442:G:T	34871	26	32	0.275862	2.33839e-09	0.924103	0.119903	9.999e-05	9.81937e-06	0.00017289	1.99019e-05
ENSG00000140545.15	9017	1.02522	861.316	35.0793	8.30172e-07	chr15:88912537:C:G	-844	29	31	0.267241	1.99561e-07	1.143	0.181478	0.00039996	0.000589026	0.00524466	1.38135e-05
ENSG00000140519.14	9798	1.04181	899.004	35.2205	7.33793e-06	chr15:89442364:A:G	-54225	6	6	0.0517241	2.34493e-06	-2.21801	0.401265	0.00289971	0.00523364	0.0303362	1.431e-05
ENSG00000166819.12	9887	1.04527	903.633	35.07	3.13071e-08	chr15:89693329:G:A	13902	19	21	0.181034	5.22993e-09	1.29858	0.174338	9.999e-05	1.72634e-05	0.000273152	1.4467e-05
ENSG00000166821.9	9872	1.04982	853.802	34.8799	5.18641e-09	chr15:89719009:C:T	28226	21	24	0.206897	6.38094e-10	1.35133	0.166243	9.999e-05	2.34426e-06	5.34013e-05	1.56347e-05
ENSG00000157823.17	9747	1.03696	824.569	34.8372	7.26301e-07	chr15:89828870:T:C	-65768	25	30	0.741379	1.55764e-07	-1.03349	0.162093	9.999e-05	0.000447859	0.00418503	1.52532e-05
ENSG00000225193.5	9900	1.01735	917.899	35.3541	8.05258e-07	chr15:89520295:C:T	-686277	24	26	0.224138	2.15452e-07	-0.881873	0.140553	0.00029997	0.000647193	0.00565506	1.24799e-05
ENSG00000185043.12	9869	1.02984	898.133	35.1876	9.03916e-09	chr15:90233143:T:C	-904	36	45	0.387931	1.40358e-09	0.918586	0.116689	9.999e-05	5.64884e-06	0.000107546	1.35422e-05
ENSG00000182511.12	10087	1.04086	956.877	34.5797	2.04994e-07	chr15:90884642:G:C	947	22	30	0.258621	3.3707e-08	-0.81822	0.119328	9.999e-05	0.000135941	0.00156201	1.33856e-05
ENSG00000258725.2	10126	1.05188	975.417	34.4741	1.02853e-07	chr15:90959619:G:A	-6721	19	22	0.189655	1.47379e-08	-1.20395	0.169126	9.999e-05	6.08201e-05	0.000784277	1.38148e-05
ENSG00000103852.13	10997	1.021	1278.59	35.365	1.76567e-12	chr15:99243760:C:A	-7463	39	51	0.439655	1.26597e-13	-1.07547	0.0969877	9.999e-05	1.47273e-09	1.46372e-07	9.11916e-06
ENSG00000183060.15	11496	1.05276	1158.23	34.8239	2.57813e-06	chr15:99733402:G:C	-159	31	39	0.663793	6.37779e-07	-0.875256	0.147476	0.00169983	0.00214371	0.0150838	1.16809e-05
ENSG00000259363.6	11493	1.04325	1339.98	35.4425	6.38322e-07	chr15:99884762:CTGTTTAG:C	78969	20	23	0.198276	1.72914e-07	-1.12273	0.176998	0.00019998	0.000618129	0.00544581	9.66519e-06
ENSG00000270127.2	12143	1.05125	1416.94	35.1902	2.8241e-10	chr15:100553922:T:C	3769	33	41	0.353448	3.03228e-11	-1.06084	0.11602	9.999e-05	1.83887e-07	6.48488e-06	9.48301e-06
ENSG00000259205.2	12150	1.03689	1392.45	35.1752	1.57251e-09	chr15:100553922:T:C	-5032	33	41	0.353448	2.01068e-10	-1.07923	0.126839	9.999e-05	1.33248e-06	3.37698e-05	9.02953e-06
ENSG00000140471.17	12328	1.04979	1368.72	34.8346	1.44061e-06	chr15:100553925:C:T	-49305	23	26	0.775862	3.34332e-07	-1.07392	0.174996	0.0009999	0.00141336	0.0107738	9.75163e-06
ENSG00000286733.1	6620	1.02991	1007.93	35.5149	5.48363e-06	chr15:100794183:T:C	-820348	6	6	0.0517241	1.87895e-06	-2.10702	0.37646	0.00439956	0.00465739	0.0276531	1.20711e-05
ENSG00000231439.4	5456	1.03157	571.148	34.3396	1.39787e-08	chr16:33629:C:A	10719	30	35	0.301724	1.43735e-09	-1.0296	0.130919	9.999e-05	5.43673e-06	0.000104356	2.147e-05
ENSG00000226942.2	5583	1.05795	550.08	33.799	1.86818e-08	chr16:33629:C:A	-4692	30	35	0.301724	1.48041e-09	-1.03927	0.13231	9.999e-05	5.14859e-06	9.99723e-05	2.518e-05
ENSG00000161981.11	5670	1.0244	639.208	34.8687	1.00303e-11	chr16:33629:C:A	-20199	30	35	0.301724	5.89771e-13	-1.12817	0.107194	9.999e-05	4.00387e-09	3.14632e-07	1.85406e-05
ENSG00000268836.1	6625	1.04728	788.542	34.9616	5.60448e-08	chr16:184711:T:C	-1583	34	43	0.37069	9.4666e-09	0.904643	0.124619	9.999e-05	2.69449e-05	0.000394856	1.67325e-05
ENSG00000236829.9	7661	1.04738	869	34.577	5.61012e-08	chr16:383623:A:G	1526	25	34	0.293103	7.82995e-09	-0.986209	0.134732	9.999e-05	2.98333e-05	0.000426514	1.51899e-05
ENSG00000129925.11	7677	1.02699	874.298	34.8831	2.0626e-08	chr16:375605:T:C	-11508	39	55	0.525862	2.98488e-09	0.833286	0.109233	9.999e-05	1.3273e-05	0.000218271	1.37242e-05
ENSG00000103202.13	7704	1.02159	919.9	35.1665	1.57935e-08	chr16:392805:C:A	-3920	42	56	0.517241	2.57418e-09	1.08608	0.141487	9.999e-05	1.13175e-05	0.000192606	1.27107e-05
ENSG00000103326.12	8539	1.0551	965.995	34.6246	1.19124e-05	chr16:536144:T:C	8432	11	13	0.112069	3.29954e-06	-1.09252	0.201556	0.00739926	0.0087308	0.0440631	1.4155e-05
ENSG00000127578.7	8922	1.02502	1042.8	35.155	2.87733e-07	chr16:627629:T:C	-3356	22	25	0.215517	6.36658e-08	1.17973	0.177226	0.00029997	0.000242275	0.00250594	1.13988e-05
ENSG00000130731.16	8937	1.05659	953.804	34.5363	4.77067e-09	chr16:636337:G:A	-29	13	13	0.112069	4.76741e-10	1.59722	0.194213	9.999e-05	2.21256e-06	5.09965e-05	1.44334e-05
ENSG00000103254.10	9170	1.05072	1009.63	34.7742	5.03957e-06	chr16:351751:T:A	-369346	8	8	0.0689655	1.32466e-06	1.82665	0.320108	0.0029997	0.00379715	0.0236739	1.32758e-05
ENSG00000103253.18	9181	1.01035	1012.89	35.0544	1.19419e-07	chr16:733173:T:C	6237	33	41	0.353448	2.295e-08	0.84741	0.121434	0.00029997	0.000109688	0.00130386	1.09298e-05
ENSG00000103245.14	9209	1.02477	1021.72	35.012	6.38556e-09	chr16:733004:T:C	-8325	30	36	0.310345	8.66702e-10	1.00008	0.124563	9.999e-05	4.80233e-06	9.52705e-05	1.16201e-05
ENSG00000103227.19	10959	1.03546	1149.59	35.0149	1.08472e-06	chr16:939381:C:T	-41937	18	20	0.172414	2.61715e-07	1.00138	0.161164	0.00109989	0.000968097	0.00788259	1.08643e-05
ENSG00000131634.14	10566	1.03831	1090.63	35.0775	2.7789e-09	chr16:1533633:T:C	4945	18	20	0.172414	3.56903e-10	1.3683	0.164476	9.999e-05	1.83204e-06	4.34226e-05	1.16051e-05
ENSG00000187535.14	10348	1.02222	1160.49	35.6872	2.4854e-07	chr16:1602613:T:A	-9459	37	49	0.422414	6.81686e-08	0.871944	0.131413	0.00029997	0.000238332	0.00247823	1.01061e-05
ENSG00000063854.13	9916	1.03421	1051.32	35.0929	8.46793e-08	chr16:1819599:G:A	-7558	40	53	0.543103	1.59566e-08	-0.996073	0.140422	9.999e-05	6.37527e-05	0.000813139	1.181e-05
ENSG00000255513.1	9735	1.03938	1152.7	35.7625	4.61819e-07	chr16:1963315:A:C	-780	17	18	0.155172	1.38176e-07	1.29875	0.202505	0.00029997	0.000388789	0.00375286	1.10353e-05
ENSG00000140988.16	9733	1.03876	1004.04	34.9216	2.85496e-10	chr16:1954717:T:C	-10124	17	18	0.844828	2.57461e-11	-0.976614	0.106162	9.999e-05	1.57188e-07	5.71572e-06	1.26329e-05
ENSG00000127554.13	9679	1.04518	1038.36	35.1792	1.7621e-06	chr16:1983940:C:A	-253	18	20	0.172414	4.77626e-07	1.05686	0.175404	0.00069993	0.00134811	0.0103641	1.25845e-05
ENSG00000127561.15	9665	1.04078	1023.8	35.1789	4.36285e-07	chr16:2005852:G:A	16192	16	19	0.163793	1.01959e-07	1.01289	0.155619	9.999e-05	0.000320311	0.00318914	1.25059e-05
ENSG00000260778.5	9117	1.04221	925.984	35.2502	8.30289e-06	chr16:2686112:G:A	417957	14	14	0.12069	2.71412e-06	-1.19767	0.218485	0.00529947	0.00612202	0.0338277	1.39195e-05
ENSG00000261093.1	8997	1.03567	760.164	34.6678	3.93413e-06	chr16:2670767:C:T	71049	33	38	0.327586	9.66195e-07	1.13683	0.195835	0.00179982	0.00238968	0.0163358	1.64459e-05
ENSG00000205918.9	9022	1.04856	780.681	34.6001	3.28126e-06	chr16:2670767:C:T	27471	33	38	0.327586	7.68699e-07	1.10015	0.18721	0.00119988	0.00187441	0.0136571	1.70007e-05
ENSG00000059122.16	8237	1.01801	1034.45	36.4245	3.74886e-10	chr16:2936322:T:C	24385	42	54	0.534483	8.90344e-11	1.11173	0.126619	9.999e-05	2.94964e-07	9.48802e-06	1.11098e-05
ENSG00000131650.14	8256	1.01993	860.285	35.4467	1.18035e-05	chr16:2948937:G:A	-15279	22	28	0.241379	4.25852e-06	0.963262	0.180376	0.0079992	0.00914083	0.0454275	1.34835e-05
ENSG00000122390.19	8889	1.03954	977.582	35.2313	2.19456e-08	chr16:3461984:A:G	18335	26	31	0.267241	3.83071e-09	-1.03138	0.136636	9.999e-05	1.37857e-05	0.000224184	1.3022e-05
ENSG00000103351.13	8978	1.04941	962.071	35.0972	2.45282e-06	chr16:3539024:AC:A	38048	9	9	0.0775862	6.6799e-07	1.67402	0.282753	0.00169983	0.00171062	0.012589	1.38489e-05
ENSG00000263235.1	9400	1.05773	861.902	34.3464	1.34781e-05	chr16:3678516:C:T	26813	26	30	0.741379	3.45876e-06	0.927967	0.171667	0.00859914	0.00870447	0.0439491	1.60548e-05
ENSG00000126602.11	9395	1.02649	933.586	34.9988	6.67688e-09	chr16:3678516:C:T	-39037	26	30	0.741379	9.0409e-10	1.10136	0.137413	9.999e-05	4.48602e-06	9.05611e-05	1.28221e-05
ENSG00000153406.13	10435	1.03129	1106.53	34.8763	2.8205e-10	chr16:4468441:C:T	-27322	14	17	0.146552	2.46509e-11	-1.4463	0.156965	9.999e-05	1.9269e-07	6.675e-06	1.10673e-05
ENSG00000089486.17	10649	1.04781	1188.74	35.0012	1.24257e-06	chr16:4464654:G:A	-74174	30	36	0.689655	3.02721e-07	0.876158	0.142051	0.00079992	0.00105843	0.00850576	1.11265e-05
ENSG00000183044.12	14510	1.0345	1283.03	34.2	1.72688e-07	chr16:8729991:A:G	55395	42	52	0.448276	2.32389e-08	-1.10269	0.158106	9.999e-05	0.000163258	0.00182573	9.69053e-06
ENSG00000153060.8	12321	1.0481	1142.78	34.3344	2.5024e-06	chr16:10732791:G:C	37861	42	51	0.560345	5.12021e-07	-0.969702	0.161521	0.00109989	0.00210961	0.01488	1.15892e-05
ENSG00000175643.10	11786	1.03856	1365.33	35.6762	6.09572e-06	chr16:11345446:G:T	95819	41	56	0.517241	2.22612e-06	-0.667924	0.120481	0.00649935	0.00677571	0.0365533	9.28117e-06
ENSG00000263080.1	11564	1.03319	1151.48	35.049	1.0386e-07	chr16:11330497:G:A	-14714	33	39	0.663793	1.96051e-08	1.08702	0.154665	9.999e-05	8.73509e-05	0.00107257	1.0731e-05
ENSG00000153066.12	12479	1.03926	1135.28	34.779	1.63772e-06	chr16:11734162:A:G	-8716	21	23	0.801724	3.77549e-07	-0.806093	0.132172	0.00149985	0.00142659	0.0108535	1.11987e-05
ENSG00000085721.13	5630	1.02794	576.882	35.4076	3.07718e-07	chr16:15056916:C:G	-37395	46	56	0.517241	7.64446e-08	-0.844411	0.127957	0.00019998	0.000137774	0.00157843	2.08938e-05
ENSG00000188599.17	5665	1.05218	568.044	34.8507	3.02865e-11	chr16:15189255:G:A	65757	22	25	0.784483	2.00091e-12	-1.26697	0.125604	9.999e-05	6.61574e-09	4.63842e-07	2.37535e-05
ENSG00000250251.6	5669	1.04254	616.377	35.2215	9.90607e-08	chr16:15189255:G:A	34691	22	25	0.784483	2.01673e-08	-1.14309	0.162851	9.999e-05	3.96673e-05	0.000542585	2.09421e-05
ENSG00000166780.11	5018	1.03151	557.589	35.3497	2.06179e-05	chr16:15910462:C:A	475987	33	43	0.62931	7.62789e-06	0.749406	0.145325	0.00809919	0.00979515	0.047767	2.19854e-05
ENSG00000263335.1	4822	1.0317	529.093	34.9715	1.20642e-11	chr16:15727006:C:T	332	25	28	0.241379	7.83731e-13	1.23599	0.118596	9.999e-05	3.46178e-09	2.81479e-07	2.31905e-05
ENSG00000263065.1	4836	1.02539	557.297	35.3965	2.45246e-08	chr16:15727006:C:T	-14145	25	28	0.241379	4.70944e-09	1.257	0.167999	9.999e-05	1.01732e-05	0.000177255	2.1366e-05
ENSG00000133393.13	5424	1.02713	649.207	35.6048	2.16374e-06	chr16:15914817:AT:A	26192	10	12	0.103448	7.0095e-07	0.983084	0.166473	0.0009999	0.00116095	0.00914138	1.84947e-05
ENSG00000244257.5	7013	1.04091	839.402	35.626	6.62859e-08	chr16:16202631:G:A	-107710	40	48	0.413793	1.56649e-08	-1.11296	0.15677	0.00019998	3.661e-05	0.000508488	1.52623e-05
ENSG00000183889.12	7045	1.03544	872.111	35.8218	8.72159e-08	chr16:16202631:G:A	-114813	40	48	0.413793	2.31245e-08	-1.1035	0.158187	9.999e-05	5.35164e-05	0.000701688	1.43197e-05
ENSG00000006007.12	8394	1.03323	853.17	35.7413	2.22359e-06	chr16:19500171:A:G	-21952	15	17	0.853448	7.58668e-07	-1.19104	0.202535	0.00139986	0.00151698	0.0114224	1.44859e-05
ENSG00000103550.14	9108	1.04739	752.523	34.4853	2.0943e-08	chr16:19729705:C:T	11478	16	19	0.163793	2.45856e-09	1.54626	0.201049	9.999e-05	9.14021e-06	0.000162644	1.75423e-05
ENSG00000260306.1	3700	1.03866	585.415	36.9602	3.23462e-08	chr16:21795562:C:G	-197	32	35	0.301724	1.34219e-08	-0.981421	0.137294	9.999e-05	1.22297e-05	0.000204543	2.16557e-05
ENSG00000248124.7	3754	1.00753	565.838	36.6573	9.99936e-06	chr16:21811406:A:G	-9004	32	34	0.293103	5.16611e-06	-0.94205	0.178434	0.00579942	0.00540917	0.0310463	1.92951e-05
ENSG00000166847.10	8251	1.05246	1033.1	36.0163	1.97629e-11	chr16:23659276:G:A	17810	27	31	0.267241	2.88131e-12	1.26555	0.127087	9.999e-05	7.88124e-09	5.15164e-07	1.30778e-05
ENSG00000158865.12	9103	1.03469	1008.34	35.5298	2.53208e-08	chr16:24725087:G:C	-120754	18	20	0.827586	5.21517e-09	-1.55552	0.208808	9.999e-05	1.74265e-05	0.000274988	1.23415e-05
ENSG00000271105.1	9349	1.05635	1009.04	35.1528	1.01152e-05	chr16:25067017:G:C	-2553	10	12	0.103448	3.26965e-06	-1.19758	0.220823	0.00709929	0.00764976	0.0399504	1.36281e-05
ENSG00000169180.11	5997	1.05578	600.499	35.0218	1.71558e-05	chr16:28236385:A:T	24465	34	41	0.353448	5.63164e-06	0.690517	0.131467	0.00569943	0.0077473	0.0403722	2.28401e-05
ENSG00000196502.11	5830	1.03975	604.823	35.4224	6.86303e-06	chr16:28640160:A:C	16535	9	9	0.0775862	2.32994e-06	1.49479	0.270328	0.00289971	0.00327381	0.0210269	2.10674e-05
ENSG00000178952.11	5747	1.04351	551.615	35.0223	2.90852e-17	chr16:28826194:T:C	-20154	35	45	0.387931	4.55687e-19	0.915305	0.0559131	9.999e-05	3.95188e-15	1.15678e-11	2.3507e-05
ENSG00000169682.18	5492	1.01661	570.391	35.8914	1.05589e-05	chr16:28961947:A:G	-12274	24	29	0.75	4.3348e-06	-0.98661	0.184941	0.00489951	0.00547672	0.0313418	2.00113e-05
ENSG00000277999.1	4713	1.03261	509.171	35.812	3.12572e-07	chr16:29268980:G:A	-3240	37	44	0.37931	9.223e-08	-0.95689	0.146309	0.00019998	0.000117979	0.00137862	2.42014e-05
ENSG00000169203.16	4811	1.03658	456.891	34.9369	3.21749e-07	chr16:30327682:T:C	821683	41	51	0.439655	6.55381e-08	0.953965	0.143507	0.00019998	0.000104763	0.00125423	2.74789e-05
ENSG00000197471.12	4635	1.01532	488.146	35.5569	1.93398e-07	chr16:29644772:C:A	-18207	28	32	0.275862	4.89871e-08	-1.32941	0.197268	0.00019998	8.13756e-05	0.00100826	2.32365e-05
ENSG00000169592.15	4731	0.997073	463.347	35.4921	4.08914e-07	chr16:29998953:A:G	3238	43	57	0.508621	1.08247e-07	-0.948192	0.146101	0.00019998	0.000194504	0.00209898	2.23667e-05
ENSG00000149922.10	4744	1.03377	418.917	34.9392	6.32772e-06	chr16:30091839:C:A	-48	37	47	0.405172	1.8089e-06	-0.860577	0.153432	0.00159984	0.00213516	0.0150331	2.95769e-05
ENSG00000090238.12	4738	1.02994	459.323	35.48	4.38044e-06	chr16:30011243:A:G	-85672	41	53	0.456897	1.45153e-06	0.727549	0.128141	0.00129987	0.00164758	0.0122173	2.64917e-05
ENSG00000183604.14	3998	1.02918	388.342	35.0619	3.23065e-11	chr16:30327682:T:C	-7692	41	51	0.439655	2.50734e-12	1.11052	0.110972	9.999e-05	7.28516e-09	4.84658e-07	3.12211e-05
ENSG00000180096.12	4108	1.00593	445.568	36.1469	8.32148e-06	chr16:30186830:A:G	-209161	36	44	0.62069	3.62989e-06	-0.782245	0.145116	0.00239976	0.00357104	0.0224797	2.43109e-05
ENSG00000099365.11	4848	1.0378	371.835	35.0481	5.26226e-06	chr16:30968809:A:T	-41829	40	53	0.543103	1.53027e-06	0.717962	0.126822	0.00139986	0.00151915	0.0114314	3.39569e-05
ENSG00000103496.15	4840	1.02612	393.081	35.6901	2.04619e-05	chr16:31028818:T:C	-4071	43	58	0.5	8.3709e-06	0.659893	0.128698	0.00719928	0.00698372	0.0373551	3.03974e-05
ENSG00000260911.2	4823	1.03297	369.899	35.1304	5.13425e-07	chr16:31011318:G:A	-31832	34	43	0.37069	1.19635e-07	0.903474	0.139887	9.999e-05	0.000141134	0.00161062	3.33699e-05
ENSG00000156886.12	4459	1.03274	309.573	34.643	4.77262e-09	chr16:31393181:G:A	-154	11	11	0.0948276	5.07478e-10	1.77459	0.21632	9.999e-05	9.3863e-07	2.49776e-05	3.98287e-05
ENSG00000140682.19	4328	1.03285	304.06	34.7361	6.48242e-12	chr16:31467390:G:A	-4195	29	32	0.275862	3.26337e-13	1.39278	0.129684	9.999e-05	1.00599e-09	1.11963e-07	4.05714e-05
ENSG00000140688.17	4242	1.02562	309.928	35.5439	1.49276e-07	chr16:31443796:C:T	-65513	27	32	0.275862	3.66793e-08	0.807262	0.118189	9.999e-05	3.54326e-05	0.000495663	3.84614e-05
ENSG00000102910.14	5738	1.04003	379.356	35.4585	2.00786e-12	chr16:48356601:G:T	112301	41	54	0.465517	1.57095e-13	1.20138	0.10913	9.999e-05	3.23005e-10	4.55659e-08	3.36323e-05
ENSG00000155393.13	7561	1.03522	888.557	35.8759	3.50794e-14	chr16:50045342:C:A	-20628	33	43	0.62931	2.68079e-15	1.30345	0.103664	9.999e-05	1.30956e-11	3.56587e-09	1.40396e-05
ENSG00000121281.13	7560	1.02487	945.121	36.0237	9.48039e-10	chr16:50311152:A:G	65015	31	39	0.336207	1.90623e-10	1.08205	0.126906	9.999e-05	6.26947e-07	1.7646e-05	1.2568e-05
ENSG00000166164.15	7575	1.0469	927.576	35.7531	1.53002e-08	chr16:50337912:G:C	-31022	29	36	0.310345	3.36592e-09	1.12949	0.148815	9.999e-05	8.23718e-06	0.000149405	1.41995e-05
ENSG00000177200.17	7992	1.01196	832.084	35.9839	1.22398e-05	chr16:52969056:C:T	-85977	2	2	0.0172414	5.23361e-06	-2.61771	0.496204	0.00859914	0.00954298	0.0467514	1.34103e-05
ENSG00000103479.16	8694	1.0119	963.96	35.9265	1.63941e-13	chr16:53409724:C:A	-24253	41	57	0.491379	1.49444e-14	-1.14813	0.0964931	9.999e-05	1.20189e-10	2.25401e-08	1.15726e-05
ENSG00000159461.15	8797	1.05283	998.383	35.3032	2.69964e-06	chr16:56367064:C:T	-58481	18	19	0.163793	8.00922e-07	-0.94725	0.161545	0.00149985	0.00192388	0.013905	1.35557e-05
ENSG00000125124.12	8509	1.06504	949.23	35.1571	2.16133e-07	chr16:56509230:G:A	-10826	18	19	0.163793	4.64228e-08	-1.10452	0.163486	0.00019998	0.000114726	0.00135004	1.50637e-05
ENSG00000125170.11	9261	1.05381	1061.46	35.0931	2.28379e-08	chr16:57486505:C:T	-822	19	21	0.818965	3.729e-09	-1.28483	0.170018	9.999e-05	1.33637e-05	0.000219456	1.2807e-05
ENSG00000260927.2	9741	1.05143	804.381	34.5646	4.37386e-06	chr16:58153694:C:CT	24175	7	7	0.0603448	1.04821e-06	-1.33483	0.230957	0.00229977	0.00256779	0.017279	1.67176e-05
ENSG00000125166.13	9527	1.02446	791.615	35.1139	3.17592e-06	chr16:58734058:G:A	-284	8	12	0.103448	8.94861e-07	0.65636	0.112602	0.00179982	0.00214623	0.0150838	1.49754e-05
ENSG00000246898.1	6668	1.05359	591.031	35.1856	4.10383e-11	chr16:66408503:C:T	-21	30	35	0.698276	3.57193e-12	-1.15631	0.117005	9.999e-05	9.2577e-09	5.85922e-07	2.29768e-05
ENSG00000159720.12	4729	1.02464	208.821	34.6485	6.76315e-12	chr16:67427526:G:C	-53655	19	20	0.172414	3.19404e-13	-1.67955	0.156272	9.999e-05	8.4587e-10	1.01062e-07	5.68142e-05
ENSG00000259804.1	4889	1.01768	242.508	35.3535	3.61473e-05	chr16:68289185:C:T	726876	45	58	0.5	1.41595e-05	0.478672	0.0964852	0.00829917	0.00796621	0.0412352	4.73107e-05
ENSG00000167264.18	5380	1.0048	312.373	35.9109	7.46786e-07	chr16:67995836:C:T	8090	18	19	0.163793	2.47057e-07	1.09522	0.175756	0.00039996	0.000223626	0.00235465	3.44817e-05
ENSG00000072736.19	5522	1.02562	313.649	35.2158	1.39442e-08	chr16:68106736:T:G	21985	26	33	0.284483	2.30167e-09	-0.769325	0.0997541	9.999e-05	3.15315e-06	6.80222e-05	3.80055e-05
ENSG00000263276.1	5670	1.0146	319.476	35.1982	1.55927e-07	chr16:68106736:T:G	-117977	26	33	0.284483	3.29472e-08	-0.748239	0.109007	0.00019998	4.28382e-05	0.00057936	3.53801e-05
ENSG00000103064.15	5724	1.02012	337.448	35.5429	2.89306e-05	chr16:68305831:C:G	41315	23	27	0.767241	1.17062e-05	0.709202	0.141236	0.00889911	0.00877476	0.0441897	3.44051e-05
ENSG00000132600.16	5788	1.01734	346.738	35.8061	5.62048e-07	chr16:68340051:C:T	29077	43	58	0.5	1.74124e-07	-0.87262	0.137616	9.999e-05	0.00016679	0.00185284	3.3036e-05
ENSG00000103056.12	5968	1.03788	364.217	35.3241	1.2737e-05	chr16:68289212:T:G	-159296	22	26	0.775862	4.45449e-06	0.840867	0.157875	0.00439956	0.00371423	0.0231941	3.4681e-05
ENSG00000184939.16	6136	1.01661	414.539	35.4775	2.04372e-10	chr16:68526282:A:G	-3808	22	25	0.784483	2.55769e-11	1.24348	0.135138	9.999e-05	6.41849e-08	2.79376e-06	2.7535e-05
ENSG00000157322.17	6648	1.05337	384.652	34.9328	6.38184e-08	chr16:69939224:A:G	-11481	31	39	0.336207	1.07874e-08	-1.05325	0.145926	9.999e-05	1.36084e-05	0.000221938	3.52687e-05
ENSG00000226232.8	6583	1.03902	368.72	34.5835	3.13526e-08	chr16:70006175:C:A	9987	32	41	0.353448	4.08081e-09	-1.01374	0.134661	9.999e-05	7.2938e-06	0.000134915	3.44402e-05
ENSG00000255185.6	6473	1.03059	377.874	34.9723	2.24065e-08	chr16:70006175:C:A	-59770	32	41	0.353448	3.42955e-09	-1.08175	0.142638	9.999e-05	5.8456e-06	0.000110636	3.23003e-05
ENSG00000223496.3	6359	1.02502	388.339	35.0863	3.8319e-08	chr16:70193463:C:T	-58477	40	49	0.577586	6.59905e-09	-1.15654	0.156833	9.999e-05	1.11477e-05	0.00019027	3.06075e-05
ENSG00000261777.6	6508	1.02363	377.328	34.966	3.5796e-06	chr16:70199932:G:A	-146874	8	8	0.0689655	9.68801e-07	2.04814	0.352872	0.00119988	0.00114301	0.00904877	3.12921e-05
ENSG00000167377.18	6581	1.04182	343.094	33.9795	7.89538e-06	chr16:71475893:C:G	12798	37	46	0.603448	1.6594e-06	-0.790252	0.140219	0.00179982	0.00207456	0.0146859	3.74974e-05
ENSG00000040199.18	6144	1.05113	278.891	33.6662	5.82334e-07	chr16:71934798:C:G	210097	38	50	0.568965	7.30932e-08	-0.845938	0.127916	9.999e-05	0.000101648	0.00122571	4.81484e-05
ENSG00000168404.13	8929	1.03154	832.653	35.6486	6.55135e-07	chr16:74700969:G:C	9	35	44	0.62069	1.93238e-07	1.03002	0.163278	9.999e-05	0.00042444	0.00402562	1.47253e-05
ENSG00000184517.12	9250	1.0192	688.768	35.1972	1.42632e-05	chr16:75135755:C:CT	-12739	35	41	0.353448	4.84906e-06	-0.75573	0.142605	0.00769923	0.00887218	0.044489	1.67811e-05
ENSG00000065457.10	10722	1.03298	780.852	34.7704	4.78193e-11	chr16:75613638:G:C	-9662	37	51	0.439655	3.14668e-12	0.976737	0.0983908	9.999e-05	2.09419e-08	1.11455e-06	1.58088e-05
ENSG00000205078.6	13042	1.04842	1128.95	35.0252	8.54544e-09	chr16:77200313:G:A	905	22	27	0.232759	1.20709e-09	1.13997	0.143918	9.999e-05	5.3991e-06	0.000103974	1.17489e-05
ENSG00000261218.5	14136	1.02963	1764.98	35.5906	3.37893e-08	chr16:81739421:G:C	1173	40	53	0.543103	7.37121e-09	0.985713	0.134312	9.999e-05	4.41344e-05	0.000592611	6.88424e-06
ENSG00000135698.10	14304	1.05153	1637.13	34.624	1.03127e-10	chr16:82170181:C:G	-43	40	50	0.431034	6.71906e-12	-1.26727	0.131164	9.999e-05	7.39024e-08	3.10144e-06	8.21783e-06
ENSG00000103168.16	15283	1.06306	2087.45	34.8862	8.33705e-07	chr16:84175532:A:T	-11538	37	50	0.431034	1.85381e-07	-0.603454	0.0954626	0.00109989	0.00113271	0.00898545	6.78967e-06
ENSG00000250685.7	15264	1.03931	2303.46	35.6731	3.32172e-10	chr16:84195830:G:A	-1223	30	38	0.327586	4.9322e-11	1.07719	0.119971	9.999e-05	4.32371e-07	1.29808e-05	5.52073e-06
ENSG00000140950.16	14714	1.04064	2474.4	35.8816	1.41752e-08	chr16:84506978:G:A	-47055	39	47	0.405172	3.30656e-09	1.02491	0.134934	9.999e-05	2.27128e-05	0.000343146	5.17108e-06
ENSG00000103187.8	14494	1.04625	2244	35.3334	4.09689e-06	chr16:84597662:T:C	-20416	42	57	0.508621	1.28173e-06	0.647179	0.113209	0.00679932	0.0072186	0.03821	5.85225e-06
ENSG00000153786.13	14072	1.02106	2123.46	35.3058	1.42734e-08	chr16:85008771:C:A	-2764	17	18	0.155172	2.47611e-09	1.46402	0.190413	9.999e-05	2.41244e-05	0.000360747	5.49254e-06
ENSG00000260630.7	12552	1.03937	1250.53	34.4137	7.68906e-07	chr16:88663165:C:T	-133	27	34	0.293103	1.39123e-07	-0.85014	0.132601	0.00049995	0.000718676	0.00615114	1.01717e-05
ENSG00000198931.11	12556	1.06246	1048.62	33.5026	3.21643e-07	chr16:88864715:T:A	52778	3	3	0.0258621	3.40803e-08	-2.36402	0.344939	9.999e-05	0.000199101	0.00213873	1.34794e-05
ENSG00000167526.13	8872	1.05624	682.707	33.0533	4.43362e-07	chr16:89548925:C:T	-11732	20	23	0.198276	4.00396e-08	-0.64878	0.0953719	0.00029997	0.000187177	0.00204187	2.01327e-05
ENSG00000158792.16	8205	1.0581	658.199	33.4345	7.61357e-06	chr16:89547004:T:C	-154701	7	7	0.939655	1.30592e-06	-2.23268	0.390957	0.00229977	0.00358166	0.0225223	2.1058e-05
ENSG00000204991.11	7243	1.03899	566.616	33.6827	5.85402e-06	chr16:89818414:C:G	235	34	40	0.344828	1.05625e-06	1.12287	0.194363	0.00229977	0.00260612	0.0174867	2.24085e-05
ENSG00000181031.16	7232	1.03651	1271.94	35.8598	2.37859e-10	chr17:216413:TGAGA:T	-169841	34	41	0.646552	3.85476e-11	-1.09854	0.121223	9.999e-05	1.72141e-07	6.14259e-06	9.86771e-06
ENSG00000187624.9	7363	1.04885	1143.16	35.1179	1.39505e-10	chr17:409513:A:G	-812	41	50	0.431034	1.32298e-11	1.14362	0.121309	9.999e-05	7.26701e-08	3.06069e-06	1.16255e-05
ENSG00000167711.13	10212	1.03853	1551.64	35.8462	8.34577e-09	chr17:1734897:G:A	-7939	29	34	0.293103	1.82635e-09	1.11208	0.142815	9.999e-05	8.25402e-06	0.000149405	8.16563e-06
ENSG00000262248.1	10645	1.02812	1363.94	35.9004	8.41189e-06	chr17:3206643:G:T	-413270	25	30	0.258621	3.3977e-06	-1.06538	0.196883	0.00839916	0.00993906	0.0482878	8.84459e-06
ENSG00000129219.14	10030	1.03498	966.509	35.0162	7.24437e-07	chr17:4796652:T:G	-10500	25	28	0.758621	1.67203e-07	-0.868241	0.136652	0.00039996	0.000534694	0.00487228	1.28932e-05
ENSG00000108556.10	10200	1.04286	910.737	34.8348	2.98406e-06	chr17:4958971:A:C	24533	8	8	0.0689655	7.53944e-07	1.67452	0.284657	0.00159984	0.00206785	0.0146561	1.41948e-05
ENSG00000108509.21	10232	1.04228	983.311	35.0996	7.31767e-07	chr17:4993747:T:C	6072	14	16	0.137931	1.7494e-07	1.22665	0.193493	0.00019998	0.000520034	0.00476069	1.31118e-05
ENSG00000129250.12	10230	1.04123	989.282	35.1234	1.76776e-06	chr17:5001269:T:C	3319	10	10	0.0862069	4.69273e-07	1.3739	0.227814	0.00109989	0.00132089	0.0101816	1.29697e-05
ENSG00000227495.1	10234	1.04468	914.509	34.6688	4.71813e-06	chr17:5050257:G:C	30164	11	11	0.0948276	1.18507e-06	1.43492	0.249935	0.00319968	0.00331024	0.0211911	1.4256e-05
ENSG00000161929.15	10318	1.04138	1075.72	35.0778	2.32996e-06	chr17:5230439:C:T	-4421	33	46	0.603448	6.26483e-07	-0.838866	0.141212	0.00159984	0.00191883	0.0138771	1.19357e-05
ENSG00000029725.17	10447	1.04701	1005.8	34.5086	2.81804e-06	chr17:5239863:C:A	-42402	31	44	0.62069	6.25879e-07	-0.902861	0.151976	0.00219978	0.0021045	0.0148643	1.31018e-05
ENSG00000198920.11	9984	1.05208	1116.14	34.6093	7.41115e-07	chr17:6580490:ATT:A	-60221	33	42	0.362069	1.44911e-07	-0.953918	0.149084	0.00039996	0.000558439	0.00503744	1.20838e-05
ENSG00000261996.1	9995	1.05439	1128.79	34.6367	1.0786e-08	chr17:6652875:T:TAGAAG	-2134	17	20	0.172414	1.26442e-09	1.3378	0.169214	9.999e-05	6.42408e-06	0.000120541	1.20745e-05
ENSG00000274114.2	9992	1.05926	1061.74	34.1581	3.08537e-06	chr17:6654176:T:C	-2858	43	57	0.508621	6.06884e-07	0.685118	0.115138	0.00179982	0.00226989	0.0157611	1.3123e-05
ENSG00000219200.11	9079	1.05571	1051.94	34.8849	5.19663e-06	chr17:7014384:C:T	1967	27	35	0.698276	1.42542e-06	0.663993	0.11683	0.0029997	0.00397949	0.0245493	1.30345e-05
ENSG00000170291.15	8963	1.01232	1074.28	35.5572	3.49817e-06	chr17:7283804:T:C	32388	28	38	0.672414	1.16541e-06	0.775915	0.135026	0.00339966	0.00348328	0.0220339	1.04052e-05
ENSG00000181885.18	8896	1.02744	1099.4	35.5848	8.80288e-07	chr17:7261244:C:T	-2739	41	57	0.491379	2.60238e-07	-0.897726	0.14444	0.00039996	0.00079018	0.00666569	1.09374e-05
ENSG00000187838.17	8738	1.0341	1067.67	35.3864	7.62954e-06	chr17:7390396:C:T	-4446	39	47	0.594828	2.58633e-06	0.843069	0.153374	0.00519948	0.00678387	0.0365533	1.16235e-05
ENSG00000170175.11	8510	1.05315	998.264	35.1503	3.6141e-06	chr17:7455542:T:C	10481	34	42	0.637931	1.04613e-06	0.960403	0.166154	0.0019998	0.00260897	0.0174882	1.35769e-05
ENSG00000179859.9	7875	1.05198	922.504	35.1045	1.30995e-05	chr17:8798105:A:G	881829	23	25	0.215517	4.28592e-06	1.2687	0.237661	0.0079992	0.00933127	0.0460555	1.4614e-05
ENSG00000170037.14	7869	1.03395	965.824	35.4282	1.26679e-10	chr17:7941201:G:GT	9100	38	52	0.448276	1.4639e-11	-0.990621	0.105469	9.999e-05	7.02297e-08	2.99018e-06	1.284e-05
ENSG00000170222.12	10052	1.01944	1301.64	35.5859	2.21512e-06	chr17:10702151:T:C	4557	41	49	0.422414	7.14248e-07	-0.787624	0.133507	0.00259974	0.00254835	0.0171778	8.89033e-06
ENSG00000125430.9	12120	1.03965	1462.65	35.2589	7.82548e-06	chr17:14357416:T:TACA	56335	31	41	0.646552	2.5498e-06	0.907034	0.164877	0.009999	0.00936808	0.0461795	8.70798e-06
ENSG00000221926.13	9636	1.03253	868.462	34.7571	4.28124e-07	chr17:15687117:T:C	2806	40	55	0.474138	8.33831e-08	0.899809	0.136918	9.999e-05	0.0002835	0.00288144	1.41841e-05
ENSG00000187607.16	9578	1.03034	904.473	35.1208	1.96048e-08	chr17:15676503:C:T	-23074	37	50	0.431034	3.1936e-09	0.920061	0.120953	9.999e-05	1.2557e-05	0.000209142	1.34793e-05
ENSG00000170425.3	8929	1.03548	652.88	33.3137	1.92714e-07	chr17:15859944:T:A	-84973	13	14	0.12069	1.71247e-08	1.38046	0.195228	0.00019998	9.00888e-05	0.00110337	1.9131e-05
ENSG00000214941.8	8852	1.03699	717.428	34.3521	2.06502e-09	chr17:16177535:A:G	177818	33	40	0.655172	1.65673e-10	1.21077	0.141232	9.999e-05	8.87414e-07	2.38861e-05	1.75334e-05
ENSG00000141027.21	8303	1.02471	685.878	34.9159	1.18887e-08	chr17:16265695:G:A	47510	33	41	0.353448	1.64272e-09	-0.853968	0.109187	9.999e-05	6.03959e-06	0.000114058	1.73049e-05
ENSG00000166582.10	8382	1.06081	686.84	34.6816	2.07858e-09	chr17:16301355:C:G	-52114	34	43	0.37069	2.0407e-10	-0.95629	0.112455	9.999e-05	6.13072e-07	1.73808e-05	2.04276e-05
ENSG00000179598.6	7609	1.04477	684.965	34.9593	1.36322e-06	chr17:17122682:G:C	-83651	18	19	0.163793	3.30116e-07	1.52568	0.24845	0.00049995	0.00066971	0.00583007	1.90414e-05
ENSG00000205309.14	7631	1.03023	749.17	35.4888	5.94984e-11	chr17:17303887:C:G	552	15	15	0.12931	6.64748e-12	1.62325	0.167943	9.999e-05	2.63731e-08	1.37012e-06	1.6265e-05
ENSG00000197815.4	6922	1.04307	520.581	34.1703	1.03725e-05	chr17:17746517:T:C	-111710	11	11	0.0948276	2.42152e-06	-1.38109	0.250313	0.00419958	0.00422056	0.0256181	2.48567e-05
ENSG00000175662.17	6616	1.06083	545.516	34.3321	5.1001e-06	chr17:17954408:A:G	-18014	29	38	0.672414	1.14571e-06	-0.668107	0.116157	0.00129987	0.00189078	0.0137251	2.57222e-05
ENSG00000176974.20	5463	1.02155	456.237	34.7309	1.35227e-12	chr17:18365627:T:C	2064	32	40	0.655172	5.60055e-14	1.13386	0.0995127	9.999e-05	3.87077e-10	5.20959e-08	2.56226e-05
ENSG00000233327.10	5173	1.02899	426.147	35.2248	2.54559e-06	chr17:18645105:A:C	119175	34	45	0.612069	7.29491e-07	0.685989	0.116409	0.00029997	0.000878476	0.00728457	2.84255e-05
ENSG00000273018.6	5147	1.04622	390.774	34.4111	2.51975e-07	chr17:18572316:T:C	20631	31	37	0.318966	3.93689e-08	-0.896043	0.131617	9.999e-05	6.29956e-05	0.000806116	3.35989e-05
ENSG00000171928.14	5181	1.04183	454.655	35.3381	8.08676e-07	chr17:18802099:G:A	20988	38	51	0.560345	2.1508e-07	-0.612336	0.0975859	0.00039996	0.000259292	0.00266314	2.82986e-05
ENSG00000189152.11	5439	1.01779	471.453	35.4627	2.05628e-05	chr17:19016341:C:T	-111194	18	21	0.181034	7.86722e-06	-1.29049	0.250726	0.0079992	0.00881623	0.0443223	2.43498e-05
ENSG00000072210.19	5533	1.01802	484.874	35.8332	7.45533e-08	chr17:19600652:A:T	-47484	16	17	0.146552	1.96004e-08	1.44365	0.205406	9.999e-05	2.98338e-05	0.000426514	2.37021e-05
ENSG00000270091.1	5790	1.02917	455.942	34.9361	8.58237e-06	chr17:20017205:G:A	119918	38	51	0.439655	2.53671e-06	-1.02036	0.185422	0.00289971	0.00328067	0.0210594	2.65908e-05
ENSG00000226521.7	6538	1.02393	502.898	35.3585	3.88405e-09	chr17:20672384:T:C	-44097	36	52	0.448276	6.06929e-10	-0.93166	0.114385	9.999e-05	1.41155e-06	3.52314e-05	2.35124e-05
ENSG00000274180.1	5790	1.0306	507.321	35.4421	6.41851e-09	chr17:21252638:C:T	-772	23	31	0.267241	1.10467e-09	-1.03279	0.129915	9.999e-05	2.18299e-06	5.07064e-05	2.40605e-05
ENSG00000007171.18	5627	1.02641	484.909	35.9145	1.69739e-05	chr17:27903454:C:T	102925	22	27	0.767241	7.30175e-06	-0.922212	0.178358	0.00679932	0.00713928	0.0378911	2.46756e-05
ENSG00000076351.13	5286	1.02643	527.89	35.5741	8.69923e-06	chr17:27828401:C:G	-578796	34	44	0.62069	3.1749e-06	-0.77236	0.142174	0.00369963	0.00392911	0.0242897	2.26686e-05
ENSG00000108262.15	4825	1.02383	331.958	35.3636	1.34203e-08	chr17:29584992:C:T	-9062	45	55	0.474138	2.38459e-09	1.04748	0.136022	9.999e-05	3.28774e-06	7.04062e-05	3.56026e-05
ENSG00000176927.15	5823	1.03116	325.757	35.1661	7.2674e-06	chr17:30206862:T:C	277662	34	40	0.344828	2.27822e-06	1.0127	0.18291	0.00189981	0.00193235	0.0139319	3.75696e-05
ENSG00000108578.15	5575	1.02418	294.657	35.1769	6.43926e-07	chr17:29601604:C:G	-690438	36	42	0.362069	1.56709e-07	-0.509844	0.0799883	9.999e-05	0.000152621	0.00171992	4.01768e-05
ENSG00000264538.6	6296	1.03145	456.027	35.1148	1.04585e-07	chr17:30676771:C:T	-32528	13	15	0.12931	2.03749e-08	-1.30255	0.185654	0.00019998	3.44068e-05	0.000484205	2.6874e-05
ENSG00000266490.1	6766	1.04473	472.638	34.7296	3.51119e-07	chr17:30729320:G:A	-63052	18	21	0.181034	6.59829e-08	1.2638	0.190177	9.999e-05	0.000110251	0.00130741	2.75898e-05
ENSG00000126860.11	7713	1.05119	515.712	34.1863	3.62922e-10	chr17:31301531:C:A	-20353	38	54	0.465517	2.06312e-11	1.13738	0.12263	9.999e-05	8.28107e-08	3.4141e-06	2.60462e-05
ENSG00000172301.11	7330	1.02463	651.924	35.0637	6.62703e-08	chr17:31872518:T:C	13227	22	26	0.775862	1.19872e-08	1.02735	0.143001	9.999e-05	3.33749e-05	0.000470815	1.81988e-05
ENSG00000126858.18	7828	1.04618	731.155	34.8602	1.52425e-05	chr17:32129746:T:C	-12708	27	33	0.284483	4.6924e-06	-0.879554	0.165647	0.00589941	0.00882361	0.0443404	1.79546e-05
ENSG00000108671.11	8431	1.05628	838.352	34.7727	4.75232e-06	chr17:33435431:A:G	991052	10	12	0.103448	1.23989e-06	-0.983228	0.171682	0.00219978	0.00284202	0.0187261	1.63979e-05
ENSG00000176749.9	8480	1.03889	828.964	34.9469	2.20923e-06	chr17:32523380:G:A	36387	24	27	0.232759	5.62275e-07	-1.16019	0.194197	0.0009999	0.00140789	0.0107392	1.53102e-05
ENSG00000266718.2	8477	1.04961	888.817	35.3089	2.64395e-08	chr17:32495589:C:T	53	38	49	0.422414	4.89486e-09	-1.0133	0.135653	9.999e-05	1.35507e-05	0.000221903	1.50045e-05
ENSG00000166750.10	7846	1.07673	820.837	35.1235	2.0263e-11	chr17:35244527:G:A	1456	38	47	0.594828	1.56225e-12	1.20882	0.118804	9.999e-05	4.06647e-09	3.17421e-07	1.83415e-05
ENSG00000267554.1	6803	1.04972	787.243	35.8805	1.2782e-06	chr17:35537688:A:C	67060	38	46	0.396552	4.37407e-07	0.895646	0.147972	0.00069993	0.000698245	0.00600627	1.69484e-05
ENSG00000205045.10	6739	1.04703	732.544	35.4153	2.39473e-07	chr17:35537811:T:A	49954	37	44	0.37931	5.82232e-08	1.01224	0.151426	9.999e-05	0.000114417	0.00134777	1.79905e-05
ENSG00000267074.1	6641	1.06206	705.544	35.4686	1.48568e-05	chr17:35537688:A:C	27418	38	46	0.396552	5.51838e-06	0.897229	0.170615	0.00609939	0.00764448	0.0399406	1.9998e-05
ENSG00000255987.1	6633	1.02857	738.095	36.0295	3.52266e-06	chr17:35537688:A:C	22502	38	46	0.396552	1.38232e-06	0.809951	0.142271	0.00219978	0.00216373	0.0151977	1.63792e-05
ENSG00000286030.2	6632	1.06746	633.918	34.5358	8.79981e-07	chr17:35537811:T:A	14842	37	44	0.37931	1.70494e-07	0.966219	0.152219	0.00019998	0.00032651	0.00323984	2.28001e-05
ENSG00000270806.2	6422	1.03668	650.277	35.3789	4.55495e-06	chr17:35770020:T:G	9133	26	29	0.25	1.46321e-06	0.903576	0.159214	0.00189981	0.00235116	0.016184	1.9316e-05
ENSG00000271447.6	6549	1.03306	697.987	35.7467	2.74118e-08	chr17:35872994:G:A	77287	28	30	0.258621	6.3328e-09	1.09467	0.148179	0.00029997	1.31705e-05	0.000217197	1.7692e-05
ENSG00000271503.6	6813	1.04062	760.208	35.3865	1.51522e-05	chr17:36831246:C:T	950453	4	4	0.0344828	5.49786e-06	2.14069	0.406978	0.0069993	0.00938527	0.0461872	1.68294e-05
ENSG00000275302.2	7146	1.02337	944.503	36.2327	4.76915e-06	chr17:36101430:C:T	-2397	17	19	0.163793	2.05047e-06	1.12435	0.201873	0.0029997	0.00392155	0.0242558	1.2486e-05
ENSG00000276085.1	7103	1.05276	807.258	35.2029	4.59098e-06	chr17:36850542:C:G	653784	2	2	0.0172414	1.38853e-06	-3.26282	0.573268	0.00209979	0.00269014	0.0179068	1.67593e-05
ENSG00000276070.5	7061	1.04023	850.299	35.6203	2.1461e-06	chr17:36466322:G:A	255398	13	15	0.12931	6.98634e-07	-1.15189	0.195024	0.00119988	0.00139003	0.0106252	1.50196e-05
ENSG00000278535.5	6329	1.04715	737.133	35.6266	1.02182e-05	chr17:36876283:T:C	284404	16	17	0.146552	3.84937e-06	-1.26119	0.234769	0.00389961	0.00583705	0.0327163	1.78886e-05
ENSG00000275720.1	6208	1.02599	721.056	35.6708	6.47809e-06	chr17:36606915:G:T	-27154	41	54	0.465517	2.37465e-06	-0.800883	0.144993	0.00289971	0.00400831	0.0245975	1.65614e-05
ENSG00000275613.2	6174	1.03279	719.631	35.1084	9.81542e-07	chr17:36723161:G:A	718	41	53	0.543103	2.43109e-07	-0.823194	0.131996	0.00059994	0.000548749	0.00498073	1.71386e-05
ENSG00000276234.5	5832	1.04914	737.672	35.3248	1.18902e-08	chr17:37496487:A:G	89601	30	41	0.646552	2.04467e-09	-0.956783	0.123449	9.999e-05	4.84401e-06	9.58058e-05	1.80396e-05
ENSG00000276023.5	6156	1.05922	818.23	35.53	5.49749e-10	chr17:37486350:T:TCTC	-3541	30	40	0.655172	7.83164e-11	-0.925335	0.104876	9.999e-05	1.84432e-07	6.48488e-06	1.70253e-05
ENSG00000275066.5	6347	1.04585	811.201	35.2337	1.11193e-07	chr17:37593525:A:G	-15947	26	29	0.25	2.30443e-08	-1.09355	0.156736	9.999e-05	5.768e-05	0.000747077	1.61585e-05
ENSG00000274512.5	5879	1.05661	633.273	35.0211	2.57587e-08	chr17:38261195:A:G	272147	28	37	0.681035	4.10715e-09	1.08535	0.144213	9.999e-05	8.52501e-06	0.000153328	2.17397e-05
ENSG00000274419.6	5904	1.01594	593.571	34.4143	1.71684e-06	chr17:38293563:A:G	289587	4	6	0.948276	3.44963e-07	-1.2987	0.211962	0.00049995	0.000906448	0.00746366	1.91673e-05
ENSG00000067191.16	7219	1.06445	573.468	34.204	1.20022e-05	chr17:38307339:T:C	-890364	3	3	0.0258621	2.89142e-06	2.25695	0.413221	0.00349965	0.00483595	0.0284679	2.48682e-05
ENSG00000073605.18	6696	1.0424	578.757	35.4686	5.96653e-18	chr17:39872867:C:G	-45783	38	49	0.422414	1.33428e-19	-1.14546	0.0675125	9.999e-05	8.26083e-16	4.83618e-12	2.22893e-05
ENSG00000172057.10	6707	1.04299	602.918	35.7009	6.99768e-17	chr17:39872867:C:G	-54734	38	49	0.422414	2.57956e-18	-1.20922	0.0777377	9.999e-05	1.10189e-14	2.15027e-11	2.14544e-05
ENSG00000188895.12	7470	1.03644	599.751	35.4401	8.23938e-06	chr17:40122783:C:G	812	15	16	0.137931	2.86433e-06	-1.28818	0.235723	0.00239976	0.00399836	0.0245975	2.09197e-05
ENSG00000073584.20	8024	1.03941	597.872	35.2843	3.88368e-08	chr17:40625921:A:ACTG	-22733	33	40	0.655172	7.3898e-09	-0.934171	0.127302	9.999e-05	1.49888e-05	0.000240293	2.12791e-05
ENSG00000186395.8	8438	1.0353	724.024	35.9137	2.78578e-07	chr17:40812745:GA:G	-9869	29	34	0.293103	8.4919e-08	1.01967	0.155292	9.999e-05	0.000147083	0.00166947	1.72369e-05
ENSG00000173801.17	8181	1.02625	529.057	34.784	3.74855e-06	chr17:41790431:A:G	3500	14	16	0.862069	9.54824e-07	-1.18915	0.204718	0.00159984	0.00166368	0.0123133	2.25999e-05
ENSG00000141698.17	8081	1.04861	509.638	34.5742	4.7548e-08	chr17:41836332:C:T	72	25	28	0.758621	6.49019e-09	-1.27786	0.173161	9.999e-05	1.41511e-05	0.000229489	2.60474e-05
ENSG00000178502.6	8044	1.0454	495.579	34.427	6.96669e-06	chr17:41521580:C:T	-343843	9	9	0.0775862	1.6863e-06	1.27324	0.226121	0.0019998	0.00261217	0.0174972	2.63939e-05
ENSG00000168259.17	7512	1.03519	493.551	34.6625	1.60356e-05	chr17:41932542:T:G	-88834	14	14	0.12069	4.66264e-06	1.28977	0.242812	0.00509949	0.00654801	0.0356598	2.5272e-05
ENSG00000108771.13	7011	1.04022	487.838	34.9062	4.10532e-11	chr17:42107183:A:G	-5531	31	38	0.327586	2.92626e-12	-1.33169	0.133802	9.999e-05	9.64664e-09	5.97617e-07	2.61771e-05
ENSG00000198496.12	6274	1.04232	454.725	34.8891	5.00912e-13	chr17:43060321:A:C	-65230	28	35	0.301724	2.10748e-14	-1.10654	0.0940444	9.999e-05	8.73955e-11	1.76429e-08	2.83575e-05
ENSG00000267681.1	6275	1.03404	451.748	34.9274	8.87724e-08	chr17:43022008:A:C	-122948	28	35	0.301724	1.5542e-08	-1.02728	0.144651	9.999e-05	2.79968e-05	0.000407213	2.74619e-05
ENSG00000188825.14	6338	1.04528	472.839	34.9278	4.4706e-06	chr17:43315904:G:A	-73295	31	38	0.327586	1.22382e-06	0.772882	0.134857	0.00129987	0.00156647	0.0117122	2.76473e-05
ENSG00000108861.9	6376	1.02249	495.901	35.1167	3.27322e-06	chr17:43768035:C:T	-10942	28	32	0.724138	9.2624e-07	-0.92487	0.15896	0.0009999	0.00139023	0.0106252	2.36803e-05
ENSG00000013306.16	6916	1.06507	560.456	34.2792	5.8991e-06	chr17:44246008:G:A	-78862	33	40	0.344828	1.32552e-06	0.732882	0.128437	0.00139986	0.00221142	0.0154995	2.55151e-05
ENSG00000180340.7	6768	1.04963	594.495	34.5073	2.05039e-06	chr17:44618321:C:T	60837	27	29	0.25	4.3716e-07	1.19428	0.197304	0.00049995	0.000854379	0.00711498	2.24344e-05
ENSG00000172992.12	7896	1.02461	592.177	35.0612	6.54479e-07	chr17:45024014:C:T	-37095	23	28	0.758621	1.52156e-07	0.949292	0.148717	0.00039996	0.000316028	0.00315993	2.00327e-05
ENSG00000233483.3	8296	1.04806	516.762	34.3649	2.42595e-05	chr17:45250577:G:A	-552	38	43	0.37069	6.76366e-06	-0.995303	0.1916	0.00829917	0.00988278	0.0480741	2.5623e-05
ENSG00000266918.1	7647	1.07315	479.7	34.4337	1.77701e-05	chr17:46036603:C:T	505026	13	13	0.112069	4.86357e-06	-1.49633	0.282404	0.00369963	0.00579746	0.0325567	3.0896e-05
ENSG00000214425.8	7619	1.04562	483.042	34.5734	7.12294e-14	chr17:45586969:C:G	35432	15	17	0.146552	1.77688e-15	-1.57624	0.123735	9.999e-05	1.1237e-11	3.20903e-09	2.71064e-05
ENSG00000264070.1	7480	1.05317	467.143	34.3968	5.87056e-09	chr17:45586969:C:G	1098	15	17	0.146552	5.55699e-10	-1.44754	0.177094	9.999e-05	1.35604e-06	3.40719e-05	2.90148e-05
ENSG00000204650.14	7306	1.01544	453.948	34.7442	9.271e-10	chr17:45745406:T:C	125078	17	19	0.163793	8.57315e-11	1.15512	0.131372	9.999e-05	3.33313e-07	1.04636e-05	2.50015e-05
ENSG00000214401.4	7027	1.04587	481.707	35.1795	7.62882e-08	chr17:46782655:C:T	589079	11	11	0.0948276	1.48111e-08	1.74864	0.245698	9.999e-05	2.25495e-05	0.000342243	2.72121e-05
ENSG00000262539.1	7163	1.01037	399.668	34.1267	5.09908e-07	chr17:45587535:T:A	-673071	12	13	0.112069	7.70963e-08	1.29464	0.196262	0.00039996	0.000185764	0.00203086	2.77022e-05
ENSG00000176681.14	7199	1.0354	469.448	35.1296	5.99536e-09	chr17:45495053:C:T	-797680	16	18	0.155172	8.62764e-10	1.14737	0.142882	9.999e-05	1.76303e-06	4.23007e-05	2.6596e-05
ENSG00000228696.10	7277	1.04546	452.62	35.0166	1.34257e-09	chr17:46568816:G:A	207019	30	38	0.672414	1.53365e-10	-1.07658	0.125204	9.999e-05	3.10803e-07	9.86372e-06	2.89062e-05
ENSG00000260075.1	7294	1.04284	453.979	35.315	1.01868e-08	chr17:46496839:T:C	123984	30	38	0.672414	1.71523e-09	-1.01543	0.130064	9.999e-05	2.68176e-06	5.95823e-05	2.84734e-05
ENSG00000238083.7	7334	1.02834	423.705	35.1488	1.0416e-07	chr17:45980229:G:A	-531282	14	16	0.137931	2.06081e-08	1.25764	0.179346	9.999e-05	3.28131e-05	0.000463448	2.85002e-05
ENSG00000185829.18	7442	1.02627	420.451	35.1581	1.8601e-05	chr17:45985878:C:T	-593813	27	29	0.25	6.42446e-06	-0.825288	0.158377	0.00609939	0.00678086	0.0365533	2.84398e-05
ENSG00000108379.10	6813	1.04661	441.518	35.3292	8.31764e-07	chr17:46737518:T:C	-95540	17	23	0.801724	2.2107e-07	-1.13916	0.181794	0.00039996	0.000248835	0.00256699	2.97913e-05
ENSG00000262879.6	5974	1.03324	448.609	35.413	7.18745e-09	chr17:47104728:G:A	4405	39	49	0.422414	1.2314e-09	-0.846661	0.106976	9.999e-05	2.08781e-06	4.86962e-05	2.75496e-05
ENSG00000178852.16	5810	1.015	420.489	35.3207	1.03532e-07	chr17:47324842:C:T	1552	30	38	0.672414	2.2173e-08	-0.983917	0.140776	9.999e-05	3.72063e-05	0.000514937	2.69338e-05
ENSG00000198933.9	7063	1.03489	448.147	34.7244	6.8775e-14	chr17:47691870:T:C	-2211	28	36	0.689655	1.968e-15	-1.12472	0.0885768	9.999e-05	1.30492e-11	3.56587e-09	2.77933e-05
ENSG00000159111.13	7247	1.02135	402.88	34.0548	5.9361e-07	chr17:47833699:A:G	2158	31	45	0.612069	8.88315e-08	-0.740336	0.112994	9.999e-05	0.000198314	0.00213419	2.89877e-05
ENSG00000264920.2	7219	1.03305	381.301	33.8295	1.99347e-06	chr17:47854937:A:T	-40875	16	18	0.155172	3.23537e-07	-1.38694	0.225625	0.00059994	0.000590798	0.00525234	3.23834e-05
ENSG00000082641.16	7078	1.00872	408.711	34.53	1.33557e-05	chr17:47687326:T:G	-361003	27	35	0.301724	3.63708e-06	-0.765721	0.142067	0.00459954	0.0051827	0.0301304	2.68706e-05
ENSG00000002919.14	7012	1.08231	387.367	33.5816	2.06469e-06	chr17:48075353:T:TC	-28004	24	30	0.258621	3.04528e-07	-1.0356	0.167953	0.00029997	0.000428445	0.00405213	3.98178e-05
ENSG00000230148.8	7095	1.05113	546.919	34.3051	1.07042e-08	chr17:48488086:C:T	-55465	34	44	0.37931	1.04162e-09	0.992907	0.124598	9.999e-05	3.09188e-06	6.70406e-05	2.45531e-05
ENSG00000173917.10	7097	1.05405	568.447	34.5648	6.9063e-08	chr17:48488086:C:T	-56903	34	44	0.37931	9.83424e-09	0.910739	0.125668	9.999e-05	2.21561e-05	0.000337785	2.39393e-05
ENSG00000159202.18	6865	1.05493	590.989	34.8075	7.86758e-06	chr17:48880334:G:C	-28073	33	41	0.353448	2.20456e-06	-0.906202	0.163372	0.00279972	0.00337118	0.021499	2.31186e-05
ENSG00000136504.12	7521	1.03048	1042.76	35.7378	1.0967e-05	chr17:50602096:G:A	813415	2	2	0.0172414	4.30592e-06	2.28322	0.427823	0.00879912	0.00979147	0.047767	1.16995e-05
ENSG00000005884.18	7621	1.02718	1066.66	35.5845	1.00792e-05	chr17:50057314:T:G	1346	20	25	0.215517	3.74186e-06	-0.984745	0.183006	0.00819918	0.00934308	0.0460806	1.12594e-05
ENSG00000005882.12	7608	1.04512	992.456	35.0314	1.82633e-06	chr17:50111615:C:T	16878	22	25	0.784483	4.6984e-07	-1.06759	0.177034	0.0009999	0.00133542	0.0102733	1.31631e-05
ENSG00000108823.16	7590	1.02776	1050.47	35.6797	2.33197e-06	chr17:50151620:T:C	-12594	40	53	0.543103	7.81544e-07	0.967199	0.164732	0.00139986	0.00204591	0.0145236	1.14645e-05
ENSG00000136449.15	7656	1.04966	938.775	35.2268	8.42258e-11	chr17:50506291:A:G	-2093	37	44	0.62069	8.14601e-12	-1.19488	0.124534	9.999e-05	3.43437e-08	1.68251e-06	1.42093e-05
ENSG00000006282.21	7635	1.03886	1007.92	35.8086	2.90533e-14	chr17:50547162:A:C	4104	45	57	0.491379	2.05572e-15	-1.28598	0.101417	9.999e-05	1.12189e-11	3.20903e-09	1.259e-05
ENSG00000239672.7	7893	1.05843	783.927	34.6455	2.16329e-06	chr17:51147922:T:C	-5614	36	44	0.37931	4.89766e-07	0.659121	0.109535	0.00089991	0.00113747	0.00901103	1.77073e-05
ENSG00000243678.11	7895	1.03899	807.432	34.9386	1.16411e-06	chr17:51149056:G:A	-16379	6	6	0.0517241	2.74656e-07	-1.81143	0.292245	0.00069993	0.000703895	0.0060423	1.57256e-05
ENSG00000279059.1	8700	1.0419	747.277	35.4614	1.331e-05	chr17:54914767:TA:T	-43659	28	33	0.284483	4.88079e-06	-0.597317	0.112756	0.00749925	0.00800999	0.0414069	1.72232e-05
ENSG00000166263.13	8722	1.00371	771.874	36.026	3.13435e-07	chr17:54968848:C:T	83	27	33	0.284483	1.0108e-07	0.843262	0.129504	9.999e-05	0.000234186	0.0024492	1.38795e-05
ENSG00000108960.9	9026	1.0324	851.373	36.0165	6.9166e-07	chr17:55417633:A:C	-4291	33	37	0.681035	2.36905e-07	-0.938201	0.150242	0.00079992	0.000456191	0.00424258	1.44598e-05
ENSG00000108384.15	6018	1.05578	556.548	34.9584	1.55849e-09	chr17:58766606:TAC:T	74033	24	28	0.241379	1.74794e-10	1.11129	0.129898	9.999e-05	3.88522e-07	1.19399e-05	2.46445e-05
ENSG00000108395.14	5283	1.03502	367.859	34.976	1.31573e-07	chr17:59110368:G:A	3447	34	41	0.646552	2.46474e-08	1.09031	0.156749	9.999e-05	3.36614e-05	0.000474286	3.38804e-05
ENSG00000068489.13	5201	1.03554	371.496	35.066	1.57355e-05	chr17:58336274:C:A	-819458	5	5	0.0431034	5.18786e-06	-1.15624	0.219058	0.00439956	0.00478076	0.0281856	3.36306e-05
ENSG00000062716.13	5336	1.03656	332.001	35.6726	2.52805e-05	chr17:59136531:T:C	-570661	6	7	0.0603448	1.04872e-05	-1.36633	0.270228	0.00549945	0.00690728	0.0370138	3.78108e-05
ENSG00000266992.1	5886	1.03954	304.315	34.6233	3.78167e-05	chr17:59383233:A:G	-619151	3	3	0.0258621	1.20596e-05	2.34273	0.467427	0.00889911	0.00942664	0.0462977	4.18289e-05
ENSG00000068097.15	5845	1.06405	303.285	34.3058	1.17572e-10	chr17:60078969:A:G	47	18	22	0.189655	6.22154e-12	1.26015	0.130066	9.999e-05	1.15571e-08	6.76595e-07	4.69341e-05
ENSG00000227694.1	6214	1.0462	411.113	34.5667	4.35261e-06	chr17:61347274:G:A	277403	2	2	0.0172414	1.04329e-06	-3.24989	0.562164	0.00129987	0.00130811	0.0100964	3.19332e-05
ENSG00000011028.14	6330	1.01391	421.333	34.7992	1.23115e-05	chr17:62559897:C:A	-67773	13	14	0.12069	3.62537e-06	-0.886065	0.164364	0.00439956	0.00478019	0.0281856	2.67373e-05
ENSG00000198231.13	7153	1.02903	463.79	35.3335	1.81416e-05	chr17:63910210:G:T	136607	31	41	0.353448	6.5938e-06	0.927799	0.17833	0.00619938	0.00720236	0.0381585	2.61233e-05
ENSG00000108592.17	7030	1.03118	425.713	34.983	8.10079e-06	chr17:63904336:C:A	74324	30	41	0.353448	2.41651e-06	-0.61833	0.112055	0.00259974	0.00284617	0.0187429	2.87512e-05
ENSG00000240280.7	6988	1.00844	476.108	36.0482	5.15535e-06	chr17:63874362:C:T	25070	32	44	0.62069	2.09862e-06	-0.795488	0.143014	0.00269973	0.0023219	0.0160203	2.30351e-05
ENSG00000271605.6	8066	1.03939	568.11	34.6229	1.45472e-11	chr17:64448998:C:T	-39	39	56	0.482759	7.4109e-13	-1.08094	0.103518	9.999e-05	3.90285e-09	3.10866e-07	2.23917e-05
ENSG00000256826.1	8160	1.02714	586.628	34.7938	1.07549e-07	chr17:64448998:C:T	-42525	39	56	0.482759	1.80681e-08	-0.893081	0.126606	9.999e-05	4.79633e-05	0.000636	2.0468e-05
ENSG00000256525.8	8160	1.04723	557.652	34.3484	1.0173e-07	chr17:64447542:T:C	-49512	39	52	0.448276	1.36906e-08	0.757073	0.106003	9.999e-05	3.50193e-05	0.000491054	2.3654e-05
[truncated: 444 more rows]

## Sheet: NaiveB female
phenotype_id	num_var	beta_shape1	beta_shape2	true_df	pval_true_df	variant_id	tss_distance	ma_samples	ma_count	af	pval_nominal	slope	slope_se	pval_perm	pval_beta	qval	pval_nominal_threshold
ENSG00000225880.5	4687	1.03362	426.826	23.7603	3.98653e-06	chr1:740738:C:T	-86784	6	7	0.0795455	8.55836e-07	1.652	0.260344	0.00059994	0.00135223	0.0254034	1.02882e-05
ENSG00000157933.10	8512	1.04368	850.878	24.0028	2.74772e-06	chr1:2328587:C:T	100268	9	9	0.102273	6.41587e-07	-1.78485	0.276449	0.00149985	0.00175842	0.0304441	5.4623e-06
ENSG00000158109.15	11299	1.05342	1240.83	24.2318	1.4715e-06	chr1:2775510:C:T	-849505	1	1	0.0113636	3.62648e-07	5.53642	0.829129	0.00089991	0.00127227	0.0244856	3.95351e-06
ENSG00000169598.16	12172	1.0498	1541.61	24.6247	7.72293e-07	chr1:3826827:C:T	-30440	21	25	0.284091	2.22674e-07	-0.901876	0.131315	0.00069993	0.000832483	0.0183826	3.11934e-06
ENSG00000198912.11	12156	1.0276	1444.84	24.507	9.68761e-07	chr1:3887191:T:C	-13081	22	22	0.75	2.66956e-07	1.49743	0.220309	0.00119988	0.00115291	0.0230067	2.93631e-06
ENSG00000171680.22	8961	1.02688	1033.01	24.6743	1.32284e-09	chr1:6490445:C:T	-29616	12	13	0.147727	2.17001e-10	-1.37094	0.139842	9.999e-05	9.3967e-07	0.000132254	4.08984e-06
ENSG00000054523.17	8075	1.03994	807.01	24.4169	7.07759e-08	chr1:10211630:C:G	825	20	23	0.261364	1.4108e-08	1.11915	0.140238	9.999e-05	3.79944e-05	0.00196083	5.63975e-06
ENSG00000142794.18	8671	1.05333	631.089	23.4321	4.42812e-11	chr1:21445674:C:G	5546	33	44	0.5	1.42833e-12	-1.27026	0.103339	9.999e-05	1.07962e-08	6.85722e-06	7.76946e-06
ENSG00000218510.8	8644	1.05433	756.213	23.8516	7.38457e-07	chr1:22021611:C:T	-2947	18	20	0.227273	1.33872e-07	1.2932	0.182949	0.00039996	0.000362848	0.0103599	6.51966e-06
ENSG00000285794.1	8629	1.06162	712.726	23.6344	2.70895e-06	chr1:22021611:C:T	-8916	18	20	0.227273	5.14697e-07	1.29981	0.198703	0.00189981	0.0012771	0.0244856	7.19762e-06
ENSG00000235052.1	7552	1.03998	604.951	24.0354	6.7087e-06	chr1:22651134:G:A	-899781	18	25	0.284091	1.77583e-06	0.643608	0.106092	0.00309969	0.0031937	0.0463562	7.52501e-06
ENSG00000011007.12	7712	1.0337	573.567	24.0475	4.93907e-06	chr1:23722991:T:TTA	-20164	21	25	0.715909	1.26794e-06	1.03292	0.166736	0.00169983	0.00228781	0.0367299	7.65939e-06
ENSG00000142675.18	6256	1.04435	427.595	24.1245	5.81938e-09	chr1:26197016:T:C	19532	20	23	0.261364	7.04649e-10	-1.33751	0.144294	9.999e-05	1.37713e-06	0.000168634	1.091e-05
ENSG00000158062.20	6357	1.06442	430.723	24.0623	6.89068e-06	chr1:26306896:A:G	-11467	29	38	0.568182	1.85472e-06	-0.858447	0.141892	0.00069993	0.0019797	0.0329327	1.20914e-05
ENSG00000142765.18	6028	1.01887	445.023	24.3303	6.32134e-07	chr1:27212703:T:C	-129317	6	7	0.0795455	1.50325e-07	-1.53651	0.21879	9.999e-05	0.000239132	0.00783713	9.06197e-06
ENSG00000271398.1	6324	1.02975	367.459	24.0189	1.10022e-08	chr1:28237741:A:G	-9403	29	43	0.488636	1.3203e-09	1.05145	0.116942	9.999e-05	2.75849e-06	0.000262147	1.16887e-05
ENSG00000204138.13	6455	1.03399	425.109	24.2639	1.94091e-11	chr1:28352642:A:G	-16940	27	40	0.454545	1.39181e-12	-0.975188	0.079245	9.999e-05	4.31858e-09	4.49384e-06	1.03515e-05
ENSG00000220785.7	6005	1.04815	351.849	23.9673	1.31683e-08	chr1:32239514:C:T	-2106	8	8	0.0909091	1.55069e-09	1.9517	0.218782	9.999e-05	2.51136e-06	0.000255684	1.3542e-05
ENSG00000204084.13	7925	1.0184	836.587	24.6349	1.08078e-06	chr1:37803164:T:C	-143893	14	17	0.193182	3.23522e-07	1.06939	0.159091	0.00019998	0.000788163	0.017694	4.80753e-06
ENSG00000183682.8	7531	1.04713	636.68	24.1289	2.18298e-06	chr1:39540380:T:C	48744	32	43	0.511364	5.31424e-07	-1.01501	0.155459	0.0009999	0.000997866	0.0208389	7.44159e-06
ENSG00000084072.17	7540	1.0184	611.764	24.3351	2.21521e-09	chr1:39738494:G:T	46312	24	28	0.318182	2.86786e-10	1.28137	0.132435	9.999e-05	1.04854e-06	0.000138585	6.57431e-06
ENSG00000238287.1	7950	1.05038	637.102	23.8896	2.50487e-06	chr1:40476782:ATTG:A	-31879	31	43	0.488636	5.43257e-07	-0.913528	0.140099	0.00119988	0.00112758	0.0227312	7.57181e-06
ENSG00000179862.7	7930	1.03512	617.104	23.9973	4.0304e-06	chr1:41496483:C:G	634120	14	14	0.159091	9.8336e-07	1.34181	0.213252	0.00149985	0.00198196	0.0329327	7.17676e-06
ENSG00000204060.7	7474	1.03054	587.263	24.3691	2.02752e-06	chr1:41379574:C:A	17652	30	42	0.522727	5.58239e-07	-0.952331	0.146286	0.00029997	0.000956093	0.0202173	7.34721e-06
ENSG00000227533.6	7176	1.03744	451.191	23.7544	2.54158e-06	chr1:42946784:C:T	-12265	8	10	0.113636	5.12108e-07	1.29678	0.19818	0.00049995	0.0008751	0.0189814	9.94588e-06
ENSG00000070785.17	6270	1.02758	432.522	24.0638	3.17956e-06	chr1:44986555:G:C	-167	35	42	0.477273	7.81024e-07	1.16427	0.18247	0.00119988	0.00113242	0.0227312	9.80722e-06
ENSG00000070759.17	6074	1.05488	321.68	23.3879	2.24648e-10	chr1:45386892:T:C	-104271	25	32	0.363636	8.85058e-12	1.17739	0.103773	9.999e-05	2.86135e-08	1.40221e-05	1.53717e-05
ENSG00000280670.3	6088	1.03511	349.872	23.9476	1.10817e-08	chr1:45477484:T:C	-22595	17	20	0.227273	1.25698e-09	1.34092	0.148779	9.999e-05	2.46544e-06	0.000255454	1.26579e-05
ENSG00000117481.10	6762	1.06373	346.783	23.4724	2.44331e-09	chr1:46341445:C:A	1268	18	21	0.238636	1.49873e-10	1.15984	0.116277	9.999e-05	3.37926e-07	6.81815e-05	1.49623e-05
ENSG00000117480.16	6928	1.06624	344.063	23.315	1.55711e-06	chr1:46357326:T:C	-36991	27	33	0.375	2.26238e-07	1.09537	0.159633	0.00039996	0.000315809	0.00936979	1.52857e-05
ENSG00000121310.17	7454	1.01599	567.714	24.4422	3.92201e-10	chr1:52967114:T:C	39902	15	16	0.181818	4.64656e-11	-1.71032	0.162441	9.999e-05	1.73113e-07	4.09088e-05	6.98461e-06
ENSG00000116761.12	7228	1.03063	458.313	24.1471	5.88766e-06	chr1:70398053:C:T	-13165	33	40	0.545455	1.6236e-06	1.12423	0.184281	0.00189981	0.00221867	0.0359003	9.41895e-06
ENSG00000162620.16	7016	1.01964	416.304	24.6577	3.35375e-09	chr1:74063148:C:A	-135039	30	41	0.465909	5.92047e-10	-1.11314	0.119087	9.999e-05	1.06248e-06	0.000138946	9.73083e-06
ENSG00000272864.1	7271	1.04685	429.063	24.2825	5.869e-06	chr1:74733056:A:C	33723	25	28	0.681818	1.73165e-06	-1.12497	0.185146	0.00139986	0.0018616	0.0315982	1.10252e-05
ENSG00000116791.14	7352	1.02572	423.471	24.3087	2.42979e-07	chr1:74733056:A:C	-352	25	28	0.681818	5.14031e-08	-1.18389	0.158884	0.00019998	8.03511e-05	0.00344636	9.91045e-06
ENSG00000219201.4	7500	1.03437	491.8	24.3702	7.61878e-06	chr1:78228512:A:G	416731	31	42	0.522727	2.41363e-06	1.08842	0.182927	0.00229977	0.00304077	0.0446659	8.96731e-06
ENSG00000122432.18	7857	1.01632	678.355	24.6546	1.13219e-06	chr1:84464483:A:C	-41817	13	17	0.193182	3.4416e-07	-0.93745	0.139965	0.0009999	0.000678206	0.0161117	5.8568e-06
ENSG00000117226.12	7292	1.00472	562.731	25.1946	2.06064e-06	chr1:89024232:A:G	1338	18	22	0.25	8.7636e-07	-1.21271	0.19139	0.00109989	0.00112027	0.0226914	6.59018e-06
ENSG00000223745.8	6798	1.03255	365.009	24.333	1.96489e-06	chr1:93185050:T:G	-160975	12	12	0.863636	5.28717e-07	1.37947	0.211215	0.00059994	0.000558523	0.0139836	1.1957e-05
ENSG00000137996.12	7431	1.02554	433.625	24.2726	6.5582e-06	chr1:99906509:C:T	-359698	2	2	0.0227273	1.94905e-06	3.04825	0.505418	0.00149985	0.00241809	0.0380341	9.66826e-06
ENSG00000233184.7	8346	1.04287	551.37	24.1968	3.09703e-10	chr1:101063462:A:G	37612	14	21	0.238636	2.84143e-11	1.14889	0.106704	9.999e-05	8.5931e-08	2.51625e-05	8.39126e-06
ENSG00000230489.1	7561	1.04003	563.926	23.9863	5.02878e-08	chr1:107991619:C:A	27176	32	43	0.488636	7.09933e-09	1.0817	0.130837	9.999e-05	1.83274e-05	0.00113764	8.07457e-06
ENSG00000085491.17	7444	1.0214	610.689	24.4186	4.08355e-06	chr1:108200437:G:C	-412	30	39	0.556818	1.24171e-06	0.995436	0.160479	0.00169983	0.00217084	0.0353502	6.70199e-06
ENSG00000121957.14	6992	1.03269	570.38	24.2811	2.15704e-06	chr1:108941803:G:C	66453	6	6	0.0681818	5.69953e-07	-1.52288	0.234214	0.00059994	0.000973824	0.0204957	7.65818e-06
ENSG00000181754.7	7115	1.04269	687.125	24.2389	2.90113e-06	chr1:109509517:A:G	-221	32	43	0.511364	7.74326e-07	0.871778	0.136558	0.00139986	0.00149896	0.0273217	6.72684e-06
ENSG00000232811.1	8073	1.05147	664.651	23.8424	1.1214e-06	chr1:110887038:C:T	-56429	26	33	0.625	2.13432e-07	1.03019	0.149636	0.00069993	0.000502798	0.01303	7.30199e-06
ENSG00000064886.14	8511	1.05088	635.948	23.5684	2.09777e-07	chr1:111225954:G:A	25183	21	26	0.295455	2.66329e-08	-1.18247	0.1532	9.999e-05	8.28577e-05	0.00352075	7.60642e-06
ENSG00000134216.19	8592	1.01731	594.802	23.1009	2.50552e-06	chr1:111291315:G:A	464	21	25	0.284091	3.45485e-07	0.941373	0.140582	0.00129987	0.00132069	0.0250203	6.71856e-06
ENSG00000231365.6	7287	1.02224	457.465	24.0611	8.72542e-08	chr1:119168569:G:C	28178	21	22	0.25	1.39006e-08	-0.902798	0.113041	9.999e-05	3.15621e-05	0.00170737	8.99066e-06
ENSG00000171943.12	883	1.02602	36.0328	25.546	7.0506e-06	chr1:121231524:G:A	46713	27	36	0.590909	3.82828e-06	-0.906008	0.156865	0.00019998	0.000202596	0.00694096	0.000116623
ENSG00000227242.4	5387	1.01129	302.807	24.1465	2.95115e-06	chr1:147032530:T:A	-24063	20	24	0.272727	7.51151e-07	1.10185	0.172281	0.00079992	0.000821213	0.0181934	1.27367e-05
ENSG00000230832.3	5410	1.02557	284.817	23.8568	6.85558e-06	chr1:147047069:G:C	-36509	21	26	0.295455	1.66212e-06	1.01027	0.165844	0.00129987	0.00164488	0.0290921	1.47217e-05
ENSG00000131781.13	5615	1.03706	308.576	23.8331	1.34605e-05	chr1:147043516:G:T	-199534	20	25	0.284091	3.5189e-06	0.904315	0.155716	0.00289971	0.00332876	0.0475985	1.45107e-05
ENSG00000160691.19	5072	1.0265	373.592	23.8968	1.12447e-05	chr1:154985591:C:T	11196	11	11	0.125	2.96239e-06	1.5657	0.266616	0.0029997	0.00358513	0.049939	1.12837e-05
ENSG00000160766.14	5225	1.03962	400.371	23.7688	5.19474e-06	chr1:155212052:G:T	-15370	29	39	0.443182	1.16043e-06	-0.737589	0.118416	0.00129987	0.00159895	0.0285237	1.13469e-05
ENSG00000187862.12	7439	1.0618	567.636	23.653	6.51718e-06	chr1:156582056:A:G	2329	28	38	0.568182	1.41294e-06	-1.13155	0.183884	0.00229977	0.00254199	0.0391666	9.04593e-06
ENSG00000143297.19	9723	1.06425	652.43	23.6555	5.40712e-07	chr1:157566234:C:T	13719	20	21	0.238636	8.31365e-08	1.30261	0.179467	9.999e-05	0.000205717	0.00700708	7.97515e-06
ENSG00000272668.2	8615	1.02292	726.7	24.3004	2.39811e-06	chr1:159898076:A:G	43206	24	29	0.329545	6.47776e-07	1.11491	0.172784	0.0009999	0.00149052	0.0272047	5.68217e-06
ENSG00000158769.18	7769	1.0119	698.729	24.5947	2.12556e-06	chr1:161015918:A:G	-5425	18	21	0.761364	6.63772e-07	-1.07209	0.166389	0.00129987	0.00136645	0.0255283	5.53979e-06
ENSG00000143226.14	8187	1.01641	812.981	25.0267	7.32027e-07	chr1:161623332:C:T	117902	25	30	0.340909	2.6377e-07	1.0632	0.156315	0.00069993	0.000522987	0.0133927	4.88973e-06
ENSG00000143198.13	8858	1.02129	874.175	24.8365	1.09906e-06	chr1:165630223:G:A	-990	33	41	0.534091	3.68422e-07	-1.17636	0.176332	0.00109989	0.000820757	0.0181934	4.67894e-06
ENSG00000143195.13	8771	1.03592	828.608	24.709	4.15229e-08	chr1:166972349:G:A	-3191	32	37	0.420455	9.62158e-09	1.21451	0.149206	9.999e-05	2.34185e-05	0.00134231	5.3692e-06
ENSG00000143194.13	8771	1.02859	753.28	24.3885	1.29708e-06	chr1:166972349:G:A	-3233	32	37	0.420455	3.44392e-07	1.05791	0.157956	0.00049995	0.000791212	0.0177258	5.66425e-06
ENSG00000227740.2	7346	1.02029	583.588	24.7964	6.82155e-06	chr1:176843760:C:T	922703	30	41	0.534091	2.62175e-06	-0.844269	0.142644	0.00379962	0.00352081	0.0491957	6.96817e-06
ENSG00000057252.13	8541	1.03215	485.902	23.7707	8.47182e-06	chr1:179280825:T:A	-12889	34	43	0.488636	2.02141e-06	1.1234	0.186695	0.00309969	0.00339552	0.0480381	8.9616e-06
ENSG00000286619.1	7878	1.04745	858.494	24.3994	1.50194e-10	chr1:205790067:G:A	-23255	21	23	0.261364	1.54528e-11	1.37742	0.124464	9.999e-05	5.94961e-08	1.9081e-05	5.52871e-06
ENSG00000162877.13	7843	1.04129	916.933	24.6346	1.91712e-06	chr1:205805769:C:T	-44363	21	23	0.261364	6.056e-07	-1.08116	0.166882	0.00119988	0.00132754	0.0250796	5.00127e-06
ENSG00000266094.8	6974	1.04975	648.79	23.9115	1.68739e-06	chr1:206582535:G:A	75004	21	24	0.272727	3.52365e-07	-0.809668	0.121052	0.00089991	0.00076265	0.0172843	7.40959e-06
ENSG00000117595.12	8733	1.02301	739.626	24.2334	3.75062e-07	chr1:209806682:C:T	507	28	36	0.409091	7.93708e-08	1.02759	0.141216	9.999e-05	0.00022746	0.00754642	5.58593e-06
ENSG00000198468.9	8570	1.03287	647.985	24.2298	1.30361e-10	chr1:212841880:A:G	-16246	28	38	0.431818	1.11871e-11	1.15667	0.103017	9.999e-05	4.87568e-08	1.64186e-05	6.74793e-06
ENSG00000197520.10	7626	1.03488	541.198	23.9416	2.48216e-06	chr1:222775046:G:T	37839	19	24	0.727273	5.53412e-07	1.23447	0.189526	0.00109989	0.00104993	0.0215919	8.17228e-06
ENSG00000185495.10	7867	1.03403	491.941	23.9299	1.76538e-06	chr1:223926155:T:C	-66588	24	27	0.306818	3.74682e-07	1.06886	0.160377	0.00069993	0.000672967	0.0160438	8.94714e-06
ENSG00000143753.13	7930	1.04378	457.587	23.8833	2.2632e-06	chr1:224138646:C:T	-37110	33	42	0.522727	4.82824e-07	-1.10901	0.168896	0.00049995	0.000751654	0.0171604	1.01624e-05
ENSG00000143742.13	7646	1.05277	496.293	23.6634	1.38464e-06	chr1:225703211:G:A	-74602	1	1	0.0113636	2.43718e-07	5.82594	0.852668	0.00039996	0.00045704	0.0122148	9.84914e-06
ENSG00000143761.16	8478	1.04925	449.243	23.4354	1.70785e-06	chr1:227198121:GA:G	-884539	1	1	0.0113636	2.70519e-07	5.55032	0.817215	0.00039996	0.00052721	0.0134449	1.06712e-05
ENSG00000154429.11	8230	1.03725	745.31	24.1548	2.52638e-06	chr1:229273248:T:A	-70046	25	29	0.670455	6.34427e-07	-0.954615	0.147758	0.00119988	0.00146517	0.0268041	6.01451e-06
ENSG00000173409.14	8673	1.03375	896.182	24.4179	1.12455e-10	chr1:231014416:C:T	35435	28	34	0.386364	1.14268e-11	-1.28039	0.114144	9.999e-05	5.76634e-08	1.89443e-05	4.9036e-06
ENSG00000116906.13	8896	1.03425	872.979	24.3028	1.69794e-06	chr1:231241335:C:T	128	29	38	0.568182	4.42319e-07	-0.986236	0.149425	0.00069993	0.00116754	0.0231614	5.04818e-06
ENSG00000162885.13	9047	1.04641	847.475	24.0069	2.97955e-09	chr1:235504390:G:A	-62	29	38	0.431818	3.01422e-10	-1.1078	0.114766	9.999e-05	1.36048e-06	0.000168124	5.56832e-06
ENSG00000180287.17	9853	1.0521	852.897	24.059	5.13508e-06	chr1:242788951:A:G	264254	5	5	0.0568182	1.33227e-06	1.9995	0.323752	0.00259974	0.0032185	0.0466036	5.71016e-06
ENSG00000280360.1	9294	1.03348	559.693	22.9534	2.76267e-07	chr2:677295:C:T	-10504	11	12	0.136364	2.38101e-08	1.56902	0.202078	9.999e-05	0.000113599	0.00446222	7.83954e-06
ENSG00000118004.18	10563	1.04949	1103.12	24.2701	2.16916e-07	chr2:4235323:G:T	640491	10	13	0.147727	4.42065e-08	1.383	0.184099	9.999e-05	0.000154962	0.00561104	4.3518e-06
ENSG00000271952.2	10552	1.02157	709.237	21.031	1.92245e-09	chr2:10880776:G:A	36299	10	12	0.136364	9.20619e-12	1.20007	0.105957	9.999e-05	1.00947e-06	0.000135973	5.7767e-06
ENSG00000205639.11	7312	1.03898	524.186	24.037	8.38921e-06	chr2:23632628:G:A	-377453	17	18	0.204545	2.28307e-06	1.12488	0.188387	0.00379962	0.00349152	0.0489388	8.63559e-06
ENSG00000115138.11	5877	1.04199	459.041	24.4268	2.72421e-06	chr2:25137327:G:A	-31576	11	13	0.147727	7.97846e-07	1.24105	0.194753	0.00109989	0.000926789	0.0197215	1.00295e-05
ENSG00000138030.13	5728	1.02708	341.232	23.5194	4.90504e-06	chr2:27101883:G:T	15136	32	44	0.5	9.51557e-07	-0.944496	0.149807	0.00119988	0.00139026	0.0258654	1.23952e-05
ENSG00000138074.15	5845	1.03364	365.646	23.6549	1.13268e-05	chr2:27220850:C:T	7892	17	21	0.238636	2.65285e-06	-1.04779	0.177164	0.00219978	0.00338671	0.0480194	1.20109e-05
ENSG00000084774.14	5850	1.04143	366.505	23.657	5.94813e-08	chr2:27166665:GA:G	-50704	19	25	0.284091	6.73328e-09	-0.966458	0.116583	9.999e-05	1.37246e-05	0.000897417	1.25221e-05
ENSG00000157992.12	5853	1.02033	413.007	23.8863	3.45647e-08	chr2:27502705:C:A	60339	26	36	0.409091	4.32031e-09	0.96397	0.1137	9.999e-05	1.12798e-05	0.000767357	9.84831e-06
ENSG00000213639.10	7832	1.05017	625.265	23.5272	5.74083e-06	chr2:28762284:CTAAA:C	10644	29	38	0.431818	1.14409e-06	0.736132	0.11808	0.00219978	0.00264259	0.0402662	7.70634e-06
ENSG00000091106.19	6777	1.05986	456.482	23.4387	5.43777e-06	chr2:32269893:A:C	4161	14	17	0.806818	1.02529e-06	1.16466	0.185569	0.00139986	0.00168608	0.0295335	1.11312e-05
ENSG00000115808.12	10016	1.04001	860.233	23.7003	3.7373e-06	chr2:36951112:C:T	-15424	26	30	0.340909	7.69893e-07	1.0762	0.168521	0.00229977	0.00250705	0.0389948	5.29288e-06
ENSG00000152133.15	10014	1.04813	893.105	23.7296	8.5334e-07	chr2:37090314:A:C	5863	20	24	0.272727	1.46316e-07	1.06816	0.151868	0.00069993	0.00052802	0.0134449	5.33456e-06
ENSG00000152518.8	9078	1.03684	674.748	23.7381	2.0213e-06	chr2:44169905:A:G	943299	30	40	0.454545	3.91318e-07	-1.17989	0.177486	0.00059994	0.00105189	0.0215986	6.62817e-06
ENSG00000171150.9	9933	1.033	1079.38	24.0435	1.63828e-10	chr2:46682925:A:C	-16027	19	25	0.284091	1.2009e-11	1.24083	0.110863	9.999e-05	1.0436e-07	2.86881e-05	4.05401e-06
ENSG00000243244.6	8584	1.05134	667.585	23.6664	5.29992e-08	chr2:48558137:C:T	28591	23	26	0.295455	5.94551e-09	1.13823	0.136438	9.999e-05	2.04389e-05	0.00124484	7.26462e-06
ENSG00000212978.6	6211	1.03623	492.755	24.2855	7.15883e-06	chr2:61202433:T:C	57464	30	36	0.409091	2.16177e-06	1.02829	0.171615	0.00269973	0.00282496	0.0425634	9.04486e-06
ENSG00000116001.17	8560	1.0398	628.859	23.9279	9.30735e-07	chr2:70246321:C:G	-2339	27	37	0.579545	1.82031e-07	1.09303	0.157333	0.00069993	0.000427648	0.0116208	7.23146e-06
ENSG00000163016.10	6014	1.02079	409.95	24.1957	2.82408e-06	chr2:73388321:A:G	-252762	9	11	0.125	7.34316e-07	1.37773	0.215125	0.00079992	0.000996415	0.0208389	9.94839e-06
ENSG00000257800.1	6740	1.02308	471.14	23.8559	4.1673e-06	chr2:74120449:G:T	-231	24	33	0.375	9.47167e-07	0.98715	0.156528	0.00129987	0.00168188	0.0294983	8.77244e-06
ENSG00000217702.3	6737	1.03134	486.783	23.9101	1.12769e-06	chr2:74123314:C:G	-651	15	20	0.227273	2.23581e-07	1.08121	0.157463	0.00019998	0.000427913	0.0116208	8.90417e-06
ENSG00000204822.7	7520	1.04767	578.214	23.7141	8.37637e-07	chr2:74455385:C:T	-17302	22	31	0.352273	1.41903e-07	-1.13128	0.160567	0.00029997	0.000329577	0.00971411	8.21886e-06
ENSG00000257702.3	7503	1.02884	614.298	23.9273	5.38454e-07	chr2:74492783:G:T	-9812	12	13	0.147727	9.82486e-08	1.66235	0.231153	0.00039996	0.000259224	0.00829384	6.95567e-06
ENSG00000236209.1	7724	1.04474	557.228	23.2303	4.48517e-11	chr2:74958729:G:T	33883	26	35	0.397727	1.15662e-12	1.06078	0.0855115	9.999e-05	1.11998e-08	6.85722e-06	8.39032e-06
ENSG00000115423.19	8111	1.03713	475.292	24.0299	4.86315e-08	chr2:84459633:A:G	-56865	19	24	0.272727	7.05845e-09	-1.09397	0.132282	9.999e-05	1.53025e-05	0.000981535	9.42465e-06
ENSG00000234231.4	4695	1.0343	445.929	24.4517	7.99555e-07	chr2:87081585:G:A	-619399	28	35	0.602273	2.09335e-07	0.914813	0.13273	0.00029997	0.000267513	0.00835471	9.88525e-06
ENSG00000144115.17	4838	1.04024	437.979	24.6272	1.26106e-07	chr2:88154199:G:A	-16075	21	23	0.261364	3.06659e-08	1.38845	0.181239	9.999e-05	3.65814e-05	0.00192479	1.04087e-05
ENSG00000240382.3	3372	1.03416	232.574	24.1239	8.87922e-06	chr2:88908564:G:C	-209280	23	28	0.318182	2.53847e-06	-0.907215	0.152963	0.00159984	0.00164576	0.0290921	1.89379e-05
ENSG00000276566.1	362	1.02307	37.4508	26.1692	9.08663e-06	chr2:90219902:T:C	65829	17	21	0.761364	6.5144e-06	-0.951463	0.170642	0.00039996	0.000280283	0.00860956	0.000110318
ENSG00000278857.1	353	0.985586	37.3067	26.7099	8.28223e-05	chr2:90119076:G:A	-40764	17	21	0.761364	7.56504e-05	-1.06078	0.227564	0.00409959	0.00337288	0.0478737	8.84398e-05
ENSG00000230606.11	4269	1.02119	262.593	24.2143	9.05815e-10	chr2:97648394:C:T	214867	26	39	0.443182	9.55084e-11	-1.08844	0.106858	9.999e-05	1.70626e-07	4.09088e-05	1.55668e-05
ENSG00000235833.1	4347	0.996535	260.932	24.3683	5.15013e-10	chr2:97547946:G:T	22970	28	40	0.545455	5.86692e-11	-0.957354	0.0919026	9.999e-05	1.42162e-07	3.61303e-05	1.35255e-05
ENSG00000135951.16	6068	1.01735	285.199	23.7363	1.07891e-08	chr2:99164876:G:GGGT	9912	29	40	0.545455	1.02726e-09	1.10738	0.121665	9.999e-05	2.4508e-06	0.000255454	1.40148e-05
ENSG00000144218.19	7914	1.05317	449.255	23.5749	6.94681e-08	chr2:100023970:T:C	-168458	27	41	0.534091	7.56281e-09	-0.91514	0.111048	9.999e-05	1.75619e-05	0.00109516	1.09041e-05
ENSG00000196862.10	7843	1.03633	454.556	24.2826	1.60198e-08	chr2:108513272:G:C	686380	27	37	0.420455	2.46881e-09	1.04881	0.120297	9.999e-05	4.66415e-06	0.000390052	9.81007e-06
ENSG00000135968.21	8012	1.03539	461.98	24.1035	6.47716e-09	chr2:108551460:G:A	102254	23	31	0.647727	7.80735e-10	1.01978	0.110562	9.999e-05	1.87882e-06	0.000209152	9.60105e-06
ENSG00000259863.1	6977	1.03765	459.268	23.9225	1.15637e-06	chr2:109216509:G:A	87579	30	34	0.386364	2.31688e-07	-1.45209	0.211909	0.00029997	0.000393243	0.0109527	9.78234e-06
ENSG00000172985.11	6977	1.03629	436.988	23.7346	2.25679e-08	chr2:109218381:T:C	89176	31	35	0.397727	2.3723e-09	-1.51881	0.173861	9.999e-05	6.38904e-06	0.000483479	1.02026e-05
ENSG00000169629.12	7361	1.06068	485	23.51	3.50448e-06	chr2:112478851:T:A	44363	12	14	0.159091	6.44186e-07	-1.59137	0.246542	0.00079992	0.00112282	0.022709	1.05231e-05
ENSG00000125630.16	7335	1.0329	463.631	23.4177	9.14003e-07	chr2:112560404:C:T	18489	11	13	0.147727	1.30426e-07	1.15979	0.163836	0.00039996	0.000323505	0.00955605	9.4326e-06
ENSG00000237753.2	7249	1.0305	498.095	24.0481	4.06474e-06	chr2:112620741:G:T	-24979	15	15	0.170455	1.01967e-06	1.25038	0.19916	0.00109989	0.00165209	0.0291275	8.66026e-06
ENSG00000125637.16	7544	1.03068	465.45	23.736	2.26518e-06	chr2:113178459:G:A	21134	33	42	0.477273	4.44779e-07	1.11345	0.168754	0.00049995	0.000842649	0.0184859	9.27754e-06
ENSG00000189223.15	7621	1.05598	419.194	23.1148	3.87072e-07	chr2:113221073:C:T	9652	29	33	0.375	3.95419e-08	-1.25377	0.165898	9.999e-05	9.7127e-05	0.00393346	1.18673e-05
ENSG00000125618.17	7703	1.03523	453.177	23.4701	1.49066e-06	chr2:113221073:C:T	-57848	29	33	0.375	2.36256e-07	-1.13743	0.166175	0.00029997	0.000514252	0.0132403	9.77904e-06
ENSG00000136682.15	7879	1.04697	443.93	23.4099	2.89915e-07	chr2:113471466:GT:G	33775	17	19	0.215909	3.46247e-08	-1.37515	0.180669	9.999e-05	8.27772e-05	0.00352075	1.06632e-05
ENSG00000146556.14	7980	1.01496	495.454	23.7992	1.55312e-06	chr2:113602199:G:T	13649	23	27	0.306818	3.00736e-07	-1.1489	0.170199	0.00059994	0.00068657	0.0162245	7.9551e-06
ENSG00000236397.3	7986	1.03691	476.398	23.4415	1.91879e-06	chr2:113601195:G:A	-66	17	21	0.238636	3.10381e-07	1.0569	0.156855	0.0009999	0.000694499	0.0163545	9.39138e-06
ENSG00000236682.2	8897	1.02984	610.036	23.774	8.2757e-11	chr2:127324656:C:T	-63528	21	24	0.727273	4.22096e-12	-1.25176	0.106772	9.999e-05	3.0189e-08	1.40221e-05	7.04445e-06
ENSG00000169994.18	8822	1.03229	596.292	23.5627	1.36775e-08	chr2:127618147:C:T	82345	21	24	0.272727	1.16758e-09	-1.39754	0.154504	9.999e-05	5.50919e-06	0.000426481	7.3087e-06
ENSG00000072163.19	9104	1.03266	618.331	23.8373	1.3387e-06	chr2:127618443:C:T	-63343	22	26	0.295455	2.59945e-07	-1.2997	0.190927	0.00109989	0.000647021	0.0155352	7.06316e-06
ENSG00000225449.3	7184	1.02758	516.139	24.2466	1.58832e-06	chr2:130315953:A:T	335487	23	29	0.670455	3.9807e-07	0.725908	0.109305	0.00049995	0.000665631	0.0159536	8.21887e-06
ENSG00000152117.17	7670	1.04726	455.031	23.9821	5.89193e-06	chr2:131513284:A:G	20471	17	22	0.25	1.4942e-06	-1.0695	0.174405	0.00169983	0.00198249	0.0329327	1.04196e-05
ENSG00000287151.1	8376	1.02767	513.286	24.1412	1.03571e-07	chr2:131682500:G:C	34510	33	42	0.522727	1.78035e-08	1.18826	0.150717	9.999e-05	4.00052e-05	0.00201822	8.26884e-06
ENSG00000288031.1	8553	1.03285	543.405	24.453	4.96873e-06	chr2:131682500:G:C	-9892	33	42	0.522727	1.56853e-06	1.03668	0.169564	0.00179982	0.00218893	0.0355235	8.04549e-06
ENSG00000197927.13	8667	1.03514	492.506	23.8453	1.19797e-06	chr2:131667919:A:G	-54498	29	34	0.386364	2.30362e-07	-1.03204	0.15056	0.00049995	0.000447338	0.0120271	8.99362e-06
ENSG00000227403.2	6563	1.0149	392.196	24.5002	7.63151e-06	chr2:161274652:G:A	29922	25	31	0.647727	2.57434e-06	-0.916683	0.154698	0.00269973	0.00272325	0.0413547	1.00461e-05
ENSG00000123600.20	7891	1.02763	699.513	24.3344	5.1373e-09	chr2:171359142:A:G	-75660	18	21	0.238636	7.282e-10	-1.14478	0.123698	9.999e-05	2.51138e-06	0.000255684	6.06608e-06
ENSG00000091436.17	8745	1.03428	852.263	24.1682	4.17779e-06	chr2:173077048:TAATG:T	1613	12	12	0.136364	1.11953e-06	-1.5001	0.240304	0.00289971	0.00288642	0.0431995	5.17183e-06
ENSG00000237877.7	7170	1.01992	236.158	23.8299	1.92445e-06	chr2:186075569:C:T	-346863	26	35	0.397727	3.90089e-07	0.945528	0.142206	0.00029997	0.000386483	0.0108455	1.71818e-05
ENSG00000240344.9	6114	1.01044	458.305	24.357	4.3672e-09	chr2:201116081:GA:G	226778	22	26	0.295455	6.1961e-10	-1.25184	0.134219	9.999e-05	1.73744e-06	0.000200025	8.37316e-06
ENSG00000196290.15	6114	1.05908	400.291	23.5416	3.54705e-08	chr2:201333866:C:T	444539	1	1	0.0113636	3.41734e-09	6.21889	0.724943	9.999e-05	7.15405e-06	0.000523716	1.26395e-05
ENSG00000183308.6	6145	1.00587	468.291	24.2926	1.97006e-06	chr2:200912265:T:G	-50998	20	22	0.25	5.18671e-07	1.47856	0.226131	0.00129987	0.000882864	0.019119	7.97404e-06
ENSG00000064012.22	6382	1.03181	532.433	24.1173	6.58278e-09	chr2:201280889:C:T	47446	30	35	0.602273	8.0398e-10	1.26434	0.13727	9.999e-05	2.31839e-06	0.000247844	8.16266e-06
ENSG00000273456.1	5409	1.04005	367.284	24.0546	6.06263e-06	chr2:202199771:C:G	-175833	8	9	0.897727	1.60088e-06	-1.6458	0.269539	0.0009999	0.00171158	0.0298249	1.23988e-05
ENSG00000023228.14	7688	1.04127	741.13	24.2335	4.81598e-08	chr2:206149615:G:GAC	-9894	25	37	0.579545	8.09148e-09	-0.766655	0.0933522	9.999e-05	2.29724e-05	0.00133377	6.18719e-06
ENSG00000240440.1	7521	1.02265	691.666	24.2586	1.68057e-09	chr2:207233681:A:G	-4194	29	40	0.454545	1.97613e-10	-1.09212	0.110913	9.999e-05	8.44715e-07	0.000126424	5.96064e-06
ENSG00000138376.11	8835	1.03377	655.088	23.6395	2.55925e-06	chr2:214822351:A:G	12668	19	22	0.25	4.83789e-07	-1.13431	0.172769	0.00119988	0.00133033	0.0250971	6.70908e-06
ENSG00000229267.3	8835	1.04132	615.933	23.34	2.44943e-10	chr2:214809647:C:T	-534	32	40	0.545455	9.30697e-12	1.27712	0.112816	9.999e-05	7.74362e-08	2.31789e-05	7.44661e-06
ENSG00000261338.2	7867	1.03014	573.628	23.916	2.55826e-07	chr2:218270205:A:G	14886	30	36	0.409091	4.21773e-08	-1.26785	0.168344	9.999e-05	0.000111013	0.004398	7.50436e-06
ENSG00000115657.14	7526	1.04371	610.171	24.2725	3.79739e-07	chr2:219243578:T:C	24584	16	16	0.181818	8.24604e-08	-1.54417	0.212652	0.00019998	0.000157654	0.00567802	7.61852e-06
ENSG00000152056.17	8676	1.03617	630.073	24.2071	6.83632e-06	chr2:223817849:C:T	-20178	29	37	0.579545	1.97596e-06	0.984387	0.163358	0.00329967	0.00347443	0.0488064	7.07112e-06
ENSG00000130414.12	11120	1.02597	1232.44	24.3181	1.23863e-07	chr2:240008647:T:C	-16698	19	21	0.238636	2.45025e-08	-1.19786	0.154509	0.00039996	0.000120141	0.00462366	3.41026e-06
ENSG00000115677.17	9191	1.0502	761.725	23.4207	1.97704e-08	chr2:241260117:C:T	-56944	15	17	0.193182	1.58696e-09	-1.43635	0.161195	9.999e-05	8.43686e-06	0.000601286	6.32685e-06
ENSG00000233806.7	6322	1.05032	549.952	23.6695	1.21761e-06	chr2:241967921:A:G	86558	29	36	0.590909	2.11311e-07	-0.987291	0.143323	0.00039996	0.000453318	0.0121394	8.76861e-06
ENSG00000271153.1	4643	1.06578	368.617	23.0638	9.28967e-06	chr2:241224778:C:G	-950403	1	1	0.0113636	1.55923e-06	4.66101	0.762098	0.00219978	0.00228559	0.0367299	1.42321e-05
ENSG00000240288.8	8279	1.04565	831.027	23.813	3.69517e-07	chr3:10272918:G:C	-12836	22	27	0.306818	5.97204e-08	1.06744	0.144427	0.00019998	0.000208045	0.00704102	5.65471e-06
ENSG00000144559.10	8736	1.02376	798.091	24.3015	3.56587e-08	chr3:11823862:G:T	-23057	27	31	0.647727	6.08643e-09	-1.08383	0.130072	9.999e-05	2.19669e-05	0.00129395	5.1992e-06
ENSG00000286689.1	8908	1.06987	592.497	23.2036	7.36506e-07	chr3:15957234:C:T	-12769	27	33	0.375	8.86587e-08	1.00903	0.139513	0.00049995	0.000246339	0.00799552	9.05057e-06
ENSG00000163576.18	9107	1.05886	517.235	23.3742	2.12668e-06	chr3:19946047:G:T	-978	30	35	0.397727	3.35787e-07	1.36279	0.203178	0.00059994	0.000717349	0.0167391	9.77055e-06
ENSG00000170248.15	7229	1.03798	469.503	23.6918	3.44609e-07	chr3:33798622:T:C	51	25	33	0.375	5.09747e-08	-0.890014	0.11939	9.999e-05	0.000114234	0.00447298	9.58698e-06
ENSG00000114812.13	8750	1.05723	478.787	23.6611	4.01151e-09	chr3:42478068:A:G	-11231	25	32	0.636364	3.12717e-10	1.12682	0.116939	9.999e-05	8.81799e-07	0.000129105	1.04615e-05
ENSG00000144647.6	7556	1.02319	608.296	24.5136	1.39977e-07	chr3:43132737:G:A	26658	31	41	0.534091	3.19252e-08	-1.06974	0.139936	0.00029997	6.78327e-05	0.00306609	6.79893e-06
ENSG00000144791.10	8726	1.05973	472.918	23.2514	8.77841e-06	chr3:45641871:G:A	86477	20	23	0.261364	1.61196e-06	0.992782	0.162661	0.00279972	0.00290788	0.0433476	1.07367e-05
ENSG00000047849.21	3795	1.02176	185.104	24.8094	2.45641e-06	chr3:47783493:C:T	-305779	16	18	0.795455	8.69723e-07	1.34225	0.211735	0.00039996	0.000380944	0.0107348	2.21564e-05
ENSG00000172113.9	3773	1.02	176.611	24.4441	3.85922e-06	chr3:48131579:C:T	-170106	15	16	0.181818	1.18198e-06	-1.40746	0.226217	0.00069993	0.000583887	0.0144826	2.29855e-05
ENSG00000164050.13	3860	1.0081	180.005	24.5148	3.64544e-06	chr3:48386489:T:C	-43597	30	42	0.522727	1.15096e-06	0.91856	0.147396	0.00029997	0.00061604	0.015032	2.10232e-05
ENSG00000182179.13	4085	1.01718	149.36	24.2214	4.36982e-09	chr3:49794828:A:G	-19125	31	42	0.522727	5.54468e-10	-1.28367	0.136901	9.999e-05	5.07273e-07	8.97055e-05	2.67343e-05
ENSG00000004534.15	4282	0.992939	150.291	24.5067	4.99721e-06	chr3:50091966:C:T	151959	32	40	0.545455	1.62127e-06	0.941812	0.154366	0.00029997	0.000792209	0.0177258	2.29717e-05
ENSG00000114378.17	4593	1.02183	142	24.0682	2.40353e-05	chr3:49702074:G:C	-610307	22	22	0.75	7.52593e-06	-1.33694	0.242127	0.00229977	0.00298197	0.0440908	2.88933e-05
ENSG00000168268.11	5708	1.03889	315.202	23.5919	1.71869e-07	chr3:52533601:A:G	-1453	29	40	0.545455	2.15567e-08	-0.764777	0.0979823	9.999e-05	3.63514e-05	0.00192018	1.43537e-05
ENSG00000055955.17	6350	1.02883	422.756	23.8497	5.50936e-06	chr3:52859449:C:T	28776	19	22	0.25	1.29393e-06	1.14496	0.185054	0.00159984	0.00192921	0.0322809	1.01064e-05
ENSG00000242142.1	6676	1.03723	435.149	23.5387	6.83403e-06	chr3:53069780:G:T	4689	32	42	0.477273	1.40507e-06	1.1155	0.181213	0.00229977	0.00235283	0.037417	1.02999e-05
ENSG00000163666.10	7958	1.06721	496.311	23.5543	3.85155e-06	chr3:56751528:C:T	-476078	25	32	0.363636	7.35507e-07	-1.59698	0.249383	0.00059994	0.00121706	0.0237695	1.0652e-05
ENSG00000163686.15	7386	1.03559	441.131	24.0614	3.6923e-06	chr3:58714769:T:C	477237	9	9	0.102273	9.22136e-07	1.84853	0.292636	0.0009999	0.00127526	0.0244856	1.00662e-05
ENSG00000168291.13	7581	1.04534	418.001	23.3068	1.06086e-05	chr3:58286551:C:T	-147306	1	1	0.0113636	2.06489e-06	5.79033	0.963575	0.00289971	0.00339286	0.0480381	1.12225e-05
ENSG00000138468.16	7577	1.04422	455.093	23.8819	3.74241e-06	chr3:101326295:G:C	-186946	29	33	0.375	8.50701e-07	-1.16391	0.183358	0.00129987	0.0012591	0.0244027	1.02436e-05
ENSG00000286699.1	7343	1.01943	489.86	24.4555	1.66058e-06	chr3:101718589:A:G	31762	26	30	0.340909	4.69467e-07	-1.14715	0.174416	0.00049995	0.000702262	0.0165085	8.25991e-06
ENSG00000144815.16	7187	1.0393	455.672	24.0431	1.53828e-06	chr3:101646384:G:C	-132818	8	8	0.0909091	3.42388e-07	-1.56935	0.234239	0.00039996	0.000517796	0.013285	9.95185e-06
ENSG00000177707.11	8512	1.01371	454.524	23.8166	2.00817e-07	chr3:111522059:G:A	451988	21	23	0.261364	3.00247e-08	1.15961	0.151198	0.00019998	7.988e-05	0.00344636	8.60746e-06
ENSG00000153283.13	8858	1.04702	473.222	24.1324	4.19692e-09	chr3:111531594:GA:G	238875	23	27	0.306818	4.92189e-10	1.14877	0.121817	9.999e-05	1.04944e-06	0.000138585	1.0006e-05
ENSG00000244720.1	8833	1.03395	467.043	23.7187	1.29636e-07	chr3:111522059:G:A	-111613	21	23	0.261364	1.70847e-08	1.22224	0.154693	9.999e-05	4.29031e-05	0.00210145	9.4199e-06
ENSG00000206530.11	8551	1.04397	576.383	23.7865	6.39009e-06	chr3:113522957:A:ATCT	81347	27	31	0.647727	1.48072e-06	-1.13928	0.18568	0.00239976	0.00281887	0.0425346	8.07648e-06
ENSG00000163406.11	7548	1.04484	380.461	23.9342	7.56668e-06	chr3:121842200:T:A	-52201	23	28	0.681818	1.93192e-06	-1.07951	0.178891	0.00189981	0.00216853	0.0353502	1.22951e-05
ENSG00000169087.11	8165	1.0253	673.152	24.4567	2.44618e-06	chr3:122754507:C:T	-39324	19	21	0.761364	7.19851e-07	-1.11989	0.174656	0.00119988	0.00138389	0.0258183	6.21926e-06
ENSG00000070476.15	10579	1.03633	663.699	23.928	1.63759e-06	chr3:125657559:A:C	-818332	10	13	0.147727	3.43914e-07	-1.25515	0.18739	0.00079992	0.000834498	0.0183958	6.71891e-06
ENSG00000249846.7	8118	1.03724	442.093	23.6586	1.16113e-09	chr3:130098118:C:T	-13551	32	42	0.477273	7.59379e-11	-1.19546	0.116129	9.999e-05	2.94529e-07	6.19883e-05	1.01392e-05
ENSG00000228252.9	8210	1.03953	374.511	22.9149	2.05444e-06	chr3:130140857:G:A	-71966	19	21	0.238636	2.44785e-07	1.16444	0.170467	0.00029997	0.000569424	0.0141775	1.21243e-05
ENSG00000113971.20	9382	1.06098	514.92	23.3946	1.24072e-06	chr3:132718123:A:G	-4291	14	15	0.170455	1.82762e-07	-1.30452	0.187818	0.00049995	0.00039698	0.0110009	9.92819e-06
ENSG00000170819.5	8375	1.03203	671.464	24.4209	9.62004e-09	chr3:133466990:T:C	66934	29	43	0.511364	1.56169e-09	-0.980541	0.109955	9.999e-05	4.34469e-06	0.000372753	6.48079e-06
ENSG00000163864.17	7697	1.03916	673.54	24.6938	1.83362e-07	chr3:139673526:T:C	-4491	20	22	0.75	4.82e-08	-1.18643	0.158671	9.999e-05	8.53492e-05	0.00359262	6.72761e-06
ENSG00000197980.13	8361	1.04937	445.876	23.4912	2.71588e-06	chr3:156846531:T:G	21050	23	31	0.352273	4.75932e-07	-0.961301	0.146276	0.00079992	0.000850082	0.0185884	1.0759e-05
ENSG00000174891.13	8164	1.03104	370.882	23.6536	1.71651e-08	chr3:158807785:T:C	701930	19	23	0.261364	1.62927e-09	-1.3098	0.147183	9.999e-05	4.33276e-06	0.000372753	1.16669e-05
ENSG00000239219.2	7948	1.02882	642.575	24.526	4.67392e-08	chr3:169940208:A:G	-26526	16	19	0.215909	9.63637e-09	0.983076	0.120783	9.999e-05	2.19707e-05	0.00129395	6.64899e-06
ENSG00000242583.1	7893	1.05502	598.955	24.2201	4.25888e-06	chr3:169952938:C:T	-109306	23	30	0.340909	1.17493e-06	0.895321	0.143849	0.00139986	0.00179038	0.0307604	8.2622e-06
ENSG00000240024.5	8079	1.04235	657.964	23.9188	4.99947e-06	chr3:183443444:A:G	-4164	22	28	0.318182	1.20224e-06	0.882687	0.14202	0.00179982	0.00253068	0.0391658	7.01143e-06
ENSG00000113790.11	7488	1.03271	797.724	24.2012	1.18025e-06	chr3:185327982:A:G	45992	17	19	0.784091	2.78813e-07	1.35738	0.200205	0.00059994	0.00073874	0.0169518	5.47625e-06
ENSG00000127249.15	10295	1.03863	982.029	24.0296	8.04404e-10	chr3:193573180:C:T	-19931	31	40	0.545455	7.06864e-11	-1.07113	0.103709	9.999e-05	4.51392e-07	8.56362e-05	4.60055e-06
ENSG00000041802.11	11096	1.03965	1294.45	24.3144	1.57374e-07	chr3:194681947:C:T	9484	9	9	0.102273	3.1874e-08	2.03034	0.265573	0.00019998	0.000142933	0.0053038	3.51029e-06
ENSG00000163958.14	8895	1.05363	877.475	24.1389	5.15176e-06	chr3:196203816:G:A	-7621	12	14	0.159091	1.39305e-06	-1.15742	0.187924	0.00309969	0.00329765	0.0472541	5.59698e-06
ENSG00000114503.11	9250	1.04846	889.253	23.9726	1.19727e-07	chr3:196896080:T:C	-46514	32	41	0.534091	1.86419e-08	-1.04627	0.133027	9.999e-05	6.6906e-05	0.00305496	5.36755e-06
ENSG00000286755.1	4334	1.04092	336.231	23.3857	1.17508e-05	chr3:198097921:T:C	61951	30	37	0.579545	2.41846e-06	-0.953814	0.160324	0.00189981	0.00308874	0.0451798	1.36101e-05
ENSG00000250312.8	4376	1.04528	325.69	24.1121	1.14974e-07	chr4:112523:C:T	-11978	31	40	0.545455	1.96114e-08	-1.03949	0.132518	9.999e-05	2.31409e-05	0.00133497	1.43981e-05
ENSG00000185619.18	7493	1.01887	573.844	24.2832	8.92936e-09	chr4:725498:G:T	19750	27	37	0.420455	1.29057e-09	-0.999265	0.111014	9.999e-05	4.03883e-06	0.00035791	7.02804e-06
ENSG00000145214.14	8421	1.0319	631.49	24.0456	2.08441e-06	chr4:966925:G:A	-19970	27	31	0.352273	4.819e-07	1.2575	0.191488	0.00049995	0.00104995	0.0215919	6.88606e-06
ENSG00000196810.5	8576	1.02684	644.269	24.0784	1.21721e-06	chr4:1250089:C:T	789	25	29	0.329545	2.68826e-07	1.13152	0.166542	0.00049995	0.000639582	0.0154947	6.55609e-06
ENSG00000013810.19	8819	1.0356	752.856	24.4043	3.25844e-06	chr4:2317619:C:T	604728	14	17	0.193182	9.60777e-07	0.595443	0.0944988	0.00169983	0.00194789	0.0325126	5.89871e-06
ENSG00000087266.17	8200	1.03107	719.502	24.2169	2.18147e-06	chr4:2784352:C:T	-8719	28	36	0.409091	5.57278e-07	0.860835	0.132217	0.00049995	0.00126616	0.0244856	6.01491e-06
ENSG00000159788.19	10963	1.06027	832.852	23.5207	4.42668e-09	chr4:3274344:A:G	-39803	18	22	0.75	3.09512e-10	-1.35672	0.140729	9.999e-05	1.68902e-06	0.000197833	6.11457e-06
ENSG00000284727.1	11737	1.02262	920.105	23.3872	3.08846e-06	chr4:4101286:A:G	-6297	11	12	0.136364	5.19943e-07	1.39586	0.213513	0.00219978	0.00246118	0.0384144	4.47995e-06
ENSG00000178988.11	12156	1.03238	1730.16	24.3304	8.96606e-07	chr4:5834447:T:C	-875418	1	1	0.0113636	2.21413e-07	6.12632	0.891718	0.00079992	0.00123961	0.024129	2.52028e-06
ENSG00000132405.19	12268	1.0573	1834.16	24.504	1.72782e-07	chr4:6964150:TA:T	54908	13	15	0.829545	3.99946e-08	-1.23535	0.163561	0.00039996	0.000194723	0.00675582	2.73199e-06
ENSG00000288075.1	11062	1.04661	576.775	23.6928	3.39295e-06	chr4:9051349:T:C	-329920	26	32	0.363636	6.86978e-07	0.873453	0.13584	0.00119988	0.00143243	0.0263948	8.19078e-06
ENSG00000109667.12	10173	1.05003	411.176	23.3454	5.0321e-07	chr4:10103164:G:C	48228	32	44	0.5	6.25984e-08	1.01357	0.13749	0.00019998	0.000132404	0.00498173	1.17094e-05
ENSG00000151552.12	8488	1.01872	647.456	24.2526	2.21521e-09	chr4:17516773:AACT:A	4567	22	30	0.340909	2.67283e-10	-1.03537	0.106654	9.999e-05	1.10601e-06	0.000141884	6.22338e-06
ENSG00000109790.16	8719	1.04725	719.887	23.9096	5.29689e-06	chr4:39022372:C:G	-22667	26	32	0.636364	1.27694e-06	0.628499	0.101498	0.00269973	0.00286537	0.0430154	6.58602e-06
ENSG00000249685.1	8671	1.03915	661.484	23.8072	9.03253e-09	chr4:39109793:C:T	-24120	30	41	0.465909	8.90128e-10	0.971931	0.106044	9.999e-05	3.66794e-06	0.000331587	6.84986e-06
ENSG00000109814.12	8462	1.04103	653.148	23.7617	5.6206e-06	chr4:39614599:G:T	86288	31	42	0.522727	1.26405e-06	0.8355	0.134843	0.00209979	0.00285968	0.0429904	7.01091e-06
ENSG00000163071.11	4043	1.01752	232.622	24.9772	7.04618e-07	chr4:51987120:C:A	-64184	27	34	0.386364	2.46218e-07	1.00234	0.146786	0.00039996	0.000139633	0.00522842	1.72002e-05
ENSG00000174780.17	9807	1.06275	854.055	24.1068	2.82608e-06	chr4:56463770:T:C	-3847	14	15	0.170455	7.00593e-07	-0.998954	0.155541	0.00149985	0.00160632	0.0285824	6.04362e-06
ENSG00000260265.1	8640	1.06141	432.898	23.4291	6.84174e-09	chr4:75105925:C:T	21208	19	24	0.272727	4.71219e-10	1.14478	0.121142	9.999e-05	1.31912e-06	0.000164521	1.18365e-05
ENSG00000138767.13	9492	1.04074	599.016	24.283	2.21694e-06	chr4:77829346:A:G	9731	22	27	0.693182	5.88141e-07	0.906966	0.13975	0.00089991	0.000995439	0.0208389	7.63192e-06
ENSG00000138663.9	9103	1.06716	682.98	23.7466	2.21751e-06	chr4:82042001:C:G	-992446	1	1	0.0113636	4.36786e-07	4.8945	0.741018	0.00059994	0.000949766	0.0201151	7.73895e-06
ENSG00000138639.18	7871	1.03663	489.517	24.2387	4.27956e-06	chr4:85611279:G:T	136129	31	36	0.409091	1.19262e-06	-1.13201	0.182044	0.00119988	0.0016432	0.0290921	9.12503e-06
ENSG00000248971.2	8271	1.02878	413.085	24.0264	9.23715e-07	chr4:102975634:A:C	245463	28	38	0.568182	1.91416e-07	-1.08727	0.15695	0.00029997	0.000300431	0.00907343	1.03398e-05
ENSG00000230069.3	8274	1.03481	393.49	23.7541	6.01374e-06	chr4:102719601:T:C	-11120	23	33	0.375	1.35932e-06	-0.907475	0.147118	0.00209979	0.00188632	0.0318401	1.12352e-05
ENSG00000272567.1	7450	1.03617	575.014	24.564	4.65775e-07	chr4:112299646:T:C	26330	26	34	0.613636	1.23455e-07	-1.16478	0.164037	9.999e-05	0.000195795	0.00675582	7.74798e-06
ENSG00000145365.11	7433	1.03139	542.082	24.2839	1.09847e-12	chr4:112272384:A:T	-13520	26	33	0.625	5.84624e-14	-1.12962	0.0802006	9.999e-05	3.01541e-10	1.01543e-06	7.99848e-06
ENSG00000172403.11	8697	1.0446	351.548	23.2981	3.48958e-07	chr4:118845180:GT:G	-5508	31	43	0.511364	3.97358e-08	0.988465	0.130827	9.999e-05	8.05126e-05	0.00344636	1.32882e-05
ENSG00000178636.8	8896	1.06169	368.194	23.0606	9.58512e-06	chr4:119507249:A:G	294605	12	13	0.147727	1.61452e-06	1.36351	0.223426	0.0009999	0.00241987	0.0380341	1.39373e-05
ENSG00000283050.2	8961	1.042	384.548	23.3239	1.0103e-08	chr4:119413255:T:A	-41383	23	27	0.306818	6.74944e-10	1.29781	0.139722	9.999e-05	2.26048e-06	0.000245551	1.1973e-05
ENSG00000164111.15	8712	1.05619	534.797	23.8973	7.76217e-06	chr4:121688774:T:C	-8218	9	10	0.113636	1.95166e-06	1.7304	0.286935	0.00159984	0.00296945	0.0439539	9.31307e-06
ENSG00000249661.1	7951	1.03248	748.991	24.3507	2.62453e-06	chr4:139863556:G:A	-781933	1	1	0.0113636	7.35403e-07	-6.45554	1.00809	0.00149985	0.00158154	0.0283427	5.82506e-06
ENSG00000250673.2	7471	1.05867	480.78	23.4597	2.81462e-08	chr4:146210361:A:G	-4154	20	22	0.25	2.45786e-09	1.27419	0.146116	9.999e-05	6.83097e-06	0.00050556	1.05005e-05
ENSG00000170390.16	6584	1.04142	301.306	23.9584	8.30846e-06	chr4:150138371:G:C	59926	10	11	0.125	2.17217e-06	1.41974	0.237018	0.0009999	0.00191603	0.0321803	1.52308e-05
ENSG00000249096.7	11364	1.04277	1378.21	24.2888	1.11111e-06	chr4:184382377:T:G	-39	28	40	0.545455	2.74184e-07	-1.02361	0.150831	0.00139986	0.00113827	0.02277	3.35517e-06
ENSG00000271538.6	11165	1.04734	1329.42	24.2387	7.34703e-08	chr4:184537555:C:T	-71	20	20	0.772727	1.29923e-08	-1.47648	0.184225	9.999e-05	6.17906e-05	0.00287475	3.56813e-06
ENSG00000113504.21	10070	1.02809	1036.37	24.144	1.02802e-10	chr5:1104823:C:T	-7240	31	40	0.454545	7.87964e-12	-1.37556	0.120615	9.999e-05	6.70551e-08	2.10051e-05	4.10509e-06
ENSG00000286388.1	10309	1.05331	1155.89	24.0174	2.32256e-07	chr5:1345359:A:G	162	25	35	0.397727	4.04494e-08	-1.13698	0.150627	9.999e-05	0.000169147	0.00602597	4.24154e-06
ENSG00000250490.1	10255	1.03081	1020.32	24.8053	3.95368e-06	chr5:6365576:T:C	25692	28	36	0.590909	1.45565e-06	-0.860162	0.140041	0.00319968	0.00335201	0.0477223	4.23532e-06
ENSG00000037474.15	10012	1.06014	913.844	24.2974	1.64457e-07	chr5:6600942:A:T	-32349	23	25	0.715909	3.30955e-08	-1.42476	0.186735	9.999e-05	8.61895e-05	0.00360546	5.56871e-06
ENSG00000145555.15	9055	1.03499	926.003	24.7485	1.42773e-06	chr5:16846252:A:T	-90036	20	27	0.693182	4.66701e-07	-0.926491	0.140817	0.00049995	0.0010319	0.0213511	4.77944e-06
ENSG00000250155.2	7799	1.03325	515.728	23.8443	2.55094e-08	chr5:36697892:GC:G	-27303	23	27	0.306818	2.96861e-09	1.26789	0.146765	9.999e-05	8.92407e-06	0.000626071	8.4969e-06
ENSG00000205765.9	8185	1.03495	349.716	23.9139	9.33529e-06	chr5:41163473:T:C	-740715	6	6	0.0681818	2.42244e-06	1.38884	0.233472	0.00259974	0.00262825	0.0401384	1.26517e-05
ENSG00000155542.12	8648	1.0463	823.12	24.5039	9.51159e-08	chr5:56917583:T:G	8323	21	24	0.727273	2.07356e-08	1.36905	0.175043	9.999e-05	4.95233e-05	0.00237392	5.72952e-06
ENSG00000123219.13	7689	1.06161	458.989	23.8044	1.32655e-06	chr5:65563765:T:A	597	23	27	0.306818	2.52342e-07	-0.919958	0.134912	0.00039996	0.000375373	0.0106223	1.1176e-05
ENSG00000113593.12	7690	1.03369	474.381	24.1046	8.56343e-07	chr5:65671644:CGGGGGTGGGGGT:C	108405	30	39	0.556818	1.84224e-07	-1.06936	0.15403	0.00029997	0.000307686	0.00916919	9.26042e-06
ENSG00000069020.18	8285	1.02988	580.959	23.9697	6.22149e-06	chr5:66985179:G:A	388818	31	43	0.488636	1.57836e-06	0.806711	0.132002	0.00219978	0.00301073	0.0443697	7.39897e-06
ENSG00000226259.10	472	0.990384	101.746	26.2837	6.61449e-09	chr5:71366233:C:A	950881	27	38	0.568182	4.0962e-09	-1.00315	0.118005	9.999e-05	7.74633e-07	0.0001202	3.34029e-05
ENSG00000269983.1	474	0.995532	105.043	26.4191	5.07092e-08	chr5:71371036:T:C	921400	16	21	0.761364	3.60066e-08	-1.0591	0.139438	9.999e-05	5.63405e-06	0.000431192	3.33931e-05
ENSG00000253333.1	470	0.984913	97.5602	25.8631	7.10533e-07	chr5:71368836:A:T	867933	18	24	0.727273	4.01665e-07	-0.787424	0.11863	0.00019998	8.05929e-05	0.00344636	3.36746e-05
ENSG00000172058.15	2169	1.02614	228.516	24.7242	1.14409e-05	chr5:71011637:T:C	110972	15	18	0.795455	4.45107e-06	-1.20664	0.210991	0.00209979	0.00221023	0.0358259	1.84086e-05
ENSG00000230847.4	3085	1.02203	283.674	24.5109	4.35227e-06	chr5:71011637:T:C	-81556	15	18	0.795455	1.39574e-06	-1.10715	0.179783	0.00169983	0.00105466	0.0216055	1.44804e-05
ENSG00000157107.14	7438	1.05565	527.848	23.7812	1.76743e-06	chr5:73104069:G:C	148028	32	43	0.488636	3.44513e-07	-0.826121	0.12335	0.00039996	0.000617133	0.015032	9.40795e-06
ENSG00000164346.10	8323	1.03568	678.03	24.2801	3.32455e-06	chr5:74731059:T:C	-35932	16	20	0.227273	9.20622e-07	1.06607	0.16875	0.00129987	0.0017837	0.030721	6.55281e-06
ENSG00000152359.15	8552	1.03612	587.407	24.1885	3.50661e-06	chr5:75682125:A:G	-35323	16	16	0.818182	9.30914e-07	-1.51677	0.240255	0.00129987	0.00162009	0.0287893	7.58274e-06
ENSG00000145703.16	8921	1.02799	728.62	24.096	9.62161e-07	chr5:76555965:A:C	152680	12	12	0.136364	2.08787e-07	1.43517	0.208198	0.00039996	0.000565042	0.0141206	5.8356e-06
ENSG00000247572.8	7494	1.0438	514.569	23.4813	4.95177e-06	chr5:81230586:C:T	-70979	22	24	0.272727	9.42282e-07	1.0819	0.171498	0.0019998	0.00192198	0.0322	9.03812e-06
ENSG00000205464.12	7686	1.0346	585.794	23.9419	3.77325e-10	chr5:82275850:C:T	-3612	24	32	0.636364	2.7781e-11	-1.04264	0.0967376	9.999e-05	1.28143e-07	3.38443e-05	7.53801e-06
ENSG00000248734.2	8809	1.04303	500.69	23.8038	5.05658e-08	chr5:96777605:CTACTT:C	-7172	16	21	0.238636	6.24453e-09	-0.940188	0.11298	9.999e-05	1.57584e-05	0.000999618	9.24861e-06
ENSG00000164308.17	8946	1.03219	439.798	23.6459	2.67731e-11	chr5:97001087:A:G	125101	27	34	0.613636	1.0177e-12	-1.15001	0.0921932	9.999e-05	6.4521e-09	5.11228e-06	9.90336e-06
ENSG00000112874.10	7484	1.05611	464.1	23.7104	4.07258e-06	chr5:103556290:TG:T	-6499	15	15	0.170455	8.53499e-07	-1.56059	0.245898	0.00109989	0.0012958	0.024618	1.07267e-05
ENSG00000249476.2	9814	1.0565	578.906	23.7139	6.42175e-07	chr5:109327414:G:A	1045	15	16	0.181818	1.04911e-07	1.29436	0.18064	0.00029997	0.000232061	0.00768014	8.61802e-06
ENSG00000214784.4	9336	1.03356	544.639	23.6891	4.07985e-06	chr5:110200788:A:G	-992254	9	9	0.102273	8.45413e-07	1.89062	0.297728	0.0019998	0.00178203	0.030721	8.05992e-06
ENSG00000072682.18	6569	1.03999	353.676	23.6669	2.33299e-06	chr5:132230268:CT:C	-65047	24	33	0.375	4.42232e-07	0.744601	0.112813	0.00059994	0.00061023	0.0149721	1.28715e-05
ENSG00000197375.13	6699	1.04024	399.27	23.8297	7.93419e-08	chr5:132341354:G:T	-28356	27	38	0.431818	1.05966e-08	-0.945977	0.116795	9.999e-05	2.05166e-05	0.00124484	1.14181e-05
ENSG00000270021.1	7271	1.03189	653.086	24.2965	4.57301e-07	chr5:135331052:A:G	-68228	16	17	0.193182	1.02869e-07	-2.01536	0.280955	0.00019998	0.000227363	0.00754642	6.6578e-06
ENSG00000228672.4	4770	1.01121	399.676	24.8576	7.22158e-08	chr5:139383837:T:C	-11267	29	44	0.5	1.94431e-08	-1.09265	0.139232	9.999e-05	2.555e-05	0.00144603	9.64495e-06
ENSG00000170464.10	4719	1.04839	380.02	24.4873	5.09847e-07	chr5:139394348:T:C	-50143	23	28	0.318182	1.30228e-07	0.932715	0.131747	9.999e-05	0.000125418	0.00478573	1.25548e-05
ENSG00000176049.16	8688	1.0277	610.81	24.4154	8.21192e-07	chr5:147782912:G:A	137	30	38	0.431818	2.11092e-07	0.968974	0.140655	0.00049995	0.00040148	0.0110365	6.94959e-06
ENSG00000237693.4	9283	1.038	788.915	23.832	1.69992e-06	chr5:150869975:A:G	23452	24	29	0.329545	3.39459e-07	-1.20662	0.180008	0.00059994	0.00102525	0.0212787	5.70633e-06
ENSG00000196743.9	9307	1.03697	650.202	23.4135	3.18722e-08	chr5:151239432:C:T	27282	10	11	0.125	2.73399e-09	1.61067	0.18568	9.999e-05	1.36875e-05	0.000897417	6.88347e-06
ENSG00000123643.13	9639	1.04151	652.004	23.6283	3.23148e-06	chr5:151467051:A:G	30005	30	38	0.431818	6.27103e-07	-0.964236	0.149143	0.00119988	0.00160042	0.0285237	7.04236e-06
ENSG00000245275.8	8502	1.03927	673.052	24.302	4.10069e-06	chr5:154300063:T:C	-145787	2	2	0.0227273	1.17512e-06	3.17388	0.509945	0.0019998	0.00214969	0.0351834	6.73679e-06
ENSG00000276778.1	8215	1.04244	526.397	23.6946	7.20006e-07	chr5:158356476:A:G	-53297	28	35	0.397727	1.18045e-07	1.01548	0.142653	0.00029997	0.000266272	0.00835221	8.76836e-06
ENSG00000113645.14	8447	1.04225	944.381	24.0704	1.53084e-06	chr5:168872192:T:C	580541	5	6	0.0681818	3.4588e-07	2.23782	0.334212	0.00079992	0.00107589	0.021991	4.88233e-06
ENSG00000168269.10	9203	1.04393	981.464	24.4777	3.16773e-06	chr5:170082660:G:A	-23237	21	29	0.329545	9.67519e-07	1.04177	0.165402	0.00169983	0.002363	0.0375195	4.74216e-06
ENSG00000250992.2	7552	1.03098	1006.99	25.2033	3.12522e-06	chr5:176583124:A:C	546531	14	16	0.181818	1.37439e-06	1.50312	0.243849	0.00209979	0.00259355	0.0396534	4.29551e-06
[truncated: 691 more rows]

## Sheet: NaiveB 4 or younger
phenotype_id	num_var	beta_shape1	beta_shape2	true_df	pval_true_df	variant_id	tss_distance	ma_samples	ma_count	af	pval_nominal	slope	slope_se	pval_perm	pval_beta	qval	pval_nominal_threshold
[truncated: 1,472 more rows]

[truncated: 13 more sheets: NaiveB 5 or older, GCB male, GCB female, GCB 4 or younger, GCB 5 or older, NaiveT male, NaiveT female, NaiveT 4 or younger, NaiveT 5 or older, TFH male, TFH female, TFH 4 or younger, TFH 5 or older]
