# Supplementary material for: Tonsillar expression quantitative trait loci verify and expand genetic contributors to childhood atopic diseases
Source: bioRxiv. 2026 Mar 17:2026.03.13.711667. Preprint. [Version 1] doi: 10.64898/2026.03.13.711667 (PMC13015460; doi:10.64898/2026.03.13.711667)
Supplement: Supplement 9 [file media-9.txt]

cell_type	gene_name	ENSG_ID	chr	pos	a1	a2	pval_nominal	slope	slope_se	PIP
GCB	AHI1	ENSG00000135541.21	chr6	135497759	C	A	2.52119736651173e-22	-1.0547761	0.07666776	0.190553025813899
GCB	AHI1	ENSG00000135541.21	chr6	135512325	T	A	4.41765497626082e-22	1.020058	0.07491343	0.0809462838714371
GCB	AHI1	ENSG00000135541.21	chr6	135581461	A	T	4.41765497626082e-22	-1.020058	0.07491343	0.0809462838714371
GCB	AHI1	ENSG00000135541.21	chr6	135506535	A	G	4.41771324745743e-22	-1.0200579	0.074913435	0.0809441488577779
GCB	AHI1	ENSG00000135541.21	chr6	135514763	A	G	4.41771324745743e-22	1.0200579	0.074913435	0.0809441488577779
GCB	AHI1	ENSG00000135541.21	chr6	135515824	T	C	4.41771324745743e-22	1.0200579	0.074913435	0.0809441488577779
GCB	AHI1	ENSG00000135541.21	chr6	135519918	C	A	4.41771324745743e-22	1.0200579	0.074913435	0.0809441488577779
GCB	AHI1	ENSG00000135541.21	chr6	135523221	T	A	4.41771324745743e-22	1.0200579	0.074913435	0.0809441488577779
GCB	AHI1	ENSG00000135541.21	chr6	135546162	C	CTG	4.41771324745743e-22	1.0200579	0.074913435	0.0809441488577779
GCB	AHI1	ENSG00000135541.21	chr6	135570532	T	A	4.41771324745743e-22	-1.0200579	0.074913435	0.0809441488577779
GCB	AHI1	ENSG00000135541.21	chr6	135572585	G	T	4.41771324745743e-22	-1.0200579	0.074913435	0.0809441488577779
GCB	D2HGDH	ENSG00000180902.18	chr2	241767686	A	G	2.25085545190156e-09	-0.7056243	0.10403835	0.342739396094815
GCB	D2HGDH	ENSG00000180902.18	chr2	241763768	A	G	2.51219820144625e-09	-0.7121818	0.10540132	0.269968479633411
GCB	D2HGDH	ENSG00000180902.18	chr2	241764646	T	C	2.51219820144625e-09	-0.7121818	0.10540132	0.269968479633411
GCB	D2HGDH	ENSG00000180902.18	chr2	241756914	A	G	2.6260285131374e-08	-0.69813704	0.112481326	0.0146978164374585
GCB	D2HGDH	ENSG00000180902.18	chr2	241756485	T	C	3.60538606192207e-08	-0.72240126	0.11781941	0.00748664366964231
GCB	D2HGDH	ENSG00000180902.18	chr2	241771938	A	G	4.56022585094638e-08	-0.7028883	0.11569294	0.00701795406673724
GCB	D2HGDH	ENSG00000180902.18	chr2	241771949	A	G	4.56022585094638e-08	-0.7028883	0.11569294	0.00701795406673724
GCB	D2HGDH	ENSG00000180902.18	chr2	241761545	G	A	9.44583305988148e-08	-0.64374304	0.10909059	0.00562219403638658
GCB	D2HGDH	ENSG00000180902.18	chr2	241771247	T	G	6.56327359320983e-08	-0.68493646	0.11437677	0.00551652822907539
GCB	D2HGDH	ENSG00000180902.18	chr2	241740951	A	G	2.04999986785517e-07	-0.56699884	0.09923842	0.00509386786972151
GCB	D2HGDH	ENSG00000180902.18	chr2	241747114	A	T	2.24019771093071e-07	-0.56672984	0.09956778	0.00458090353799633
GCB	D2HGDH	ENSG00000180902.18	chr2	241760637	T	C	1.13208715840302e-07	-0.64759755	0.110561356	0.00432002257895953
GCB	D2HGDH	ENSG00000180902.18	chr2	241762000	T	G	1.13208715840302e-07	-0.64759755	0.110561356	0.00432002257895953
GCB	D2HGDH	ENSG00000180902.18	chr2	241745694	T	C	3.50144726516429e-07	-0.5431004	0.0972824	0.0034235401821095
GCB	EEFSEC	ENSG00000132394.11	chr3	128098665	C	T	6.03100642821348e-10	0.59326464	0.08371741	0.040412135189618
GCB	EEFSEC	ENSG00000132394.11	chr3	128100219	G	C	6.03100642821348e-10	0.59326464	0.08371741	0.040412135189618
GCB	EEFSEC	ENSG00000132394.11	chr3	128103477	T	C	6.03100642821348e-10	0.59326464	0.08371741	0.040412135189618
GCB	EEFSEC	ENSG00000132394.11	chr3	128117444	C	T	6.03100642821348e-10	0.59326464	0.08371741	0.040412135189618
GCB	EEFSEC	ENSG00000132394.11	chr3	128117476	A	G	6.03100642821348e-10	0.59326464	0.08371741	0.040412135189618
GCB	EEFSEC	ENSG00000132394.11	chr3	128089659	C	G	1.04941147143343e-09	0.5657903	0.08130467	0.0256822871838805
GCB	EEFSEC	ENSG00000132394.11	chr3	128137730	T	A	1.03380840825856e-09	0.59116924	0.08490947	0.0185374129699554
GCB	EEFSEC	ENSG00000132394.11	chr3	128146667	A	G	1.03380840825856e-09	-0.59116924	0.08490947	0.0185374129699554
GCB	EEFSEC	ENSG00000132394.11	chr3	128148554	G	A	1.03380840825856e-09	-0.59116924	0.08490947	0.0185374129699554
GCB	EEFSEC	ENSG00000132394.11	chr3	128151217	G	A	1.03380840825856e-09	-0.59116924	0.08490947	0.0185374129699554
GCB	EEFSEC	ENSG00000132394.11	chr3	128159974	T	C	1.03380840825856e-09	-0.59116924	0.08490947	0.0185374129699554
GCB	EEFSEC	ENSG00000132394.11	chr3	128162770	G	A	1.03380840825856e-09	-0.59116924	0.08490947	0.0185374129699554
GCB	EEFSEC	ENSG00000132394.11	chr3	128170444	A	G	1.10218378980062e-09	-0.59099597	0.08506519	0.0168955164030848
GCB	EEFSEC	ENSG00000132394.11	chr3	128173194	T	C	1.10218378980062e-09	-0.59099597	0.08506519	0.0168955164030848
GCB	EEFSEC	ENSG00000132394.11	chr3	128176383	A	G	1.10218378980062e-09	-0.59099597	0.08506519	0.0168955164030848
GCB	EEFSEC	ENSG00000132394.11	chr3	128179658	A	C	1.10218378980062e-09	-0.59099597	0.08506519	0.0168955164030848
GCB	EEFSEC	ENSG00000132394.11	chr3	128182943	G	A	1.10218378980062e-09	-0.59099597	0.08506519	0.0168955164030848
GCB	EEFSEC	ENSG00000132394.11	chr3	128183248	G	T	1.10218378980062e-09	-0.59099597	0.08506519	0.0168955164030848
GCB	EEFSEC	ENSG00000132394.11	chr3	128185653	T	C	1.10218378980062e-09	-0.59099597	0.08506519	0.0168955164030848
GCB	EEFSEC	ENSG00000132394.11	chr3	128186608	A	G	1.10218378980062e-09	-0.59099597	0.08506519	0.0168955164030848
GCB	EEFSEC	ENSG00000132394.11	chr3	128186675	G	A	1.10218378980062e-09	-0.59099597	0.08506519	0.0168955164030848
GCB	EEFSEC	ENSG00000132394.11	chr3	128190721	G	A	1.10218378980062e-09	-0.59099597	0.08506519	0.0168955164030848
GCB	EEFSEC	ENSG00000132394.11	chr3	128199157	G	A	1.10218378980062e-09	-0.59099597	0.08506519	0.0168955164030848
GCB	EEFSEC	ENSG00000132394.11	chr3	128201180	T	C	1.10218378980062e-09	-0.59099597	0.08506519	0.0168955164030848
GCB	EEFSEC	ENSG00000132394.11	chr3	128204344	T	C	1.10218378980062e-09	0.59099597	0.08506519	0.0168955164030848
GCB	EEFSEC	ENSG00000132394.11	chr3	128211616	A	G	1.10218378980062e-09	0.59099597	0.08506519	0.0168955164030848
GCB	EEFSEC	ENSG00000132394.11	chr3	128212023	C	A	1.10218378980062e-09	0.59099597	0.08506519	0.0168955164030848
GCB	EEFSEC	ENSG00000132394.11	chr3	128212559	A	G	1.10218378980062e-09	0.59099597	0.08506519	0.0168955164030848
GCB	EEFSEC	ENSG00000132394.11	chr3	128214943	C	T	1.10218378980062e-09	0.59099597	0.08506519	0.0168955164030848
GCB	EEFSEC	ENSG00000132394.11	chr3	128214979	T	G	1.10218378980062e-09	0.59099597	0.08506519	0.0168955164030848
GCB	EEFSEC	ENSG00000132394.11	chr3	128215375	A	G	1.10218378980062e-09	0.59099597	0.08506519	0.0168955164030848
GCB	EEFSEC	ENSG00000132394.11	chr3	128215426	A	T	1.10218378980062e-09	0.59099597	0.08506519	0.0168955164030848
GCB	EEFSEC	ENSG00000132394.11	chr3	128215433	C	T	1.10218378980062e-09	0.59099597	0.08506519	0.0168955164030848
GCB	EEFSEC	ENSG00000132394.11	chr3	128215486	T	C	1.10218378980062e-09	0.59099597	0.08506519	0.0168955164030848
GCB	EEFSEC	ENSG00000132394.11	chr3	128215931	C	A	1.10218378980062e-09	0.59099597	0.08506519	0.0168955164030848
GCB	EEFSEC	ENSG00000132394.11	chr3	128216618	G	C	1.10218378980062e-09	0.59099597	0.08506519	0.0168955164030848
GCB	EEFSEC	ENSG00000132394.11	chr3	128217684	C	T	1.10218378980062e-09	0.59099597	0.08506519	0.0168955164030848
GCB	EEFSEC	ENSG00000132394.11	chr3	128217689	C	T	1.10218378980062e-09	0.59099597	0.08506519	0.0168955164030848
GCB	EEFSEC	ENSG00000132394.11	chr3	128218802	A	G	1.10218378980062e-09	0.59099597	0.08506519	0.0168955164030848
GCB	EEFSEC	ENSG00000132394.11	chr3	128219294	G	A	1.10218378980062e-09	0.59099597	0.08506519	0.0168955164030848
GCB	EEFSEC	ENSG00000132394.11	chr3	128220191	A	T	1.10218378980062e-09	0.59099597	0.08506519	0.0168955164030848
GCB	EEFSEC	ENSG00000132394.11	chr3	128220514	T	A	1.10218378980062e-09	0.59099597	0.08506519	0.0168955164030848
GCB	EEFSEC	ENSG00000132394.11	chr3	128221510	T	G	1.10218378980062e-09	0.59099597	0.08506519	0.0168955164030848
GCB	EEFSEC	ENSG00000132394.11	chr3	128221597	G	C	1.10218378980062e-09	0.59099597	0.08506519	0.0168955164030848
GCB	EEFSEC	ENSG00000132394.11	chr3	128221691	A	G	1.10218378980062e-09	0.59099597	0.08506519	0.0168955164030848
GCB	EEFSEC	ENSG00000132394.11	chr3	128223886	TA	T	1.10218378980062e-09	0.59099597	0.08506519	0.0168955164030848
GCB	EEFSEC	ENSG00000132394.11	chr3	128224485	A	G	1.10218378980062e-09	0.59099597	0.08506519	0.0168955164030848
GCB	EEFSEC	ENSG00000132394.11	chr3	128225634	C	G	1.10218378980062e-09	0.59099597	0.08506519	0.0168955164030848
GCB	EEFSEC	ENSG00000132394.11	chr3	128226506	G	A	1.10218378980062e-09	0.59099597	0.08506519	0.0168955164030848
GCB	FADS1	ENSG00000149485.19	chr11	61800281	C	A	4.5802098212947e-19	1.0858651	0.09112824	0.165653605554627
GCB	FADS1	ENSG00000149485.19	chr11	61803910	G	A	4.5802098212947e-19	1.0858651	0.09112824	0.165653605554627
GCB	FADS1	ENSG00000149485.19	chr11	61812288	T	C	4.5802098212947e-19	1.0858651	0.09112824	0.165653605554627
GCB	FADS1	ENSG00000149485.19	chr11	61813163	C	T	4.5802098212947e-19	1.0858651	0.09112824	0.165653605554627
GCB	FADS1	ENSG00000149485.19	chr11	61813896	A	G	4.5802098212947e-19	1.0858651	0.09112824	0.165653605554627
GCB	FADS1	ENSG00000149485.19	chr11	61815236	T	C	4.5802098212947e-19	1.0858651	0.09112824	0.165653605554627
GCB	FADS2	ENSG00000134824.14	chr11	61779596	G	A	3.07211855007795e-14	1.4206828	0.15221019	0.249076016619341
GCB	FADS2	ENSG00000134824.14	chr11	61788567	A	C	3.07211855007795e-14	1.4206828	0.15221019	0.249076016619341
GCB	FADS2	ENSG00000134824.14	chr11	61828092	C	T	3.07211855007795e-14	1.4206828	0.15221019	0.249076016619341
GCB	FADS2	ENSG00000134824.14	chr11	61831875	G	A	3.07211855007795e-14	1.4206828	0.15221019	0.249076016619341
GCB	GSDMA	ENSG00000167914.12	chr17	39963001	G	T	9.54885505405186e-10	0.8341654	0.11949649	0.874883568553426
GCB	GSDMA	ENSG00000167914.12	chr17	39963385	C	T	1.73963630697065e-08	0.77595204	0.12308693	0.0430140162622897
GCB	GSDMA	ENSG00000167914.12	chr17	39906691	A	C	2.16139083533402e-07	-0.69530344	0.12196974	0.0052724637202676
GCB	GSDMA	ENSG00000167914.12	chr17	39932164	T	C	6.8135458700449e-07	0.6180049	0.11405456	0.00313238255420176
GCB	GSDMA	ENSG00000167914.12	chr17	39871147	A	G	6.32374897173813e-07	-0.6406663	0.11783459	0.00271878914277235
GCB	GSDMA	ENSG00000167914.12	chr17	39871330	A	G	6.32374897173813e-07	-0.6406663	0.11783459	0.00271878914277235
GCB	GSDMA	ENSG00000167914.12	chr17	39873952	T	A	6.32374897173813e-07	-0.6406663	0.11783459	0.00271878914277235
GCB	GSDMA	ENSG00000167914.12	chr17	39874885	A	G	6.32374897173813e-07	-0.6406663	0.11783459	0.00271878914277235
GCB	GSDMA	ENSG00000167914.12	chr17	39875461	C	T	6.32374897173813e-07	-0.6406663	0.11783459	0.00271878914277235
GCB	GSDMA	ENSG00000167914.12	chr17	39875935	T	C	6.32374897173813e-07	-0.6406663	0.11783459	0.00271878914277235
GCB	GSDMA	ENSG00000167914.12	chr17	39877024	A	C	6.32374897173813e-07	-0.6406663	0.11783459	0.00271878914277235
GCB	GSDMA	ENSG00000167914.12	chr17	39911280	A	G	8.36597471524752e-07	-0.6117109	0.11396592	0.00264368820464738
GCB	GSDMA	ENSG00000167914.12	chr17	39909987	T	C	8.37225408203433e-07	-0.6178096	0.11510616	0.00248706611815543
GCB	HDAC3	ENSG00000171720.10	chr5	141610281	A	G	7.26732509493282e-08	0.6958496	0.11667509	0.312173465746973
GCB	HDAC3	ENSG00000171720.10	chr5	141612668	A	G	7.26732509493282e-08	0.6958496	0.11667509	0.312173465746973
GCB	HDAC3	ENSG00000171720.10	chr5	141538221	T	C	2.35466252800779e-07	0.78136027	0.13756937	0.0337821910856487
GCB	HDAC3	ENSG00000171720.10	chr5	141545795	C	T	2.35466252800779e-07	0.78136027	0.13756937	0.0337821910856487
GCB	HDAC3	ENSG00000171720.10	chr5	141575387	A	G	2.35466252800779e-07	0.78136027	0.13756937	0.0337821910856487
GCB	HDAC3	ENSG00000171720.10	chr5	141576210	C	T	2.35466252800779e-07	0.78136027	0.13756937	0.0337821910856487
GCB	HDAC3	ENSG00000171720.10	chr5	141596961	G	C	2.35466252800779e-07	0.78136027	0.13756937	0.0337821910856487
GCB	HDAC3	ENSG00000171720.10	chr5	141601680	C	A	2.35466252800779e-07	0.78136027	0.13756937	0.0337821910856487
GCB	HDAC3	ENSG00000171720.10	chr5	141614056	T	C	2.35466252800779e-07	0.78136027	0.13756937	0.0337821910856487
GCB	HDAC3	ENSG00000171720.10	chr5	141634927	T	C	2.35466252800779e-07	0.78136027	0.13756937	0.0337821910856487
GCB	HDAC3	ENSG00000171720.10	chr5	141636721	T	G	7.76202518104676e-07	0.7547021	0.14011945	0.0123669303181566
GCB	HDAC3	ENSG00000171720.10	chr5	141609675	G	A	7.064627670096e-07	0.7836994	0.14487404	0.0105543025089954
GCB	HDAC3	ENSG00000171720.10	chr5	141513923	C	G	3.5045402929877e-06	0.7416634	0.14816111	0.00312602932902084
GCB	HDAC3	ENSG00000171720.10	chr5	141520217	G	C	3.62052619260386e-06	0.7618391	0.15244582	0.0025983318191603
GCB	HDAC3	ENSG00000171720.10	chr5	141513076	T	C	2.02966003593548e-05	0.58414733	0.1285031	0.00197335999211926
GCB	HDAC3	ENSG00000171720.10	chr5	141648321	C	G	7.57053101470624e-05	0.6502725	0.15536365	0.000385676967787067
GCB	HDAC3	ENSG00000171720.10	chr5	141502124	A	G	0.000595713621017983	0.48758167	0.13605691	0.000178344625770224
GCB	HDAC3	ENSG00000171720.10	chr5	141832009	T	C	0.000941802191836011	-0.46403995	0.13481687	0.000138726421183538
GCB	HDAC3	ENSG00000171720.10	chr5	141833317	C	T	0.00110224227220008	-0.44341	0.13070178	0.000135568307937873
GCB	HDAC3	ENSG00000171720.10	chr5	141832130	C	T	0.00116377561947265	-0.44656053	0.13230067	0.000127645232485792
GCB	HDAC3	ENSG00000171720.10	chr5	141832382	G	C	0.00116377561947265	-0.44656053	0.13230067	0.000127645232485792
GCB	HDAC3	ENSG00000171720.10	chr5	141654556	T	A	0.00103997030297235	0.46891406	0.13747631	0.000124951849825549
GCB	HDAC3	ENSG00000171720.10	chr5	141835410	T	C	0.00133629553838623	-0.44293022	0.13295746	0.000116227985919628
GCB	HDAC3	ENSG00000171720.10	chr5	141835619	T	C	0.00133629553838623	-0.44293022	0.13295746	0.000116227985919628
GCB	HDAC3	ENSG00000171720.10	chr5	141835837	G	A	0.00133629553838623	-0.44293022	0.13295746	0.000116227985919628
GCB	HDAC3	ENSG00000171720.10	chr5	141835901	A	G	0.00133629553838623	-0.44293022	0.13295746	0.000116227985919628
GCB	HDAC3	ENSG00000171720.10	chr5	141836502	T	C	0.00133629553838623	-0.44293022	0.13295746	0.000116227985919628
GCB	HDAC3	ENSG00000171720.10	chr5	141836905	G	T	0.00133629553838623	-0.44293022	0.13295746	0.000116227985919628
GCB	HDAC3	ENSG00000171720.10	chr5	141837167	G	A	0.00133629553838623	-0.44293022	0.13295746	0.000116227985919628
GCB	HDAC3	ENSG00000171720.10	chr5	141837199	G	T	0.00133629553838623	-0.44293022	0.13295746	0.000116227985919628
GCB	HDAC3	ENSG00000171720.10	chr5	141837570	G	A	0.00133629553838623	-0.44293022	0.13295746	0.000116227985919628
GCB	HDAC3	ENSG00000171720.10	chr5	141837668	A	G	0.00133629553838623	-0.44293022	0.13295746	0.000116227985919628
GCB	HDAC3	ENSG00000171720.10	chr5	141349242	AT	A	0.00059626886680988	0.5799393	0.16184165	0.000111633091663549
GCB	HDAC3	ENSG00000171720.10	chr5	141371561	C	G	0.00059626886680988	0.5799393	0.16184165	0.000111633091663549
GCB	HDAC3	ENSG00000171720.10	chr5	141503292	A	T	0.00144981227658313	0.44014782	0.13316587	0.000110354388273552
GCB	HDAC3	ENSG00000171720.10	chr5	141413440	A	G	0.000565359800767892	0.5953951	0.165405	0.00010799741259152
GCB	HDAC3	ENSG00000171720.10	chr5	141838651	A	G	0.00125993058454273	-0.47225004	0.14096458	0.000105624030401197
GCB	HDAC3	ENSG00000171720.10	chr5	141839585	A	G	0.00125993058454273	-0.47225004	0.14096458	0.000105624030401197
GCB	HDAC3	ENSG00000171720.10	chr5	141449156	G	T	0.000603661015910416	0.5925605	0.1655378	0.000104324543285663
GCB	HDAC3	ENSG00000171720.10	chr5	141458319	T	C	0.000603661015910416	0.5925605	0.1655378	0.000104324543285663
GCB	HDAC3	ENSG00000171720.10	chr5	141660481	A	G	0.000929615012787613	0.52488023	0.15231231	0.000103856917246911
GCB	HDAC3	ENSG00000171720.10	chr5	141383462	A	G	0.000834841335237854	0.5478395	0.15744221	0.000101097151052071
GCB	HDAC3	ENSG00000171720.10	chr5	141653036	A	G	0.000857110059575231	0.54502565	0.15700325	0.000100443423163198
GCB	HDAC3	ENSG00000171720.10	chr5	141456621	G	T	0.000769184233583752	0.5632983	0.16071074	9.99936485518104e-05
GCB	HDAC3	ENSG00000171720.10	chr5	141837785	A	T	0.00163308688926871	-0.44222537	0.13536498	9.93995510644005e-05
GCB	HDAC3	ENSG00000171720.10	chr5	141838042	T	C	0.00163308688926871	-0.44222537	0.13536498	9.93995510644005e-05
GCB	HDAC3	ENSG00000171720.10	chr5	141640002	G	C	0.000258694231258365	0.7385225	0.19265138	9.89698319607466e-05
GCB	HDAC3	ENSG00000171720.10	chr5	141387464	C	T	0.000599205978853212	0.60643846	0.16930763	9.84779610726658e-05
GCB	HDAC3	ENSG00000171720.10	chr5	141839582	C	T	0.00156630297326036	-0.4586707	0.13982181	9.50664946781948e-05
GCB	HDAC3	ENSG00000171720.10	chr5	141434768	T	C	0.000888818227930414	0.5532476	0.1598934	9.41653813287853e-05
GCB	HDAC3	ENSG00000171720.10	chr5	141404029	C	T	0.000888819149375702	0.5532476	0.15989341	9.41653335249744e-05
GCB	HDAC3	ENSG00000171720.10	chr5	141418063	G	T	0.000888819149375702	0.5532476	0.15989341	9.41653335249744e-05
GCB	HDAC3	ENSG00000171720.10	chr5	141430255	T	TC	0.000888819149375702	0.5532476	0.15989341	9.41653335249744e-05
GCB	HDAC3	ENSG00000171720.10	chr5	141435215	C	G	0.000888819149375702	0.5532476	0.15989341	9.41653335249744e-05
GCB	HDAC3	ENSG00000171720.10	chr5	141435781	C	T	0.000888819149375702	0.5532476	0.15989341	9.41653335249744e-05
GCB	HDAC3	ENSG00000171720.10	chr5	141640263	C	G	0.000413331837422891	0.68136656	0.18443517	9.19707442207097e-05
GCB	HDAC3	ENSG00000171720.10	chr5	141501146	T	C	0.00146332543710441	0.4851063	0.14690036	8.86420716163089e-05
GCB	HDAC3	ENSG00000171720.10	chr5	141501198	G	C	0.00146332543710441	0.4851063	0.14690036	8.86420716163089e-05
GCB	HDAC3	ENSG00000171720.10	chr5	141501907	G	T	0.00146332543710441	0.4851063	0.14690036	8.86420716163089e-05
GCB	HDAC3	ENSG00000171720.10	chr5	141504960	T	C	0.00146332543710441	0.4851063	0.14690036	8.86420716163089e-05
GCB	HDAC3	ENSG00000171720.10	chr5	141833398	G	A	0.00208535417879181	-0.43170068	0.13544571	8.61688757664506e-05
GCB	HDAC3	ENSG00000171720.10	chr5	141833943	T	C	0.00208535417879181	-0.43170068	0.13544571	8.61688757664506e-05
GCB	HDAC3	ENSG00000171720.10	chr5	141833966	G	A	0.00208535417879181	-0.43170068	0.13544571	8.61688757664506e-05
GCB	HDAC3	ENSG00000171720.10	chr5	141834134	A	G	0.00208535417879181	-0.43170068	0.13544571	8.61688757664506e-05
GCB	HDAC3	ENSG00000171720.10	chr5	141834205	A	G	0.00208535417879181	-0.43170068	0.13544571	8.61688757664506e-05
GCB	HDAC3	ENSG00000171720.10	chr5	141834562	G	A	0.00208535417879181	-0.43170068	0.13544571	8.61688757664506e-05
GCB	HDAC3	ENSG00000171720.10	chr5	141834601	C	G	0.00208535417879181	-0.43170068	0.13544571	8.61688757664506e-05
GCB	HDAC3	ENSG00000171720.10	chr5	141834688	G	A	0.00208535417879181	-0.43170068	0.13544571	8.61688757664506e-05
GCB	HDAC3	ENSG00000171720.10	chr5	141497209	TG	T	0.00155571717542249	0.4837195	0.1473595	8.51731180846708e-05
GCB	HDAC3	ENSG00000171720.10	chr5	141832596	C	T	0.00236985003119382	-0.41425514	0.13171482	8.43799793921749e-05
GCB	HDAC3	ENSG00000171720.10	chr5	141566788	G	A	0.00145778829268862	0.50099224	0.15165503	8.27454333889754e-05
GCB	HDAC3	ENSG00000171720.10	chr5	141594912	G	A	0.00145778829268862	0.50099224	0.15165503	8.27454333889754e-05
GCB	HDAC3	ENSG00000171720.10	chr5	141341879	C	T	0.00104517186607034	-0.56105685	0.16456655	8.09197035743673e-05
GCB	HDAC3	ENSG00000171720.10	chr5	141225149	C	A	0.00150705591497087	-0.5037475	0.15298383	7.97580240592559e-05
GCB	HDAC3	ENSG00000171720.10	chr5	141503517	T	C	0.00288804736778836	0.39646083	0.12875563	7.82052328640559e-05
GCB	HDAC3	ENSG00000171720.10	chr5	141661868	G	A	0.00185274618166001	0.47425422	0.14701237	7.79316170239315e-05
GCB	HDAC3	ENSG00000171720.10	chr5	141346261	C	T	0.00155891262824974	0.5121589	0.15605468	7.50095882940098e-05
GCB	HDAC3	ENSG00000171720.10	chr5	141834824	C	T	0.0025291321119438	-0.43063927	0.13787052	7.46107868436358e-05
GCB	HDAC3	ENSG00000171720.10	chr5	141838002	T	G	0.00254912207741207	-0.4321086	0.13845702	7.36911329304926e-05
GCB	HDAC3	ENSG00000171720.10	chr5	141378509	C	T	0.00308227081502499	0.40104082	0.13117564	7.28695718185762e-05
GCB	HDAC3	ENSG00000171720.10	chr5	142232746	C	G	0.00156335349802605	-0.5373645	0.1637806	6.73094665447962e-05
GCB	HDAC3	ENSG00000171720.10	chr5	141667160	C	G	0.00456188842128434	0.3497141	0.11963312	6.65303419312805e-05
GCB	HDAC3	ENSG00000171720.10	chr5	141211194	A	G	0.00205048600363426	-0.4961876	0.1554086	6.58656532173667e-05
GCB	HDAC3	ENSG00000171720.10	chr5	141267263	A	G	0.00230676897089996	0.48019263	0.15224798	6.46713384806338e-05
GCB	HDAC3	ENSG00000171720.10	chr5	141478231	T	C	0.00162709728117468	0.5438228	0.1664034	6.37633806654266e-05
GCB	HDAC3	ENSG00000171720.10	chr5	141509809	A	G	0.00249959452739141	0.48129094	0.1538944	6.07725594396009e-05
GCB	HDAC3	ENSG00000171720.10	chr5	141585900	A	T	0.0022264387036435	0.50159216	0.15844497	6.07617769140904e-05
GCB	HDAC3	ENSG00000171720.10	chr5	141238202	G	T	0.00259518825216405	-0.4821846	0.15479822	5.89566474837886e-05
GCB	HDAC3	ENSG00000171720.10	chr5	141217132	A	G	0.00259519067579289	-0.48218453	0.15479822	5.89566072684158e-05
GCB	HDAC3	ENSG00000171720.10	chr5	141222547	A	G	0.00259519067579289	-0.48218453	0.15479822	5.89566072684158e-05
GCB	HDAC3	ENSG00000171720.10	chr5	141226542	A	G	0.00259519067579289	-0.48218453	0.15479822	5.89566072684158e-05
GCB	HDAC3	ENSG00000171720.10	chr5	141230295	T	A	0.00259519067579289	-0.48218453	0.15479822	5.89566072684158e-05
GCB	HDAC3	ENSG00000171720.10	chr5	141238098	A	T	0.00259519067579289	-0.48218453	0.15479822	5.89566072684158e-05
GCB	HDAC3	ENSG00000171720.10	chr5	141257325	T	A	0.00259519067579289	-0.48218453	0.15479822	5.89566072684158e-05
GCB	HDAC3	ENSG00000171720.10	chr5	141208801	C	T	0.00281862341458216	-0.48242685	0.15626013	5.55635342235386e-05
GCB	HDAC3	ENSG00000171720.10	chr5	141503595	G	T	0.00478032465097016	0.38579133	0.13271272	5.55355084611725e-05
GCB	HDAC3	ENSG00000171720.10	chr5	141520442	C	T	0.00194005683900762	0.56204784	0.17504264	5.27685597944528e-05
GCB	HDAC3	ENSG00000171720.10	chr5	141656388	G	A	0.00197415039871236	0.55958146	0.17458428	5.26488298087943e-05
GCB	HDAC3	ENSG00000171720.10	chr5	141490949	A	G	0.00268836113848522	0.52796185	0.17013694	4.82664076175071e-05
GCB	HDAC3	ENSG00000171720.10	chr5	141491382	G	T	0.00268836113848522	0.52796185	0.17013694	4.82664076175071e-05
GCB	HDAC3	ENSG00000171720.10	chr5	141491858	A	G	0.00268836113848522	0.52796185	0.17013694	4.82664076175071e-05
GCB	HDAC3	ENSG00000171720.10	chr5	141491971	T	C	0.00268836113848522	0.52796185	0.17013694	4.82664076175071e-05
GCB	HDAC3	ENSG00000171720.10	chr5	141262597	G	T	0.0045161048061483	-0.44474548	0.15196042	4.61565856404917e-05
GCB	HDAC3	ENSG00000171720.10	chr5	142425523	G	T	0.00480242283043103	0.43393916	0.14935815	4.60234842511851e-05
GCB	HDAC3	ENSG00000171720.10	chr5	140967127	T	C	0.00865870749584199	-0.32242715	0.11963515	4.496727002663e-05
GCB	HDAC3	ENSG00000171720.10	chr5	141513843	A	G	0.00579620917082245	0.41952172	0.14775194	4.25336970259002e-05
GCB	HDAC3	ENSG00000171720.10	chr5	142425735	T	C	0.00592110474592061	0.4250117	0.15008417	4.10968955885837e-05
GCB	HDAC3	ENSG00000171720.10	chr5	141250910	T	C	0.00530782871154839	-0.4534876	0.15798914	4.00535283680814e-05
GCB	HDAC3	ENSG00000171720.10	chr5	142413236	G	T	0.00758479643007977	0.38552117	0.14053534	3.97297257575688e-05
GCB	HDAC3	ENSG00000171720.10	chr5	142177671	T	C	0.00833693125997445	-0.36809045	0.13588123	3.94653682603922e-05
GCB	HDAC3	ENSG00000171720.10	chr5	142398921	A	C	0.007518204386116	0.38986912	0.14195542	3.93775588732193e-05
GCB	HDAC3	ENSG00000171720.10	chr5	142399963	A	G	0.007518204386116	0.38986912	0.14195542	3.93775588732193e-05
GCB	HDAC3	ENSG00000171720.10	chr5	141506216	T	A	0.00858109288161549	0.36390573	0.13486089	3.92206012647449e-05
GCB	HDAC3	ENSG00000171720.10	chr5	141506241	G	C	0.00858109288161549	0.36390573	0.13486089	3.92206012647449e-05
GCB	HDAC3	ENSG00000171720.10	chr5	141837313	ATT	A	0.00825883959105897	-0.3735898	0.13773699	3.89857330043914e-05
GCB	HDAC3	ENSG00000171720.10	chr5	141758184	A	G	0.0001743630531755	-1.1114322	0.28149062	3.87631925442349e-05
GCB	HDAC3	ENSG00000171720.10	chr5	141242380	G	A	0.00569795315128823	-0.44926372	0.15789096	3.87584968586399e-05
GCB	HDAC3	ENSG00000171720.10	chr5	142253256	C	T	0.00608546658087425	-0.44056565	0.15611182	3.82120445812423e-05
GCB	HDAC3	ENSG00000171720.10	chr5	142256125	T	C	0.00608546658087425	-0.44056565	0.15611182	3.82120445812423e-05
GCB	HDAC3	ENSG00000171720.10	chr5	141752719	T	C	0.00775896099479529	-0.3956459	0.14465934	3.77643526826545e-05
GCB	HDAC3	ENSG00000171720.10	chr5	140873350	A	G	0.0105286146599356	0.33638495	0.12824684	3.71433476088678e-05
GCB	HDAC3	ENSG00000171720.10	chr5	140892670	A	G	0.0105286146599356	-0.33638495	0.12824684	3.71433476088678e-05
GCB	HDAC3	ENSG00000171720.10	chr5	141511628	G	C	0.00507327418796865	0.48658702	0.16859035	3.68671086226276e-05
GCB	HDAC3	ENSG00000171720.10	chr5	142592804	T	TG	0.00911106351685737	0.370146	0.13829881	3.68057035312941e-05
GCB	HDAC3	ENSG00000171720.10	chr5	141215534	C	G	0.00643589156684183	-0.44609386	0.15919414	3.61352861846951e-05
GCB	HDAC3	ENSG00000171720.10	chr5	140961236	T	C	0.0120612013357482	-0.31555313	0.122686006	3.599245334388e-05
GCB	HDAC3	ENSG00000171720.10	chr5	140963787	A	G	0.0120612013357482	-0.31555313	0.122686006	3.599245334388e-05
GCB	HDAC3	ENSG00000171720.10	chr5	140967468	C	T	0.0120612013357482	-0.31555313	0.122686006	3.599245334388e-05
GCB	HDAC3	ENSG00000171720.10	chr5	141673303	G	C	0.00820934793995684	0.3987013	0.14687672	3.59549284301321e-05
GCB	HDAC3	ENSG00000171720.10	chr5	141626120	A	G	0.00293878850671051	0.60707736	0.19753116	3.50991578844773e-05
GCB	HDAC3	ENSG00000171720.10	chr5	141518586	A	G	0.0048732386658842	0.50978464	0.17577215	3.50653521886476e-05
GCB	HDAC3	ENSG00000171720.10	chr5	141510322	A	G	0.00749784971858334	0.43365067	0.15784046	3.40485432652638e-05
GCB	HDAC3	ENSG00000171720.10	chr5	141479486	A	T	0.00538636817837893	0.50083315	0.1747979	3.39004291461809e-05
GCB	HDAC3	ENSG00000171720.10	chr5	141508681	C	T	0.00413725848213112	0.55258685	0.18687464	3.38844237996929e-05
GCB	HDAC3	ENSG00000171720.10	chr5	141513242	G	A	0.00413725848213112	0.55258685	0.18687464	3.38844237996929e-05
GCB	HDAC3	ENSG00000171720.10	chr5	141530404	T	C	0.00413725848213112	0.55258685	0.18687464	3.38844237996929e-05
GCB	HDAC3	ENSG00000171720.10	chr5	141554514	CAAA	C	0.00413725848213112	0.55258685	0.18687464	3.38844237996929e-05
GCB	HDAC3	ENSG00000171720.10	chr5	141562616	A	C	0.00413725848213112	0.55258685	0.18687464	3.38844237996929e-05
GCB	HDAC3	ENSG00000171720.10	chr5	141572514	T	C	0.00413725848213112	0.55258685	0.18687464	3.38844237996929e-05
GCB	HDAC3	ENSG00000171720.10	chr5	141541844	C	T	0.00413726215730203	0.5525868	0.18687464	3.38844132952496e-05
GCB	HDAC3	ENSG00000171720.10	chr5	140963233	G	C	0.0144402658032865	-0.30255473	0.12084985	3.28752832314706e-05
GCB	HDAC3	ENSG00000171720.10	chr5	141610521	G	C	0.00583785750719004	0.49851742	0.17573024	3.24894707290647e-05
GCB	HDAC3	ENSG00000171720.10	chr5	141458065	G	A	0.00284166707807034	-0.6412537	0.20788857	3.23881103797146e-05
GCB	HDAC3	ENSG00000171720.10	chr5	141462035	C	T	0.00284166707807034	-0.6412537	0.20788857	3.23881103797146e-05
GCB	HDAC3	ENSG00000171720.10	chr5	142398111	T	C	0.0115310681527038	0.36281496	0.1401398	3.20163640032312e-05
GCB	HDAC3	ENSG00000171720.10	chr5	142398421	G	A	0.0115310590943346	0.36281502	0.14013982	3.20163614180683e-05
GCB	HDAC3	ENSG00000171720.10	chr5	141554225	C	T	0.00394292447610791	0.5933239	0.19953516	3.09027773503963e-05
GCB	HDAC3	ENSG00000171720.10	chr5	142608720	C	T	0.0165005919828572	0.29862717	0.121788144	3.02302871697314e-05
GCB	HDAC3	ENSG00000171720.10	chr5	140964013	A	G	0.0172126875644681	-0.29838583	0.12251287	2.93622254865236e-05
GCB	HDAC3	ENSG00000171720.10	chr5	141680082	A	G	0.00823191487565398	0.46559346	0.17158215	2.90645554952379e-05
GCB	HDAC3	ENSG00000171720.10	chr5	140898906	G	A	0.0167900795043928	-0.31725612	0.1297439	2.8342176159355e-05
GCB	HDAC3	ENSG00000171720.10	chr5	142425104	C	T	0.0118894111904437	0.39689738	0.15398876	2.82798611553056e-05
GCB	HDAC3	ENSG00000171720.10	chr5	140934505	G	C	0.018047768289573	-0.30132592	0.12467011	2.8177790723752e-05
GCB	HDAC3	ENSG00000171720.10	chr5	140934695	T	G	0.018047768289573	-0.30132592	0.12467011	2.8177790723752e-05
GCB	HDAC3	ENSG00000171720.10	chr5	140935985	C	T	0.018047768289573	-0.30132592	0.12467011	2.8177790723752e-05
GCB	HDAC3	ENSG00000171720.10	chr5	140940434	T	A	0.018047768289573	-0.30132592	0.12467011	2.8177790723752e-05
GCB	HDAC3	ENSG00000171720.10	chr5	140940934	G	A	0.018047768289573	-0.30132592	0.12467011	2.8177790723752e-05
GCB	HDAC3	ENSG00000171720.10	chr5	140941412	G	A	0.018047768289573	-0.30132592	0.12467011	2.8177790723752e-05
GCB	HDAC3	ENSG00000171720.10	chr5	140944291	G	A	0.018047768289573	-0.30132592	0.12467011	2.8177790723752e-05
GCB	HDAC3	ENSG00000171720.10	chr5	140945124	C	T	0.018047768289573	-0.30132592	0.12467011	2.8177790723752e-05
GCB	HDAC3	ENSG00000171720.10	chr5	140951551	A	T	0.018047768289573	-0.30132592	0.12467011	2.8177790723752e-05
GCB	HDAC3	ENSG00000171720.10	chr5	140955990	T	C	0.018047768289573	-0.30132592	0.12467011	2.8177790723752e-05
GCB	HDAC3	ENSG00000171720.10	chr5	140956960	TAATC	T	0.018047768289573	-0.30132592	0.12467011	2.8177790723752e-05
GCB	HDAC3	ENSG00000171720.10	chr5	142392563	G	A	0.0147168380723078	0.35301408	0.14141656	2.79711894452925e-05
GCB	HDAC3	ENSG00000171720.10	chr5	142394249	T	C	0.0147168380723078	0.35301408	0.14141656	2.79711894452925e-05
GCB	HDAC3	ENSG00000171720.10	chr5	142394487	G	A	0.0147168380723078	0.35301408	0.14141656	2.79711894452925e-05
GCB	HDAC3	ENSG00000171720.10	chr5	142394631	A	T	0.0147168380723078	0.35301408	0.14141656	2.79711894452925e-05
GCB	HDAC3	ENSG00000171720.10	chr5	142394808	A	G	0.0147168380723078	0.35301408	0.14141656	2.79711894452925e-05
GCB	HDAC3	ENSG00000171720.10	chr5	142395615	C	T	0.0147168380723078	0.35301408	0.14141656	2.79711894452925e-05
GCB	HDAC3	ENSG00000171720.10	chr5	141713124	C	G	0.00914730481678445	0.46111727	0.17238264	2.76146192415841e-05
GCB	HDAC3	ENSG00000171720.10	chr5	142235624	A	G	0.0161912617784689	-0.3370522	0.13704778	2.74702076957778e-05
GCB	HDAC3	ENSG00000171720.10	chr5	141484916	CCTG	C	0.00953156230172712	0.46083033	0.17325664	2.69595416962404e-05
GCB	HDAC3	ENSG00000171720.10	chr5	140896089	G	A	0.0196259081280947	-0.2967103	0.12446363	2.69200689802e-05
GCB	HDAC3	ENSG00000171720.10	chr5	140904446	T	C	0.0196259081280947	-0.2967103	0.12446363	2.69200689802e-05
GCB	HDAC3	ENSG00000171720.10	chr5	140905594	G	A	0.0196259081280947	-0.2967103	0.12446363	2.69200689802e-05
GCB	HDAC3	ENSG00000171720.10	chr5	140909202	G	A	0.0196259081280947	-0.2967103	0.12446363	2.69200689802e-05
GCB	HDAC3	ENSG00000171720.10	chr5	140917164	G	C	0.0196259081280947	-0.2967103	0.12446363	2.69200689802e-05
GCB	HDAC3	ENSG00000171720.10	chr5	140918947	G	T	0.0196259081280947	-0.2967103	0.12446363	2.69200689802e-05
GCB	HDAC3	ENSG00000171720.10	chr5	140919230	A	G	0.0196259081280947	-0.2967103	0.12446363	2.69200689802e-05
GCB	HDAC3	ENSG00000171720.10	chr5	140922577	T	C	0.0196259081280947	-0.2967103	0.12446363	2.69200689802e-05
GCB	HDAC3	ENSG00000171720.10	chr5	140923219	CGTTTGAGCCCAGAA	C	0.0196259081280947	-0.2967103	0.12446363	2.69200689802e-05
GCB	HDAC3	ENSG00000171720.10	chr5	140928161	C	G	0.0196259081280947	-0.2967103	0.12446363	2.69200689802e-05
GCB	HDAC3	ENSG00000171720.10	chr5	141492221	G	C	0.00853861154513732	0.48857597	0.18094121	2.662566728631e-05
GCB	HDAC3	ENSG00000171720.10	chr5	141493145	AG	A	0.00853861154513732	0.48857597	0.18094121	2.662566728631e-05
GCB	HDAC3	ENSG00000171720.10	chr5	142161591	G	A	0.00790516746465949	-0.50577766	0.18538533	2.65556044577933e-05
GCB	HDAC3	ENSG00000171720.10	chr5	142158691	G	T	0.00790517397760117	0.5057776	0.18538533	2.65555951802509e-05
GCB	HDAC3	ENSG00000171720.10	chr5	142158692	C	T	0.00790517397760117	0.5057776	0.18538533	2.65555951802509e-05
GCB	HDAC3	ENSG00000171720.10	chr5	142256355	T	A	0.0129014579332635	-0.40494987	0.15901823	2.62328144485362e-05
GCB	HDAC3	ENSG00000171720.10	chr5	142603416	T	C	0.0173248863421411	0.33882153	0.13926041	2.61295725834635e-05
GCB	HDAC3	ENSG00000171720.10	chr5	140906534	A	G	0.0211327237222874	-0.28936112	0.12289843	2.60738908196139e-05
GCB	HDAC3	ENSG00000171720.10	chr5	140917286	C	T	0.0211327389928992	-0.2893611	0.12289843	2.60738848419502e-05
GCB	HDAC3	ENSG00000171720.10	chr5	140931460	G	GA	0.0211327389928992	-0.2893611	0.12289843	2.60738848419502e-05
GCB	HDAC3	ENSG00000171720.10	chr5	140933209	G	GTC	0.0211327389928992	-0.2893611	0.12289843	2.60738848419502e-05
GCB	HDAC3	ENSG00000171720.10	chr5	142165953	G	A	0.00808110941905904	-0.5100417	0.18749762	2.59216435431164e-05
GCB	HDAC3	ENSG00000171720.10	chr5	140894725	G	A	0.0196086268526235	-0.31175405	0.130755	2.58864098549118e-05
GCB	HDAC3	ENSG00000171720.10	chr5	141483517	CCTGA	C	0.0134044015554709	0.40118948	0.15844633	2.58854776758695e-05
GCB	HDAC3	ENSG00000171720.10	chr5	142425850	G	A	0.0142210996096083	0.38893545	0.15498991	2.58127740937773e-05
GCB	HDAC3	ENSG00000171720.10	chr5	141498338	G	A	0.0178250828280628	0.3396937	0.14026153	2.55827343950001e-05
GCB	HDAC3	ENSG00000171720.10	chr5	142040448	T	C	0.0104005052342924	0.46108648	0.17548461	2.55750376466263e-05
GCB	HDAC3	ENSG00000171720.10	chr5	142040872	T	C	0.0104005052342924	0.46108648	0.17548461	2.55750376466263e-05
GCB	HDAC3	ENSG00000171720.10	chr5	142158500	T	G	0.00896863909813303	0.49653774	0.18512289	2.53260677348077e-05
GCB	HDAC3	ENSG00000171720.10	chr5	142255052	T	C	0.0140477809105704	-0.4037375	0.16058798	2.49656402884289e-05
GCB	HDAC3	ENSG00000171720.10	chr5	141483756	G	C	0.014261751564153	0.40132046	0.15999506	2.4898097541974e-05
GCB	HDAC3	ENSG00000171720.10	chr5	141483904	T	A	0.014261751564153	0.40132046	0.15999506	2.4898097541974e-05
GCB	HDAC3	ENSG00000171720.10	chr5	142429242	G	GAA	0.0160840473034102	0.37520757	0.1524022	2.48060527934167e-05
GCB	HDAC3	ENSG00000171720.10	chr5	142430373	G	A	0.0160840473034102	0.37520757	0.1524022	2.48060527934167e-05
GCB	HDAC3	ENSG00000171720.10	chr5	141779671	A	T	0.00286419342086525	-0.7483434	0.24281448	2.47472546457863e-05
GCB	HDAC3	ENSG00000171720.10	chr5	141270169	T	A	0.0198604843274976	0.3301514	0.13876575	2.44499176808651e-05
GCB	HDAC3	ENSG00000171720.10	chr5	141538121	C	T	0.0101686619377916	0.49370143	0.18730062	2.37651343286382e-05
GCB	HDAC3	ENSG00000171720.10	chr5	141584448	C	CT	0.0101686619377916	0.49370143	0.18730062	2.37651343286382e-05
GCB	HDAC3	ENSG00000171720.10	chr5	141593982	T	C	0.0101686619377916	0.49370143	0.18730062	2.37651343286382e-05
GCB	HDAC3	ENSG00000171720.10	chr5	141596712	T	C	0.0101686619377916	0.49370143	0.18730062	2.37651343286382e-05
GCB	HDAC3	ENSG00000171720.10	chr5	141738228	C	T	0.00105230507326767	-0.9896726	0.29046863	2.36261291069935e-05
GCB	HDAC3	ENSG00000171720.10	chr5	141750020	G	A	0.00105230507326767	-0.9896726	0.29046863	2.36261291069935e-05
GCB	HDAC3	ENSG00000171720.10	chr5	140937786	T	C	0.0253153941090104	-0.2839382	0.12444881	2.33724074451625e-05
GCB	HDAC3	ENSG00000171720.10	chr5	142394457	G	A	0.021405435253723	0.32911468	0.14008777	2.33516480405281e-05
GCB	HDAC3	ENSG00000171720.10	chr5	141419072	G	C	0.00555985505488153	0.6326641	0.22167177	2.33181709967083e-05
GCB	HDAC3	ENSG00000171720.10	chr5	141434533	C	T	0.00555985505488153	0.6326641	0.22167177	2.33181709967083e-05
GCB	HDAC3	ENSG00000171720.10	chr5	141829449	A	G	0.00590909732984967	-0.62022287	0.21896341	2.32770818833498e-05
GCB	HDAC3	ENSG00000171720.10	chr5	140878006	C	T	0.0256585942736786	0.2823221	0.124039374	2.32499047863205e-05
GCB	HDAC3	ENSG00000171720.10	chr5	141577899	A	C	0.0130409255026194	0.44790277	0.1761677	2.32043805005803e-05
GCB	HDAC3	ENSG00000171720.10	chr5	140879337	G	A	0.0259500515593481	0.28091756	0.12367321	2.31497498169461e-05
GCB	HDAC3	ENSG00000171720.10	chr5	142039526	A	G	0.0135706470729366	0.44028908	0.17421165	2.31241339694861e-05
GCB	HDAC3	ENSG00000171720.10	chr5	142173642	G	A	0.0160557589415278	-0.40336818	0.16379507	2.30376421007122e-05
GCB	HDAC3	ENSG00000171720.10	chr5	141712088	T	C	0.0138607810474118	0.43773338	0.17375574	2.29920863939947e-05
GCB	HDAC3	ENSG00000171720.10	chr5	141830893	G	A	0.0177224081958597	-0.38145	0.15735579	2.29691839648783e-05
GCB	HDAC3	ENSG00000171720.10	chr5	141492710	G	A	0.0145094928363731	0.440151	0.17593914	2.225514345658e-05
GCB	HDAC3	ENSG00000171720.10	chr5	142240030	T	C	0.0154342789975646	-0.42731294	0.17244798	2.21798522461541e-05
GCB	HDAC3	ENSG00000171720.10	chr5	140906089	A	G	0.0279011177039069	-0.27950814	0.12468788	2.21294455871196e-05
GCB	HDAC3	ENSG00000171720.10	chr5	140898026	T	G	0.027901127371689	-0.2795081	0.12468787	2.21294425557495e-05
GCB	HDAC3	ENSG00000171720.10	chr5	140900080	A	G	0.027901127371689	-0.2795081	0.12468787	2.21294425557495e-05
GCB	HDAC3	ENSG00000171720.10	chr5	140900840	T	G	0.027901127371689	-0.2795081	0.12468787	2.21294425557495e-05
GCB	HDAC3	ENSG00000171720.10	chr5	140914578	A	T	0.027901127371689	-0.2795081	0.12468787	2.21294425557495e-05
GCB	HDAC3	ENSG00000171720.10	chr5	140915981	C	T	0.027901127371689	-0.2795081	0.12468787	2.21294425557495e-05
GCB	HDAC3	ENSG00000171720.10	chr5	140917936	A	G	0.027901127371689	-0.2795081	0.12468787	2.21294425557495e-05
GCB	HDAC3	ENSG00000171720.10	chr5	140918793	A	G	0.027901127371689	-0.2795081	0.12468787	2.21294425557495e-05
GCB	HDAC3	ENSG00000171720.10	chr5	140919982	G	GA	0.027901127371689	-0.2795081	0.12468787	2.21294425557495e-05
GCB	HDAC3	ENSG00000171720.10	chr5	140921651	C	T	0.027901127371689	-0.2795081	0.12468787	2.21294425557495e-05
GCB	HDAC3	ENSG00000171720.10	chr5	140922176	CA	C	0.027901127371689	-0.2795081	0.12468787	2.21294425557495e-05
GCB	HDAC3	ENSG00000171720.10	chr5	141385433	G	A	0.00646358172364776	0.6244358	0.22295949	2.20622590920401e-05
GCB	HDAC3	ENSG00000171720.10	chr5	141421537	T	C	0.00646358172364776	0.6244358	0.22295949	2.20622590920401e-05
GCB	HDAC3	ENSG00000171720.10	chr5	141423674	C	A	0.00646358172364776	0.6244358	0.22295949	2.20622590920401e-05
GCB	HDAC3	ENSG00000171720.10	chr5	140862894	T	A	0.0291347082733799	0.27135888	0.122027	2.18910117442195e-05
GCB	HDAC3	ENSG00000171720.10	chr5	140745350	C	T	0.0233357914729346	-0.3397389	0.14677921	2.15298886782001e-05
GCB	HDAC3	ENSG00000171720.10	chr5	141669840	G	A	0.0295113483591455	0.28116143	0.12673905	2.12507276506342e-05
GCB	HDAC3	ENSG00000171720.10	chr5	141610541	C	T	0.0194397708633396	0.39030716	0.16346665	2.12454274995603e-05
GCB	HDAC3	ENSG00000171720.10	chr5	141487921	A	G	0.0208108254651406	0.37445346	0.15862626	2.12093877797054e-05
GCB	HDAC3	ENSG00000171720.10	chr5	141822328	A	C	0.0133732068328419	-0.47959787	0.18934669	2.11554964324441e-05
GCB	HDAC3	ENSG00000171720.10	chr5	141823794	G	T	0.0133732068328419	-0.47959787	0.18934669	2.11554964324441e-05
GCB	HDAC3	ENSG00000171720.10	chr5	140859838	T	A	0.0309847637630707	0.26836926	0.12209024	2.11507794998618e-05
GCB	HDAC3	ENSG00000171720.10	chr5	140860201	C	A	0.0309847637630707	0.26836926	0.12209024	2.11507794998618e-05
GCB	HDAC3	ENSG00000171720.10	chr5	140860841	T	C	0.0309847637630707	0.26836926	0.12209024	2.11507794998618e-05
GCB	HDAC3	ENSG00000171720.10	chr5	140862866	GC	G	0.0309847637630707	0.26836926	0.12209024	2.11507794998618e-05
GCB	HDAC3	ENSG00000171720.10	chr5	141763661	A	G	0.00540079655790713	-0.6891543	0.24060361	2.09569602421693e-05
GCB	HDAC3	ENSG00000171720.10	chr5	141764144	C	T	0.00540079655790713	-0.6891543	0.24060361	2.09569602421693e-05
GCB	HDAC3	ENSG00000171720.10	chr5	141770873	T	C	0.00540079655790713	-0.6891543	0.24060361	2.09569602421693e-05
GCB	HDAC3	ENSG00000171720.10	chr5	141774274	C	T	0.00540079655790713	-0.6891543	0.24060361	2.09569602421693e-05
GCB	HDAC3	ENSG00000171720.10	chr5	141775166	T	C	0.00540079655790713	-0.6891543	0.24060361	2.09569602421693e-05
GCB	HDAC3	ENSG00000171720.10	chr5	141763193	T	G	0.00540080586855662	-0.6891542	0.24060363	2.09569468665586e-05
GCB	HDAC3	ENSG00000171720.10	chr5	140883705	T	G	0.0315692797364249	0.27349895	0.12486825	2.06719645672988e-05
GCB	HDAC3	ENSG00000171720.10	chr5	140885270	A	G	0.0315692797364249	0.27349895	0.12486825	2.06719645672988e-05
GCB	HDAC3	ENSG00000171720.10	chr5	140867769	C	G	0.0313083747505961	0.27650675	0.12604149	2.06534237508598e-05
GCB	HDAC3	ENSG00000171720.10	chr5	140882092	A	C	0.0313083747505961	0.27650675	0.12604149	2.06534237508598e-05
GCB	HDAC3	ENSG00000171720.10	chr5	140942008	T	C	0.0301622261229454	-0.28934157	0.13096227	2.05825476276532e-05
GCB	HDAC3	ENSG00000171720.10	chr5	141592487	TAAC	T	0.0225784606197917	0.37079504	0.15928084	2.03823460608808e-05
GCB	HDAC3	ENSG00000171720.10	chr5	141733418	A	G	0.00441632173993843	-0.7506477	0.25580454	2.03366155456318e-05
GCB	HDAC3	ENSG00000171720.10	chr5	142594034	C	A	0.0296154534768578	0.30096608	0.13575596	2.02980574151064e-05
GCB	HDAC3	ENSG00000171720.10	chr5	141393331	GC	G	0.0099881938906385	0.5669462	0.21454789	2.02037730876483e-05
GCB	HDAC3	ENSG00000171720.10	chr5	141402120	T	C	0.0099881938906385	0.5669462	0.21454789	2.02037730876483e-05
GCB	HDAC3	ENSG00000171720.10	chr5	141404860	T	C	0.0099881938906385	0.5669462	0.21454789	2.02037730876483e-05
GCB	HDAC3	ENSG00000171720.10	chr5	141421731	C	A	0.0099881938906385	0.5669462	0.21454789	2.02037730876483e-05
GCB	HDAC3	ENSG00000171720.10	chr5	141426204	T	C	0.0099881938906385	0.5669462	0.21454789	2.02037730876483e-05
GCB	HDAC3	ENSG00000171720.10	chr5	141435743	G	T	0.0099881938906385	0.5669462	0.21454789	2.02037730876483e-05
GCB	HDAC3	ENSG00000171720.10	chr5	141438872	G	T	0.0099881938906385	0.5669462	0.21454789	2.02037730876483e-05
GCB	HDAC3	ENSG00000171720.10	chr5	141441279	C	T	0.0099881938906385	0.5669462	0.21454789	2.02037730876483e-05
GCB	HDAC3	ENSG00000171720.10	chr5	141441309	A	G	0.0099881938906385	0.5669462	0.21454789	2.02037730876483e-05
GCB	HDAC3	ENSG00000171720.10	chr5	141441554	G	T	0.0099881938906385	0.5669462	0.21454789	2.02037730876483e-05
GCB	HDAC3	ENSG00000171720.10	chr5	141441861	C	T	0.0099881938906385	0.5669462	0.21454789	2.02037730876483e-05
GCB	HDAC3	ENSG00000171720.10	chr5	141443733	C	T	0.0099881938906385	0.5669462	0.21454789	2.02037730876483e-05
GCB	HDAC3	ENSG00000171720.10	chr5	141447631	A	G	0.0099881938906385	0.5669462	0.21454789	2.02037730876483e-05
GCB	HDAC3	ENSG00000171720.10	chr5	141818466	G	A	0.0104885450495986	-0.5600127	0.21338952	2.00180171784041e-05
GCB	HDAC3	ENSG00000171720.10	chr5	140929539	G	A	0.0318280128275262	-0.2871346	0.13129884	1.99824512208323e-05
GCB	HDAC3	ENSG00000171720.10	chr5	141525354	T	C	0.0188896667375624	0.42692953	0.17795889	1.97953889450693e-05
GCB	HDAC3	ENSG00000171720.10	chr5	141525582	A	G	0.0188896667375624	0.42692953	0.17795889	1.97953889450693e-05
GCB	HDAC3	ENSG00000171720.10	chr5	141534095	T	A	0.0188896667375624	0.42692953	0.17795889	1.97953889450693e-05
GCB	HDAC3	ENSG00000171720.10	chr5	141536136	T	C	0.0188896667375624	0.42692953	0.17795889	1.97953889450693e-05
GCB	HDAC3	ENSG00000171720.10	chr5	141544731	T	G	0.0188896667375624	0.42692953	0.17795889	1.97953889450693e-05
GCB	HDAC3	ENSG00000171720.10	chr5	141544950	C	T	0.0188896667375624	0.42692953	0.17795889	1.97953889450693e-05
GCB	HDAC3	ENSG00000171720.10	chr5	141551714	T	C	0.0188896667375624	0.42692953	0.17795889	1.97953889450693e-05
GCB	HDAC3	ENSG00000171720.10	chr5	141637772	A	C	0.0200406465779324	0.41422737	0.17436644	1.97212061012555e-05
GCB	HDAC3	ENSG00000171720.10	chr5	141488932	A	G	0.0180118186055657	0.44070175	0.18227619	1.9690276331795e-05
GCB	HDAC3	ENSG00000171720.10	chr5	141775016	C	T	0.00934404137156766	-0.60090613	0.22530015	1.94427949962843e-05
GCB	HDAC3	ENSG00000171720.10	chr5	140948942	T	TA	0.0351157547327155	-0.27573633	0.12852521	1.92177264316612e-05
GCB	HDAC3	ENSG00000171720.10	chr5	141617123	T	C	0.0207146772362266	0.4178998	0.17689264	1.92001554939967e-05
GCB	HDAC3	ENSG00000171720.10	chr5	140970960	G	T	0.0342355747270786	-0.28593433	0.1326133	1.91308460151313e-05
GCB	HDAC3	ENSG00000171720.10	chr5	142233903	A	G	0.0326526755742188	-0.30032662	0.1380094	1.9122694466646e-05
GCB	HDAC3	ENSG00000171720.10	chr5	142227248	A	G	0.0327643072187122	-0.30229968	0.13900785	1.90031617530228e-05
GCB	HDAC3	ENSG00000171720.10	chr5	141740345	C	T	0.00148658623738412	-1.0601821	0.32153878	1.87584361257236e-05
GCB	HDAC3	ENSG00000171720.10	chr5	141479521	T	C	0.0212967978247509	0.42402202	0.18032886	1.86559811173658e-05
GCB	HDAC3	ENSG00000171720.10	chr5	141187871	A	G	0.0314905943554925	0.32382154	0.14777291	1.85949994329001e-05
GCB	HDAC3	ENSG00000171720.10	chr5	141188452	T	C	0.0314905943554925	0.32382154	0.14777291	1.85949994329001e-05
GCB	HDAC3	ENSG00000171720.10	chr5	142241638	A	G	0.0290510209473603	-0.3481272	0.15646489	1.85049702600901e-05
GCB	HDAC3	ENSG00000171720.10	chr5	141650848	G	C	0.0118577260627286	-0.57123095	0.22154057	1.8444545629449e-05
GCB	HDAC3	ENSG00000171720.10	chr5	141647895	G	A	0.0240318207619434	0.3991635	0.17334372	1.84359836576135e-05
GCB	HDAC3	ENSG00000171720.10	chr5	142426497	C	T	0.0280515514921875	0.3598812	0.16070123	1.84074352346898e-05
GCB	HDAC3	ENSG00000171720.10	chr5	141677654	G	T	0.0372649955209666	0.27876252	0.13148817	1.84047053369498e-05
GCB	HDAC3	ENSG00000171720.10	chr5	142597380	G	A	0.0362633731350444	0.29394937	0.13789438	1.8165707257872e-05
GCB	HDAC3	ENSG00000171720.10	chr5	141474289	T	C	0.0230163215772673	0.41847238	0.18036114	1.81054522472626e-05
GCB	HDAC3	ENSG00000171720.10	chr5	141476698	G	C	0.0230163215772673	0.41847238	0.18036114	1.81054522472626e-05
GCB	HDAC3	ENSG00000171720.10	chr5	141498573	A	G	0.0343533599440094	0.31281245	0.145177	1.80647740155193e-05
GCB	HDAC3	ENSG00000171720.10	chr5	141498881	T	C	0.0343533599440094	0.31281245	0.145177	1.80647740155193e-05
GCB	HDAC3	ENSG00000171720.10	chr5	142163327	A	G	0.00741408222691273	0.71212417	0.25881737	1.7557674053244e-05
GCB	HDAC3	ENSG00000171720.10	chr5	142178144	A	T	0.00741408222691273	0.71212417	0.25881737	1.7557674053244e-05
GCB	HDAC3	ENSG00000171720.10	chr5	142179884	G	C	0.00741408222691273	0.71212417	0.25881737	1.7557674053244e-05
GCB	HDAC3	ENSG00000171720.10	chr5	142182047	C	T	0.00741408222691273	0.71212417	0.25881737	1.7557674053244e-05
GCB	HDAC3	ENSG00000171720.10	chr5	141828779	A	G	0.0133679537565116	-0.5752031	0.22707851	1.73242521793781e-05
GCB	HDAC3	ENSG00000171720.10	chr5	141829289	A	G	0.0133679537565116	-0.5752031	0.22707851	1.73242521793781e-05
GCB	HDAC3	ENSG00000171720.10	chr5	142245843	T	C	0.0317152866215923	-0.35578656	0.1625809	1.73161822121725e-05
GCB	HDAC3	ENSG00000171720.10	chr5	141702375	A	G	0.00935915570112001	0.66390705	0.24897689	1.72962350868472e-05
GCB	HDAC3	ENSG00000171720.10	chr5	141405811	ACTGT	A	0.0233277498494169	0.4408077	0.19043304	1.71666174531474e-05
GCB	HDAC3	ENSG00000171720.10	chr5	141425289	A	C	0.0233277498494169	0.4408077	0.19043304	1.71666174531474e-05
GCB	HDAC3	ENSG00000171720.10	chr5	141458236	C	T	0.0233277498494169	0.4408077	0.19043304	1.71666174531474e-05
GCB	HDAC3	ENSG00000171720.10	chr5	141465984	T	C	0.0233277498494169	0.4408077	0.19043304	1.71666174531474e-05
GCB	HDAC3	ENSG00000171720.10	chr5	141468648	C	G	0.0233277498494169	0.4408077	0.19043304	1.71666174531474e-05
GCB	HDAC3	ENSG00000171720.10	chr5	142263101	A	T	0.0364078748444963	0.3227745	0.15153712	1.71107812151029e-05
GCB	HDAC3	ENSG00000171720.10	chr5	141838209	A	T	0.0193220507399309	-0.4920309	0.20586284	1.70501100914225e-05
GCB	HDAC3	ENSG00000171720.10	chr5	142039522	A	G	0.0295146733166687	0.38909137	0.1753943	1.6835987389656e-05
GCB	HDAC3	ENSG00000171720.10	chr5	142046688	G	A	0.0295146733166687	0.38909137	0.1753943	1.6835987389656e-05
GCB	HDAC3	ENSG00000171720.10	chr5	142136203	G	A	0.0254428281125651	0.43027264	0.18875603	1.67674972649743e-05
GCB	HDAC3	ENSG00000171720.10	chr5	142146608	C	A	0.0254428281125651	0.43027264	0.18875603	1.67674972649743e-05
GCB	HDAC3	ENSG00000171720.10	chr5	141268049	T	A	0.0373195024450439	0.32867762	0.15507817	1.66759065986139e-05
GCB	HDAC3	ENSG00000171720.10	chr5	141772693	C	G	0.0295580686101419	-0.399246	0.18002135	1.64885540376403e-05
GCB	HDAC3	ENSG00000171720.10	chr5	142045539	T	G	0.0313011308632027	0.38418946	0.17511931	1.64752314310778e-05
GCB	HDAC3	ENSG00000171720.10	chr5	141830797	C	G	0.0374756933439208	-0.3349173	0.15815568	1.64371910715082e-05
GCB	HDAC3	ENSG00000171720.10	chr5	140716195	AAAAC	A	0.0467916561714747	0.26667243	0.13194439	1.63661267604914e-05
GCB	HDAC3	ENSG00000171720.10	chr5	141344268	C	T	0.0172558359173792	-0.54387224	0.22339576	1.63363920068892e-05
GCB	HDAC3	ENSG00000171720.10	chr5	141360307	G	A	0.0172558359173792	-0.54387224	0.22339576	1.63363920068892e-05
GCB	HDAC3	ENSG00000171720.10	chr5	141645595	G	T	0.0400784714977161	0.32148108	0.1539107	1.62375974918799e-05
GCB	HDAC3	ENSG00000171720.10	chr5	141592550	C	T	0.0369252764051276	0.3464786	0.1631274	1.62092595816727e-05
GCB	HDAC3	ENSG00000171720.10	chr5	141827083	T	C	0.0434514375534228	-0.29797304	0.14509563	1.61911108131371e-05
GCB	HDAC3	ENSG00000171720.10	chr5	141392860	T	G	0.0256432340046894	0.44656873	0.1961807	1.61869344977393e-05
GCB	HDAC3	ENSG00000171720.10	chr5	142119870	G	A	0.0284031394996962	0.41989997	0.187934	1.6174194207974e-05
GCB	HDAC3	ENSG00000171720.10	chr5	142141248	T	C	0.0284031394996962	0.41989997	0.187934	1.6174194207974e-05
GCB	HDAC3	ENSG00000171720.10	chr5	142141421	C	G	0.0284031394996962	0.41989997	0.187934	1.6174194207974e-05
GCB	HDAC3	ENSG00000171720.10	chr5	142144467	T	C	0.0284031394996962	0.41989997	0.187934	1.6174194207974e-05
GCB	HDAC3	ENSG00000171720.10	chr5	142150581	C	A	0.0284031394996962	0.41989997	0.187934	1.6174194207974e-05
GCB	HDAC3	ENSG00000171720.10	chr5	142041226	G	A	0.0368325840066595	0.3484429	0.1639693	1.61708735655752e-05
GCB	HDAC3	ENSG00000171720.10	chr5	141916313	A	G	0.0474575624548752	0.26905212	0.1335345	1.61649953662941e-05
GCB	HDAC3	ENSG00000171720.10	chr5	141916937	A	G	0.0474575624548752	0.26905212	0.1335345	1.61649953662941e-05
GCB	HDAC3	ENSG00000171720.10	chr5	141917707	G	C	0.0474575624548752	0.26905212	0.1335345	1.61649953662941e-05
GCB	HDAC3	ENSG00000171720.10	chr5	141917820	G	A	0.0474575624548752	0.26905212	0.1335345	1.61649953662941e-05
GCB	HDAC3	ENSG00000171720.10	chr5	141340949	C	G	0.0384469591048828	-0.33754057	0.16022515	1.61239614967558e-05
GCB	HDAC3	ENSG00000171720.10	chr5	142244159	AAT	A	0.0384251138328317	-0.3384634	0.16064458	1.61009447182428e-05
GCB	HDAC3	ENSG00000171720.10	chr5	141837059	C	T	0.0103169248305682	-0.6870148	0.26117244	1.60253660028406e-05
GCB	HDAC3	ENSG00000171720.10	chr5	142211705	G	C	0.0201190577107751	0.5190603	0.21863803	1.59203190905e-05
GCB	HDAC3	ENSG00000171720.10	chr5	141270629	T	C	0.0444252376416373	0.30055827	0.14704914	1.59124367411945e-05
GCB	HDAC3	ENSG00000171720.10	chr5	142251194	C	T	0.0459536636156538	-0.29162854	0.14372543	1.5853400438531e-05
GCB	HDAC3	ENSG00000171720.10	chr5	142251884	C	G	0.0459536636156538	-0.29162854	0.14372543	1.5853400438531e-05
GCB	HDAC3	ENSG00000171720.10	chr5	142222570	T	C	0.0227233971417877	-0.4925093	0.21179956	1.57744094654194e-05
GCB	HDAC3	ENSG00000171720.10	chr5	142397874	G	T	0.0513633589351181	-0.25791168	0.13028106	1.56973649208383e-05
GCB	HDAC3	ENSG00000171720.10	chr5	142126014	T	G	0.0311781790099924	0.41252658	0.18789473	1.56450431130542e-05
GCB	HDAC3	ENSG00000171720.10	chr5	142141204	C	G	0.0311781790099924	0.41252658	0.18789473	1.56450431130542e-05
GCB	HDAC3	ENSG00000171720.10	chr5	142143290	A	G	0.0311781790099924	0.41252658	0.18789473	1.56450431130542e-05
GCB	HDAC3	ENSG00000171720.10	chr5	142146055	A	G	0.0311781790099924	0.41252658	0.18789473	1.56450431130542e-05
GCB	HDAC3	ENSG00000171720.10	chr5	142147398	C	T	0.0311781790099924	0.41252658	0.18789473	1.56450431130542e-05
GCB	HDAC3	ENSG00000171720.10	chr5	142147632	C	T	0.0311781790099924	0.41252658	0.18789473	1.56450431130542e-05
GCB	HDAC3	ENSG00000171720.10	chr5	142158302	GCTA	G	0.0311781790099924	0.41252658	0.18789473	1.56450431130542e-05
GCB	HDAC3	ENSG00000171720.10	chr5	141469468	G	A	0.0341002688024558	0.39088395	0.18114701	1.55562081015235e-05
GCB	HDAC3	ENSG00000171720.10	chr5	141812159	G	T	0.0256637641362487	-0.46970433	0.20637397	1.55146800614859e-05
GCB	HDAC3	ENSG00000171720.10	chr5	141831188	A	G	0.0403771771451659	-0.34778908	0.16676214	1.54058658938994e-05
GCB	HDAC3	ENSG00000171720.10	chr5	142181876	A	G	0.0545666621572868	-0.2492638	0.12766665	1.53365991681724e-05
GCB	HDAC3	ENSG00000171720.10	chr5	141653094	A	G	0.0463370500445529	0.3094881	0.15280302	1.52980503778983e-05
GCB	HDAC3	ENSG00000171720.10	chr5	141638887	C	G	0.027756929204768	0.45702583	0.20368384	1.52880281586995e-05
GCB	HDAC3	ENSG00000171720.10	chr5	141648224	T	A	0.027756929204768	0.45702583	0.20368384	1.52880281586995e-05
GCB	HDAC3	ENSG00000171720.10	chr5	141489436	T	C	0.0361929983828371	0.38545594	0.18075071	1.52395851952268e-05
GCB	HDAC3	ENSG00000171720.10	chr5	141573429	C	T	0.0233164722894931	0.5060673	0.21860734	1.52315332049838e-05
GCB	HDAC3	ENSG00000171720.10	chr5	141800320	G	C	0.0135921130104001	-0.6527063	0.2583216	1.51528712602451e-05
GCB	HDAC3	ENSG00000171720.10	chr5	141804353	T	C	0.0135921130104001	-0.6527063	0.2583216	1.51528712602451e-05
GCB	HDAC3	ENSG00000171720.10	chr5	141804441	A	C	0.0135921130104001	-0.6527063	0.2583216	1.51528712602451e-05
GCB	HDAC3	ENSG00000171720.10	chr5	141805066	T	C	0.0135921130104001	-0.6527063	0.2583216	1.51528712602451e-05
GCB	HDAC3	ENSG00000171720.10	chr5	141805494	A	G	0.0135921130104001	-0.6527063	0.2583216	1.51528712602451e-05
GCB	HDAC3	ENSG00000171720.10	chr5	141805906	A	C	0.0135921130104001	-0.6527063	0.2583216	1.51528712602451e-05
GCB	HDAC3	ENSG00000171720.10	chr5	141807666	G	A	0.0135921130104001	-0.6527063	0.2583216	1.51528712602451e-05
GCB	HDAC3	ENSG00000171720.10	chr5	141809184	A	C	0.0135921130104001	-0.6527063	0.2583216	1.51528712602451e-05
GCB	HDAC3	ENSG00000171720.10	chr5	141809975	T	C	0.0135921130104001	-0.6527063	0.2583216	1.51528712602451e-05
GCB	HDAC3	ENSG00000171720.10	chr5	141274886	A	G	0.0534347427427368	0.26626462	0.13571708	1.51451721717843e-05
GCB	HDAC3	ENSG00000171720.10	chr5	141279973	T	C	0.0534347427427368	0.26626462	0.13571708	1.51451721717843e-05
GCB	HDAC3	ENSG00000171720.10	chr5	141285038	G	T	0.0534347427427368	0.26626462	0.13571708	1.51451721717843e-05
GCB	HDAC3	ENSG00000171720.10	chr5	141292662	A	T	0.0534347427427368	0.26626462	0.13571708	1.51451721717843e-05
GCB	HDAC3	ENSG00000171720.10	chr5	141292679	C	T	0.0534347427427368	0.26626462	0.13571708	1.51451721717843e-05
GCB	HDAC3	ENSG00000171720.10	chr5	142248840	A	G	0.0438668685976788	-0.33377236	0.16285783	1.5109445815765e-05
GCB	HDAC3	ENSG00000171720.10	chr5	141194472	C	G	0.0479403405329879	0.30689073	0.15265392	1.50795873751069e-05
GCB	HDAC3	ENSG00000171720.10	chr5	142399341	A	G	0.0512149592703147	0.28544822	0.14409658	1.50579231797723e-05
GCB	HDAC3	ENSG00000171720.10	chr5	141186817	G	A	0.048430679230973	0.30582199	0.15246452	1.50221975749892e-05
GCB	HDAC3	ENSG00000171720.10	chr5	141196439	C	T	0.048430679230973	0.30582199	0.15246452	1.50221975749892e-05
GCB	HDAC3	ENSG00000171720.10	chr5	141196709	C	G	0.048430679230973	0.30582199	0.15246452	1.50221975749892e-05
GCB	HDAC3	ENSG00000171720.10	chr5	141538583	C	T	0.0300387504347135	0.44787255	0.20256016	1.49640403052327e-05
GCB	HDAC3	ENSG00000171720.10	chr5	141540246	G	A	0.0300387504347135	0.44787255	0.20256016	1.49640403052327e-05
GCB	HDAC3	ENSG00000171720.10	chr5	141544399	T	C	0.0300387504347135	0.44787255	0.20256016	1.49640403052327e-05
GCB	HDAC3	ENSG00000171720.10	chr5	141550595	C	T	0.0300387504347135	0.44787255	0.20256016	1.49640403052327e-05
GCB	HDAC3	ENSG00000171720.10	chr5	141582721	T	C	0.0300387504347135	0.44787255	0.20256016	1.49640403052327e-05
GCB	HDAC3	ENSG00000171720.10	chr5	141584334	TAAGTA	T	0.0300387504347135	0.44787255	0.20256016	1.49640403052327e-05
GCB	HDAC3	ENSG00000171720.10	chr5	141598705	C	A	0.0300387504347135	0.44787255	0.20256016	1.49640403052327e-05
GCB	HDAC3	ENSG00000171720.10	chr5	141601671	C	T	0.0300387504347135	0.44787255	0.20256016	1.49640403052327e-05
GCB	HDAC3	ENSG00000171720.10	chr5	141342110	CT	C	0.0241102524114661	-0.50814843	0.22079901	1.49553340763013e-05
GCB	HDAC3	ENSG00000171720.10	chr5	141631309	T	C	0.0368662167461943	0.39629495	0.18652162	1.48142736970538e-05
GCB	HDAC3	ENSG00000171720.10	chr5	142591716	A	G	0.05534055522213	-0.2691229	0.1382889	1.47802747189497e-05
GCB	HDAC3	ENSG00000171720.10	chr5	142183119	T	C	0.0589477509972182	-0.24385	0.12717879	1.47624027026114e-05
GCB	HDAC3	ENSG00000171720.10	chr5	141646527	G	A	0.0472576646398131	0.32434607	0.16082866	1.47558401859493e-05
GCB	HDAC3	ENSG00000171720.10	chr5	142187220	T	C	0.0568425781248415	-0.26252106	0.13574354	1.46972435674769e-05
GCB	HDAC3	ENSG00000171720.10	chr5	141804553	T	C	0.0170603958098671	-0.6165954	0.25280476	1.46175881516451e-05
GCB	HDAC3	ENSG00000171720.10	chr5	142168629	G	T	0.0599582209037224	-0.24545167	0.12853539	1.45871763298857e-05
GCB	HDAC3	ENSG00000171720.10	chr5	142169232	A	G	0.0599582209037224	-0.24545167	0.12853539	1.45871763298857e-05
GCB	HDAC3	ENSG00000171720.10	chr5	141708216	G	A	0.00931768965503777	-0.782858	0.2934057	1.45853921437068e-05
GCB	HDAC3	ENSG00000171720.10	chr5	141623077	C	A	0.0158256880706394	0.64522535	0.26141167	1.44508082701926e-05
GCB	HDAC3	ENSG00000171720.10	chr5	141692312	C	T	0.0270961645699346	-0.49824056	0.22107448	1.44370609095877e-05
GCB	HDAC3	ENSG00000171720.10	chr5	141695082	C	A	0.0270961645699346	-0.49824056	0.22107448	1.44370609095877e-05
GCB	HDAC3	ENSG00000171720.10	chr5	142612824	A	G	0.0618457832862047	0.23968361	0.12645738	1.44302125366832e-05
GCB	HDAC3	ENSG00000171720.10	chr5	141226029	A	G	0.0484224081288751	-0.33048758	0.16475509	1.44186467280647e-05
GCB	HDAC3	ENSG00000171720.10	chr5	141787914	T	C	0.0132737854391153	-0.6958828	0.2744288	1.4402572309782e-05
GCB	HDAC3	ENSG00000171720.10	chr5	141791759	A	G	0.0132737854391153	-0.6958828	0.2744288	1.4402572309782e-05
GCB	HDAC3	ENSG00000171720.10	chr5	141792175	T	C	0.0132737854391153	-0.6958828	0.2744288	1.4402572309782e-05
GCB	HDAC3	ENSG00000171720.10	chr5	141808971	G	C	0.0277595089523979	-0.49310684	0.21976791	1.44012804175231e-05
GCB	HDAC3	ENSG00000171720.10	chr5	142423091	A	G	0.0455817871479167	0.35181776	0.1730838	1.43607454083881e-05
GCB	HDAC3	ENSG00000171720.10	chr5	141675954	C	T	0.00308363365387917	-1.1099035	0.3630538	1.43124331434239e-05
GCB	HDAC3	ENSG00000171720.10	chr5	142168399	T	A	0.0622159956043172	-0.24419542	0.12902491	1.4301865681248e-05
GCB	HDAC3	ENSG00000171720.10	chr5	142171294	T	C	0.0622159956043172	-0.24419542	0.12902491	1.4301865681248e-05
GCB	HDAC3	ENSG00000171720.10	chr5	142172619	T	C	0.0622159956043172	-0.24419542	0.12902491	1.4301865681248e-05
GCB	HDAC3	ENSG00000171720.10	chr5	142174015	T	G	0.0622159956043172	-0.24419542	0.12902491	1.4301865681248e-05
GCB	HDAC3	ENSG00000171720.10	chr5	142174669	T	C	0.0622159956043172	-0.24419542	0.12902491	1.4301865681248e-05
GCB	HDAC3	ENSG00000171720.10	chr5	141171928	A	G	0.0526143377108194	0.31252447	0.15873316	1.42078331849996e-05
GCB	HDAC3	ENSG00000171720.10	chr5	141184513	C	T	0.0526143377108194	0.31252447	0.15873316	1.42078331849996e-05
GCB	HDAC3	ENSG00000171720.10	chr5	141184688	C	T	0.0526143377108194	0.31252447	0.15873316	1.42078331849996e-05
GCB	HDAC3	ENSG00000171720.10	chr5	142383589	G	A	0.0608679815979977	0.26135042	0.13735786	1.41619668299126e-05
GCB	HDAC3	ENSG00000171720.10	chr5	142593148	T	C	0.0523988408192816	-0.31769094	0.16120636	1.41228021847512e-05
GCB	HDAC3	ENSG00000171720.10	chr5	142231170	G	A	0.017335992504967	-0.63836265	0.26240304	1.40973089661343e-05
GCB	HDAC3	ENSG00000171720.10	chr5	141382210	G	T	0.0396784675346913	0.40516558	0.19357355	1.40867679034077e-05
GCB	HDAC3	ENSG00000171720.10	chr5	140741148	G	A	0.0591258457899351	-0.2784796	0.1453442	1.40504082073539e-05
GCB	HDAC3	ENSG00000171720.10	chr5	141387924	CTGCCAG	C	0.0108573044907148	-0.775963	0.29713425	1.39790740665793e-05
GCB	HDAC3	ENSG00000171720.10	chr5	141392627	G	C	0.0108573044907148	-0.775963	0.29713425	1.39790740665793e-05
GCB	HDAC3	ENSG00000171720.10	chr5	141450783	G	A	0.0597362305339436	0.28098676	0.14701323	1.39217191761004e-05
GCB	HDAC3	ENSG00000171720.10	chr5	141187690	G	T	0.0555453760751164	0.31058118	0.1597295	1.38498854049404e-05
GCB	HDAC3	ENSG00000171720.10	chr5	141189780	G	A	0.0555453760751164	0.31058118	0.1597295	1.38498854049404e-05
GCB	HDAC3	ENSG00000171720.10	chr5	142246069	A	G	0.0555357441509885	-0.31345454	0.16120073	1.37907322855144e-05
GCB	HDAC3	ENSG00000171720.10	chr5	141294556	G	A	0.059064966645941	0.29235905	0.15255067	1.37779166677679e-05
GCB	HDAC3	ENSG00000171720.10	chr5	141303698	A	G	0.0644800454962715	0.26087722	0.13905235	1.37240523845539e-05
GCB	HDAC3	ENSG00000171720.10	chr5	141631779	A	C	0.0481527355381424	0.36500704	0.18173935	1.36809084666277e-05
GCB	HDAC3	ENSG00000171720.10	chr5	141632663	A	G	0.0481527355381424	0.36500704	0.18173935	1.36809084666277e-05
GCB	HDAC3	ENSG00000171720.10	chr5	142481834	C	G	0.0632000057613659	0.271982	0.14425819	1.367284406613e-05
GCB	HDAC3	ENSG00000171720.10	chr5	141031139	G	GT	0.00544214483459808	0.9972273	0.34848705	1.36474761642168e-05
GCB	HDAC3	ENSG00000171720.10	chr5	141360212	C	G	0.0305178034909082	0.5031121	0.2282242	1.36264300473811e-05
GCB	HDAC3	ENSG00000171720.10	chr5	141152307	C	T	0.000464856344085164	-1.7601306	0.48104358	1.3536050735352e-05
GCB	HDAC3	ENSG00000171720.10	chr5	141152363	G	C	0.000464856344085164	-1.7601306	0.48104358	1.3536050735352e-05
GCB	HDAC3	ENSG00000171720.10	chr5	142500513	C	G	0.0625617528440829	0.28352043	0.15000543	1.35318647564366e-05
GCB	HDAC3	ENSG00000171720.10	chr5	141659633	G	C	0.0424896852242385	-0.41203508	0.19968757	1.35007325309447e-05
GCB	HDAC3	ENSG00000171720.10	chr5	141825224	C	T	0.048272840947124	-0.37364385	0.18614206	1.34843313572255e-05
GCB	HDAC3	ENSG00000171720.10	chr5	141825380	C	T	0.048272840947124	-0.37364385	0.18614206	1.34843313572255e-05
GCB	HDAC3	ENSG00000171720.10	chr5	141829620	G	C	0.0612936221033283	-0.29638052	0.15603115	1.34338244269184e-05
GCB	HDAC3	ENSG00000171720.10	chr5	141507862	G	T	0.0446423297471926	0.40226564	0.19701587	1.33944878304383e-05
GCB	HDAC3	ENSG00000171720.10	chr5	141511203	G	A	0.0446423297471926	0.40226564	0.19701587	1.33944878304383e-05
GCB	HDAC3	ENSG00000171720.10	chr5	141766697	T	G	0.0305761374099695	-0.5161055	0.234203	1.33693133278573e-05
GCB	HDAC3	ENSG00000171720.10	chr5	141767082	G	A	0.0305761374099695	-0.5161055	0.234203	1.33693133278573e-05
GCB	HDAC3	ENSG00000171720.10	chr5	141295699	G	A	0.0603789473824827	0.30525178	0.16011958	1.33685629224589e-05
GCB	HDAC3	ENSG00000171720.10	chr5	141917613	C	A	0.0700350439796166	0.24650542	0.13414788	1.33440588907229e-05
GCB	HDAC3	ENSG00000171720.10	chr5	141825114	G	C	0.0452095338150728	-0.40094548	0.19690388	1.33435698222703e-05
GCB	HDAC3	ENSG00000171720.10	chr5	142235981	A	C	0.0697380086933596	-0.25118017	0.13654363	1.33037940863511e-05
GCB	HDAC3	ENSG00000171720.10	chr5	141446482	CT	C	0.0560786183402384	0.33554542	0.17295349	1.32767684881178e-05
GCB	HDAC3	ENSG00000171720.10	chr5	141453510	T	C	0.0560786183402384	0.33554542	0.17295349	1.32767684881178e-05
GCB	HDAC3	ENSG00000171720.10	chr5	142067952	C	A	0.0512349458678211	0.3652186	0.18438157	1.3274647602896e-05
GCB	HDAC3	ENSG00000171720.10	chr5	142068225	T	G	0.0512349458678211	0.3652186	0.18438157	1.3274647602896e-05
GCB	HDAC3	ENSG00000171720.10	chr5	142070248	A	G	0.0512349458678211	0.3652186	0.18438157	1.3274647602896e-05
GCB	HDAC3	ENSG00000171720.10	chr5	142070641	C	T	0.0512349458678211	0.3652186	0.18438157	1.3274647602896e-05
GCB	HDAC3	ENSG00000171720.10	chr5	140861215	A	G	0.028354161591235	0.54494005	0.2438201	1.32475658689699e-05
GCB	HDAC3	ENSG00000171720.10	chr5	140874202	T	C	0.028354161591235	0.54494005	0.2438201	1.32475658689699e-05
GCB	HDAC3	ENSG00000171720.10	chr5	140886289	T	C	0.028354161591235	0.54494005	0.2438201	1.32475658689699e-05
GCB	HDAC3	ENSG00000171720.10	chr5	140887357	A	T	0.028354161591235	0.54494005	0.2438201	1.32475658689699e-05
GCB	HDAC3	ENSG00000171720.10	chr5	140903346	A	G	0.028354161591235	0.54494005	0.2438201	1.32475658689699e-05
GCB	HDAC3	ENSG00000171720.10	chr5	142206844	C	G	0.0682850238401324	-0.26502645	0.14330234	1.32332681852219e-05
GCB	HDAC3	ENSG00000171720.10	chr5	142232925	C	G	0.0689603385531867	-0.26411876	0.14316805	1.31785719875192e-05
GCB	HDAC3	ENSG00000171720.10	chr5	142235069	C	T	0.0717653413579138	-0.24631363	0.13488632	1.31695260168602e-05
GCB	HDAC3	ENSG00000171720.10	chr5	141821966	C	G	0.0457310799572849	-0.4064055	0.20008098	1.31682196284316e-05
GCB	HDAC3	ENSG00000171720.10	chr5	141829902	C	T	0.0614534981977979	-0.3106508	0.163647	1.3147785944181e-05
GCB	HDAC3	ENSG00000171720.10	chr5	141675021	C	T	0.0753313774504087	0.22118932	0.12266961	1.31378390760999e-05
GCB	HDAC3	ENSG00000171720.10	chr5	141260774	A	G	0.0580515341096981	-0.33133706	0.1721794	1.31328765548579e-05
GCB	HDAC3	ENSG00000171720.10	chr5	142216799	G	A	0.0675382606411882	-0.27615878	0.14890806	1.31239047228014e-05
GCB	HDAC3	ENSG00000171720.10	chr5	141560458	A	G	0.0323261945529809	0.51694244	0.23709069	1.30616198971924e-05
GCB	HDAC3	ENSG00000171720.10	chr5	141574364	C	T	0.0323261945529809	0.51694244	0.23709069	1.30616198971924e-05
GCB	HDAC3	ENSG00000171720.10	chr5	140964657	G	A	0.0595741505415202	0.32662717	0.17078133	1.30543268322509e-05
GCB	HDAC3	ENSG00000171720.10	chr5	141501510	T	G	0.0598789138480049	0.3285872	0.17201628	1.29856228914452e-05
GCB	HDAC3	ENSG00000171720.10	chr5	140959712	T	A	0.0689871430126103	0.27628753	0.14977902	1.29767315978601e-05
GCB	HDAC3	ENSG00000171720.10	chr5	142431017	C	T	0.0742574255854349	-0.24311222	0.13432017	1.29715583779126e-05
GCB	HDAC3	ENSG00000171720.10	chr5	142431018	A	G	0.0742574255854349	-0.24311222	0.13432017	1.29715583779126e-05
GCB	HDAC3	ENSG00000171720.10	chr5	142431312	G	A	0.0742574255854349	-0.24311222	0.13432017	1.29715583779126e-05
GCB	HDAC3	ENSG00000171720.10	chr5	142431585	G	A	0.0742574255854349	-0.24311222	0.13432017	1.29715583779126e-05
GCB	HDAC3	ENSG00000171720.10	chr5	142159774	C	A	0.0749405264796632	0.23898524	0.13235769	1.29618427239433e-05
GCB	HDAC3	ENSG00000171720.10	chr5	141808903	C	A	0.0591997372048783	-0.33454603	0.17465846	1.29486324321755e-05
GCB	HDAC3	ENSG00000171720.10	chr5	141809027	A	G	0.0591997372048783	-0.33454603	0.17465846	1.29486324321755e-05
GCB	HDAC3	ENSG00000171720.10	chr5	141201647	C	A	0.0637360308130668	0.31022754	0.16488482	1.29171264936753e-05
GCB	HDAC3	ENSG00000171720.10	chr5	140952821	A	G	0.0667413750699079	0.2965987	0.15945363	1.28556684932292e-05
GCB	HDAC3	ENSG00000171720.10	chr5	141696405	A	T	0.0195014911211545	0.6804843	0.28514722	1.28530798431968e-05
GCB	HDAC3	ENSG00000171720.10	chr5	141699224	G	C	0.0195014911211545	0.6804843	0.28514722	1.28530798431968e-05
GCB	HDAC3	ENSG00000171720.10	chr5	141699879	GC	G	0.0195014911211545	0.6804843	0.28514722	1.28530798431968e-05
GCB	HDAC3	ENSG00000171720.10	chr5	141700184	G	A	0.0195014911211545	0.6804843	0.28514722	1.28530798431968e-05
GCB	HDAC3	ENSG00000171720.10	chr5	141700250	A	G	0.0195014911211545	0.6804843	0.28514722	1.28530798431968e-05
GCB	HDAC3	ENSG00000171720.10	chr5	141700793	G	A	0.0195014911211545	0.6804843	0.28514722	1.28530798431968e-05
GCB	HDAC3	ENSG00000171720.10	chr5	141701310	C	A	0.0195014911211545	0.6804843	0.28514722	1.28530798431968e-05
GCB	HDAC3	ENSG00000171720.10	chr5	142396065	G	C	0.0686101815221817	0.28604105	0.1548512	1.2852365542671e-05
GCB	HDAC3	ENSG00000171720.10	chr5	142399483	C	A	0.0686101815221817	0.28604105	0.1548512	1.2852365542671e-05
GCB	HDAC3	ENSG00000171720.10	chr5	142400828	C	G	0.0686101815221817	0.28604105	0.1548512	1.2852365542671e-05
GCB	HDAC3	ENSG00000171720.10	chr5	142551012	T	C	0.0646171545877848	-0.3100933	0.1653722	1.28316013706848e-05
GCB	HDAC3	ENSG00000171720.10	chr5	142595502	A	C	0.0750278731238049	0.25064906	0.13886003	1.27966568894086e-05
GCB	HDAC3	ENSG00000171720.10	chr5	142407752	C	G	0.0625499716136544	0.32665345	0.17281836	1.27471874060574e-05
GCB	HDAC3	ENSG00000171720.10	chr5	140971527	A	G	0.00597113050939301	1.0503262	0.37129194	1.27351186259489e-05
GCB	HDAC3	ENSG00000171720.10	chr5	140817076	G	A	0.000380866381441209	-1.94675	0.5234824	1.2727577782293e-05
GCB	HDAC3	ENSG00000171720.10	chr5	140838792	C	T	0.000380866381441209	-1.94675	0.5234824	1.2727577782293e-05
GCB	HDAC3	ENSG00000171720.10	chr5	142073906	T	C	0.0588192300039969	0.35149845	0.18322703	1.26852917056488e-05
GCB	HDAC3	ENSG00000171720.10	chr5	142165667	G	T	0.0728751771122779	-0.2722929	0.14970694	1.26753018573194e-05
GCB	HDAC3	ENSG00000171720.10	chr5	142396303	A	G	0.0710426783076614	0.283093	0.15462382	1.26732177213228e-05
GCB	HDAC3	ENSG00000171720.10	chr5	142620192	C	T	0.0776228604398163	-0.24290858	0.13578999	1.26682199830085e-05
GCB	HDAC3	ENSG00000171720.10	chr5	142215342	A	G	0.0757949203270693	-0.25709546	0.14281385	1.26386424266376e-05
GCB	HDAC3	ENSG00000171720.10	chr5	141152165	C	G	0.0700546535158176	-0.29417005	0.16009834	1.25863743994403e-05
GCB	HDAC3	ENSG00000171720.10	chr5	141841444	T	G	0.0223153321923639	-0.6610734	0.28340033	1.25589796934223e-05
GCB	HDAC3	ENSG00000171720.10	chr5	142620118	C	T	0.0783148301096677	-0.2486927	0.13935387	1.25350715322269e-05
GCB	HDAC3	ENSG00000171720.10	chr5	142414623	T	C	0.0690922556649997	0.30380645	0.16476108	1.25179742148073e-05
GCB	HDAC3	ENSG00000171720.10	chr5	141670089	A	G	0.0264108369929341	0.61301136	0.27073583	1.25128348461826e-05
GCB	HDAC3	ENSG00000171720.10	chr5	141670340	C	T	0.0264108369929341	0.61301136	0.27073583	1.25128348461826e-05
GCB	HDAC3	ENSG00000171720.10	chr5	141522549	T	G	0.0673618826545674	0.3142836	0.16935399	1.25031632517868e-05
GCB	HDAC3	ENSG00000171720.10	chr5	141482956	CCAGCTACTTGAG	C	0.0641529842548249	0.33203676	0.1767598	1.2503080698567e-05
GCB	HDAC3	ENSG00000171720.10	chr5	141483273	T	G	0.0641529842548249	0.33203676	0.1767598	1.2503080698567e-05
GCB	HDAC3	ENSG00000171720.10	chr5	142200032	A	G	0.0285302706831193	-0.5922507	0.2652921	1.2472266854625e-05
GCB	HDAC3	ENSG00000171720.10	chr5	142200084	A	G	0.0285302706831193	-0.5922507	0.2652921	1.2472266854625e-05
GCB	HDAC3	ENSG00000171720.10	chr5	142200216	T	C	0.0285302706831193	-0.5922507	0.2652921	1.2472266854625e-05
GCB	HDAC3	ENSG00000171720.10	chr5	142197242	T	G	0.0285302608315499	-0.59225076	0.26529214	1.24722648448715e-05
GCB	HDAC3	ENSG00000171720.10	chr5	142199639	A	G	0.0285302608315499	-0.59225076	0.26529214	1.24722648448715e-05
GCB	HDAC3	ENSG00000171720.10	chr5	142199969	C	T	0.0285302608315499	-0.59225076	0.26529214	1.24722648448715e-05
GCB	HDAC3	ENSG00000171720.10	chr5	142200455	G	A	0.0285302608315499	-0.59225076	0.26529214	1.24722648448715e-05
GCB	HDAC3	ENSG00000171720.10	chr5	142200557	T	G	0.0285302608315499	-0.59225076	0.26529214	1.24722648448715e-05
GCB	HDAC3	ENSG00000171720.10	chr5	142200665	G	A	0.0285302608315499	-0.59225076	0.26529214	1.24722648448715e-05
GCB	HDAC3	ENSG00000171720.10	chr5	142200712	A	G	0.0285302608315499	-0.59225076	0.26529214	1.24722648448715e-05
GCB	HDAC3	ENSG00000171720.10	chr5	142209050	A	T	0.0285302608315499	-0.59225076	0.26529214	1.24722648448715e-05
GCB	HDAC3	ENSG00000171720.10	chr5	142215897	T	G	0.0285302608315499	-0.59225076	0.26529214	1.24722648448715e-05
GCB	HDAC3	ENSG00000171720.10	chr5	142219316	G	C	0.0285302608315499	-0.59225076	0.26529214	1.24722648448715e-05
GCB	HDAC3	ENSG00000171720.10	chr5	142047210	C	T	0.0593199279957358	0.36175486	0.18895502	1.24616285749052e-05
GCB	HDAC3	ENSG00000171720.10	chr5	141377272	GA	G	0.0576139440425932	0.37228405	0.19311161	1.24505333261982e-05
GCB	HDAC3	ENSG00000171720.10	chr5	140958921	G	A	0.0732797910414518	0.28505614	0.15695009	1.24465759384398e-05
GCB	HDAC3	ENSG00000171720.10	chr5	141609843	T	C	0.071027092994566	0.29907215	0.16334233	1.24238593198622e-05
GCB	HDAC3	ENSG00000171720.10	chr5	141406877	A	T	0.0151675206394167	0.7914508	0.31853557	1.24119317550577e-05
GCB	HDAC3	ENSG00000171720.10	chr5	141411859	C	CA	0.0151675206394167	0.7914508	0.31853557	1.24119317550577e-05
GCB	HDAC3	ENSG00000171720.10	chr5	141604887	G	A	0.0151675206394167	0.7914508	0.31853557	1.24119317550577e-05
GCB	HDAC3	ENSG00000171720.10	chr5	141700784	C	T	0.0393542211784325	-0.4977035	0.23738337	1.24005147042383e-05
GCB	HDAC3	ENSG00000171720.10	chr5	142180731	C	T	0.0835220520513005	-0.22255911	0.1269119	1.23986948010437e-05
GCB	HDAC3	ENSG00000171720.10	chr5	142182769	A	G	0.0835220520513005	-0.22255911	0.1269119	1.23986948010437e-05
GCB	HDAC3	ENSG00000171720.10	chr5	141469667	T	C	0.0610944185637349	0.35677156	0.18767653	1.23775179778184e-05
GCB	HDAC3	ENSG00000171720.10	chr5	141470459	A	T	0.0610944185637349	0.35677156	0.18767653	1.23775179778184e-05
GCB	HDAC3	ENSG00000171720.10	chr5	140767309	A	G	0.082196871081871	-0.23828368	0.13528275	1.234313498264e-05
GCB	HDAC3	ENSG00000171720.10	chr5	142551105	C	T	0.0697564792278927	-0.3136157	0.17049563	1.23055887823748e-05
GCB	HDAC3	ENSG00000171720.10	chr5	141924068	C	A	0.0602073425325958	-0.3689632	0.19340697	1.22621513032761e-05
GCB	HDAC3	ENSG00000171720.10	chr5	141647832	T	C	0.0763490284465624	0.28098315	0.1563844	1.22537610555593e-05
GCB	HDAC3	ENSG00000171720.10	chr5	141648480	C	G	0.0763490284465624	0.28098315	0.1563844	1.22537610555593e-05
GCB	HDAC3	ENSG00000171720.10	chr5	142005469	C	T	0.0670263705649853	0.33178002	0.17855799	1.2253060377506e-05
GCB	HDAC3	ENSG00000171720.10	chr5	141841582	T	C	0.0521648200007159	-0.420226	0.21301876	1.22093320557477e-05
GCB	HDAC3	ENSG00000171720.10	chr5	142038924	C	G	0.0361187503342629	0.53874534	0.25252858	1.21942894591373e-05
GCB	HDAC3	ENSG00000171720.10	chr5	142042497	C	T	0.0361187503342629	0.53874534	0.25252858	1.21942894591373e-05
GCB	HDAC3	ENSG00000171720.10	chr5	141702059	T	C	0.0215948533096594	-0.7005954	0.29865703	1.21864099841162e-05
GCB	HDAC3	ENSG00000171720.10	chr5	142105368	C	T	0.072675183754762	0.3080278	0.16923322	1.2151493706427e-05
GCB	HDAC3	ENSG00000171720.10	chr5	141053804	C	G	0.00788138111767912	-1.0266299	0.37614533	1.21315114223357e-05
GCB	HDAC3	ENSG00000171720.10	chr5	142173844	T	G	0.0872477842463905	-0.22114806	0.12764958	1.21241931286343e-05
GCB	HDAC3	ENSG00000171720.10	chr5	142424487	C	T	0.00344201081754978	1.30019	0.43053764	1.21199830457563e-05
GCB	HDAC3	ENSG00000171720.10	chr5	140729939	A	G	0.0527702273242804	0.4224178	0.2146936	1.21180889752264e-05
GCB	HDAC3	ENSG00000171720.10	chr5	142552177	C	T	0.0345411198124419	0.5594015	0.25989816	1.21046037536677e-05
GCB	HDAC3	ENSG00000171720.10	chr5	141922782	A	G	0.0632289291540928	-0.36364728	0.1928987	1.20814764737675e-05
GCB	HDAC3	ENSG00000171720.10	chr5	141697907	C	G	0.0418509132526303	-0.5013153	0.2421823	1.20636765666831e-05
GCB	HDAC3	ENSG00000171720.10	chr5	141478678	C	T	0.0731488537068803	0.31208634	0.17175275	1.20545619121254e-05
GCB	HDAC3	ENSG00000171720.10	chr5	141482104	A	T	0.0731488537068803	0.31208634	0.17175275	1.20545619121254e-05
GCB	HDAC3	ENSG00000171720.10	chr5	142159297	T	A	0.0833075184861316	-0.25687978	0.14637907	1.20411307458944e-05
GCB	HDAC3	ENSG00000171720.10	chr5	140972101	A	C	0.0101662671938794	0.95778596	0.36335313	1.20098283657057e-05
GCB	HDAC3	ENSG00000171720.10	chr5	140909767	G	A	0.043933341947108	0.4897718	0.23905207	1.20067441809656e-05
GCB	HDAC3	ENSG00000171720.10	chr5	141660650	T	G	0.0570983264227182	-0.4039553	0.20909652	1.20013440025407e-05
GCB	HDAC3	ENSG00000171720.10	chr5	141663756	A	G	0.0570983264227182	-0.4039553	0.20909652	1.20013440025407e-05
GCB	HDAC3	ENSG00000171720.10	chr5	142167561	G	A	0.0088796782308277	-1.005476	0.37435886	1.19780552432154e-05
GCB	HDAC3	ENSG00000171720.10	chr5	142167585	G	T	0.0088796782308277	-1.005476	0.37435886	1.19780552432154e-05
GCB	HDAC3	ENSG00000171720.10	chr5	142171842	G	A	0.0088796782308277	-1.005476	0.37435886	1.19780552432154e-05
GCB	HDAC3	ENSG00000171720.10	chr5	142172483	G	A	0.0088796782308277	-1.005476	0.37435886	1.19780552432154e-05
GCB	HDAC3	ENSG00000171720.10	chr5	142046319	G	C	0.0820098933289849	0.2706673	0.15357243	1.19640400973055e-05
GCB	HDAC3	ENSG00000171720.10	chr5	141894996	C	A	0.0166280385911114	0.80477864	0.3286116	1.19534095627083e-05
GCB	HDAC3	ENSG00000171720.10	chr5	142260933	A	AG	0.0845834120710807	-0.25750193	0.14735138	1.19419390275197e-05
GCB	HDAC3	ENSG00000171720.10	chr5	141255428	C	T	0.0788225909470142	-0.29293135	0.16442777	1.19004331695345e-05
GCB	HDAC3	ENSG00000171720.10	chr5	141256842	TCA	T	0.0788225909470142	-0.29293135	0.16442777	1.19004331695345e-05
GCB	HDAC3	ENSG00000171720.10	chr5	141256926	T	C	0.0788225909470142	-0.29293135	0.16442777	1.19004331695345e-05
GCB	HDAC3	ENSG00000171720.10	chr5	142505441	C	T	0.0318927952372729	-0.6018771	0.27532944	1.1887166856835e-05
GCB	HDAC3	ENSG00000171720.10	chr5	142392423	C	T	0.0825213893969096	0.27660868	0.157211	1.18523136218614e-05
GCB	HDAC3	ENSG00000171720.10	chr5	141451806	A	G	0.0130834514073631	-0.8948354	0.35212514	1.18355864155044e-05
GCB	HDAC3	ENSG00000171720.10	chr5	141384753	G	C	0.0117194573323274	-0.93440604	0.36177167	1.18052295760117e-05
GCB	HDAC3	ENSG00000171720.10	chr5	141392349	A	T	0.0117194573323274	-0.93440604	0.36177167	1.18052295760117e-05
GCB	HDAC3	ENSG00000171720.10	chr5	141392843	C	T	0.0117194573323274	-0.93440604	0.36177167	1.18052295760117e-05
GCB	HDAC3	ENSG00000171720.10	chr5	141394321	C	G	0.0117194573323274	-0.93440604	0.36177167	1.18052295760117e-05
GCB	HDAC3	ENSG00000171720.10	chr5	141400860	A	G	0.0117194573323274	-0.93440604	0.36177167	1.18052295760117e-05
GCB	HDAC3	ENSG00000171720.10	chr5	141407047	T	C	0.0117194573323274	-0.93440604	0.36177167	1.18052295760117e-05
GCB	HDAC3	ENSG00000171720.10	chr5	141429155	G	A	0.0117194573323274	-0.93440604	0.36177167	1.18052295760117e-05
GCB	HDAC3	ENSG00000171720.10	chr5	141432435	C	A	0.0117194573323274	-0.93440604	0.36177167	1.18052295760117e-05
GCB	HDAC3	ENSG00000171720.10	chr5	141442930	T	C	0.0117194573323274	-0.93440604	0.36177167	1.18052295760117e-05
GCB	HDAC3	ENSG00000171720.10	chr5	140797894	C	T	0.00307153118695149	-1.3885685	0.45400938	1.17874933316999e-05
GCB	HDAC3	ENSG00000171720.10	chr5	141460983	G	A	0.082698095669782	0.28276506	0.16080436	1.17621837030065e-05
GCB	HDAC3	ENSG00000171720.10	chr5	142446689	A	G	0.0886960854186194	0.24977344	0.14484435	1.17468046184848e-05
GCB	HDAC3	ENSG00000171720.10	chr5	140732658	G	A	0.0618615168396755	0.39725772	0.20960662	1.17054135086794e-05
GCB	HDAC3	ENSG00000171720.10	chr5	142190009	T	A	0.0406529935822047	-0.53883916	0.25873476	1.16953165454322e-05
GCB	HDAC3	ENSG00000171720.10	chr5	142192400	T	C	0.0406529935822047	-0.53883916	0.25873476	1.16953165454322e-05
GCB	HDAC3	ENSG00000171720.10	chr5	142284410	G	A	0.0820887439383344	0.29137456	0.16536488	1.16939970821037e-05
GCB	HDAC3	ENSG00000171720.10	chr5	142284466	G	A	0.0820887439383344	0.29137456	0.16536488	1.16939970821037e-05
GCB	HDAC3	ENSG00000171720.10	chr5	141242234	G	A	0.0132761807386653	-0.9074996	0.35789186	1.16811635510398e-05
GCB	HDAC3	ENSG00000171720.10	chr5	141252222	G	T	0.0132761807386653	-0.9074996	0.35789186	1.16811635510398e-05
GCB	HDAC3	ENSG00000171720.10	chr5	142401078	A	C	0.0862059696704917	0.27101648	0.15590796	1.16718220519576e-05
GCB	HDAC3	ENSG00000171720.10	chr5	141917558	T	A	0.0945174514343666	0.21798128	0.12874107	1.16480906121837e-05
GCB	HDAC3	ENSG00000171720.10	chr5	141480414	CA	C	0.0849152871748734	0.28082493	0.1608724	1.16386121649291e-05
GCB	HDAC3	ENSG00000171720.10	chr5	141850075	C	G	0.0943077837345878	0.22237618	0.13125163	1.16308774209849e-05
GCB	HDAC3	ENSG00000171720.10	chr5	141815981	T	C	0.0905560449156861	-0.2504457	0.14609522	1.1619198724221e-05
GCB	HDAC3	ENSG00000171720.10	chr5	141816094	GCA	G	0.0905560449156861	-0.2504457	0.14609522	1.1619198724221e-05
GCB	HDAC3	ENSG00000171720.10	chr5	141680301	T	C	0.0956823180593217	0.2105698	0.124810755	1.16185311343952e-05
GCB	HDAC3	ENSG00000171720.10	chr5	140956583	C	T	0.0933267891137773	-0.23259372	0.13686517	1.16122272325978e-05
GCB	HDAC3	ENSG00000171720.10	chr5	141696176	C	T	0.0506296088725019	-0.47329214	0.2383036	1.16039527820547e-05
GCB	HDAC3	ENSG00000171720.10	chr5	141696884	G	A	0.0506296088725019	-0.47329214	0.2383036	1.16039527820547e-05
GCB	HDAC3	ENSG00000171720.10	chr5	141855217	C	T	0.0538735496600861	-0.45243472	0.23104322	1.16023689448834e-05
GCB	HDAC3	ENSG00000171720.10	chr5	141646362	A	G	0.0894058873621358	0.26001757	0.15112665	1.15908503495623e-05
GCB	HDAC3	ENSG00000171720.10	chr5	142235494	T	C	0.0927488418766619	-0.23928744	0.14055067	1.1589392255252e-05
GCB	HDAC3	ENSG00000171720.10	chr5	140972406	A	T	0.0145807382825028	0.88923323	0.35571578	1.15703259075772e-05
GCB	HDAC3	ENSG00000171720.10	chr5	141201937	G	T	0.0846578912765864	0.28931025	0.16559362	1.1551942433599e-05
GCB	HDAC3	ENSG00000171720.10	chr5	141212418	A	C	0.0846578912765864	0.28931025	0.16559362	1.1551942433599e-05
GCB	HDAC3	ENSG00000171720.10	chr5	141218971	C	T	0.0846578912765864	0.28931025	0.16559362	1.1551942433599e-05
GCB	HDAC3	ENSG00000171720.10	chr5	141229417	C	T	0.0846578912765864	0.28931025	0.16559362	1.1551942433599e-05
GCB	HDAC3	ENSG00000171720.10	chr5	141241224	A	G	0.0846578912765864	0.28931025	0.16559362	1.1551942433599e-05
GCB	HDAC3	ENSG00000171720.10	chr5	141244565	G	A	0.0846578912765864	0.28931025	0.16559362	1.1551942433599e-05
GCB	HDAC3	ENSG00000171720.10	chr5	141246998	A	C	0.0846578912765864	0.28931025	0.16559362	1.1551942433599e-05
GCB	HDAC3	ENSG00000171720.10	chr5	141247003	C	A	0.0846578912765864	0.28931025	0.16559362	1.1551942433599e-05
GCB	HDAC3	ENSG00000171720.10	chr5	141250122	C	A	0.0846578912765864	0.28931025	0.16559362	1.1551942433599e-05
GCB	HDAC3	ENSG00000171720.10	chr5	141646014	A	G	0.0865967884268189	0.28017315	0.16137984	1.15388027175352e-05
GCB	HDAC3	ENSG00000171720.10	chr5	142397918	G	A	0.0905469587968801	-0.25823143	0.15063262	1.15385926096677e-05
GCB	HDAC3	ENSG00000171720.10	chr5	141548598	T	C	0.068835681493325	0.37471664	0.20302542	1.14981669263762e-05
GCB	HDAC3	ENSG00000171720.10	chr5	141577622	A	AAT	0.068835681493325	0.37471664	0.20302542	1.14981669263762e-05
GCB	HDAC3	ENSG00000171720.10	chr5	141604031	A	G	0.068835681493325	0.37471664	0.20302542	1.14981669263762e-05
GCB	HDAC3	ENSG00000171720.10	chr5	141619747	A	G	0.068835681493325	0.37471664	0.20302542	1.14981669263762e-05
GCB	HDAC3	ENSG00000171720.10	chr5	141619754	C	T	0.068835681493325	0.37471664	0.20302542	1.14981669263762e-05
GCB	HDAC3	ENSG00000171720.10	chr5	141624764	A	G	0.068835681493325	0.37471664	0.20302542	1.14981669263762e-05
GCB	HDAC3	ENSG00000171720.10	chr5	141542239	C	G	0.0688357222879197	0.37471658	0.20302542	1.14981647117864e-05
GCB	HDAC3	ENSG00000171720.10	chr5	141604030	C	A	0.0688357222879197	0.37471658	0.20302542	1.14981647117864e-05
GCB	HDAC3	ENSG00000171720.10	chr5	142403971	C	T	0.0952378254292982	0.23697399	0.1402695	1.14573686920537e-05
GCB	HDAC3	ENSG00000171720.10	chr5	142253555	C	T	0.0940882275216676	-0.24675918	0.14554411	1.14380783924458e-05
GCB	HDAC3	ENSG00000171720.10	chr5	142253948	G	C	0.0940882275216676	-0.24675918	0.14554411	1.14380783924458e-05
GCB	HDAC3	ENSG00000171720.10	chr5	142255343	T	C	0.0940882275216676	-0.24675918	0.14554411	1.14380783924458e-05
GCB	HDAC3	ENSG00000171720.10	chr5	142257493	T	G	0.0940882275216676	-0.24675918	0.14554411	1.14380783924458e-05
GCB	HDAC3	ENSG00000171720.10	chr5	142259635	T	C	0.0940882275216676	-0.24675918	0.14554411	1.14380783924458e-05
GCB	HDAC3	ENSG00000171720.10	chr5	141616577	T	G	0.0716307882427359	0.36485174	0.19970347	1.14365589847082e-05
GCB	HDAC3	ENSG00000171720.10	chr5	141888829	G	A	0.0532150072677176	-0.47069046	0.23968789	1.14265848361711e-05
GCB	HDAC3	ENSG00000171720.10	chr5	141894640	C	T	0.0532150072677176	-0.47069046	0.23968789	1.14265848361711e-05
GCB	HDAC3	ENSG00000171720.10	chr5	141895009	A	AG	0.0532150072677176	-0.47069046	0.23968789	1.14265848361711e-05
GCB	HDAC3	ENSG00000171720.10	chr5	141605060	A	G	0.0441931235734824	0.5347075	0.26131395	1.14158057248676e-05
GCB	HDAC3	ENSG00000171720.10	chr5	142252853	C	T	0.094988579116699	-0.24499562	0.1449064	1.14010977008005e-05
GCB	HDAC3	ENSG00000171720.10	chr5	140908816	G	T	0.097199756857961	-0.23082963	0.13745554	1.13911000265271e-05
GCB	HDAC3	ENSG00000171720.10	chr5	142191882	T	C	0.00722849254488663	-1.1579127	0.41944382	1.13637705630756e-05
GCB	HDAC3	ENSG00000171720.10	chr5	141905002	G	A	0.100375519081882	0.20383699	0.12255136	1.13623875687303e-05
GCB	HDAC3	ENSG00000171720.10	chr5	140926544	C	G	0.0834950328812154	0.31219885	0.17801209	1.13459439751488e-05
GCB	HDAC3	ENSG00000171720.10	chr5	140939766	C	T	0.0834950328812154	0.31219885	0.17801209	1.13459439751488e-05
GCB	HDAC3	ENSG00000171720.10	chr5	141753388	CT	C	0.0997233159379475	-0.21823488	0.13095126	1.13308312366815e-05
GCB	HDAC3	ENSG00000171720.10	chr5	140677190	A	C	0.0581267322010143	-0.44882852	0.23330542	1.13221658957942e-05
GCB	HDAC3	ENSG00000171720.10	chr5	140714253	C	T	0.0581267322010143	-0.44882852	0.23330542	1.13221658957942e-05
GCB	HDAC3	ENSG00000171720.10	chr5	142263944	T	C	0.063839664677846	0.41737074	0.22191969	1.13024352962908e-05
GCB	HDAC3	ENSG00000171720.10	chr5	141152119	A	G	0.0156601848783277	-0.90032893	0.36416578	1.12851647845264e-05
GCB	HDAC3	ENSG00000171720.10	chr5	141155881	C	T	0.0156601848783277	-0.90032893	0.36416578	1.12851647845264e-05
GCB	HDAC3	ENSG00000171720.10	chr5	140989533	T	C	0.00459853936509145	1.3329172	0.45640904	1.12794059152699e-05
GCB	HDAC3	ENSG00000171720.10	chr5	140985608	G	A	0.00459854340210678	1.3329171	0.45640907	1.12794041112101e-05
GCB	HDAC3	ENSG00000171720.10	chr5	140996591	T	TC	0.00459854340210678	1.3329171	0.45640907	1.12794041112101e-05
GCB	HDAC3	ENSG00000171720.10	chr5	140998438	A	T	0.00459854340210678	1.3329171	0.45640907	1.12794041112101e-05
GCB	HDAC3	ENSG00000171720.10	chr5	140999693	A	AT	0.00459854340210678	1.3329171	0.45640907	1.12794041112101e-05
GCB	HDAC3	ENSG00000171720.10	chr5	141004637	A	G	0.00459854340210678	1.3329171	0.45640907	1.12794041112101e-05
GCB	HDAC3	ENSG00000171720.10	chr5	141013122	C	T	0.00459854340210678	1.3329171	0.45640907	1.12794041112101e-05
GCB	HDAC3	ENSG00000171720.10	chr5	141014534	C	T	0.00459854340210678	1.3329171	0.45640907	1.12794041112101e-05
GCB	HDAC3	ENSG00000171720.10	chr5	141018088	G	A	0.00459854340210678	1.3329171	0.45640907	1.12794041112101e-05
GCB	HDAC3	ENSG00000171720.10	chr5	141021720	G	A	0.00459854340210678	1.3329171	0.45640907	1.12794041112101e-05
GCB	HDAC3	ENSG00000171720.10	chr5	141031761	G	C	0.00459854340210678	1.3329171	0.45640907	1.12794041112101e-05
GCB	HDAC3	ENSG00000171720.10	chr5	141038430	T	C	0.00459854340210678	1.3329171	0.45640907	1.12794041112101e-05
GCB	HDAC3	ENSG00000171720.10	chr5	141041575	A	G	0.00459854340210678	1.3329171	0.45640907	1.12794041112101e-05
GCB	HDAC3	ENSG00000171720.10	chr5	141047632	C	T	0.00459854340210678	1.3329171	0.45640907	1.12794041112101e-05
GCB	HDAC3	ENSG00000171720.10	chr5	141048153	A	G	0.00459854340210678	1.3329171	0.45640907	1.12794041112101e-05
GCB	HDAC3	ENSG00000171720.10	chr5	141050772	G	A	0.00459854340210678	1.3329171	0.45640907	1.12794041112101e-05
GCB	HDAC3	ENSG00000171720.10	chr5	141053453	C	T	0.00459854340210678	1.3329171	0.45640907	1.12794041112101e-05
GCB	HDAC3	ENSG00000171720.10	chr5	141065739	T	G	0.00459854340210678	1.3329171	0.45640907	1.12794041112101e-05
GCB	HDAC3	ENSG00000171720.10	chr5	141066832	T	G	0.00459854340210678	1.3329171	0.45640907	1.12794041112101e-05
GCB	HDAC3	ENSG00000171720.10	chr5	141068698	C	T	0.00459854340210678	1.3329171	0.45640907	1.12794041112101e-05
GCB	HDAC3	ENSG00000171720.10	chr5	141080176	G	A	0.00459854340210678	1.3329171	0.45640907	1.12794041112101e-05
GCB	HDAC3	ENSG00000171720.10	chr5	141082865	T	G	0.00459854340210678	1.3329171	0.45640907	1.12794041112101e-05
GCB	HDAC3	ENSG00000171720.10	chr5	141083107	A	G	0.00459854340210678	1.3329171	0.45640907	1.12794041112101e-05
GCB	HDAC3	ENSG00000171720.10	chr5	141099635	C	G	0.00459854340210678	1.3329171	0.45640907	1.12794041112101e-05
GCB	HDAC3	ENSG00000171720.10	chr5	141105877	C	T	0.00459854340210678	1.3329171	0.45640907	1.12794041112101e-05
GCB	HDAC3	ENSG00000171720.10	chr5	141108844	A	G	0.00459854340210678	1.3329171	0.45640907	1.12794041112101e-05
GCB	HDAC3	ENSG00000171720.10	chr5	141112769	CATG	C	0.00459854340210678	1.3329171	0.45640907	1.12794041112101e-05
GCB	HDAC3	ENSG00000171720.10	chr5	141113920	C	T	0.00459854340210678	1.3329171	0.45640907	1.12794041112101e-05
GCB	HDAC3	ENSG00000171720.10	chr5	141117379	G	A	0.00459854340210678	1.3329171	0.45640907	1.12794041112101e-05
GCB	HDAC3	ENSG00000171720.10	chr5	141135064	C	T	0.00459854340210678	1.3329171	0.45640907	1.12794041112101e-05
GCB	HDAC3	ENSG00000171720.10	chr5	141138644	T	C	0.00459854340210678	1.3329171	0.45640907	1.12794041112101e-05
GCB	HDAC3	ENSG00000171720.10	chr5	141539731	G	A	0.0441684867141042	0.5472167	0.26739532	1.1279364538144e-05
GCB	HDAC3	ENSG00000171720.10	chr5	141547447	A	AGAGT	0.0441684867141042	0.5472167	0.26739532	1.1279364538144e-05
GCB	HDAC3	ENSG00000171720.10	chr5	141553621	C	T	0.00545480293587657	1.2738894	0.44529542	1.12662604433222e-05
GCB	HDAC3	ENSG00000171720.10	chr5	142098745	G	A	0.0186715473126576	0.8450327	0.35156727	1.12435661326095e-05
GCB	HDAC3	ENSG00000171720.10	chr5	142157462	T	G	0.0186715473126576	0.8450327	0.35156727	1.12435661326095e-05
GCB	HDAC3	ENSG00000171720.10	chr5	141324382	A	C	0.0362765336574273	0.61878705	0.29029983	1.12339365824438e-05
GCB	HDAC3	ENSG00000171720.10	chr5	141333656	T	A	0.0362765336574273	0.61878705	0.29029983	1.12339365824438e-05
GCB	HDAC3	ENSG00000171720.10	chr5	141239276	C	A	0.0877294814549191	-0.3014534	0.17427294	1.1223770677604e-05
GCB	HDAC3	ENSG00000171720.10	chr5	141240653	GCCAC	G	0.0877294814549191	-0.3014534	0.17427294	1.1223770677604e-05
GCB	HDAC3	ENSG00000171720.10	chr5	141240862	AT	A	0.0877294814549191	-0.3014534	0.17427294	1.1223770677604e-05
GCB	HDAC3	ENSG00000171720.10	chr5	141241306	GAAC	G	0.0877294814549191	-0.3014534	0.17427294	1.1223770677604e-05
GCB	HDAC3	ENSG00000171720.10	chr5	141241750	G	T	0.0877294814549191	-0.3014534	0.17427294	1.1223770677604e-05
GCB	HDAC3	ENSG00000171720.10	chr5	141242474	C	T	0.0877294814549191	-0.3014534	0.17427294	1.1223770677604e-05
GCB	HDAC3	ENSG00000171720.10	chr5	141721519	T	C	0.0928290477569395	0.27566576	0.16195878	1.12197175858149e-05
GCB	HDAC3	ENSG00000171720.10	chr5	140947436	G	C	0.0956482908003647	0.26121157	0.15481141	1.12097245718906e-05
GCB	HDAC3	ENSG00000171720.10	chr5	142408781	C	G	0.0873851487167804	0.3045788	0.17588475	1.12077353080207e-05
GCB	HDAC3	ENSG00000171720.10	chr5	142412172	T	C	0.0873851487167804	0.3045788	0.17588475	1.12077353080207e-05
GCB	HDAC3	ENSG00000171720.10	chr5	142415568	T	C	0.0873851487167804	0.3045788	0.17588475	1.12077353080207e-05
GCB	HDAC3	ENSG00000171720.10	chr5	141290926	T	A	0.027051302323622	0.7244895	0.3213663	1.11851248118209e-05
GCB	HDAC3	ENSG00000171720.10	chr5	141320112	T	C	0.027051302323622	0.7244895	0.3213663	1.11851248118209e-05
GCB	HDAC3	ENSG00000171720.10	chr5	141157642	C	T	0.0160103315757848	0.90727997	0.36825338	1.11751215345738e-05
GCB	HDAC3	ENSG00000171720.10	chr5	141275659	G	A	0.0740803349314859	0.3753589	0.20725723	1.11527364773205e-05
GCB	HDAC3	ENSG00000171720.10	chr5	141283347	A	G	0.0740803349314859	0.3753589	0.20725723	1.11527364773205e-05
GCB	HDAC3	ENSG00000171720.10	chr5	141290510	ATCT	A	0.0740803349314859	0.3753589	0.20725723	1.11527364773205e-05
GCB	HDAC3	ENSG00000171720.10	chr5	141296959	C	T	0.0740803349314859	0.3753589	0.20725723	1.11527364773205e-05
GCB	HDAC3	ENSG00000171720.10	chr5	141604894	T	A	0.0487517423401545	0.5263692	0.2628005	1.11388672212811e-05
GCB	HDAC3	ENSG00000171720.10	chr5	142381955	G	A	0.100617651194996	0.23999424	0.14439452	1.11281607564705e-05
GCB	HDAC3	ENSG00000171720.10	chr5	142278085	G	A	0.0955707314450777	0.27112898	0.16065086	1.11161667854523e-05
GCB	HDAC3	ENSG00000171720.10	chr5	141787128	T	C	0.0594222787353801	-0.46176925	0.24129482	1.1084769784501e-05
GCB	HDAC3	ENSG00000171720.10	chr5	141553515	C	A	0.0365437968095254	0.6327163	0.2972715	1.10762826578983e-05
GCB	HDAC3	ENSG00000171720.10	chr5	141559166	CTTAATG	C	0.0365437968095254	0.6327163	0.2972715	1.10762826578983e-05
GCB	HDAC3	ENSG00000171720.10	chr5	141574459	A	G	0.0365437968095254	0.6327163	0.2972715	1.10762826578983e-05
GCB	HDAC3	ENSG00000171720.10	chr5	141632446	G	A	0.0365437968095254	0.6327163	0.2972715	1.10762826578983e-05
GCB	HDAC3	ENSG00000171720.10	chr5	141562210	GCTA	G	0.0352922434373189	-0.6450667	0.30097497	1.1073960758518e-05
GCB	HDAC3	ENSG00000171720.10	chr5	141768731	G	A	0.0966285794336682	-0.26993394	0.16046183	1.10717469750146e-05
GCB	HDAC3	ENSG00000171720.10	chr5	142229458	G	A	0.0642637462207448	0.43509328	0.23172048	1.10685747172091e-05
GCB	HDAC3	ENSG00000171720.10	chr5	141160146	G	C	0.091358749120333	0.29793668	0.17423908	1.10625311393333e-05
GCB	HDAC3	ENSG00000171720.10	chr5	141162166	T	C	0.091358749120333	0.29793668	0.17423908	1.10625311393333e-05
GCB	HDAC3	ENSG00000171720.10	chr5	141163029	C	A	0.091358749120333	0.29793668	0.17423908	1.10625311393333e-05
GCB	HDAC3	ENSG00000171720.10	chr5	141164118	A	T	0.091358749120333	0.29793668	0.17423908	1.10625311393333e-05
GCB	HDAC3	ENSG00000171720.10	chr5	141166346	CT	C	0.091358749120333	0.29793668	0.17423908	1.10625311393333e-05
GCB	HDAC3	ENSG00000171720.10	chr5	141167717	G	C	0.091358749120333	0.29793668	0.17423908	1.10625311393333e-05
GCB	HDAC3	ENSG00000171720.10	chr5	141184473	G	C	0.091358749120333	0.29793668	0.17423908	1.10625311393333e-05
GCB	HDAC3	ENSG00000171720.10	chr5	142124187	T	C	0.0467335423466434	0.5489488	0.27153558	1.10583048093504e-05
GCB	HDAC3	ENSG00000171720.10	chr5	142053270	A	T	0.0871802252130535	0.31918517	0.18419774	1.1054439453614e-05
GCB	HDAC3	ENSG00000171720.10	chr5	141911815	C	A	0.106402158579153	0.20129609	0.12319483	1.10353291311494e-05
GCB	HDAC3	ENSG00000171720.10	chr5	142246874	A	G	0.103396642041232	-0.23506987	0.14260395	1.10197108907132e-05
GCB	HDAC3	ENSG00000171720.10	chr5	142249471	A	C	0.103396642041232	-0.23506987	0.14260395	1.10197108907132e-05
GCB	HDAC3	ENSG00000171720.10	chr5	142249767	G	A	0.103396642041232	-0.23506987	0.14260395	1.10197108907132e-05
GCB	HDAC3	ENSG00000171720.10	chr5	142178845	G	A	0.0187124488601468	-0.8741395	0.36380744	1.10172260088253e-05
GCB	HDAC3	ENSG00000171720.10	chr5	142494019	A	C	0.0135342036031042	-0.9923177	0.39247665	1.09983682611329e-05
GCB	HDAC3	ENSG00000171720.10	chr5	141826993	A	T	0.10385553339443	-0.23697145	0.14395206	1.09826556574131e-05
GCB	HDAC3	ENSG00000171720.10	chr5	141827020	G	T	0.10385553339443	-0.23697145	0.14395206	1.09826556574131e-05
GCB	HDAC3	ENSG00000171720.10	chr5	142189890	G	A	0.016497380807239	-0.9251559	0.37729165	1.09737923735964e-05
GCB	HDAC3	ENSG00000171720.10	chr5	141830951	A	C	0.098071949915233	-0.27459434	0.16395056	1.09523137960874e-05
GCB	HDAC3	ENSG00000171720.10	chr5	141639543	C	A	0.106140938794857	0.22525507	0.13775319	1.09446329367683e-05
GCB	HDAC3	ENSG00000171720.10	chr5	141460653	G	A	0.0857612219766986	0.33760253	0.19393246	1.09273367188406e-05
GCB	HDAC3	ENSG00000171720.10	chr5	141456299	A	G	0.0857612462898907	0.3376025	0.19393246	1.09273356173585e-05
GCB	HDAC3	ENSG00000171720.10	chr5	141463401	A	T	0.0857612462898907	0.3376025	0.19393246	1.09273356173585e-05
GCB	HDAC3	ENSG00000171720.10	chr5	141467767	C	T	0.0857612462898907	0.3376025	0.19393246	1.09273356173585e-05
GCB	HDAC3	ENSG00000171720.10	chr5	142172745	A	G	0.101156205395962	-0.2611461	0.15737365	1.09220615482142e-05
GCB	HDAC3	ENSG00000171720.10	chr5	141231648	T	C	0.0956862938259573	-0.29180396	0.17296268	1.09029226337985e-05
GCB	HDAC3	ENSG00000171720.10	chr5	142628823	G	A	0.108512040955148	-0.20978993	0.12917934	1.09010410726148e-05
GCB	HDAC3	ENSG00000171720.10	chr5	141022113	C	G	0.022380022177641	0.8281681	0.3552106	1.08897330961026e-05
GCB	HDAC3	ENSG00000171720.10	chr5	142258156	G	C	0.101055141878459	-0.26668012	0.16066015	1.0877803342053e-05
GCB	HDAC3	ENSG00000171720.10	chr5	141132811	A	ATTTC	0.0168155858467584	0.93282276	0.38157612	1.08771171906143e-05
GCB	HDAC3	ENSG00000171720.10	chr5	141535069	G	T	0.0556016866977725	0.5090965	0.26188618	1.08420771397777e-05
GCB	HDAC3	ENSG00000171720.10	chr5	141545112	C	A	0.0556016866977725	0.5090965	0.26188618	1.08420771397777e-05
GCB	HDAC3	ENSG00000171720.10	chr5	141566089	A	G	0.0556016866977725	0.5090965	0.26188618	1.08420771397777e-05
GCB	HDAC3	ENSG00000171720.10	chr5	141592517	C	A	0.0556016866977725	0.5090965	0.26188618	1.08420771397777e-05
GCB	HDAC3	ENSG00000171720.10	chr5	140797852	T	G	0.106019762084666	-0.24298444	0.14854304	1.08324404069085e-05
GCB	HDAC3	ENSG00000171720.10	chr5	142177618	G	A	0.0194545485320357	-0.88836366	0.37210727	1.08223673931105e-05
GCB	HDAC3	ENSG00000171720.10	chr5	141767091	T	G	0.107968417500096	-0.23141654	0.14227289	1.08179805612598e-05
GCB	HDAC3	ENSG00000171720.10	chr5	142443164	A	G	0.104156940791519	0.25710505	0.15632103	1.0811020565033e-05
GCB	HDAC3	ENSG00000171720.10	chr5	141389726	C	T	0.0104133707562239	-1.1205432	0.42654148	1.08051351263943e-05
GCB	HDAC3	ENSG00000171720.10	chr5	141447023	G	GT	0.0980057632112477	0.29126108	0.1738668	1.0795141195466e-05
GCB	HDAC3	ENSG00000171720.10	chr5	141276833	C	T	0.104534529421902	0.26009843	0.15831645	1.0768558700304e-05
GCB	HDAC3	ENSG00000171720.10	chr5	141278299	G	A	0.104534529421902	0.26009843	0.15831645	1.0768558700304e-05
GCB	HDAC3	ENSG00000171720.10	chr5	141278573	G	A	0.104534529421902	0.26009843	0.15831645	1.0768558700304e-05
GCB	HDAC3	ENSG00000171720.10	chr5	141278798	T	A	0.104534529421902	0.26009843	0.15831645	1.0768558700304e-05
GCB	HDAC3	ENSG00000171720.10	chr5	141279541	T	A	0.104534529421902	0.26009843	0.15831645	1.0768558700304e-05
GCB	HDAC3	ENSG00000171720.10	chr5	141280395	T	C	0.104534529421902	0.26009843	0.15831645	1.0768558700304e-05
GCB	HDAC3	ENSG00000171720.10	chr5	141281249	G	A	0.104534529421902	0.26009843	0.15831645	1.0768558700304e-05
GCB	HDAC3	ENSG00000171720.10	chr5	141282367	T	C	0.104534529421902	0.26009843	0.15831645	1.0768558700304e-05
GCB	HDAC3	ENSG00000171720.10	chr5	141284180	A	C	0.104534529421902	0.26009843	0.15831645	1.0768558700304e-05
GCB	HDAC3	ENSG00000171720.10	chr5	141284595	T	C	0.104534529421902	0.26009843	0.15831645	1.0768558700304e-05
GCB	HDAC3	ENSG00000171720.10	chr5	141284680	G	A	0.104534529421902	0.26009843	0.15831645	1.0768558700304e-05
GCB	HDAC3	ENSG00000171720.10	chr5	141286929	C	T	0.104534529421902	0.26009843	0.15831645	1.0768558700304e-05
GCB	HDAC3	ENSG00000171720.10	chr5	141287738	G	A	0.104534529421902	0.26009843	0.15831645	1.0768558700304e-05
GCB	HDAC3	ENSG00000171720.10	chr5	141288810	C	A	0.104534529421902	0.26009843	0.15831645	1.0768558700304e-05
GCB	HDAC3	ENSG00000171720.10	chr5	141289153	T	C	0.104534529421902	0.26009843	0.15831645	1.0768558700304e-05
GCB	HDAC3	ENSG00000171720.10	chr5	141293864	C	T	0.104534529421902	0.26009843	0.15831645	1.0768558700304e-05
GCB	HDAC3	ENSG00000171720.10	chr5	141294404	T	C	0.104534529421902	0.26009843	0.15831645	1.0768558700304e-05
GCB	HDAC3	ENSG00000171720.10	chr5	141294544	T	TG	0.104534529421902	0.26009843	0.15831645	1.0768558700304e-05
GCB	HDAC3	ENSG00000171720.10	chr5	141295169	C	A	0.104534529421902	0.26009843	0.15831645	1.0768558700304e-05
GCB	HDAC3	ENSG00000171720.10	chr5	141296462	T	A	0.104534529421902	0.26009843	0.15831645	1.0768558700304e-05
GCB	HDAC3	ENSG00000171720.10	chr5	140957694	C	T	0.103235769539986	0.26772338	0.16233596	1.07645795141042e-05
GCB	HDAC3	ENSG00000171720.10	chr5	140944846	G	A	0.103235853921535	0.26772332	0.16233596	1.0764576492089e-05
GCB	HDAC3	ENSG00000171720.10	chr5	140945481	C	T	0.103235853921535	0.26772332	0.16233596	1.0764576492089e-05
GCB	HDAC3	ENSG00000171720.10	chr5	140950389	T	C	0.103235853921535	0.26772332	0.16233596	1.0764576492089e-05
GCB	HDAC3	ENSG00000171720.10	chr5	140953227	G	A	0.103235853921535	0.26772332	0.16233596	1.0764576492089e-05
GCB	HDAC3	ENSG00000171720.10	chr5	140913212	T	G	0.0370116053429401	-0.6645188	0.31301272	1.0762246583997e-05
GCB	HDAC3	ENSG00000171720.10	chr5	141828740	C	T	0.102777865093507	-0.27252585	0.16502449	1.07439488362948e-05
GCB	HDAC3	ENSG00000171720.10	chr5	141828762	T	G	0.102777865093507	-0.27252585	0.16502449	1.07439488362948e-05
GCB	HDAC3	ENSG00000171720.10	chr5	141829144	G	A	0.102777865093507	-0.27252585	0.16502449	1.07439488362948e-05
GCB	HDAC3	ENSG00000171720.10	chr5	141829206	A	G	0.102777865093507	-0.27252585	0.16502449	1.07439488362948e-05
GCB	HDAC3	ENSG00000171720.10	chr5	141830135	G	A	0.102777865093507	-0.27252585	0.16502449	1.07439488362948e-05
GCB	HDAC3	ENSG00000171720.10	chr5	141697432	C	T	0.0887443857368231	-0.34077352	0.19764607	1.07438634304844e-05
GCB	HDAC3	ENSG00000171720.10	chr5	142086501	C	G	0.106041300578096	0.2572148	0.15725231	1.07223425396004e-05
GCB	HDAC3	ENSG00000171720.10	chr5	142086515	C	G	0.106041300578096	0.2572148	0.15725231	1.07223425396004e-05
GCB	HDAC3	ENSG00000171720.10	chr5	141730258	C	A	0.00520957578062253	1.4011526	0.48703116	1.07164008077474e-05
GCB	HDAC3	ENSG00000171720.10	chr5	141405328	C	T	0.012526028038455	1.0731173	0.41955447	1.06880652369926e-05
GCB	HDAC3	ENSG00000171720.10	chr5	141592798	T	C	0.012526028038455	1.0731173	0.41955447	1.06880652369926e-05
GCB	HDAC3	ENSG00000171720.10	chr5	142394870	C	T	0.10876395180515	0.24725984	0.15236206	1.06743411527073e-05
GCB	HDAC3	ENSG00000171720.10	chr5	141336526	G	A	0.0781525330402296	0.39925975	0.22359914	1.06709643085842e-05
GCB	HDAC3	ENSG00000171720.10	chr5	141339523	G	A	0.0781525330402296	0.39925975	0.22359914	1.06709643085842e-05
GCB	HDAC3	ENSG00000171720.10	chr5	141528275	A	G	0.00793359562045578	-1.2509924	0.45875183	1.06640381011647e-05
GCB	HDAC3	ENSG00000171720.10	chr5	141543032	A	C	0.00793359562045578	-1.2509924	0.45875183	1.06640381011647e-05
GCB	HDAC3	ENSG00000171720.10	chr5	141547275	T	C	0.00793359562045578	-1.2509924	0.45875183	1.06640381011647e-05
GCB	HDAC3	ENSG00000171720.10	chr5	141549111	T	G	0.00793359562045578	-1.2509924	0.45875183	1.06640381011647e-05
GCB	HDAC3	ENSG00000171720.10	chr5	141601329	T	A	0.00793359562045578	-1.2509924	0.45875183	1.06640381011647e-05
GCB	HDAC3	ENSG00000171720.10	chr5	141617842	G	A	0.00793359562045578	-1.2509924	0.45875183	1.06640381011647e-05
GCB	HDAC3	ENSG00000171720.10	chr5	141638212	C	T	0.00793359562045578	-1.2509924	0.45875183	1.06640381011647e-05
GCB	HDAC3	ENSG00000171720.10	chr5	141737742	A	T	0.00793359562045578	-1.2509924	0.45875183	1.06640381011647e-05
GCB	HDAC3	ENSG00000171720.10	chr5	141746794	G	A	0.00793359562045578	-1.2509924	0.45875183	1.06640381011647e-05
GCB	HDAC3	ENSG00000171720.10	chr5	141753245	C	T	0.00793359562045578	-1.2509924	0.45875183	1.06640381011647e-05
GCB	HDAC3	ENSG00000171720.10	chr5	141976081	T	C	0.0830230470320849	0.3794102	0.21599771	1.06301808247972e-05
GCB	HDAC3	ENSG00000171720.10	chr5	141976383	T	C	0.0830230470320849	0.3794102	0.21599771	1.06301808247972e-05
GCB	HDAC3	ENSG00000171720.10	chr5	141979968	C	T	0.0830230470320849	0.3794102	0.21599771	1.06301808247972e-05
GCB	HDAC3	ENSG00000171720.10	chr5	141982138	A	T	0.0830230470320849	0.3794102	0.21599771	1.06301808247972e-05
GCB	HDAC3	ENSG00000171720.10	chr5	141982543	T	C	0.0830230470320849	0.3794102	0.21599771	1.06301808247972e-05
GCB	HDAC3	ENSG00000171720.10	chr5	140907009	C	A	0.100995238394428	0.29587427	0.17821614	1.06145078096132e-05
GCB	HDAC3	ENSG00000171720.10	chr5	142595007	G	T	0.113429179655286	0.22812143	0.14244808	1.0587950626901e-05
GCB	HDAC3	ENSG00000171720.10	chr5	141497050	G	T	0.0226893197371467	-0.86860776	0.3734405	1.05862691124886e-05
GCB	HDAC3	ENSG00000171720.10	chr5	141498807	C	T	0.0226893197371467	-0.86860776	0.3734405	1.05862691124886e-05
GCB	HDAC3	ENSG00000171720.10	chr5	141259017	C	T	0.103465796089195	-0.2882021	0.17487203	1.05749737034032e-05
GCB	HDAC3	ENSG00000171720.10	chr5	141262439	A	G	0.103465796089195	-0.2882021	0.17487203	1.05749737034032e-05
GCB	HDAC3	ENSG00000171720.10	chr5	141675677	C	T	0.0793461150816197	-0.40391353	0.22712849	1.05675062565235e-05
GCB	HDAC3	ENSG00000171720.10	chr5	141759902	A	G	0.115395746229557	-0.21402384	0.1343845	1.05648538388411e-05
GCB	HDAC3	ENSG00000171720.10	chr5	141482234	A	G	0.107276306619107	0.27074516	0.16611905	1.05586158731907e-05
GCB	HDAC3	ENSG00000171720.10	chr5	142175665	G	A	0.022809082896837	-0.87141705	0.37499028	1.05568886301155e-05
GCB	HDAC3	ENSG00000171720.10	chr5	142158452	G	C	0.114521308353898	0.22594123	0.14152049	1.05517748373099e-05
GCB	HDAC3	ENSG00000171720.10	chr5	141959001	C	G	0.0317093096943766	0.74944085	0.34245357	1.0551460839272e-05
GCB	HDAC3	ENSG00000171720.10	chr5	141702448	G	T	0.0659999731536026	0.47809345	0.25631008	1.05391674792414e-05
GCB	HDAC3	ENSG00000171720.10	chr5	142178710	T	C	0.0202907487270941	-0.9184787	0.387432	1.0538350915172e-05
GCB	HDAC3	ENSG00000171720.10	chr5	142045421	T	C	0.108946905710424	0.26645285	0.16427523	1.0521799233443e-05
GCB	HDAC3	ENSG00000171720.10	chr5	141023786	C	T	0.0443934364067026	0.62890226	0.3076453	1.05194740315722e-05
GCB	HDAC3	ENSG00000171720.10	chr5	141719297	A	G	0.0834882970234905	-0.3919974	0.2235073	1.04879372882822e-05
GCB	HDAC3	ENSG00000171720.10	chr5	141678581	C	G	0.0177992807109826	0.97786087	0.40366983	1.0484075127832e-05
GCB	HDAC3	ENSG00000171720.10	chr5	141679096	C	T	0.0177992807109826	0.97786087	0.40366983	1.0484075127832e-05
GCB	HDAC3	ENSG00000171720.10	chr5	141927866	G	A	0.0603942122020039	-0.5190634	0.27229086	1.04756122001619e-05
GCB	HDAC3	ENSG00000171720.10	chr5	141816767	G	C	0.115842055790814	-0.23061344	0.14498156	1.0472139999169e-05
GCB	HDAC3	ENSG00000171720.10	chr5	140891369	A	G	0.0887979049538364	-0.36896783	0.21403514	1.04664819022436e-05
GCB	HDAC3	ENSG00000171720.10	chr5	140893595	T	C	0.0887979049538364	-0.36896783	0.21403514	1.04664819022436e-05
GCB	HDAC3	ENSG00000171720.10	chr5	142107638	A	G	0.100908364044064	0.31394532	0.18905197	1.04550527985419e-05
GCB	HDAC3	ENSG00000171720.10	chr5	142421651	A	G	0.115307526104018	0.23882303	0.14991881	1.04486204800702e-05
GCB	HDAC3	ENSG00000171720.10	chr5	141699600	A	T	0.0414044625301571	0.6654547	0.320755	1.04421097371368e-05
GCB	HDAC3	ENSG00000171720.10	chr5	142476800	C	T	0.0873378780281712	0.37898314	0.21881759	1.04377116541095e-05
GCB	HDAC3	ENSG00000171720.10	chr5	142266759	T	G	0.117104993834692	0.22788878	0.1437729	1.04337237919578e-05
GCB	HDAC3	ENSG00000171720.10	chr5	142488527	G	T	0.039755604774349	-0.6839337	0.32688987	1.04198015065928e-05
GCB	HDAC3	ENSG00000171720.10	chr5	142552657	A	G	0.119146817986751	-0.21008806	0.13329259	1.04177028770435e-05
GCB	HDAC3	ENSG00000171720.10	chr5	142553048	T	A	0.119146817986751	-0.21008806	0.13329259	1.04177028770435e-05
GCB	HDAC3	ENSG00000171720.10	chr5	142553053	G	A	0.119146817986751	-0.21008806	0.13329259	1.04177028770435e-05
GCB	HDAC3	ENSG00000171720.10	chr5	142553076	G	A	0.119146817986751	-0.21008806	0.13329259	1.04177028770435e-05
GCB	HDAC3	ENSG00000171720.10	chr5	140859624	G	C	0.107178650416422	0.29294947	0.17969194	1.03802599864011e-05
GCB	HDAC3	ENSG00000171720.10	chr5	140860726	G	T	0.107178650416422	0.29294947	0.17969194	1.03802599864011e-05
GCB	HDAC3	ENSG00000171720.10	chr5	140897726	A	T	0.107178650416422	0.29294947	0.17969194	1.03802599864011e-05
GCB	HDAC3	ENSG00000171720.10	chr5	140902846	A	G	0.107178650416422	0.29294947	0.17969194	1.03802599864011e-05
GCB	HDAC3	ENSG00000171720.10	chr5	141255165	T	A	0.0360058260963469	-0.73810625	0.34575963	1.031125110882e-05
GCB	HDAC3	ENSG00000171720.10	chr5	141255299	C	T	0.0360058260963469	-0.73810625	0.34575963	1.031125110882e-05
GCB	HDAC3	ENSG00000171720.10	chr5	141463726	A	G	0.108791956843354	0.29533842	0.18200286	1.0297802204047e-05
GCB	HDAC3	ENSG00000171720.10	chr5	141300646	G	A	0.0950883427130982	0.35959026	0.21275054	1.0288873416834e-05
GCB	HDAC3	ENSG00000171720.10	chr5	141284098	C	T	0.0913616628118099	0.37919226	0.22176093	1.02684374420333e-05
GCB	HDAC3	ENSG00000171720.10	chr5	142135443	G	A	0.0172495341887717	-1.0346007	0.4249378	1.0259723699817e-05
GCB	HDAC3	ENSG00000171720.10	chr5	142158139	G	T	0.0172495341887717	-1.0346007	0.4249378	1.0259723699817e-05
GCB	HDAC3	ENSG00000171720.10	chr5	142168234	A	G	0.0172495341887717	-1.0346007	0.4249378	1.0259723699817e-05
GCB	HDAC3	ENSG00000171720.10	chr5	142170205	AT	A	0.0172495341887717	-1.0346007	0.4249378	1.0259723699817e-05
GCB	HDAC3	ENSG00000171720.10	chr5	142176617	T	C	0.0172495341887717	-1.0346007	0.4249378	1.0259723699817e-05
GCB	HDAC3	ENSG00000171720.10	chr5	142177908	G	T	0.0172495341887717	-1.0346007	0.4249378	1.0259723699817e-05
GCB	HDAC3	ENSG00000171720.10	chr5	142431780	G	A	0.12326878760062	-0.20738767	0.1330685	1.025869162191e-05
GCB	HDAC3	ENSG00000171720.10	chr5	142432041	G	T	0.12326878760062	-0.20738767	0.1330685	1.025869162191e-05
GCB	HDAC3	ENSG00000171720.10	chr5	142515431	T	A	0.0309360037019122	-0.8061633	0.36664113	1.02549493744705e-05
GCB	HDAC3	ENSG00000171720.10	chr5	141502655	C	T	0.114553837294612	0.2729962	0.17100942	1.02502241627202e-05
GCB	HDAC3	ENSG00000171720.10	chr5	141504709	C	G	0.114553837294612	0.2729962	0.17100942	1.02502241627202e-05
GCB	HDAC3	ENSG00000171720.10	chr5	141984246	A	G	0.0976156501968228	0.35305256	0.21050352	1.02459640144131e-05
GCB	HDAC3	ENSG00000171720.10	chr5	142178333	G	A	0.014652118560765	-1.103256	0.44166186	1.02432280288821e-05
GCB	HDAC3	ENSG00000171720.10	chr5	142180608	C	T	0.0146521408584571	-1.1032557	0.44166186	1.02432262314703e-05
GCB	HDAC3	ENSG00000171720.10	chr5	142469714	C	T	0.107023863131069	-0.31155065	0.19101599	1.0234072959493e-05
GCB	HDAC3	ENSG00000171720.10	chr5	142471024	T	C	0.107023863131069	-0.31155065	0.19101599	1.0234072959493e-05
GCB	HDAC3	ENSG00000171720.10	chr5	141266716	G	C	0.0355525117426087	0.7559626	0.35323167	1.02320402380586e-05
GCB	HDAC3	ENSG00000171720.10	chr5	142287927	C	G	0.124047270723384	0.20958824	0.13476397	1.02241899992528e-05
GCB	HDAC3	ENSG00000171720.10	chr5	141615674	C	T	0.0959164462717779	0.36402604	0.2159237	1.02188796692515e-05
GCB	HDAC3	ENSG00000171720.10	chr5	142255503	T	A	0.065097704955843	-0.5238712	0.27989244	1.02076438288238e-05
GCB	HDAC3	ENSG00000171720.10	chr5	141561393	T	C	0.0562956809941606	-0.5823742	0.30045027	1.01969486639986e-05
GCB	HDAC3	ENSG00000171720.10	chr5	141584136	G	A	0.0562956809941606	-0.5823742	0.30045027	1.01969486639986e-05
GCB	HDAC3	ENSG00000171720.10	chr5	141906108	G	A	0.0394970237248638	0.7209748	0.34413067	1.01956928214619e-05
GCB	HDAC3	ENSG00000171720.10	chr5	141545239	A	G	0.0569587176717855	-0.5807467	0.30043474	1.01762402003463e-05
GCB	HDAC3	ENSG00000171720.10	chr5	141554006	C	T	0.0569587176717855	-0.5807467	0.30043474	1.01762402003463e-05
GCB	HDAC3	ENSG00000171720.10	chr5	141449848	T	C	0.113114828659949	0.29412398	0.18349998	1.0147345064612e-05
GCB	HDAC3	ENSG00000171720.10	chr5	142521490	G	A	0.0309294334237114	-0.82791764	0.37651974	1.01352917323385e-05
GCB	HDAC3	ENSG00000171720.10	chr5	142522182	G	C	0.0309294334237114	-0.82791764	0.37651974	1.01352917323385e-05
GCB	HDAC3	ENSG00000171720.10	chr5	142264144	A	C	0.0806913387008254	0.44902006	0.25364396	1.01209299714976e-05
GCB	HDAC3	ENSG00000171720.10	chr5	142264184	A	G	0.0806913387008254	0.44902006	0.25364396	1.01209299714976e-05
GCB	HDAC3	ENSG00000171720.10	chr5	140951752	G	A	0.127276174057879	-0.19998302	0.12970757	1.01157815366748e-05
GCB	HDAC3	ENSG00000171720.10	chr5	141025729	A	G	0.0224071853235734	0.9615498	0.41250587	1.01120910459392e-05
GCB	HDAC3	ENSG00000171720.10	chr5	141027558	G	T	0.0224071853235734	0.9615498	0.41250587	1.01120910459392e-05
GCB	HDAC3	ENSG00000171720.10	chr5	141029058	G	A	0.0224071853235734	0.9615498	0.41250587	1.01120910459392e-05
GCB	HDAC3	ENSG00000171720.10	chr5	141029959	T	C	0.0224071853235734	0.9615498	0.41250587	1.01120910459392e-05
GCB	HDAC3	ENSG00000171720.10	chr5	141058590	C	A	0.0224071853235734	0.9615498	0.41250587	1.01120910459392e-05
GCB	HDAC3	ENSG00000171720.10	chr5	141066051	A	C	0.0224071853235734	0.9615498	0.41250587	1.01120910459392e-05
GCB	HDAC3	ENSG00000171720.10	chr5	141070878	A	G	0.0224071853235734	0.9615498	0.41250587	1.01120910459392e-05
GCB	HDAC3	ENSG00000171720.10	chr5	141073645	TAAATC	T	0.0224071853235734	0.9615498	0.41250587	1.01120910459392e-05
GCB	HDAC3	ENSG00000171720.10	chr5	141074269	G	A	0.0224071853235734	0.9615498	0.41250587	1.01120910459392e-05
GCB	HDAC3	ENSG00000171720.10	chr5	141263463	CGT	C	0.0413610036985633	-0.7178333	0.34592593	1.01062519913748e-05
GCB	HDAC3	ENSG00000171720.10	chr5	141263466	A	T	0.0413610036985633	-0.7178333	0.34592593	1.01062519913748e-05
GCB	HDAC3	ENSG00000171720.10	chr5	141728608	C	T	0.0640926355281411	-0.54527265	0.29020864	1.00976394176883e-05
GCB	HDAC3	ENSG00000171720.10	chr5	141524913	T	C	0.0990056184778125	0.36565378	0.21893606	1.00910836464184e-05
GCB	HDAC3	ENSG00000171720.10	chr5	141320811	C	T	0.0242577886069708	-0.93490547	0.40666953	1.00868331889848e-05
GCB	HDAC3	ENSG00000171720.10	chr5	141323314	C	T	0.0242577886069708	-0.93490547	0.40666953	1.00868331889848e-05
GCB	HDAC3	ENSG00000171720.10	chr5	141331243	G	A	0.0242577886069708	-0.93490547	0.40666953	1.00868331889848e-05
GCB	HDAC3	ENSG00000171720.10	chr5	141342559	A	G	0.0242577886069708	-0.93490547	0.40666953	1.00868331889848e-05
GCB	HDAC3	ENSG00000171720.10	chr5	141269216	T	C	0.102844789425189	0.34906062	0.21141098	1.00854726671757e-05
GCB	HDAC3	ENSG00000171720.10	chr5	141270635	T	A	0.102844789425189	0.34906062	0.21141098	1.00854726671757e-05
GCB	HDAC3	ENSG00000171720.10	chr5	141285703	T	A	0.102844789425189	0.34906062	0.21141098	1.00854726671757e-05
GCB	HDAC3	ENSG00000171720.10	chr5	141290765	G	A	0.102844789425189	0.34906062	0.21141098	1.00854726671757e-05
GCB	HDAC3	ENSG00000171720.10	chr5	141292524	A	G	0.102844789425189	0.34906062	0.21141098	1.00854726671757e-05
GCB	HDAC3	ENSG00000171720.10	chr5	141293800	A	G	0.102844789425189	0.34906062	0.21141098	1.00854726671757e-05
GCB	HDAC3	ENSG00000171720.10	chr5	141299899	G	A	0.102844789425189	0.34906062	0.21141098	1.00854726671757e-05
GCB	HDAC3	ENSG00000171720.10	chr5	141304085	A	T	0.102844789425189	0.34906062	0.21141098	1.00854726671757e-05
GCB	HDAC3	ENSG00000171720.10	chr5	141847223	G	A	0.109606831956268	-0.31999585	0.19765984	1.00746995372469e-05
GCB	HDAC3	ENSG00000171720.10	chr5	142237242	T	C	0.12741949429303	-0.22002508	0.14276132	1.00725079630278e-05
GCB	HDAC3	ENSG00000171720.10	chr5	142219863	G	A	0.128130898322921	-0.2119845	0.13780525	1.00684560580377e-05
GCB	HDAC3	ENSG00000171720.10	chr5	141307370	C	T	0.0300564416483906	-0.8529598	0.38581252	1.00649786534679e-05
GCB	HDAC3	ENSG00000171720.10	chr5	141326712	A	G	0.0300564416483906	-0.8529598	0.38581252	1.00649786534679e-05
GCB	HDAC3	ENSG00000171720.10	chr5	141327236	TGGTGGGGATGGG	T	0.0300564416483906	-0.8529598	0.38581252	1.00649786534679e-05
GCB	HDAC3	ENSG00000171720.10	chr5	141342372	A	G	0.0300564416483906	-0.8529598	0.38581252	1.00649786534679e-05
GCB	HDAC3	ENSG00000171720.10	chr5	141143846	A	G	0.0849330672807469	-0.43548763	0.24948646	1.0061787850183e-05
GCB	HDAC3	ENSG00000171720.10	chr5	140937818	A	T	0.0461860519862384	0.68323743	0.33709413	1.00513823558931e-05
GCB	HDAC3	ENSG00000171720.10	chr5	141264750	C	T	0.0386541096496453	0.7546182	0.3585986	1.00507243744826e-05
GCB	HDAC3	ENSG00000171720.10	chr5	141649505	G	A	0.0952220344748499	0.38863194	0.23002762	1.00462442434988e-05
GCB	HDAC3	ENSG00000171720.10	chr5	142501637	G	A	0.0541883454878209	-0.6207112	0.31740218	1.00427500201621e-05
GCB	HDAC3	ENSG00000171720.10	chr5	142503824	T	C	0.0541883454878209	-0.6207112	0.31740218	1.00427500201621e-05
GCB	HDAC3	ENSG00000171720.10	chr5	141295044	C	T	0.115011887238952	0.30136743	0.18902406	1.00285319993341e-05
GCB	HDAC3	ENSG00000171720.10	chr5	141299895	T	C	0.115011887238952	0.30136743	0.18902406	1.00285319993341e-05
GCB	HDAC3	ENSG00000171720.10	chr5	142265642	C	G	0.129451108261892	0.20874462	0.13617562	1.00278822701922e-05
GCB	HDAC3	ENSG00000171720.10	chr5	142280899	C	T	0.129706448337321	0.20779118	0.13564533	1.00204014591559e-05
GCB	HDAC3	ENSG00000171720.10	chr5	142280998	G	A	0.129706448337321	0.20779118	0.13564533	1.00204014591559e-05
GCB	HDAC3	ENSG00000171720.10	chr5	142281320	C	T	0.129706448337321	0.20779118	0.13564533	1.00204014591559e-05
GCB	HDAC3	ENSG00000171720.10	chr5	142286728	G	A	0.129706448337321	0.20779118	0.13564533	1.00204014591559e-05
GCB	HDAC3	ENSG00000171720.10	chr5	142597062	A	G	0.052441833180787	0.63766885	0.32363367	1.00191914037735e-05
GCB	HDAC3	ENSG00000171720.10	chr5	142598031	A	G	0.052441833180787	0.63766885	0.32363367	1.00191914037735e-05
GCB	HDAC3	ENSG00000171720.10	chr5	141671862	C	T	0.105927673143095	-0.3444254	0.2105002	1.00145274205209e-05
GCB	HDAC3	ENSG00000171720.10	chr5	141797294	A	T	0.123418559946176	-0.2651037	0.1701705	9.99096007155688e-06
GCB	HDAC3	ENSG00000171720.10	chr5	141800666	G	T	0.123418559946176	-0.2651037	0.1701705	9.99096007155688e-06
GCB	HDAC3	ENSG00000171720.10	chr5	141800916	A	G	0.123418559946176	-0.2651037	0.1701705	9.99096007155688e-06
GCB	HDAC3	ENSG00000171720.10	chr5	141802130	C	A	0.123418559946176	-0.2651037	0.1701705	9.99096007155688e-06
GCB	HDAC3	ENSG00000171720.10	chr5	141443156	A	G	0.120895498347318	0.27915904	0.17796695	9.9857384250499e-06
GCB	HDAC3	ENSG00000171720.10	chr5	141685525	A	C	0.130317832723209	-0.22123028	0.14465198	9.96894394276463e-06
GCB	HDAC3	ENSG00000171720.10	chr5	142555684	AAT	A	0.0879327217249962	0.43700814	0.25280336	9.94211935493205e-06
GCB	HDAC3	ENSG00000171720.10	chr5	142572118	G	A	0.0879327217249962	0.43700814	0.25280336	9.94211935493205e-06
GCB	HDAC3	ENSG00000171720.10	chr5	141647245	A	C	0.0425181246739511	0.73896444	0.35818034	9.9274354526288e-06
GCB	HDAC3	ENSG00000171720.10	chr5	141651073	C	T	0.0425181246739511	0.73896444	0.35818034	9.9274354526288e-06
GCB	HDAC3	ENSG00000171720.10	chr5	141654303	T	G	0.0425181246739511	0.73896444	0.35818034	9.9274354526288e-06
GCB	HDAC3	ENSG00000171720.10	chr5	141654473	TAA	T	0.0425181246739511	0.73896444	0.35818034	9.9274354526288e-06
GCB	HDAC3	ENSG00000171720.10	chr5	141904491	A	G	0.132568562771856	0.18871379	0.12412388	9.91845944467822e-06
GCB	HDAC3	ENSG00000171720.10	chr5	141905250	A	G	0.132568562771856	0.18871379	0.12412388	9.91845944467822e-06
GCB	HDAC3	ENSG00000171720.10	chr5	141905894	T	A	0.132568562771856	0.18871379	0.12412388	9.91845944467822e-06
GCB	HDAC3	ENSG00000171720.10	chr5	141907516	C	T	0.132568562771856	0.18871379	0.12412388	9.91845944467822e-06
GCB	HDAC3	ENSG00000171720.10	chr5	141441762	C	T	0.128183599365934	0.2543632	0.16537768	9.89741603744916e-06
GCB	HDAC3	ENSG00000171720.10	chr5	141448711	C	T	0.128183599365934	0.2543632	0.16537768	9.89741603744916e-06
GCB	HDAC3	ENSG00000171720.10	chr5	141467117	A	G	0.128183599365934	0.2543632	0.16537768	9.89741603744916e-06
GCB	HDAC3	ENSG00000171720.10	chr5	141648644	T	C	0.040501834767855	0.7656219	0.36734468	9.89306168417461e-06
GCB	HDAC3	ENSG00000171720.10	chr5	141656313	G	A	0.0684000897488533	-0.55001026	0.2975225	9.89081372800431e-06
GCB	HDAC3	ENSG00000171720.10	chr5	142049389	G	A	0.0881354395694023	0.44369438	0.2568383	9.88795995409855e-06
GCB	HDAC3	ENSG00000171720.10	chr5	142421979	G	A	0.0877437652468596	0.44589144	0.2577857	9.88602489737314e-06
GCB	HDAC3	ENSG00000171720.10	chr5	142084240	C	G	0.102333166041478	-0.37860706	0.2289588	9.88059498031051e-06
GCB	HDAC3	ENSG00000171720.10	chr5	142084549	G	A	0.102333166041478	-0.37860706	0.2289588	9.88059498031051e-06
GCB	HDAC3	ENSG00000171720.10	chr5	142085305	AAAAC	A	0.102333166041478	-0.37860706	0.2289588	9.88059498031051e-06
GCB	HDAC3	ENSG00000171720.10	chr5	142085329	C	T	0.102333166041478	-0.37860706	0.2289588	9.88059498031051e-06
GCB	HDAC3	ENSG00000171720.10	chr5	141780643	C	T	0.131567274496454	-0.23618107	0.15493695	9.8751493780107e-06
GCB	HDAC3	ENSG00000171720.10	chr5	141810951	C	T	0.130712211656743	-0.24520509	0.16049494	9.86297164986316e-06
GCB	HDAC3	ENSG00000171720.10	chr5	141665731	A	G	0.0957803982853057	0.41107675	0.24373032	9.86190511978779e-06
GCB	HDAC3	ENSG00000171720.10	chr5	142275140	A	G	0.134183458650051	0.2127726	0.14054029	9.86147893304321e-06
GCB	HDAC3	ENSG00000171720.10	chr5	142275280	G	A	0.134183458650051	0.2127726	0.14054029	9.86147893304321e-06
GCB	HDAC3	ENSG00000171720.10	chr5	142275291	T	C	0.134183458650051	0.2127726	0.14054029	9.86147893304321e-06
GCB	HDAC3	ENSG00000171720.10	chr5	142276693	C	T	0.134183458650051	0.2127726	0.14054029	9.86147893304321e-06
GCB	HDAC3	ENSG00000171720.10	chr5	142276991	T	C	0.134183458650051	0.2127726	0.14054029	9.86147893304321e-06
GCB	HDAC3	ENSG00000171720.10	chr5	142277445	G	A	0.134183458650051	0.2127726	0.14054029	9.86147893304321e-06
GCB	HDAC3	ENSG00000171720.10	chr5	142277680	A	G	0.134183458650051	0.2127726	0.14054029	9.86147893304321e-06
GCB	HDAC3	ENSG00000171720.10	chr5	142277754	G	C	0.134183458650051	0.2127726	0.14054029	9.86147893304321e-06
GCB	HDAC3	ENSG00000171720.10	chr5	142278121	AC	A	0.134183458650051	0.2127726	0.14054029	9.86147893304321e-06
GCB	HDAC3	ENSG00000171720.10	chr5	142278410	AG	A	0.134183458650051	0.2127726	0.14054029	9.86147893304321e-06
GCB	HDAC3	ENSG00000171720.10	chr5	142278425	G	C	0.134183458650051	0.2127726	0.14054029	9.86147893304321e-06
GCB	HDAC3	ENSG00000171720.10	chr5	142167649	C	A	0.00974570666973393	-1.3810511	0.5208349	9.85482267264804e-06
GCB	HDAC3	ENSG00000171720.10	chr5	141607732	A	C	0.0430500114828335	0.74884266	0.3639247	9.85048585814094e-06
GCB	HDAC3	ENSG00000171720.10	chr5	141609347	G	C	0.0430500114828335	0.74884266	0.3639247	9.85048585814094e-06
GCB	HDAC3	ENSG00000171720.10	chr5	142021667	G	A	0.0103183061700363	-1.3599607	0.5170063	9.84285197526576e-06
GCB	HDAC3	ENSG00000171720.10	chr5	142625994	T	C	0.0682561703229523	0.5592351	0.30235147	9.83926967906052e-06
GCB	HDAC3	ENSG00000171720.10	chr5	142626012	A	C	0.0682561703229523	0.5592351	0.30235147	9.83926967906052e-06
GCB	HDAC3	ENSG00000171720.10	chr5	142053510	C	T	0.123775235813633	0.29036096	0.18656313	9.82340721372186e-06
GCB	HDAC3	ENSG00000171720.10	chr5	142477723	G	C	0.0926023096440187	-0.4321675	0.25372687	9.81937638306812e-06
GCB	HDAC3	ENSG00000171720.10	chr5	141311939	G	A	0.107876064455824	0.3630716	0.22315378	9.81631870185737e-06
GCB	HDAC3	ENSG00000171720.10	chr5	140987690	T	C	0.131698311630262	-0.24973533	0.16388513	9.81140471826467e-06
GCB	HDAC3	ENSG00000171720.10	chr5	141908170	T	C	0.135694393577008	0.18823268	0.12482077	9.81140135694959e-06
GCB	HDAC3	ENSG00000171720.10	chr5	141909596	C	T	0.135694393577008	0.18823268	0.12482077	9.81140135694959e-06
GCB	HDAC3	ENSG00000171720.10	chr5	141920021	G	A	0.135694393577008	0.18823268	0.12482077	9.81140135694959e-06
GCB	HDAC3	ENSG00000171720.10	chr5	142558434	C	T	0.136092877188948	-0.20139472	0.13368684	9.81090272991856e-06
GCB	HDAC3	ENSG00000171720.10	chr5	142560086	G	A	0.136092877188948	-0.20139472	0.13368684	9.81090272991856e-06
GCB	HDAC3	ENSG00000171720.10	chr5	140970314	A	G	0.018169239886231	1.124897	0.4659212	9.80556821496619e-06
GCB	HDAC3	ENSG00000171720.10	chr5	141393821	G	T	0.128992660825311	0.2681094	0.1746901	9.79836479816454e-06
GCB	HDAC3	ENSG00000171720.10	chr5	141396656	G	A	0.128992660825311	0.2681094	0.1746901	9.79836479816454e-06
GCB	HDAC3	ENSG00000171720.10	chr5	141398689	G	A	0.128992660825311	0.2681094	0.1746901	9.79836479816454e-06
GCB	HDAC3	ENSG00000171720.10	chr5	141408697	C	T	0.128992660825311	0.2681094	0.1746901	9.79836479816454e-06
GCB	HDAC3	ENSG00000171720.10	chr5	141412027	CTG	C	0.128992660825311	0.2681094	0.1746901	9.79836479816454e-06
GCB	HDAC3	ENSG00000171720.10	chr5	141427689	A	C	0.128992660825311	0.2681094	0.1746901	9.79836479816454e-06
GCB	HDAC3	ENSG00000171720.10	chr5	141397842	G	T	0.128992761006634	0.26810932	0.17469008	9.79836316627783e-06
GCB	HDAC3	ENSG00000171720.10	chr5	141320922	T	G	0.118046765528537	0.32284847	0.20421404	9.78406988275131e-06
GCB	HDAC3	ENSG00000171720.10	chr5	141826859	G	A	0.135791969796941	-0.22693446	0.15052278	9.77646583667609e-06
GCB	HDAC3	ENSG00000171720.10	chr5	141679591	C	G	0.104470156710527	0.3840367	0.23371091	9.77620183385027e-06
GCB	HDAC3	ENSG00000171720.10	chr5	142613258	A	T	0.0653370175478949	0.5897013	0.31535092	9.76848467563962e-06
GCB	HDAC3	ENSG00000171720.10	chr5	142615425	T	C	0.0653370175478949	0.5897013	0.31535092	9.76848467563962e-06
GCB	HDAC3	ENSG00000171720.10	chr5	141892383	A	T	0.0490826076268609	0.7117151	0.35587227	9.7617844664471e-06
GCB	HDAC3	ENSG00000171720.10	chr5	140756470	T	C	0.117730504923645	0.32788935	0.20722124	9.76009631843055e-06
GCB	HDAC3	ENSG00000171720.10	chr5	141827120	G	A	0.137226115830996	-0.21603274	0.14382459	9.75961596652484e-06
GCB	HDAC3	ENSG00000171720.10	chr5	140713522	T	C	0.00780796300267989	1.5140244	0.55403227	9.75895994855888e-06
GCB	HDAC3	ENSG00000171720.10	chr5	140885790	G	T	0.00780796300267989	1.5140244	0.55403227	9.75895994855888e-06
GCB	HDAC3	ENSG00000171720.10	chr5	140943791	C	G	0.00780796300267989	1.5140244	0.55403227	9.75895994855888e-06
GCB	HDAC3	ENSG00000171720.10	chr5	141398010	G	T	0.13004776651135	0.27196723	0.1776996	9.74602907772037e-06
GCB	HDAC3	ENSG00000171720.10	chr5	141434830	C	A	0.13004776651135	0.27196723	0.1776996	9.74602907772037e-06
GCB	HDAC3	ENSG00000171720.10	chr5	141396923	G	A	0.130047800112795	0.2719672	0.1776996	9.74602802996155e-06
GCB	HDAC3	ENSG00000171720.10	chr5	141400754	C	A	0.130047800112795	0.2719672	0.1776996	9.74602802996155e-06
GCB	HDAC3	ENSG00000171720.10	chr5	141404488	T	C	0.130047800112795	0.2719672	0.1776996	9.74602802996155e-06
GCB	HDAC3	ENSG00000171720.10	chr5	141410366	G	A	0.130047800112795	0.2719672	0.1776996	9.74602802996155e-06
GCB	HDAC3	ENSG00000171720.10	chr5	141417772	C	A	0.130047800112795	0.2719672	0.1776996	9.74602802996155e-06
GCB	HDAC3	ENSG00000171720.10	chr5	141423925	T	C	0.130047800112795	0.2719672	0.1776996	9.74602802996155e-06
GCB	HDAC3	ENSG00000171720.10	chr5	141425919	G	C	0.130047800112795	0.2719672	0.1776996	9.74602802996155e-06
GCB	HDAC3	ENSG00000171720.10	chr5	141437664	A	G	0.130047800112795	0.2719672	0.1776996	9.74602802996155e-06
GCB	HDAC3	ENSG00000171720.10	chr5	141227230	C	T	0.131091844239776	-0.26772645	0.17541137	9.73862105335651e-06
GCB	HDAC3	ENSG00000171720.10	chr5	141227407	G	A	0.131091844239776	-0.26772645	0.17541137	9.73862105335651e-06
GCB	HDAC3	ENSG00000171720.10	chr5	141227519	G	A	0.131091844239776	-0.26772645	0.17541137	9.73862105335651e-06
GCB	HDAC3	ENSG00000171720.10	chr5	141227701	G	A	0.131091844239776	-0.26772645	0.17541137	9.73862105335651e-06
GCB	HDAC3	ENSG00000171720.10	chr5	141229880	A	T	0.131091844239776	-0.26772645	0.17541137	9.73862105335651e-06
GCB	HDAC3	ENSG00000171720.10	chr5	141231987	C	CATT	0.131091844239776	-0.26772645	0.17541137	9.73862105335651e-06
GCB	HDAC3	ENSG00000171720.10	chr5	141233107	A	G	0.131091844239776	-0.26772645	0.17541137	9.73862105335651e-06
GCB	HDAC3	ENSG00000171720.10	chr5	141234418	A	C	0.131091844239776	-0.26772645	0.17541137	9.73862105335651e-06
GCB	HDAC3	ENSG00000171720.10	chr5	141234631	T	C	0.131091844239776	-0.26772645	0.17541137	9.73862105335651e-06
GCB	HDAC3	ENSG00000171720.10	chr5	142273266	T	C	0.138205631499815	0.2111254	0.14091289	9.73744044177628e-06
GCB	HDAC3	ENSG00000171720.10	chr5	142273273	T	C	0.138205631499815	0.2111254	0.14091289	9.73744044177628e-06
GCB	HDAC3	ENSG00000171720.10	chr5	142173952	C	T	0.0666382215787259	-0.58737576	0.31565523	9.73454392847262e-06
GCB	HDAC3	ENSG00000171720.10	chr5	142628327	G	C	0.121846628940474	0.31409973	0.20076236	9.73009798445268e-06
GCB	HDAC3	ENSG00000171720.10	chr5	142493737	C	T	0.0918714550477592	0.4497571	0.26345047	9.72696074567966e-06
GCB	HDAC3	ENSG00000171720.10	chr5	142050239	CT	C	0.00910885838012348	-1.4575366	0.54456586	9.72381325046292e-06
GCB	HDAC3	ENSG00000171720.10	chr5	142078338	T	C	0.00910885838012348	-1.4575366	0.54456586	9.72381325046292e-06
GCB	HDAC3	ENSG00000171720.10	chr5	142202477	T	C	0.00910885838012348	-1.4575366	0.54456586	9.72381325046292e-06
GCB	HDAC3	ENSG00000171720.10	chr5	142224119	G	A	0.00910885838012348	-1.4575366	0.54456586	9.72381325046292e-06
GCB	HDAC3	ENSG00000171720.10	chr5	142224362	G	A	0.00910885838012348	-1.4575366	0.54456586	9.72381325046292e-06
GCB	HDAC3	ENSG00000171720.10	chr5	142225832	T	A	0.00910885838012348	-1.4575366	0.54456586	9.72381325046292e-06
GCB	HDAC3	ENSG00000171720.10	chr5	142231490	C	T	0.00910885838012348	-1.4575366	0.54456586	9.72381325046292e-06
GCB	HDAC3	ENSG00000171720.10	chr5	142258489	C	G	0.00910885838012348	-1.4575366	0.54456586	9.72381325046292e-06
GCB	HDAC3	ENSG00000171720.10	chr5	141690868	A	G	0.119218863868297	-0.32781377	0.20802616	9.71762476552558e-06
GCB	HDAC3	ENSG00000171720.10	chr5	141690943	A	G	0.119218863868297	-0.32781377	0.20802616	9.71762476552558e-06
GCB	HDAC3	ENSG00000171720.10	chr5	141323725	T	A	0.0848440757189245	-0.48686644	0.27883965	9.71410495509941e-06
GCB	HDAC3	ENSG00000171720.10	chr5	142046059	T	TA	0.100047794508205	0.41353652	0.24838331	9.71297584448462e-06
GCB	HDAC3	ENSG00000171720.10	chr5	142046203	C	T	0.100047794508205	0.41353652	0.24838331	9.71297584448462e-06
GCB	HDAC3	ENSG00000171720.10	chr5	142047276	T	C	0.100047794508205	0.41353652	0.24838331	9.71297584448462e-06
GCB	HDAC3	ENSG00000171720.10	chr5	141781942	C	T	0.0279583908998348	0.9658941	0.43104568	9.70443151251711e-06
GCB	HDAC3	ENSG00000171720.10	chr5	142498182	T	C	0.136269332723155	-0.24433778	0.16226682	9.69982966217119e-06
GCB	HDAC3	ENSG00000171720.10	chr5	141464138	G	A	0.125580922839151	0.30217567	0.19510138	9.69799997384091e-06
GCB	HDAC3	ENSG00000171720.10	chr5	141467050	G	T	0.125580922839151	0.30217567	0.19510138	9.69799997384091e-06
GCB	HDAC3	ENSG00000171720.10	chr5	142626232	G	C	0.0185007875898841	1.1495721	0.4775486	9.69577140114922e-06
GCB	HDAC3	ENSG00000171720.10	chr5	141818837	T	C	0.138374362132824	-0.23016118	0.15368478	9.68976103059679e-06
GCB	HDAC3	ENSG00000171720.10	chr5	141818838	G	T	0.138374362132824	-0.23016118	0.15368478	9.68976103059679e-06
GCB	HDAC3	ENSG00000171720.10	chr5	141818950	G	T	0.138374362132824	-0.23016118	0.15368478	9.68976103059679e-06
GCB	HDAC3	ENSG00000171720.10	chr5	142624857	C	T	0.140190165733435	-0.20095164	0.13480732	9.68275347653554e-06
GCB	HDAC3	ENSG00000171720.10	chr5	141353676	G	A	0.0584696801831046	0.65313566	0.33998045	9.68222906727641e-06
GCB	HDAC3	ENSG00000171720.10	chr5	141367739	A	C	0.0584696801831046	0.65313566	0.33998045	9.68222906727641e-06
GCB	HDAC3	ENSG00000171720.10	chr5	141955356	C	T	0.114513200093013	0.35444528	0.2220052	9.6793159008658e-06
GCB	HDAC3	ENSG00000171720.10	chr5	141279679	G	A	0.0402605025810751	-0.81645167	0.39124736	9.66978018796259e-06
GCB	HDAC3	ENSG00000171720.10	chr5	141288341	G	A	0.0402605025810751	-0.81645167	0.39124736	9.66978018796259e-06
GCB	HDAC3	ENSG00000171720.10	chr5	141289349	C	T	0.0402605025810751	-0.81645167	0.39124736	9.66978018796259e-06
GCB	HDAC3	ENSG00000171720.10	chr5	141289360	G	T	0.0402605025810751	-0.81645167	0.39124736	9.66978018796259e-06
GCB	HDAC3	ENSG00000171720.10	chr5	141296217	T	C	0.0402605025810751	-0.81645167	0.39124736	9.66978018796259e-06
GCB	HDAC3	ENSG00000171720.10	chr5	142058176	G	C	0.113736715008845	0.3596583	0.22477949	9.66766845359078e-06
GCB	HDAC3	ENSG00000171720.10	chr5	141897607	T	C	0.141168499238442	0.21592163	0.14521232	9.64230150656647e-06
GCB	HDAC3	ENSG00000171720.10	chr5	141898046	C	T	0.141168499238442	0.21592163	0.14521232	9.64230150656647e-06
GCB	HDAC3	ENSG00000171720.10	chr5	142622667	T	A	0.141512919865862	-0.2096162	0.14109562	9.64017216571735e-06
GCB	HDAC3	ENSG00000171720.10	chr5	141688164	C	G	0.107172945559255	0.3939868	0.24166313	9.63311975792544e-06
GCB	HDAC3	ENSG00000171720.10	chr5	141296708	A	G	0.141617903320763	0.21413937	0.1441788	9.63196960769044e-06
GCB	HDAC3	ENSG00000171720.10	chr5	142498231	A	G	0.111709375410564	0.3742593	0.23256844	9.63138825156123e-06
GCB	HDAC3	ENSG00000171720.10	chr5	142498809	C	A	0.111709375410564	0.3742593	0.23256844	9.63138825156123e-06
GCB	HDAC3	ENSG00000171720.10	chr5	142498879	C	T	0.111709375410564	0.3742593	0.23256844	9.63138825156123e-06
GCB	HDAC3	ENSG00000171720.10	chr5	142499254	A	G	0.111709375410564	0.3742593	0.23256844	9.63138825156123e-06
GCB	HDAC3	ENSG00000171720.10	chr5	142508473	C	T	0.111709375410564	0.3742593	0.23256844	9.63138825156123e-06
GCB	HDAC3	ENSG00000171720.10	chr5	142083932	A	G	0.114965132152185	-0.36054552	0.22611223	9.62817740393423e-06
GCB	HDAC3	ENSG00000171720.10	chr5	141267257	C	T	0.0498245627652537	-0.73410803	0.368299	9.62573266202033e-06
GCB	HDAC3	ENSG00000171720.10	chr5	141268979	C	T	0.0498245627652537	-0.73410803	0.368299	9.62573266202033e-06
GCB	HDAC3	ENSG00000171720.10	chr5	141271335	C	A	0.0498245627652537	-0.73410803	0.368299	9.62573266202033e-06
GCB	HDAC3	ENSG00000171720.10	chr5	141273689	C	T	0.0498245627652537	-0.73410803	0.368299	9.62573266202033e-06
GCB	HDAC3	ENSG00000171720.10	chr5	141280874	G	T	0.0498245627652537	-0.73410803	0.368299	9.62573266202033e-06
GCB	HDAC3	ENSG00000171720.10	chr5	141287280	G	A	0.0498245627652537	-0.73410803	0.368299	9.62573266202033e-06
GCB	HDAC3	ENSG00000171720.10	chr5	141290923	C	T	0.0498245627652537	-0.73410803	0.368299	9.62573266202033e-06
GCB	HDAC3	ENSG00000171720.10	chr5	141294478	C	T	0.0498245627652537	-0.73410803	0.368299	9.62573266202033e-06
GCB	HDAC3	ENSG00000171720.10	chr5	141300161	C	A	0.0498245627652537	-0.73410803	0.368299	9.62573266202033e-06
GCB	HDAC3	ENSG00000171720.10	chr5	141289857	T	C	0.0498245784448734	-0.734108	0.368299	9.62573243966717e-06
GCB	HDAC3	ENSG00000171720.10	chr5	141678858	T	G	0.059458305709177	0.6574828	0.34361356	9.62482288428473e-06
GCB	HDAC3	ENSG00000171720.10	chr5	141679242	T	C	0.059458305709177	0.6574828	0.34361356	9.62482288428473e-06
GCB	HDAC3	ENSG00000171720.10	chr5	141819576	T	C	0.0312015108932638	-0.94499016	0.4304789	9.60347142896273e-06
GCB	HDAC3	ENSG00000171720.10	chr5	141639757	G	A	0.139549768268987	0.24756914	0.16580828	9.59505683626815e-06
GCB	HDAC3	ENSG00000171720.10	chr5	142226611	A	G	0.0209878497207096	-1.1305808	0.47962433	9.57748968181373e-06
GCB	HDAC3	ENSG00000171720.10	chr5	142226879	C	T	0.0209878497207096	-1.1305808	0.47962433	9.57748968181373e-06
GCB	HDAC3	ENSG00000171720.10	chr5	141460614	G	A	0.130215923554162	0.30161056	0.19715573	9.5755137814261e-06
GCB	HDAC3	ENSG00000171720.10	chr5	141456942	A	C	0.13021595718865	0.30161053	0.19715573	9.57551296421411e-06
GCB	HDAC3	ENSG00000171720.10	chr5	141457168	C	T	0.13021595718865	0.30161053	0.19715573	9.57551296421411e-06
GCB	HDAC3	ENSG00000171720.10	chr5	141458340	G	C	0.13021595718865	0.30161053	0.19715573	9.57551296421411e-06
GCB	HDAC3	ENSG00000171720.10	chr5	141458567	TTTTG	T	0.13021595718865	0.30161053	0.19715573	9.57551296421411e-06
GCB	HDAC3	ENSG00000171720.10	chr5	141459095	G	A	0.13021595718865	0.30161053	0.19715573	9.57551296421411e-06
GCB	HDAC3	ENSG00000171720.10	chr5	141459909	G	A	0.13021595718865	0.30161053	0.19715573	9.57551296421411e-06
GCB	HDAC3	ENSG00000171720.10	chr5	141460128	T	C	0.13021595718865	0.30161053	0.19715573	9.57551296421411e-06
GCB	HDAC3	ENSG00000171720.10	chr5	141461456	T	C	0.13021595718865	0.30161053	0.19715573	9.57551296421411e-06
GCB	HDAC3	ENSG00000171720.10	chr5	141462253	A	C	0.13021595718865	0.30161053	0.19715573	9.57551296421411e-06
GCB	HDAC3	ENSG00000171720.10	chr5	141462651	CA	C	0.13021595718865	0.30161053	0.19715573	9.57551296421411e-06
GCB	HDAC3	ENSG00000171720.10	chr5	141463797	T	C	0.13021595718865	0.30161053	0.19715573	9.57551296421411e-06
GCB	HDAC3	ENSG00000171720.10	chr5	141464816	G	A	0.13021595718865	0.30161053	0.19715573	9.57551296421411e-06
GCB	HDAC3	ENSG00000171720.10	chr5	142222639	T	C	0.142810387114648	-0.22670211	0.15310076	9.57380252787077e-06
GCB	HDAC3	ENSG00000171720.10	chr5	142293788	A	AG	0.143931664308702	0.20830478	0.14107664	9.57152948033875e-06
GCB	HDAC3	ENSG00000171720.10	chr5	142293791	C	A	0.143931664308702	0.20830478	0.14107664	9.57152948033875e-06
GCB	HDAC3	ENSG00000171720.10	chr5	142294190	G	A	0.143931664308702	0.20830478	0.14107664	9.57152948033875e-06
GCB	HDAC3	ENSG00000171720.10	chr5	142625948	T	G	0.0875981172430809	0.4997084	0.2887639	9.55704719802928e-06
GCB	HDAC3	ENSG00000171720.10	chr5	141143248	C	T	0.142668622930374	-0.23558713	0.15904391	9.55296701703592e-06
GCB	HDAC3	ENSG00000171720.10	chr5	142164639	C	A	0.144593793356851	-0.22248124	0.1509302	9.53447502840663e-06
GCB	HDAC3	ENSG00000171720.10	chr5	142169971	C	T	0.143540601534343	-0.23464866	0.15876107	9.53245798823315e-06
GCB	HDAC3	ENSG00000171720.10	chr5	141238394	T	C	0.140491884076885	-0.25989187	0.17448163	9.51917642594582e-06
GCB	HDAC3	ENSG00000171720.10	chr5	141235258	G	A	0.140491919702522	-0.25989184	0.17448163	9.51917538989527e-06
GCB	HDAC3	ENSG00000171720.10	chr5	141235697	A	G	0.140491919702522	-0.25989184	0.17448163	9.51917538989527e-06
GCB	HDAC3	ENSG00000171720.10	chr5	141235929	TTCG	T	0.140491919702522	-0.25989184	0.17448163	9.51917538989527e-06
GCB	HDAC3	ENSG00000171720.10	chr5	141236161	A	G	0.140491919702522	-0.25989184	0.17448163	9.51917538989527e-06
GCB	HDAC3	ENSG00000171720.10	chr5	141237779	G	A	0.140491919702522	-0.25989184	0.17448163	9.51917538989527e-06
GCB	HDAC3	ENSG00000171720.10	chr5	141239796	C	A	0.140491919702522	-0.25989184	0.17448163	9.51917538989527e-06
GCB	HDAC3	ENSG00000171720.10	chr5	141240069	C	A	0.140491919702522	-0.25989184	0.17448163	9.51917538989527e-06
GCB	HDAC3	ENSG00000171720.10	chr5	141240223	A	G	0.140491919702522	-0.25989184	0.17448163	9.51917538989527e-06
GCB	HDAC3	ENSG00000171720.10	chr5	141207419	T	A	0.142599221638295	0.24848835	0.16772391	9.51058685458422e-06
GCB	HDAC3	ENSG00000171720.10	chr5	141817635	C	T	0.145731935400486	-0.22228722	0.1512319	9.50423697648068e-06
GCB	HDAC3	ENSG00000171720.10	chr5	141818036	A	T	0.145731935400486	-0.22228722	0.1512319	9.50423697648068e-06
GCB	HDAC3	ENSG00000171720.10	chr5	141818056	A	G	0.145731935400486	-0.22228722	0.1512319	9.50423697648068e-06
GCB	HDAC3	ENSG00000171720.10	chr5	141818253	C	T	0.145731935400486	-0.22228722	0.1512319	9.50423697648068e-06
GCB	HDAC3	ENSG00000171720.10	chr5	141938371	A	G	0.0366765292479664	0.9018493	0.42402774	9.49865251893125e-06
GCB	HDAC3	ENSG00000171720.10	chr5	141954149	G	A	0.0366765292479664	0.9018493	0.42402774	9.49865251893125e-06
GCB	HDAC3	ENSG00000171720.10	chr5	142203805	G	T	0.0263808013090182	-1.0519482	0.4644961	9.49840532665856e-06
GCB	HDAC3	ENSG00000171720.10	chr5	142066415	G	A	0.140642748398561	-0.26504964	0.17801298	9.49287205584073e-06
GCB	HDAC3	ENSG00000171720.10	chr5	141515504	G	C	0.0496397003340185	0.7673541	0.38465887	9.49162301730171e-06
GCB	HDAC3	ENSG00000171720.10	chr5	142514624	C	T	0.123118219817731	0.34823117	0.22334838	9.48980298853877e-06
GCB	HDAC3	ENSG00000171720.10	chr5	142429426	C	G	0.140950200173643	0.26449674	0.17778116	9.48752828160744e-06
GCB	HDAC3	ENSG00000171720.10	chr5	142430406	G	A	0.140950200173643	0.26449674	0.17778116	9.48752828160744e-06
GCB	HDAC3	ENSG00000171720.10	chr5	141547218	C	T	0.0383614838188231	-0.88627696	0.42051068	9.48172512325117e-06
GCB	HDAC3	ENSG00000171720.10	chr5	141680890	G	C	0.0230988772162985	1.1188899	0.48254082	9.48115452803659e-06
GCB	HDAC3	ENSG00000171720.10	chr5	142610004	G	A	0.116868188659104	0.37764546	0.2380964	9.47647416161431e-06
GCB	HDAC3	ENSG00000171720.10	chr5	141281715	AT	A	0.138006052301424	0.28351772	0.18913297	9.47255175209029e-06
GCB	HDAC3	ENSG00000171720.10	chr5	141827995	C	T	0.144791904452095	-0.24523702	0.16645084	9.46600785879393e-06
GCB	HDAC3	ENSG00000171720.10	chr5	142483252	G	A	0.125789338242799	-0.3423105	0.22113836	9.45765471512952e-06
GCB	HDAC3	ENSG00000171720.10	chr5	142483364	G	A	0.125789338242799	-0.3423105	0.22113836	9.45765471512952e-06
GCB	HDAC3	ENSG00000171720.10	chr5	142484039	T	G	0.125789338242799	-0.3423105	0.22113836	9.45765471512952e-06
GCB	HDAC3	ENSG00000171720.10	chr5	142226250	A	C	0.095646144539388	-0.47902542	0.28390056	9.45082019084031e-06
GCB	HDAC3	ENSG00000171720.10	chr5	141266779	G	C	0.0719306271402697	-0.6101541	0.33433133	9.44883958270635e-06
GCB	HDAC3	ENSG00000171720.10	chr5	142382361	T	G	0.013636872269851	-1.3803465	0.54657114	9.44606977218222e-06
GCB	HDAC3	ENSG00000171720.10	chr5	142382368	G	A	0.013636872269851	-1.3803465	0.54657114	9.44606977218222e-06
GCB	HDAC3	ENSG00000171720.10	chr5	142382783	G	T	0.013636872269851	-1.3803465	0.54657114	9.44606977218222e-06
GCB	HDAC3	ENSG00000171720.10	chr5	142384361	A	T	0.013636872269851	-1.3803465	0.54657114	9.44606977218222e-06
GCB	HDAC3	ENSG00000171720.10	chr5	141891205	C	G	0.0833547400991853	0.54397607	0.31002495	9.44394787235777e-06
GCB	HDAC3	ENSG00000171720.10	chr5	141895215	G	A	0.0833547400991853	0.54397607	0.31002495	9.44394787235777e-06
GCB	HDAC3	ENSG00000171720.10	chr5	141895392	T	C	0.0833547400991853	0.54397607	0.31002495	9.44394787235777e-06
GCB	HDAC3	ENSG00000171720.10	chr5	141896039	T	C	0.0833547400991853	0.54397607	0.31002495	9.44394787235777e-06
GCB	HDAC3	ENSG00000171720.10	chr5	141896045	C	G	0.0833547400991853	0.54397607	0.31002495	9.44394787235777e-06
GCB	HDAC3	ENSG00000171720.10	chr5	141896072	T	C	0.0833547400991853	0.54397607	0.31002495	9.44394787235777e-06
GCB	HDAC3	ENSG00000171720.10	chr5	141896636	G	C	0.0833547400991853	0.54397607	0.31002495	9.44394787235777e-06
GCB	HDAC3	ENSG00000171720.10	chr5	141897278	C	A	0.0833547400991853	0.54397607	0.31002495	9.44394787235777e-06
GCB	HDAC3	ENSG00000171720.10	chr5	141897642	G	A	0.0833547400991853	0.54397607	0.31002495	9.44394787235777e-06
GCB	HDAC3	ENSG00000171720.10	chr5	141897708	A	G	0.0833547400991853	0.54397607	0.31002495	9.44394787235777e-06
GCB	HDAC3	ENSG00000171720.10	chr5	141897771	G	T	0.0833547400991853	0.54397607	0.31002495	9.44394787235777e-06
GCB	HDAC3	ENSG00000171720.10	chr5	141897850	A	G	0.0833547400991853	0.54397607	0.31002495	9.44394787235777e-06
GCB	HDAC3	ENSG00000171720.10	chr5	141897871	C	T	0.0833547400991853	0.54397607	0.31002495	9.44394787235777e-06
GCB	HDAC3	ENSG00000171720.10	chr5	141898045	A	G	0.0833547400991853	0.54397607	0.31002495	9.44394787235777e-06
GCB	HDAC3	ENSG00000171720.10	chr5	141898263	T	C	0.0833547400991853	0.54397607	0.31002495	9.44394787235777e-06
GCB	HDAC3	ENSG00000171720.10	chr5	141898434	T	G	0.0833547400991853	0.54397607	0.31002495	9.44394787235777e-06
GCB	HDAC3	ENSG00000171720.10	chr5	141898519	T	G	0.0833547400991853	0.54397607	0.31002495	9.44394787235777e-06
GCB	HDAC3	ENSG00000171720.10	chr5	141898548	C	CT	0.0833547400991853	0.54397607	0.31002495	9.44394787235777e-06
GCB	HDAC3	ENSG00000171720.10	chr5	141898633	C	T	0.0833547400991853	0.54397607	0.31002495	9.44394787235777e-06
GCB	HDAC3	ENSG00000171720.10	chr5	141898677	T	C	0.0833547400991853	0.54397607	0.31002495	9.44394787235777e-06
GCB	HDAC3	ENSG00000171720.10	chr5	141898717	A	C	0.0833547400991853	0.54397607	0.31002495	9.44394787235777e-06
GCB	HDAC3	ENSG00000171720.10	chr5	141898993	A	G	0.0833547400991853	0.54397607	0.31002495	9.44394787235777e-06
GCB	HDAC3	ENSG00000171720.10	chr5	141899262	G	A	0.0833547400991853	0.54397607	0.31002495	9.44394787235777e-06
GCB	HDAC3	ENSG00000171720.10	chr5	141899269	C	T	0.0833547400991853	0.54397607	0.31002495	9.44394787235777e-06
GCB	HDAC3	ENSG00000171720.10	chr5	141899350	G	A	0.0833547400991853	0.54397607	0.31002495	9.44394787235777e-06
GCB	HDAC3	ENSG00000171720.10	chr5	141899464	A	G	0.0833547400991853	0.54397607	0.31002495	9.44394787235777e-06
GCB	HDAC3	ENSG00000171720.10	chr5	141899526	T	C	0.0833547400991853	0.54397607	0.31002495	9.44394787235777e-06
GCB	HDAC3	ENSG00000171720.10	chr5	141899857	C	A	0.0833547400991853	0.54397607	0.31002495	9.44394787235777e-06
GCB	HDAC3	ENSG00000171720.10	chr5	141899861	G	A	0.0833547400991853	0.54397607	0.31002495	9.44394787235777e-06
GCB	HDAC3	ENSG00000171720.10	chr5	141899936	C	T	0.0833547400991853	0.54397607	0.31002495	9.44394787235777e-06
GCB	HDAC3	ENSG00000171720.10	chr5	141900052	G	A	0.0833547400991853	0.54397607	0.31002495	9.44394787235777e-06
GCB	HDAC3	ENSG00000171720.10	chr5	141900081	C	G	0.0833547400991853	0.54397607	0.31002495	9.44394787235777e-06
GCB	HDAC3	ENSG00000171720.10	chr5	141900095	T	C	0.0833547400991853	0.54397607	0.31002495	9.44394787235777e-06
GCB	HDAC3	ENSG00000171720.10	chr5	141900101	G	A	0.0833547400991853	0.54397607	0.31002495	9.44394787235777e-06
GCB	HDAC3	ENSG00000171720.10	chr5	141900329	A	G	0.0833547400991853	0.54397607	0.31002495	9.44394787235777e-06
GCB	HDAC3	ENSG00000171720.10	chr5	141900454	T	C	0.0833547400991853	0.54397607	0.31002495	9.44394787235777e-06
GCB	HDAC3	ENSG00000171720.10	chr5	141900500	A	G	0.0833547400991853	0.54397607	0.31002495	9.44394787235777e-06
GCB	HDAC3	ENSG00000171720.10	chr5	141900732	C	T	0.0833547400991853	0.54397607	0.31002495	9.44394787235777e-06
GCB	HDAC3	ENSG00000171720.10	chr5	141900743	C	T	0.0833547400991853	0.54397607	0.31002495	9.44394787235777e-06
GCB	HDAC3	ENSG00000171720.10	chr5	141900994	C	G	0.0833547400991853	0.54397607	0.31002495	9.44394787235777e-06
GCB	HDAC3	ENSG00000171720.10	chr5	141901734	A	G	0.0833547400991853	0.54397607	0.31002495	9.44394787235777e-06
GCB	HDAC3	ENSG00000171720.10	chr5	142093772	C	T	0.136334481585086	0.2983643	0.19817972	9.43915932316326e-06
GCB	HDAC3	ENSG00000171720.10	chr5	142125845	G	A	0.0303002425428761	-1.0073003	0.4563189	9.43887404578771e-06
GCB	HDAC3	ENSG00000171720.10	chr5	142171563	T	C	0.149287267377162	-0.22662225	0.15556027	9.40379255432114e-06
GCB	HDAC3	ENSG00000171720.10	chr5	142171888	A	G	0.149287267377162	-0.22662225	0.15556027	9.40379255432114e-06
GCB	HDAC3	ENSG00000171720.10	chr5	142173180	G	T	0.149287267377162	-0.22662225	0.15556027	9.40379255432114e-06
GCB	HDAC3	ENSG00000171720.10	chr5	142173729	G	A	0.149287267377162	-0.22662225	0.15556027	9.40379255432114e-06
GCB	HDAC3	ENSG00000171720.10	chr5	142295698	C	T	0.0702453523662784	-0.6337384	0.34514397	9.3919729402833e-06
GCB	HDAC3	ENSG00000171720.10	chr5	142303911	C	T	0.0702453523662784	-0.6337384	0.34514397	9.3919729402833e-06
GCB	HDAC3	ENSG00000171720.10	chr5	142260485	A	G	0.149126063598771	-0.2339098	0.16049814	9.39135463996225e-06
GCB	HDAC3	ENSG00000171720.10	chr5	142410760	A	G	0.146009349348895	0.2582777	0.17584053	9.38862541881084e-06
GCB	HDAC3	ENSG00000171720.10	chr5	142412469	G	A	0.146009349348895	0.2582777	0.17584053	9.38862541881084e-06
GCB	HDAC3	ENSG00000171720.10	chr5	142427213	A	G	0.146009349348895	0.2582777	0.17584053	9.38862541881084e-06
GCB	HDAC3	ENSG00000171720.10	chr5	141353635	T	C	0.0468940096472217	-0.82066494	0.40624318	9.38820215101865e-06
GCB	HDAC3	ENSG00000171720.10	chr5	141815812	A	G	0.0450265436172597	0.8399223	0.41212428	9.38656493037729e-06
GCB	HDAC3	ENSG00000171720.10	chr5	140897369	T	C	0.0369326904119557	-0.9319821	0.43880913	9.38644618534508e-06
GCB	HDAC3	ENSG00000171720.10	chr5	140901697	C	T	0.0369326904119557	-0.9319821	0.43880913	9.38644618534508e-06
GCB	HDAC3	ENSG00000171720.10	chr5	140964119	TAAC	T	0.0369326904119557	-0.9319821	0.43880913	9.38644618534508e-06
GCB	HDAC3	ENSG00000171720.10	chr5	141748335	C	T	0.125703563287932	-0.35644576	0.23021697	9.38235844451236e-06
GCB	HDAC3	ENSG00000171720.10	chr5	141215803	C	T	0.148778902984317	-0.24096109	0.16519329	9.38066710936754e-06
GCB	HDAC3	ENSG00000171720.10	chr5	142618815	A	T	0.11965934599723	0.3834417	0.24362169	9.3774904130588e-06
GCB	HDAC3	ENSG00000171720.10	chr5	141455148	A	G	0.0940767188584398	-0.5020189	0.2960915	9.37334648262761e-06
GCB	HDAC3	ENSG00000171720.10	chr5	141464053	T	C	0.0940767188584398	-0.5020189	0.2960915	9.37334648262761e-06
GCB	HDAC3	ENSG00000171720.10	chr5	141788837	T	C	0.147532860057345	-0.25260898	0.17263998	9.37299780909073e-06
GCB	HDAC3	ENSG00000171720.10	chr5	142635824	C	T	0.151569101605116	-0.21539623	0.14869504	9.36296516029495e-06
GCB	HDAC3	ENSG00000171720.10	chr5	141688593	C	A	0.0660313092900981	0.671315	0.35994044	9.35430385568639e-06
GCB	HDAC3	ENSG00000171720.10	chr5	141688607	C	T	0.0660313092900981	0.671315	0.35994044	9.35430385568639e-06
GCB	HDAC3	ENSG00000171720.10	chr5	141690133	G	A	0.0660313092900981	0.671315	0.35994044	9.35430385568639e-06
GCB	HDAC3	ENSG00000171720.10	chr5	141690533	C	CA	0.0660313092900981	0.671315	0.35994044	9.35430385568639e-06
GCB	HDAC3	ENSG00000171720.10	chr5	141694059	T	C	0.0660313092900981	0.671315	0.35994044	9.35430385568639e-06
GCB	HDAC3	ENSG00000171720.10	chr5	141698884	G	A	0.0660313092900981	0.671315	0.35994044	9.35430385568639e-06
GCB	HDAC3	ENSG00000171720.10	chr5	141700676	C	A	0.0660313092900981	0.671315	0.35994044	9.35430385568639e-06
GCB	HDAC3	ENSG00000171720.10	chr5	141701150	T	C	0.0660313092900981	0.671315	0.35994044	9.35430385568639e-06
GCB	HDAC3	ENSG00000171720.10	chr5	141701877	C	T	0.0660313092900981	0.671315	0.35994044	9.35430385568639e-06
GCB	HDAC3	ENSG00000171720.10	chr5	141701934	C	T	0.0660313092900981	0.671315	0.35994044	9.35430385568639e-06
GCB	HDAC3	ENSG00000171720.10	chr5	141702070	C	T	0.0660313092900981	0.671315	0.35994044	9.35430385568639e-06
GCB	HDAC3	ENSG00000171720.10	chr5	141702196	G	A	0.0660313092900981	0.671315	0.35994044	9.35430385568639e-06
GCB	HDAC3	ENSG00000171720.10	chr5	141704040	G	A	0.0660313092900981	0.671315	0.35994044	9.35430385568639e-06
GCB	HDAC3	ENSG00000171720.10	chr5	141531783	T	C	0.0515178803870122	0.7871114	0.39787036	9.35228194743429e-06
GCB	HDAC3	ENSG00000171720.10	chr5	141151793	T	C	0.114578688473865	-0.4114835	0.25777817	9.34651812275399e-06
GCB	HDAC3	ENSG00000171720.10	chr5	141173193	G	A	0.114578688473865	-0.4114835	0.25777817	9.34651812275399e-06
GCB	HDAC3	ENSG00000171720.10	chr5	141633706	A	ATCCC	0.0386293972087403	-0.92413944	0.4390986	9.34462767308494e-06
GCB	HDAC3	ENSG00000171720.10	chr5	141816924	C	T	0.152407141294786	-0.22083122	0.15276343	9.33624076578436e-06
GCB	HDAC3	ENSG00000171720.10	chr5	141708999	T	C	0.151964526247206	0.23213309	0.160406	9.32676436639552e-06
GCB	HDAC3	ENSG00000171720.10	chr5	141266403	T	C	0.118537999998067	-0.40032193	0.25356272	9.31467270573291e-06
GCB	HDAC3	ENSG00000171720.10	chr5	142391340	A	G	0.153593799201441	0.19899659	0.1380627	9.31042927393909e-06
GCB	HDAC3	ENSG00000171720.10	chr5	142493501	T	C	0.0471409626993494	-0.84141713	0.41699496	9.30866778024906e-06
GCB	HDAC3	ENSG00000171720.10	chr5	142496822	G	A	0.0471409626993494	-0.84141713	0.41699496	9.30866778024906e-06
GCB	HDAC3	ENSG00000171720.10	chr5	142240555	C	T	0.153882401599775	-0.20218155	0.14037216	9.30631262724429e-06
GCB	HDAC3	ENSG00000171720.10	chr5	142241738	G	A	0.153882401599775	-0.20218155	0.14037216	9.30631262724429e-06
GCB	HDAC3	ENSG00000171720.10	chr5	142242558	T	C	0.153882401599775	-0.20218155	0.14037216	9.30631262724429e-06
GCB	HDAC3	ENSG00000171720.10	chr5	142243373	T	G	0.153882401599775	-0.20218155	0.14037216	9.30631262724429e-06
GCB	HDAC3	ENSG00000171720.10	chr5	142427749	TA	T	0.154095873011506	-0.21428017	0.14885028	9.30159681036531e-06
GCB	HDAC3	ENSG00000171720.10	chr5	142429571	G	C	0.154095873011506	-0.21428017	0.14885028	9.30159681036531e-06
GCB	HDAC3	ENSG00000171720.10	chr5	141475762	G	A	0.10556875389475	-0.46142206	0.2817092	9.30034564338735e-06
GCB	HDAC3	ENSG00000171720.10	chr5	141374275	C	A	0.0877827641587979	-0.5531524	0.31983715	9.28853591335357e-06
GCB	HDAC3	ENSG00000171720.10	chr5	141377057	C	A	0.0877827641587979	-0.5531524	0.31983715	9.28853591335357e-06
GCB	HDAC3	ENSG00000171720.10	chr5	141378751	G	A	0.0877827641587979	-0.5531524	0.31983715	9.28853591335357e-06
GCB	HDAC3	ENSG00000171720.10	chr5	141314917	A	G	0.105549550752984	-0.46419644	0.28338715	9.28738792994293e-06
GCB	HDAC3	ENSG00000171720.10	chr5	141026128	C	T	0.0463854872957911	0.85600585	0.42273048	9.2861270387956e-06
GCB	HDAC3	ENSG00000171720.10	chr5	141753095	T	C	0.154736653203447	0.21668158	0.15075576	9.28446708114895e-06
GCB	HDAC3	ENSG00000171720.10	chr5	141723700	A	T	0.153845484334369	0.23506702	0.1631893	9.27620225928546e-06
GCB	HDAC3	ENSG00000171720.10	chr5	141159026	C	CT	0.142401750854218	-0.30376303	0.2049302	9.2745763431802e-06
GCB	HDAC3	ENSG00000171720.10	chr5	141500723	G	A	0.0706641385913853	-0.6620733	0.36112502	9.26510888404329e-06
GCB	HDAC3	ENSG00000171720.10	chr5	141502300	TTCCTC	T	0.0706641385913853	-0.6620733	0.36112502	9.26510888404329e-06
GCB	HDAC3	ENSG00000171720.10	chr5	141301987	G	A	0.13870922026495	0.32378227	0.21638432	9.25996440182631e-06
GCB	HDAC3	ENSG00000171720.10	chr5	140904631	G	A	0.0461637841019878	-0.8679392	0.42817697	9.25572913518548e-06
GCB	HDAC3	ENSG00000171720.10	chr5	142289475	C	T	0.156127345848908	0.20093672	0.14027892	9.24992759466969e-06
GCB	HDAC3	ENSG00000171720.10	chr5	142289544	T	C	0.156127345848908	0.20093672	0.14027892	9.24992759466969e-06
GCB	HDAC3	ENSG00000171720.10	chr5	142289557	A	G	0.156127345848908	0.20093672	0.14027892	9.24992759466969e-06
GCB	HDAC3	ENSG00000171720.10	chr5	142289942	C	T	0.156127345848908	0.20093672	0.14027892	9.24992759466969e-06
GCB	HDAC3	ENSG00000171720.10	chr5	141357122	G	A	0.0577260247330174	-0.7642425	0.3966108	9.24447295895584e-06
GCB	HDAC3	ENSG00000171720.10	chr5	141378581	G	A	0.0577260247330174	-0.7642425	0.3966108	9.24447295895584e-06
GCB	HDAC3	ENSG00000171720.10	chr5	141395454	C	T	0.0577260247330174	-0.7642425	0.3966108	9.24447295895584e-06
GCB	HDAC3	ENSG00000171720.10	chr5	141439391	G	A	0.0577260247330174	-0.7642425	0.3966108	9.24447295895584e-06
GCB	HDAC3	ENSG00000171720.10	chr5	141459686	C	T	0.0577260247330174	-0.7642425	0.3966108	9.24447295895584e-06
GCB	HDAC3	ENSG00000171720.10	chr5	141468744	T	G	0.0577260247330174	-0.7642425	0.3966108	9.24447295895584e-06
GCB	HDAC3	ENSG00000171720.10	chr5	141502914	T	G	0.0577260247330174	-0.7642425	0.3966108	9.24447295895584e-06
GCB	HDAC3	ENSG00000171720.10	chr5	141503004	C	T	0.0577260247330174	-0.7642425	0.3966108	9.24447295895584e-06
GCB	HDAC3	ENSG00000171720.10	chr5	141503203	A	G	0.0577260247330174	-0.7642425	0.3966108	9.24447295895584e-06
GCB	HDAC3	ENSG00000171720.10	chr5	141512950	AAAT	A	0.0577260247330174	-0.7642425	0.3966108	9.24447295895584e-06
GCB	HDAC3	ENSG00000171720.10	chr5	142270524	T	C	0.155345956376349	0.23421341	0.16319741	9.24384886202958e-06
GCB	HDAC3	ENSG00000171720.10	chr5	142271732	A	T	0.155345956376349	0.23421341	0.16319741	9.24384886202958e-06
GCB	HDAC3	ENSG00000171720.10	chr5	142272089	C	G	0.155345956376349	0.23421341	0.16319741	9.24384886202958e-06
GCB	HDAC3	ENSG00000171720.10	chr5	141163553	C	A	0.138384435265033	-0.33027807	0.22054122	9.23603051203172e-06
GCB	HDAC3	ENSG00000171720.10	chr5	141204809	T	G	0.138384435265033	-0.33027807	0.22054122	9.23603051203172e-06
GCB	HDAC3	ENSG00000171720.10	chr5	141216590	C	T	0.138384435265033	-0.33027807	0.22054122	9.23603051203172e-06
GCB	HDAC3	ENSG00000171720.10	chr5	141229808	G	A	0.138384435265033	-0.33027807	0.22054122	9.23603051203172e-06
GCB	HDAC3	ENSG00000171720.10	chr5	141291270	G	A	0.0629149836501692	0.7262597	0.3847794	9.23313166371676e-06
GCB	HDAC3	ENSG00000171720.10	chr5	141779499	A	G	0.126297138661424	-0.3851729	0.24916723	9.22342455669166e-06
GCB	HDAC3	ENSG00000171720.10	chr5	142052102	T	C	0.150912607683302	0.2730114	0.18816216	9.22189204315641e-06
GCB	HDAC3	ENSG00000171720.10	chr5	142523166	A	T	0.129709332313658	0.37173808	0.24267112	9.21756362127996e-06
GCB	HDAC3	ENSG00000171720.10	chr5	142506186	G	A	0.106451668156883	-0.47923803	0.29333976	9.19837750004771e-06
GCB	HDAC3	ENSG00000171720.10	chr5	141797782	T	C	0.155266499495423	-0.25288516	0.17617334	9.19745172670261e-06
GCB	HDAC3	ENSG00000171720.10	chr5	141693810	T	C	0.158322910408502	-0.22271821	0.15632084	9.19563040353407e-06
GCB	HDAC3	ENSG00000171720.10	chr5	142141262	A	G	0.100901870852573	-0.5075922	0.30565655	9.19154944917468e-06
GCB	HDAC3	ENSG00000171720.10	chr5	142253754	G	A	0.104863119808862	-0.48856148	0.29766366	9.19058707075114e-06
GCB	HDAC3	ENSG00000171720.10	chr5	142267053	A	G	0.158123663313695	0.19289777	0.13532487	9.18833798046109e-06
GCB	HDAC3	ENSG00000171720.10	chr5	142078292	G	T	0.14849306060311	0.29572657	0.20259368	9.18188306908718e-06
GCB	HDAC3	ENSG00000171720.10	chr5	142230280	C	A	0.0527999509073371	0.8272214	0.4204889	9.18071787913704e-06
GCB	HDAC3	ENSG00000171720.10	chr5	141504351	G	C	0.0694061703695857	-0.6939416	0.37677425	9.18005244775232e-06
GCB	HDAC3	ENSG00000171720.10	chr5	141507340	T	C	0.0694061703695857	-0.6939416	0.37677425	9.18005244775232e-06
GCB	HDAC3	ENSG00000171720.10	chr5	141017038	T	A	0.0869290781012416	0.5849424	0.3372893	9.17627107750184e-06
GCB	HDAC3	ENSG00000171720.10	chr5	142356732	C	G	0.155829916465974	-0.25691548	0.17922848	9.1733516580635e-06
GCB	HDAC3	ENSG00000171720.10	chr5	142215607	C	T	0.0901700377279659	0.5682619	0.3310858	9.17098699876435e-06
GCB	HDAC3	ENSG00000171720.10	chr5	141718810	C	T	0.160136036384148	0.22141275	0.15609063	9.15677383449144e-06
GCB	INTS3	ENSG00000143624.14	chr1	154442920	C	A	2.39262637799163e-05	-0.5458213	0.1212514	0.0245121195831855
GCB	INTS3	ENSG00000143624.14	chr1	154443301	A	G	2.39262637799163e-05	-0.5458213	0.1212514	0.0245121195831855
GCB	INTS3	ENSG00000143624.14	chr1	154446403	C	T	3.08027079600435e-05	-0.5255025	0.118536755	0.0223448599790375
GCB	INTS3	ENSG00000143624.14	chr1	154446273	C	T	4.62606471003146e-05	-0.51225525	0.11851961	0.016571248833121
GCB	INTS3	ENSG00000143624.14	chr1	154447926	G	C	4.62606471003146e-05	-0.51225525	0.11851961	0.016571248833121
GCB	INTS3	ENSG00000143624.14	chr1	154448302	T	C	4.62606471003146e-05	-0.51225525	0.11851961	0.016571248833121
GCB	INTS3	ENSG00000143624.14	chr1	154449045	G	C	4.62606471003146e-05	-0.51225525	0.11851961	0.016571248833121
GCB	INTS3	ENSG00000143624.14	chr1	154449054	T	C	4.62606471003146e-05	-0.51225525	0.11851961	0.016571248833121
GCB	INTS3	ENSG00000143624.14	chr1	154447611	G	A	7.43788798748206e-05	-0.4985496	0.11897337	0.0115775479978857
GCB	INTS3	ENSG00000143624.14	chr1	154452980	G	A	7.43788798748206e-05	-0.4985496	0.11897337	0.0115775479978857
GCB	INTS3	ENSG00000143624.14	chr1	154453788	C	T	7.43788798748206e-05	-0.4985496	0.11897337	0.0115775479978857
GCB	INTS3	ENSG00000143624.14	chr1	154454494	A	C	7.43788798748206e-05	-0.4985496	0.11897337	0.0115775479978857
GCB	INTS3	ENSG00000143624.14	chr1	154455807	A	G	8.73936794322427e-05	-0.49571532	0.11958741	0.0101304748168528
GCB	INTS3	ENSG00000143624.14	chr1	154435237	T	C	0.000117989896271766	-0.48726758	0.12000722	0.00809301254626576
GCB	INTS3	ENSG00000143624.14	chr1	154437254	G	A	0.000117989896271766	-0.48726758	0.12000722	0.00809301254626576
GCB	INTS3	ENSG00000143624.14	chr1	154438943	A	C	0.000117989896271766	-0.48726758	0.12000722	0.00809301254626576
GCB	INTS3	ENSG00000143624.14	chr1	154441561	C	T	0.000117989896271766	-0.48726758	0.12000722	0.00809301254626576
GCB	INTS3	ENSG00000143624.14	chr1	154441610	A	G	0.000117989896271766	-0.48726758	0.12000722	0.00809301254626576
GCB	INTS3	ENSG00000143624.14	chr1	154441820	C	T	0.000117989896271766	-0.48726758	0.12000722	0.00809301254626576
GCB	INTS3	ENSG00000143624.14	chr1	154444459	G	A	0.000117989896271766	-0.48726758	0.12000722	0.00809301254626576
GCB	INTS3	ENSG00000143624.14	chr1	154444493	C	T	0.000117989896271766	-0.48726758	0.12000722	0.00809301254626576
GCB	INTS3	ENSG00000143624.14	chr1	154445353	C	T	0.000117989896271766	-0.48726758	0.12000722	0.00809301254626576
GCB	INTS3	ENSG00000143624.14	chr1	154445939	T	C	0.000156198268767839	-0.48037782	0.1206952	0.00652894483808396
GCB	INTS3	ENSG00000143624.14	chr1	154434943	A	C	0.000187404839009782	-0.49733138	0.12662758	0.0049549034490041
GCB	INTS3	ENSG00000143624.14	chr1	154432548	A	G	0.000351809788346342	-0.47430104	0.12673283	0.00326679409854111
GCB	INTS3	ENSG00000143624.14	chr1	154434180	A	G	0.000351809788346342	-0.47430104	0.12673283	0.00326679409854111
GCB	INTS3	ENSG00000143624.14	chr1	154445612	T	C	0.000776109242370699	-0.4383598	0.12516454	0.00202532282118635
GCB	INTS3	ENSG00000143624.14	chr1	154431904	C	G	0.00112512396966836	-0.4228381	0.124876946	0.00160762004686039
GCB	INTS3	ENSG00000143624.14	chr1	154431930	A	C	0.00112512396966836	-0.4228381	0.124876946	0.00160762004686039
GCB	INTS3	ENSG00000143624.14	chr1	154434064	T	G	0.00112512396966836	-0.4228381	0.124876946	0.00160762004686039
GCB	INTS3	ENSG00000143624.14	chr1	154435864	T	C	0.00112512396966836	-0.4228381	0.124876946	0.00160762004686039
GCB	INTS3	ENSG00000143624.14	chr1	154436624	A	G	0.00112512396966836	-0.4228381	0.124876946	0.00160762004686039
GCB	INTS3	ENSG00000143624.14	chr1	154444568	A	G	0.00112512396966836	-0.4228381	0.124876946	0.00160762004686039
GCB	INTS3	ENSG00000143624.14	chr1	154429496	T	C	0.0015515186662479	-0.41004622	0.12488266	0.00131338189362287
GCB	INTS3	ENSG00000143624.14	chr1	154425508	T	G	0.00206342666861447	-0.39776886	0.12466391	0.00110363512545373
GCB	INTS3	ENSG00000143624.14	chr1	154423363	C	T	0.00201414981582576	-0.40444198	0.12644127	0.00109070206740513
GCB	INTS3	ENSG00000143624.14	chr1	154425456	C	T	0.00236274633742499	-0.39330268	0.12501337	0.00100994920364834
GCB	INTS3	ENSG00000143624.14	chr1	154447367	A	G	0.00255142934587566	-0.38883293	0.12460257	0.000969042996960371
GCB	INTS3	ENSG00000143624.14	chr1	154449591	T	C	0.00255142934587566	-0.38883293	0.12460257	0.000969042996960371
GCB	INTS3	ENSG00000143624.14	chr1	154451288	T	C	0.00255142934587566	-0.38883293	0.12460257	0.000969042996960371
GCB	INTS3	ENSG00000143624.14	chr1	154451433	A	G	0.00255142934587566	-0.38883293	0.12460257	0.000969042996960371
GCB	INTS3	ENSG00000143624.14	chr1	154452659	G	A	0.00255142934587566	-0.38883293	0.12460257	0.000969042996960371
GCB	INTS3	ENSG00000143624.14	chr1	154453621	A	G	0.00255142934587566	-0.38883293	0.12460257	0.000969042996960371
GCB	INTS3	ENSG00000143624.14	chr1	154456029	C	A	0.00255142934587566	-0.38883293	0.12460257	0.000969042996960371
GCB	INTS3	ENSG00000143624.14	chr1	154423470	A	G	0.00246194111212726	-0.41451886	0.13233049	0.000887959443339498
GCB	INTS3	ENSG00000143624.14	chr1	154425113	T	C	0.00246194111212726	-0.41451886	0.13233049	0.000887959443339498
GCB	INTS3	ENSG00000143624.14	chr1	154428323	T	C	0.00344258176809723	-0.3748296	0.12412129	0.000812050138902036
GCB	INTS3	ENSG00000143624.14	chr1	154431860	C	T	0.00397475717359941	-0.3694269	0.1243539	0.000742035521321526
GCB	INTS3	ENSG00000143624.14	chr1	154422736	C	A	0.00394633782789123	-0.38517347	0.12954699	0.000698998161731373
GCB	INTS3	ENSG00000143624.14	chr1	154460401	C	G	0.00492672691686736	-0.36779538	0.12698142	0.000632676933355888
GCB	INTS3	ENSG00000143624.14	chr1	154460481	A	G	0.00492672691686736	-0.36779538	0.12698142	0.000632676933355888
GCB	INTS3	ENSG00000143624.14	chr1	154438479	C	T	0.00619047749001309	-0.34906954	0.12395761	0.000571504712515333
GCB	INTS3	ENSG00000143624.14	chr1	154425134	A	G	0.0068304225146152	-0.34383985	0.12364181	0.000540846306716535
GCB	INTS3	ENSG00000143624.14	chr1	154507647	C	T	0.00259380226877929	-0.529128	0.16985902	0.000534209550075699
GCB	INTS3	ENSG00000143624.14	chr1	154470484	G	A	0.00967013528547171	-0.35872135	0.13513778	0.000397988375247996
GCB	INTS3	ENSG00000143624.14	chr1	154628681	A	G	0.00984442121155138	-0.3863558	0.14591119	0.000359185554761253
GCB	INTS3	ENSG00000143624.14	chr1	154630846	T	C	0.00984442121155138	-0.3863558	0.14591119	0.000359185554761253
GCB	INTS3	ENSG00000143624.14	chr1	154632556	T	TA	0.00984442121155138	-0.3863558	0.14591119	0.000359185554761253
GCB	INTS3	ENSG00000143624.14	chr1	154635438	G	A	0.00984442121155138	-0.3863558	0.14591119	0.000359185554761253
GCB	INTS3	ENSG00000143624.14	chr1	154635942	G	T	0.00984442121155138	-0.3863558	0.14591119	0.000359185554761253
GCB	INTS3	ENSG00000143624.14	chr1	154636533	A	G	0.00984442121155138	-0.3863558	0.14591119	0.000359185554761253
GCB	INTS3	ENSG00000143624.14	chr1	154637181	A	T	0.00984442121155138	-0.3863558	0.14591119	0.000359185554761253
GCB	INTS3	ENSG00000143624.14	chr1	154422649	G	A	0.0144940340011503	-0.30325267	0.121197686	0.000355179622610717
GCB	INTS3	ENSG00000143624.14	chr1	154432582	T	G	0.0134509545969225	-0.32537445	0.12857091	0.00035058207021232
GCB	INTS3	ENSG00000143624.14	chr1	153341436	A	G	0.00847725335365861	-0.43653652	0.1615112	0.000338229836521338
GCB	INTS3	ENSG00000143624.14	chr1	153343668	G	A	0.00847725335365861	-0.43653652	0.1615112	0.000338229836521338
GCB	INTS3	ENSG00000143624.14	chr1	153343784	A	G	0.00847725335365861	-0.43653652	0.1615112	0.000338229836521338
GCB	INTS3	ENSG00000143624.14	chr1	153344894	C	G	0.00847725335365861	-0.43653652	0.1615112	0.000338229836521338
GCB	INTS3	ENSG00000143624.14	chr1	153347649	A	T	0.00847725335365861	-0.43653652	0.1615112	0.000338229836521338
GCB	INTS3	ENSG00000143624.14	chr1	153347896	T	G	0.00847725335365861	-0.43653652	0.1615112	0.000338229836521338
GCB	INTS3	ENSG00000143624.14	chr1	153348872	G	T	0.00847725335365861	-0.43653652	0.1615112	0.000338229836521338
GCB	INTS3	ENSG00000143624.14	chr1	154425457	G	A	0.0151450097257951	-0.3171339	0.12760761	0.000330573585356014
GCB	INTS3	ENSG00000143624.14	chr1	154427539	G	T	0.0151450097257951	-0.3171339	0.12760761	0.000330573585356014
GCB	INTS3	ENSG00000143624.14	chr1	153341871	C	T	0.0097952735703367	-0.43063065	0.16251843	0.000314174203993356
GCB	INTS3	ENSG00000143624.14	chr1	153342058	C	A	0.0097952735703367	-0.43063065	0.16251843	0.000314174203993356
GCB	INTS3	ENSG00000143624.14	chr1	153342346	G	A	0.0097952735703367	-0.43063065	0.16251843	0.000314174203993356
GCB	INTS3	ENSG00000143624.14	chr1	153342523	G	A	0.0097952735703367	-0.43063065	0.16251843	0.000314174203993356
GCB	INTS3	ENSG00000143624.14	chr1	153342643	GT	G	0.0097952735703367	-0.43063065	0.16251843	0.000314174203993356
GCB	INTS3	ENSG00000143624.14	chr1	153342818	T	C	0.0097952735703367	-0.43063065	0.16251843	0.000314174203993356
GCB	INTS3	ENSG00000143624.14	chr1	153343533	G	A	0.0097952735703367	-0.43063065	0.16251843	0.000314174203993356
GCB	INTS3	ENSG00000143624.14	chr1	153348279	C	T	0.0097952735703367	-0.43063065	0.16251843	0.000314174203993356
GCB	INTS3	ENSG00000143624.14	chr1	153349334	C	T	0.0097952735703367	-0.43063065	0.16251843	0.000314174203993356
GCB	INTS3	ENSG00000143624.14	chr1	153341677	C	A	0.00939195530172229	-0.4455163	0.16715726	0.000308626637415132
GCB	INTS3	ENSG00000143624.14	chr1	153342142	A	C	0.00939195530172229	-0.4455163	0.16715726	0.000308626637415132
GCB	INTS3	ENSG00000143624.14	chr1	153342456	C	A	0.00939195530172229	-0.4455163	0.16715726	0.000308626637415132
GCB	INTS3	ENSG00000143624.14	chr1	153346577	G	C	0.00939195530172229	-0.4455163	0.16715726	0.000308626637415132
GCB	INTS3	ENSG00000143624.14	chr1	153346776	C	T	0.00939195530172229	-0.4455163	0.16715726	0.000308626637415132
GCB	INTS3	ENSG00000143624.14	chr1	153346904	G	A	0.00939195530172229	-0.4455163	0.16715726	0.000308626637415132
GCB	INTS3	ENSG00000143624.14	chr1	153346913	G	A	0.00939195530172229	-0.4455163	0.16715726	0.000308626637415132
GCB	INTS3	ENSG00000143624.14	chr1	153347285	T	C	0.00939195530172229	-0.4455163	0.16715726	0.000308626637415132
GCB	INTS3	ENSG00000143624.14	chr1	153347335	G	A	0.00939195530172229	-0.4455163	0.16715726	0.000308626637415132
GCB	INTS3	ENSG00000143624.14	chr1	153347368	T	G	0.00939195530172229	-0.4455163	0.16715726	0.000308626637415132
GCB	INTS3	ENSG00000143624.14	chr1	153347372	G	A	0.00939195530172229	-0.4455163	0.16715726	0.000308626637415132
GCB	INTS3	ENSG00000143624.14	chr1	153347498	T	C	0.00939195530172229	-0.4455163	0.16715726	0.000308626637415132
GCB	INTS3	ENSG00000143624.14	chr1	153347520	T	A	0.00939195530172229	-0.4455163	0.16715726	0.000308626637415132
GCB	INTS3	ENSG00000143624.14	chr1	153347683	G	C	0.00939195530172229	-0.4455163	0.16715726	0.000308626637415132
GCB	INTS3	ENSG00000143624.14	chr1	153347858	T	C	0.00939195530172229	-0.4455163	0.16715726	0.000308626637415132
GCB	INTS3	ENSG00000143624.14	chr1	153348105	T	C	0.00939195530172229	-0.4455163	0.16715726	0.000308626637415132
GCB	INTS3	ENSG00000143624.14	chr1	153348199	G	A	0.00939195530172229	-0.4455163	0.16715726	0.000308626637415132
GCB	INTS3	ENSG00000143624.14	chr1	153348356	T	G	0.00939195530172229	-0.4455163	0.16715726	0.000308626637415132
GCB	INTS3	ENSG00000143624.14	chr1	153348534	C	A	0.00939195530172229	-0.4455163	0.16715726	0.000308626637415132
GCB	INTS3	ENSG00000143624.14	chr1	153348721	T	G	0.00939195530172229	-0.4455163	0.16715726	0.000308626637415132
GCB	INTS3	ENSG00000143624.14	chr1	153348892	CCAGGTAGCT	C	0.00939195530172229	-0.4455163	0.16715726	0.000308626637415132
GCB	INTS3	ENSG00000143624.14	chr1	153348931	C	T	0.00939195530172229	-0.4455163	0.16715726	0.000308626637415132
GCB	INTS3	ENSG00000143624.14	chr1	153348937	C	G	0.00939195530172229	-0.4455163	0.16715726	0.000308626637415132
GCB	INTS3	ENSG00000143624.14	chr1	153349007	A	T	0.00939195530172229	-0.4455163	0.16715726	0.000308626637415132
GCB	INTS3	ENSG00000143624.14	chr1	153349025	T	A	0.00939195530172229	-0.4455163	0.16715726	0.000308626637415132
GCB	INTS3	ENSG00000143624.14	chr1	153349108	G	T	0.00939195530172229	-0.4455163	0.16715726	0.000308626637415132
GCB	INTS3	ENSG00000143624.14	chr1	153349217	C	T	0.00939195530172229	-0.4455163	0.16715726	0.000308626637415132
GCB	INTS3	ENSG00000143624.14	chr1	153349554	A	C	0.00939195530172229	-0.4455163	0.16715726	0.000308626637415132
GCB	INTS3	ENSG00000143624.14	chr1	153349680	A	G	0.00939195530172229	-0.4455163	0.16715726	0.000308626637415132
GCB	INTS3	ENSG00000143624.14	chr1	153349815	T	C	0.00939195530172229	-0.4455163	0.16715726	0.000308626637415132
GCB	INTS3	ENSG00000143624.14	chr1	153350027	G	A	0.00939195530172229	-0.4455163	0.16715726	0.000308626637415132
GCB	INTS3	ENSG00000143624.14	chr1	153350191	A	G	0.00939195530172229	-0.4455163	0.16715726	0.000308626637415132
GCB	INTS3	ENSG00000143624.14	chr1	153350229	G	A	0.00939195530172229	-0.4455163	0.16715726	0.000308626637415132
GCB	INTS3	ENSG00000143624.14	chr1	153350439	C	T	0.00939195530172229	-0.4455163	0.16715726	0.000308626637415132
GCB	INTS3	ENSG00000143624.14	chr1	153350465	A	G	0.00939195530172229	-0.4455163	0.16715726	0.000308626637415132
GCB	INTS3	ENSG00000143624.14	chr1	154517702	A	G	0.0145391353356951	-0.35261926	0.14099473	0.00030644695720172
GCB	INTS3	ENSG00000143624.14	chr1	154469380	GT	G	0.017356210588067	-0.34432223	0.14156239	0.000279042678432416
GCB	INTS3	ENSG00000143624.14	chr1	154515287	C	T	0.0178521858215714	-0.33846515	0.13978867	0.000278353798005368
GCB	INTS3	ENSG00000143624.14	chr1	154546134	C	T	0.0178521858215714	-0.33846515	0.13978867	0.000278353798005368
GCB	INTS3	ENSG00000143624.14	chr1	153306798	A	G	0.00887555401824867	-0.49480373	0.18421367	0.000277849080575842
GCB	INTS3	ENSG00000143624.14	chr1	154424940	T	C	0.021230265485264	-0.30058086	0.1277636	0.000274189178903337
GCB	INTS3	ENSG00000143624.14	chr1	154427844	A	G	0.021230265485264	-0.30058086	0.1277636	0.000274189178903337
GCB	INTS3	ENSG00000143624.14	chr1	154053016	G	A	0.0158852417244142	0.37558848	0.15225865	0.000271111269560122
GCB	INTS3	ENSG00000143624.14	chr1	154502854	T	A	0.0218823451696221	-0.30906895	0.13205154	0.00026294009731894
GCB	INTS3	ENSG00000143624.14	chr1	154502855	C	A	0.0218823451696221	-0.30906895	0.13205154	0.00026294009731894
GCB	INTS3	ENSG00000143624.14	chr1	154506124	G	A	0.0218823451696221	-0.30906895	0.13205154	0.00026294009731894
GCB	INTS3	ENSG00000143624.14	chr1	154507842	T	C	0.0218823451696221	-0.30906895	0.13205154	0.00026294009731894
GCB	INTS3	ENSG00000143624.14	chr1	154511541	A	T	0.0218823451696221	-0.30906895	0.13205154	0.00026294009731894
GCB	INTS3	ENSG00000143624.14	chr1	154512312	C	G	0.0218823451696221	-0.30906895	0.13205154	0.00026294009731894
GCB	INTS3	ENSG00000143624.14	chr1	154515450	G	A	0.0218823451696221	-0.30906895	0.13205154	0.00026294009731894
GCB	INTS3	ENSG00000143624.14	chr1	154517876	C	T	0.0218823451696221	-0.30906895	0.13205154	0.00026294009731894
GCB	INTS3	ENSG00000143624.14	chr1	154523221	T	C	0.0218823451696221	-0.30906895	0.13205154	0.00026294009731894
GCB	INTS3	ENSG00000143624.14	chr1	154525552	G	A	0.0218823451696221	-0.30906895	0.13205154	0.00026294009731894
GCB	INTS3	ENSG00000143624.14	chr1	154528422	C	T	0.0218823451696221	-0.30906895	0.13205154	0.00026294009731894
GCB	INTS3	ENSG00000143624.14	chr1	154541855	C	A	0.0218823451696221	-0.30906895	0.13205154	0.00026294009731894
GCB	INTS3	ENSG00000143624.14	chr1	154523199	C	T	0.0218823609012495	-0.30906892	0.13205154	0.000262940018551473
GCB	INTS3	ENSG00000143624.14	chr1	153309596	C	A	0.013213127328169	-0.43670824	0.17210227	0.000257354246255969
GCB	INTS3	ENSG00000143624.14	chr1	153310001	C	A	0.013213127328169	-0.43670824	0.17210227	0.000257354246255969
GCB	INTS3	ENSG00000143624.14	chr1	153310528	C	T	0.013213127328169	-0.43670824	0.17210227	0.000257354246255969
GCB	INTS3	ENSG00000143624.14	chr1	153311047	T	G	0.013213127328169	-0.43670824	0.17210227	0.000257354246255969
GCB	INTS3	ENSG00000143624.14	chr1	153312092	C	T	0.013213127328169	-0.43670824	0.17210227	0.000257354246255969
GCB	INTS3	ENSG00000143624.14	chr1	153315510	C	T	0.013213127328169	-0.43670824	0.17210227	0.000257354246255969
GCB	INTS3	ENSG00000143624.14	chr1	153319654	T	C	0.013213127328169	-0.43670824	0.17210227	0.000257354246255969
GCB	INTS3	ENSG00000143624.14	chr1	153320423	A	G	0.013213127328169	-0.43670824	0.17210227	0.000257354246255969
GCB	INTS3	ENSG00000143624.14	chr1	153320673	G	A	0.013213127328169	-0.43670824	0.17210227	0.000257354246255969
GCB	INTS3	ENSG00000143624.14	chr1	153322660	T	G	0.013213127328169	-0.43670824	0.17210227	0.000257354246255969
GCB	INTS3	ENSG00000143624.14	chr1	153322771	C	T	0.013213127328169	-0.43670824	0.17210227	0.000257354246255969
GCB	INTS3	ENSG00000143624.14	chr1	153324747	G	T	0.013213127328169	-0.43670824	0.17210227	0.000257354246255969
GCB	INTS3	ENSG00000143624.14	chr1	153325884	A	C	0.013213127328169	-0.43670824	0.17210227	0.000257354246255969
GCB	INTS3	ENSG00000143624.14	chr1	153328935	G	A	0.013213127328169	-0.43670824	0.17210227	0.000257354246255969
GCB	INTS3	ENSG00000143624.14	chr1	153330351	T	G	0.013213127328169	-0.43670824	0.17210227	0.000257354246255969
GCB	INTS3	ENSG00000143624.14	chr1	153335125	C	A	0.013213127328169	-0.43670824	0.17210227	0.000257354246255969
GCB	INTS3	ENSG00000143624.14	chr1	153335904	A	C	0.013213127328169	-0.43670824	0.17210227	0.000257354246255969
GCB	INTS3	ENSG00000143624.14	chr1	153336832	A	C	0.013213127328169	-0.43670824	0.17210227	0.000257354246255969
GCB	INTS3	ENSG00000143624.14	chr1	154492096	G	A	0.0216364508395953	-0.32997304	0.14071056	0.00025118648437722
GCB	INTS3	ENSG00000143624.14	chr1	154492469	A	C	0.0216364508395953	-0.32997304	0.14071056	0.00025118648437722
GCB	INTS3	ENSG00000143624.14	chr1	154552497	A	G	0.0202771243388022	-0.352451	0.14865386	0.00024717322662143
GCB	INTS3	ENSG00000143624.14	chr1	154644328	G	A	0.0205251424407288	-0.35380968	0.14953211	0.00024445366491832
GCB	INTS3	ENSG00000143624.14	chr1	154478944	A	G	0.0260684470275387	-0.31669262	0.13953753	0.00023040571907215
GCB	INTS3	ENSG00000143624.14	chr1	154483473	T	C	0.0260684470275387	-0.31669262	0.13953753	0.00023040571907215
GCB	INTS3	ENSG00000143624.14	chr1	154493712	C	A	0.0260684470275387	-0.31669262	0.13953753	0.00023040571907215
GCB	INTS3	ENSG00000143624.14	chr1	154496752	GA	G	0.0260684470275387	-0.31669262	0.13953753	0.00023040571907215
GCB	INTS3	ENSG00000143624.14	chr1	154498130	T	A	0.0260684470275387	-0.31669262	0.13953753	0.00023040571907215
GCB	INTS3	ENSG00000143624.14	chr1	154501184	T	C	0.0260684470275387	-0.31669262	0.13953753	0.00023040571907215
GCB	INTS3	ENSG00000143624.14	chr1	154502399	G	A	0.0260684470275387	-0.31669262	0.13953753	0.00023040571907215
GCB	INTS3	ENSG00000143624.14	chr1	154502424	G	A	0.0260684470275387	-0.31669262	0.13953753	0.00023040571907215
GCB	INTS3	ENSG00000143624.14	chr1	154504964	G	A	0.0260684470275387	-0.31669262	0.13953753	0.00023040571907215
GCB	INTS3	ENSG00000143624.14	chr1	154505787	C	CA	0.0260684470275387	-0.31669262	0.13953753	0.00023040571907215
GCB	INTS3	ENSG00000143624.14	chr1	154507194	C	T	0.0260684470275387	-0.31669262	0.13953753	0.00023040571907215
GCB	INTS3	ENSG00000143624.14	chr1	154514584	T	G	0.0260684470275387	-0.31669262	0.13953753	0.00023040571907215
GCB	INTS3	ENSG00000143624.14	chr1	154516057	A	G	0.0260684470275387	-0.31669262	0.13953753	0.00023040571907215
GCB	INTS3	ENSG00000143624.14	chr1	154517793	T	A	0.0260684470275387	-0.31669262	0.13953753	0.00023040571907215
GCB	INTS3	ENSG00000143624.14	chr1	154520226	G	A	0.0260684470275387	-0.31669262	0.13953753	0.00023040571907215
GCB	INTS3	ENSG00000143624.14	chr1	154522004	C	G	0.0260684470275387	-0.31669262	0.13953753	0.00023040571907215
GCB	INTS3	ENSG00000143624.14	chr1	154524013	C	T	0.0260684470275387	-0.31669262	0.13953753	0.00023040571907215
GCB	INTS3	ENSG00000143624.14	chr1	154532478	G	A	0.0260684470275387	-0.31669262	0.13953753	0.00023040571907215
GCB	INTS3	ENSG00000143624.14	chr1	154532794	C	T	0.0260684470275387	-0.31669262	0.13953753	0.00023040571907215
GCB	INTS3	ENSG00000143624.14	chr1	154533228	C	T	0.0260684470275387	-0.31669262	0.13953753	0.00023040571907215
GCB	INTS3	ENSG00000143624.14	chr1	154535412	G	A	0.0260684470275387	-0.31669262	0.13953753	0.00023040571907215
GCB	INTS3	ENSG00000143624.14	chr1	154539026	T	C	0.0260684470275387	-0.31669262	0.13953753	0.00023040571907215
GCB	INTS3	ENSG00000143624.14	chr1	154541591	G	A	0.0260684470275387	-0.31669262	0.13953753	0.00023040571907215
GCB	INTS3	ENSG00000143624.14	chr1	154628522	A	G	0.0225550592447955	-0.35460925	0.15230067	0.000230171483763483
GCB	INTS3	ENSG00000143624.14	chr1	153306986	TAAG	T	0.018120240671346	-0.41291803	0.17095141	0.000227384529851497
GCB	INTS3	ENSG00000143624.14	chr1	154630112	C	A	0.0243179949829467	0.3597997	0.15657589	0.000217260885773022
GCB	INTS3	ENSG00000143624.14	chr1	154630860	A	G	0.0243179949829467	0.3597997	0.15657589	0.000217260885773022
GCB	INTS3	ENSG00000143624.14	chr1	154633397	C	T	0.0243179949829467	0.3597997	0.15657589	0.000217260885773022
GCB	INTS3	ENSG00000143624.14	chr1	154636347	C	G	0.0243179949829467	0.3597997	0.15657589	0.000217260885773022
GCB	INTS3	ENSG00000143624.14	chr1	154544001	G	A	0.0264723638175521	-0.33879378	0.149691	0.000216766953797203
GCB	INTS3	ENSG00000143624.14	chr1	154566441	G	C	0.0125135062574556	-0.5222581	0.20415598	0.000215817568747941
GCB	INTS3	ENSG00000143624.14	chr1	153490790	A	G	0.00422512723990199	0.78495425	0.26610884	0.000211497876289843
GCB	INTS3	ENSG00000143624.14	chr1	153351736	T	G	0.0216529094176398	0.40281573	0.17179522	0.000210390388635599
GCB	INTS3	ENSG00000143624.14	chr1	153339774	GA	G	0.0265057461176882	-0.35894132	0.1586291	0.000206911772275031
GCB	INTS3	ENSG00000143624.14	chr1	154656323	C	T	0.00249621964718948	0.94022423	0.3005967	0.000201792283804414
GCB	INTS3	ENSG00000143624.14	chr1	154697660	A	G	0.00249621964718948	0.94022423	0.3005967	0.000201792283804414
GCB	INTS3	ENSG00000143624.14	chr1	154040744	T	G	0.0337809586893791	-0.30654648	0.14180112	0.000200669018874763
GCB	INTS3	ENSG00000143624.14	chr1	153171028	C	G	0.0318512772130952	-0.33265302	0.15213451	0.00019676254594975
GCB	INTS3	ENSG00000143624.14	chr1	153091526	A	G	0.0378189667436084	0.282808	0.1337954	0.000196425947773382
GCB	INTS3	ENSG00000143624.14	chr1	153350743	T	G	0.0247256663089028	0.40775275	0.17796716	0.000193439343804071
GCB	INTS3	ENSG00000143624.14	chr1	153350804	C	T	0.0247256663089028	0.40775275	0.17796716	0.000193439343804071
GCB	INTS3	ENSG00000143624.14	chr1	153351098	T	C	0.0247256663089028	0.40775275	0.17796716	0.000193439343804071
GCB	INTS3	ENSG00000143624.14	chr1	153351137	G	A	0.0247256663089028	0.40775275	0.17796716	0.000193439343804071
GCB	INTS3	ENSG00000143624.14	chr1	153351144	T	C	0.0247256663089028	0.40775275	0.17796716	0.000193439343804071
GCB	INTS3	ENSG00000143624.14	chr1	153351258	G	A	0.0247256663089028	0.40775275	0.17796716	0.000193439343804071
GCB	INTS3	ENSG00000143624.14	chr1	153351818	C	T	0.0247256663089028	0.40775275	0.17796716	0.000193439343804071
GCB	INTS3	ENSG00000143624.14	chr1	153352072	T	C	0.0247256663089028	0.40775275	0.17796716	0.000193439343804071
GCB	INTS3	ENSG00000143624.14	chr1	153352326	GA	G	0.0247256663089028	0.40775275	0.17796716	0.000193439343804071
GCB	INTS3	ENSG00000143624.14	chr1	153352396	G	T	0.0247256663089028	0.40775275	0.17796716	0.000193439343804071
GCB	INTS3	ENSG00000143624.14	chr1	153352479	A	G	0.0247256663089028	0.40775275	0.17796716	0.000193439343804071
GCB	INTS3	ENSG00000143624.14	chr1	153352574	G	C	0.0247256663089028	0.40775275	0.17796716	0.000193439343804071
GCB	INTS3	ENSG00000143624.14	chr1	153352654	T	C	0.0247256663089028	0.40775275	0.17796716	0.000193439343804071
GCB	INTS3	ENSG00000143624.14	chr1	153352680	G	A	0.0247256663089028	0.40775275	0.17796716	0.000193439343804071
GCB	INTS3	ENSG00000143624.14	chr1	153352735	C	A	0.0247256663089028	0.40775275	0.17796716	0.000193439343804071
GCB	INTS3	ENSG00000143624.14	chr1	154046706	C	A	0.0382044351546622	-0.29529145	0.13998951	0.000190557137592525
GCB	INTS3	ENSG00000143624.14	chr1	154047442	T	C	0.0382044351546622	-0.29529145	0.13998951	0.000190557137592525
GCB	INTS3	ENSG00000143624.14	chr1	154047443	G	A	0.0382044351546622	-0.29529145	0.13998951	0.000190557137592525
GCB	INTS3	ENSG00000143624.14	chr1	154047446	C	T	0.0382044351546622	-0.29529145	0.13998951	0.000190557137592525
GCB	INTS3	ENSG00000143624.14	chr1	154047449	T	G	0.0382044351546622	-0.29529145	0.13998951	0.000190557137592525
GCB	INTS3	ENSG00000143624.14	chr1	154047467	G	A	0.0382044351546622	-0.29529145	0.13998951	0.000190557137592525
GCB	INTS3	ENSG00000143624.14	chr1	154052176	T	C	0.0382044351546622	-0.29529145	0.13998951	0.000190557137592525
GCB	INTS3	ENSG00000143624.14	chr1	154052717	T	C	0.0382044351546622	-0.29529145	0.13998951	0.000190557137592525
GCB	INTS3	ENSG00000143624.14	chr1	154053415	A	G	0.0382044351546622	-0.29529145	0.13998951	0.000190557137592525
GCB	INTS3	ENSG00000143624.14	chr1	154071217	C	T	0.0382044351546622	-0.29529145	0.13998951	0.000190557137592525
GCB	INTS3	ENSG00000143624.14	chr1	154421941	T	A	0.0436732921158025	-0.25739306	0.12547156	0.000188168479537977
GCB	INTS3	ENSG00000143624.14	chr1	153334468	T	A	0.0299466593671375	-0.37970537	0.17163083	0.000184785389172755
GCB	INTS3	ENSG00000143624.14	chr1	153559641	G	A	0.0206949141969058	-0.47667512	0.20173912	0.000184370948934074
GCB	INTS3	ENSG00000143624.14	chr1	153065125	A	G	0.0389529023829869	0.30912155	0.1471279	0.000183416873421233
GCB	INTS3	ENSG00000143624.14	chr1	153072520	T	C	0.0389529023829869	0.30912155	0.1471279	0.000183416873421233
GCB	INTS3	ENSG00000143624.14	chr1	153072678	T	C	0.0389529023829869	0.30912155	0.1471279	0.000183416873421233
GCB	INTS3	ENSG00000143624.14	chr1	153074375	C	G	0.0389529023829869	0.30912155	0.1471279	0.000183416873421233
GCB	INTS3	ENSG00000143624.14	chr1	153383309	C	T	0.0246215082560812	-0.4402174	0.19199276	0.000181505371520744
GCB	INTS3	ENSG00000143624.14	chr1	153384037	T	G	0.0246215082560812	-0.4402174	0.19199276	0.000181505371520744
GCB	INTS3	ENSG00000143624.14	chr1	153370099	C	T	0.0232464197009854	-0.45599356	0.19687347	0.00018118111569909
GCB	INTS3	ENSG00000143624.14	chr1	153050708	T	G	0.0370518148348881	0.33055156	0.15573598	0.000181096024294252
GCB	INTS3	ENSG00000143624.14	chr1	153051174	G	A	0.0370518148348881	0.33055156	0.15573598	0.000181096024294252
GCB	INTS3	ENSG00000143624.14	chr1	153051412	T	C	0.0370518148348881	0.33055156	0.15573598	0.000181096024294252
GCB	INTS3	ENSG00000143624.14	chr1	154099811	G	T	0.042988783432068	0.28622833	0.1390601	0.000180641095309899
GCB	INTS3	ENSG00000143624.14	chr1	154085326	A	G	0.0447192962673003	-0.27768505	0.13605094	0.000179146672973657
GCB	INTS3	ENSG00000143624.14	chr1	154086900	C	A	0.0447192962673003	-0.27768505	0.13605094	0.000179146672973657
GCB	INTS3	ENSG00000143624.14	chr1	153082701	G	A	0.0432075099849422	0.305621	0.14864174	0.000173906714476846
GCB	INTS3	ENSG00000143624.14	chr1	154458322	C	G	0.0464467807461481	-0.28471205	0.14064284	0.00017308176027678
GCB	INTS3	ENSG00000143624.14	chr1	153965090	T	G	0.0216783976219111	-0.50396377	0.21497665	0.000171499254301411
GCB	INTS3	ENSG00000143624.14	chr1	154523997	G	A	0.000478099632155776	-1.533682	0.42012936	0.000170121108937281
GCB	INTS3	ENSG00000143624.14	chr1	154525677	T	C	0.000478099632155776	-1.533682	0.42012936	0.000170121108937281
GCB	INTS3	ENSG00000143624.14	chr1	153991920	C	CAA	0.0503303829181579	-0.2667471	0.13412902	0.000170109930969511
GCB	INTS3	ENSG00000143624.14	chr1	153994184	T	G	0.0503303829181579	-0.2667471	0.13412902	0.000170109930969511
GCB	INTS3	ENSG00000143624.14	chr1	154528381	G	A	0.0372857962729258	-0.36479628	0.17208843	0.000169122836282142
GCB	INTS3	ENSG00000143624.14	chr1	154102860	GTA	G	0.0506272575777729	0.2734938	0.13770327	0.000167721630138759
GCB	INTS3	ENSG00000143624.14	chr1	154103890	T	C	0.0506272575777729	0.2734938	0.13770327	0.000167721630138759
GCB	INTS3	ENSG00000143624.14	chr1	154688174	C	T	0.0246865589301507	0.48422375	0.2112842	0.000167198261406206
GCB	INTS3	ENSG00000143624.14	chr1	154619013	G	A	0.0505363567057007	-0.27790272	0.13986664	0.000166713615468487
GCB	INTS3	ENSG00000143624.14	chr1	153467308	A	G	0.0357412489087457	-0.38863015	0.181783	0.000165540490455474
GCB	INTS3	ENSG00000143624.14	chr1	153152574	C	T	0.0567897116767681	0.23806448	0.12307072	0.000165026375163995
GCB	INTS3	ENSG00000143624.14	chr1	153484777	T	TC	0.0456439969844684	-0.32728478	0.16106187	0.000162370569557827
GCB	INTS3	ENSG00000143624.14	chr1	154106014	A	G	0.0539904384375904	0.27363634	0.13980664	0.000161606566098471
GCB	INTS3	ENSG00000143624.14	chr1	153167642	G	C	0.0626749177171899	0.2146833	0.11363508	0.000159590912240469
GCB	INTS3	ENSG00000143624.14	chr1	153849468	T	A	0.0485424222798732	0.32040712	0.15981731	0.000158937695430831
GCB	INTS3	ENSG00000143624.14	chr1	153068029	GA	G	0.0561787253892428	0.27114952	0.13981956	0.000158601706241935
GCB	INTS3	ENSG00000143624.14	chr1	153744706	G	A	0.0338589915775573	-0.43315825	0.20045915	0.000157407737213165
GCB	INTS3	ENSG00000143624.14	chr1	153768018	C	T	0.0338589915775573	-0.43315825	0.20045915	0.000157407737213165
GCB	INTS3	ENSG00000143624.14	chr1	153769961	T	C	0.0338589915775573	-0.43315825	0.20045915	0.000157407737213165
GCB	INTS3	ENSG00000143624.14	chr1	153769993	A	G	0.0338589915775573	-0.43315825	0.20045915	0.000157407737213165
GCB	INTS3	ENSG00000143624.14	chr1	154004075	G	T	0.0578311620108376	-0.26714554	0.13869736	0.000156941477989795
GCB	INTS3	ENSG00000143624.14	chr1	154007271	AT	A	0.0578311620108376	-0.26714554	0.13869736	0.000156941477989795
GCB	INTS3	ENSG00000143624.14	chr1	154008428	T	G	0.0578311620108376	-0.26714554	0.13869736	0.000156941477989795
GCB	INTS3	ENSG00000143624.14	chr1	153775140	C	T	0.0396322371875286	-0.39927968	0.19071563	0.000154464064912058
GCB	INTS3	ENSG00000143624.14	chr1	154460428	T	C	0.0606606206157943	-0.265191	0.1392617	0.000153216037198555
GCB	INTS3	ENSG00000143624.14	chr1	154460429	GA	G	0.0606606206157943	-0.265191	0.1392617	0.000153216037198555
GCB	INTS3	ENSG00000143624.14	chr1	154460472	T	C	0.0606606206157943	-0.265191	0.1392617	0.000153216037198555
GCB	INTS3	ENSG00000143624.14	chr1	154460931	G	A	0.0606606206157943	-0.265191	0.1392617	0.000153216037198555
GCB	INTS3	ENSG00000143624.14	chr1	154460939	C	T	0.0606606206157943	-0.265191	0.1392617	0.000153216037198555
GCB	INTS3	ENSG00000143624.14	chr1	154460990	G	A	0.0606606206157943	-0.265191	0.1392617	0.000153216037198555
GCB	INTS3	ENSG00000143624.14	chr1	154461429	C	A	0.0606606206157943	-0.265191	0.1392617	0.000153216037198555
GCB	INTS3	ENSG00000143624.14	chr1	154461435	C	T	0.0606606206157943	-0.265191	0.1392617	0.000153216037198555
GCB	INTS3	ENSG00000143624.14	chr1	154462460	G	A	0.0606606206157943	-0.265191	0.1392617	0.000153216037198555
GCB	INTS3	ENSG00000143624.14	chr1	154462870	C	T	0.0606606206157943	-0.265191	0.1392617	0.000153216037198555
GCB	INTS3	ENSG00000143624.14	chr1	154463719	C	T	0.0606606206157943	-0.265191	0.1392617	0.000153216037198555
GCB	INTS3	ENSG00000143624.14	chr1	154463908	G	C	0.0606606206157943	-0.265191	0.1392617	0.000153216037198555
GCB	INTS3	ENSG00000143624.14	chr1	154463928	C	G	0.0606606206157943	-0.265191	0.1392617	0.000153216037198555
GCB	INTS3	ENSG00000143624.14	chr1	154464444	T	C	0.0606606206157943	-0.265191	0.1392617	0.000153216037198555
GCB	INTS3	ENSG00000143624.14	chr1	153424579	A	T	0.0248394137950652	-0.53742754	0.2347562	0.000153190366334607
GCB	INTS3	ENSG00000143624.14	chr1	153353474	C	T	0.0444703906428557	0.37104154	0.18157287	0.000152928459608112
GCB	INTS3	ENSG00000143624.14	chr1	153353478	A	G	0.0444703906428557	0.37104154	0.18157287	0.000152928459608112
GCB	INTS3	ENSG00000143624.14	chr1	153353600	G	A	0.0444703906428557	0.37104154	0.18157287	0.000152928459608112
GCB	INTS3	ENSG00000143624.14	chr1	153354261	G	A	0.0444703906428557	0.37104154	0.18157287	0.000152928459608112
GCB	INTS3	ENSG00000143624.14	chr1	153605393	C	T	0.0319333296419577	0.46852115	0.21437785	0.000152756881970508
GCB	INTS3	ENSG00000143624.14	chr1	153605628	G	A	0.0319333296419577	0.46852115	0.21437785	0.000152756881970508
GCB	INTS3	ENSG00000143624.14	chr1	154611286	G	A	0.0623728096054926	-0.25912488	0.13699712	0.000152093074468454
GCB	INTS3	ENSG00000143624.14	chr1	154613004	C	G	0.0623728096054926	-0.25912488	0.13699712	0.000152093074468454
GCB	INTS3	ENSG00000143624.14	chr1	153982198	T	C	0.0622108829965631	-0.26115847	0.13798487	0.000151903797689244
GCB	INTS3	ENSG00000143624.14	chr1	154719766	T	A	0.0542965216642492	-0.31400275	0.16063999	0.000151341868684981
GCB	INTS3	ENSG00000143624.14	chr1	153745864	A	G	0.0379973532184496	-0.4264107	0.20192614	0.000150854701910499
GCB	INTS3	ENSG00000143624.14	chr1	153833259	C	T	0.0323230974979691	-0.48024568	0.220256	0.000149278650002119
GCB	INTS3	ENSG00000143624.14	chr1	153848738	G	A	0.0323230974979691	-0.48024568	0.220256	0.000149278650002119
GCB	INTS3	ENSG00000143624.14	chr1	153190901	A	G	0.0609648975248169	0.28417245	0.1494098	0.000148792994525567
GCB	INTS3	ENSG00000143624.14	chr1	153705169	T	G	0.0311765865627718	0.49305123	0.22456937	0.000148752821968872
GCB	INTS3	ENSG00000143624.14	chr1	154617489	T	C	0.0650976659582496	-0.26214808	0.14005972	0.000147953724600592
GCB	INTS3	ENSG00000143624.14	chr1	154619725	T	C	0.0650976659582496	-0.26214808	0.14005972	0.000147953724600592
GCB	INTS3	ENSG00000143624.14	chr1	154623646	A	T	0.0650976659582496	-0.26214808	0.14005972	0.000147953724600592
GCB	INTS3	ENSG00000143624.14	chr1	154505109	G	A	0.0540991804704829	-0.3316353	0.16951813	0.000147581852477397
GCB	INTS3	ENSG00000143624.14	chr1	154519764	CTG	C	0.0540991804704829	-0.3316353	0.16951813	0.000147581852477397
GCB	INTS3	ENSG00000143624.14	chr1	154519881	A	T	0.0540991804704829	-0.3316353	0.16951813	0.000147581852477397
GCB	INTS3	ENSG00000143624.14	chr1	154519956	T	C	0.0540991804704829	-0.3316353	0.16951813	0.000147581852477397
GCB	INTS3	ENSG00000143624.14	chr1	153745862	T	C	0.0428713219694008	-0.40878922	0.19848949	0.000146670136408431
GCB	INTS3	ENSG00000143624.14	chr1	153054781	A	T	0.0616518411675777	0.2916599	0.15376288	0.000146353919031244
GCB	INTS3	ENSG00000143624.14	chr1	153610896	T	C	0.0211088062450085	0.6201857	0.26335675	0.000145748708173891
GCB	INTS3	ENSG00000143624.14	chr1	153159639	T	C	0.0732566506268247	0.22408651	0.123370446	0.00014451260687429
GCB	INTS3	ENSG00000143624.14	chr1	153160280	A	G	0.0732566506268247	0.22408651	0.123370446	0.00014451260687429
GCB	INTS3	ENSG00000143624.14	chr1	153160281	T	C	0.0732566506268247	0.22408651	0.123370446	0.00014451260687429
GCB	INTS3	ENSG00000143624.14	chr1	153160603	GAGGATGTGGAGAAAT	G	0.0732566506268247	0.22408651	0.123370446	0.00014451260687429
GCB	INTS3	ENSG00000143624.14	chr1	153160740	G	A	0.0732566506268247	0.22408651	0.123370446	0.00014451260687429
GCB	INTS3	ENSG00000143624.14	chr1	153160852	C	T	0.0732566506268247	0.22408651	0.123370446	0.00014451260687429
GCB	INTS3	ENSG00000143624.14	chr1	153160879	G	A	0.0732566506268247	0.22408651	0.123370446	0.00014451260687429
GCB	INTS3	ENSG00000143624.14	chr1	153161611	C	T	0.0732566506268247	0.22408651	0.123370446	0.00014451260687429
GCB	INTS3	ENSG00000143624.14	chr1	153161991	G	C	0.0732566506268247	0.22408651	0.123370446	0.00014451260687429
GCB	INTS3	ENSG00000143624.14	chr1	153162217	T	C	0.0732566506268247	0.22408651	0.123370446	0.00014451260687429
GCB	INTS3	ENSG00000143624.14	chr1	154485379	A	C	0.0577559393598618	-0.3258911	0.16914496	0.000144049189745736
GCB	INTS3	ENSG00000143624.14	chr1	154495734	TA	T	0.0577559393598618	-0.3258911	0.16914496	0.000144049189745736
GCB	INTS3	ENSG00000143624.14	chr1	153800953	T	C	0.0379276459574056	-0.45848903	0.21703582	0.000143916032917979
GCB	INTS3	ENSG00000143624.14	chr1	153819821	G	A	0.0379276459574056	-0.45848903	0.21703582	0.000143916032917979
GCB	INTS3	ENSG00000143624.14	chr1	153829986	C	G	0.0379276459574056	-0.45848903	0.21703582	0.000143916032917979
GCB	INTS3	ENSG00000143624.14	chr1	153917742	A	G	0.0379276459574056	-0.45848903	0.21703582	0.000143916032917979
GCB	INTS3	ENSG00000143624.14	chr1	154553938	C	G	0.060751386725325	-0.31134194	0.16355622	0.000143409609441958
GCB	INTS3	ENSG00000143624.14	chr1	153168056	A	G	0.0307379472216	-0.5263859	0.23910724	0.000142819012979464
GCB	INTS3	ENSG00000143624.14	chr1	153168299	T	C	0.0307379472216	-0.5263859	0.23910724	0.000142819012979464
GCB	INTS3	ENSG00000143624.14	chr1	153170018	A	G	0.0307379472216	-0.5263859	0.23910724	0.000142819012979464
GCB	INTS3	ENSG00000143624.14	chr1	153170464	A	G	0.0307379472216	-0.5263859	0.23910724	0.000142819012979464
GCB	INTS3	ENSG00000143624.14	chr1	154521606	G	C	0.0580677403284598	-0.33062917	0.1718229	0.000142682941510576
GCB	INTS3	ENSG00000143624.14	chr1	154522471	G	A	0.0580677403284598	-0.33062917	0.1718229	0.000142682941510576
GCB	INTS3	ENSG00000143624.14	chr1	154522535	C	A	0.0580677403284598	-0.33062917	0.1718229	0.000142682941510576
GCB	INTS3	ENSG00000143624.14	chr1	154522693	ACT	A	0.0580677403284598	-0.33062917	0.1718229	0.000142682941510576
GCB	INTS3	ENSG00000143624.14	chr1	154523810	C	A	0.0580677403284598	-0.33062917	0.1718229	0.000142682941510576
GCB	INTS3	ENSG00000143624.14	chr1	154524529	A	G	0.0580677403284598	-0.33062917	0.1718229	0.000142682941510576
GCB	INTS3	ENSG00000143624.14	chr1	154524670	C	T	0.0580677403284598	-0.33062917	0.1718229	0.000142682941510576
GCB	INTS3	ENSG00000143624.14	chr1	154524853	C	A	0.0580677403284598	-0.33062917	0.1718229	0.000142682941510576
GCB	INTS3	ENSG00000143624.14	chr1	154525326	C	T	0.0580677403284598	-0.33062917	0.1718229	0.000142682941510576
GCB	INTS3	ENSG00000143624.14	chr1	154525397	AAAG	A	0.0580677403284598	-0.33062917	0.1718229	0.000142682941510576
GCB	INTS3	ENSG00000143624.14	chr1	154525454	C	G	0.0580677403284598	-0.33062917	0.1718229	0.000142682941510576
GCB	INTS3	ENSG00000143624.14	chr1	154525763	T	C	0.0580677403284598	-0.33062917	0.1718229	0.000142682941510576
GCB	INTS3	ENSG00000143624.14	chr1	154525930	G	A	0.0580677403284598	-0.33062917	0.1718229	0.000142682941510576
GCB	INTS3	ENSG00000143624.14	chr1	154526098	G	A	0.0580677403284598	-0.33062917	0.1718229	0.000142682941510576
GCB	INTS3	ENSG00000143624.14	chr1	154526481	C	T	0.0580677403284598	-0.33062917	0.1718229	0.000142682941510576
GCB	INTS3	ENSG00000143624.14	chr1	154526647	G	C	0.0580677403284598	-0.33062917	0.1718229	0.000142682941510576
GCB	INTS3	ENSG00000143624.14	chr1	154526869	G	A	0.0580677403284598	-0.33062917	0.1718229	0.000142682941510576
GCB	INTS3	ENSG00000143624.14	chr1	154526892	AT	A	0.0580677403284598	-0.33062917	0.1718229	0.000142682941510576
GCB	INTS3	ENSG00000143624.14	chr1	154527135	A	T	0.0580677403284598	-0.33062917	0.1718229	0.000142682941510576
GCB	INTS3	ENSG00000143624.14	chr1	154527450	C	T	0.0580677403284598	-0.33062917	0.1718229	0.000142682941510576
GCB	INTS3	ENSG00000143624.14	chr1	154527471	C	T	0.0580677403284598	-0.33062917	0.1718229	0.000142682941510576
GCB	INTS3	ENSG00000143624.14	chr1	154527540	T	C	0.0580677403284598	-0.33062917	0.1718229	0.000142682941510576
GCB	INTS3	ENSG00000143624.14	chr1	154527613	A	G	0.0580677403284598	-0.33062917	0.1718229	0.000142682941510576
GCB	INTS3	ENSG00000143624.14	chr1	154528659	A	AAAT	0.0580677403284598	-0.33062917	0.1718229	0.000142682941510576
GCB	INTS3	ENSG00000143624.14	chr1	154528728	C	A	0.0580677403284598	-0.33062917	0.1718229	0.000142682941510576
GCB	INTS3	ENSG00000143624.14	chr1	154528773	A	AC	0.0580677403284598	-0.33062917	0.1718229	0.000142682941510576
GCB	INTS3	ENSG00000143624.14	chr1	154528815	CA	C	0.0580677403284598	-0.33062917	0.1718229	0.000142682941510576
GCB	INTS3	ENSG00000143624.14	chr1	154529280	G	A	0.0580677403284598	-0.33062917	0.1718229	0.000142682941510576
GCB	INTS3	ENSG00000143624.14	chr1	154529294	A	G	0.0580677403284598	-0.33062917	0.1718229	0.000142682941510576
GCB	INTS3	ENSG00000143624.14	chr1	154529647	G	C	0.0580677403284598	-0.33062917	0.1718229	0.000142682941510576
GCB	INTS3	ENSG00000143624.14	chr1	154530023	T	A	0.0580677403284598	-0.33062917	0.1718229	0.000142682941510576
GCB	INTS3	ENSG00000143624.14	chr1	154531125	G	A	0.0580677403284598	-0.33062917	0.1718229	0.000142682941510576
GCB	INTS3	ENSG00000143624.14	chr1	154546398	G	A	0.0580677403284598	-0.33062917	0.1718229	0.000142682941510576
GCB	INTS3	ENSG00000143624.14	chr1	154640588	T	A	0.0682777284835732	-0.2734366	0.14784579	0.000142140631616614
GCB	INTS3	ENSG00000143624.14	chr1	153379784	ACACCTAGGGTGGCGGCGGCTCCTTGGCAG	A	0.0482529691664064	-0.3952971	0.19691136	0.000141780761424554
GCB	INTS3	ENSG00000143624.14	chr1	153968263	A	C	0.0734847070260514	-0.24648209	0.13581026	0.000141100732907665
GCB	INTS3	ENSG00000143624.14	chr1	153970121	T	G	0.0734847070260514	-0.24648209	0.13581026	0.000141100732907665
GCB	INTS3	ENSG00000143624.14	chr1	153971312	A	G	0.0734847070260514	-0.24648209	0.13581026	0.000141100732907665
GCB	INTS3	ENSG00000143624.14	chr1	153997852	G	C	0.0355731277231452	0.49300456	0.23038824	0.000140903880188778
GCB	INTS3	ENSG00000143624.14	chr1	153170572	C	T	0.0642797253561393	-0.30496728	0.16242838	0.000140626526007798
GCB	INTS3	ENSG00000143624.14	chr1	153709815	C	T	0.0421665092756063	-0.44521618	0.21542126	0.000140172791633477
GCB	INTS3	ENSG00000143624.14	chr1	153710057	C	T	0.0421665092756063	-0.44521618	0.21542126	0.000140172791633477
GCB	INTS3	ENSG00000143624.14	chr1	153710076	G	A	0.0421665092756063	-0.44521618	0.21542126	0.000140172791633477
GCB	INTS3	ENSG00000143624.14	chr1	153714751	C	A	0.0495390530763069	-0.40157095	0.20120813	0.00013888510007349
GCB	INTS3	ENSG00000143624.14	chr1	153719974	T	C	0.0495390530763069	-0.40157095	0.20120813	0.00013888510007349
GCB	INTS3	ENSG00000143624.14	chr1	153721996	T	C	0.0495390530763069	-0.40157095	0.20120813	0.00013888510007349
GCB	INTS3	ENSG00000143624.14	chr1	153723671	T	C	0.0495390530763069	-0.40157095	0.20120813	0.00013888510007349
GCB	INTS3	ENSG00000143624.14	chr1	153723895	C	T	0.0495390530763069	-0.40157095	0.20120813	0.00013888510007349
GCB	INTS3	ENSG00000143624.14	chr1	153724630	A	G	0.0495390530763069	-0.40157095	0.20120813	0.00013888510007349
GCB	INTS3	ENSG00000143624.14	chr1	153726227	A	C	0.0495390530763069	-0.40157095	0.20120813	0.00013888510007349
GCB	INTS3	ENSG00000143624.14	chr1	153726759	A	G	0.0495390530763069	-0.40157095	0.20120813	0.00013888510007349
GCB	INTS3	ENSG00000143624.14	chr1	153730648	G	A	0.0495390530763069	-0.40157095	0.20120813	0.00013888510007349
GCB	INTS3	ENSG00000143624.14	chr1	153736157	A	G	0.0495390530763069	-0.40157095	0.20120813	0.00013888510007349
GCB	INTS3	ENSG00000143624.14	chr1	153736430	G	A	0.0495390530763069	-0.40157095	0.20120813	0.00013888510007349
GCB	INTS3	ENSG00000143624.14	chr1	153737495	G	A	0.0495390530763069	-0.40157095	0.20120813	0.00013888510007349
GCB	INTS3	ENSG00000143624.14	chr1	153739435	T	C	0.0495390530763069	-0.40157095	0.20120813	0.00013888510007349
GCB	INTS3	ENSG00000143624.14	chr1	153739949	C	A	0.0495390530763069	-0.40157095	0.20120813	0.00013888510007349
GCB	INTS3	ENSG00000143624.14	chr1	153740315	G	A	0.0495390530763069	-0.40157095	0.20120813	0.00013888510007349
GCB	INTS3	ENSG00000143624.14	chr1	153755854	C	T	0.0495390530763069	-0.40157095	0.20120813	0.00013888510007349
GCB	INTS3	ENSG00000143624.14	chr1	153756644	C	T	0.0495390530763069	-0.40157095	0.20120813	0.00013888510007349
GCB	INTS3	ENSG00000143624.14	chr1	153760497	G	A	0.0495390530763069	-0.40157095	0.20120813	0.00013888510007349
GCB	INTS3	ENSG00000143624.14	chr1	153767479	G	A	0.0495390530763069	-0.40157095	0.20120813	0.00013888510007349
GCB	INTS3	ENSG00000143624.14	chr1	153769036	C	A	0.0495390530763069	-0.40157095	0.20120813	0.00013888510007349
GCB	INTS3	ENSG00000143624.14	chr1	154466404	T	C	0.0718162309462431	-0.27943242	0.15305085	0.000137431472679155
GCB	INTS3	ENSG00000143624.14	chr1	153461220	T	C	0.060112886711298	-0.3465855	0.18160829	0.000137225249328986
GCB	INTS3	ENSG00000143624.14	chr1	153792224	G	A	0.0474268401074039	-0.43004274	0.21340616	0.000136159795718362
GCB	INTS3	ENSG00000143624.14	chr1	153384243	AT	A	0.0471658817227326	-0.43210483	0.21417011	0.000136104026587608
GCB	INTS3	ENSG00000143624.14	chr1	153967668	GA	G	0.0773710290913583	-0.2552662	0.14257443	0.000135993655258024
GCB	INTS3	ENSG00000143624.14	chr1	153547465	G	A	0.061424881582259	-0.34649894	0.18251076	0.000135866702651916
GCB	INTS3	ENSG00000143624.14	chr1	154594456	T	C	0.00516186539160131	-1.1212062	0.38928747	0.000135659506574272
GCB	INTS3	ENSG00000143624.14	chr1	153232945	T	C	0.0520531613526927	0.40310144	0.20423856	0.000135631267825853
GCB	INTS3	ENSG00000143624.14	chr1	154599752	C	T	0.079692860494539	-0.24319762	0.13691579	0.000135564266667385
GCB	INTS3	ENSG00000143624.14	chr1	154604579	T	G	0.079692860494539	-0.24319762	0.13691579	0.000135564266667385
GCB	INTS3	ENSG00000143624.14	chr1	154608755	G	C	0.079692860494539	-0.24319762	0.13691579	0.000135564266667385
GCB	INTS3	ENSG00000143624.14	chr1	154614481	A	G	0.079692860494539	-0.24319762	0.13691579	0.000135564266667385
GCB	INTS3	ENSG00000143624.14	chr1	153052113	C	A	0.0755999671225854	0.26924542	0.14946133	0.0001355049942989
GCB	INTS3	ENSG00000143624.14	chr1	153799624	C	T	0.0360859160804314	-0.51989454	0.24364828	0.000135392482134708
GCB	INTS3	ENSG00000143624.14	chr1	154583257	A	T	0.0723729615018014	-0.2886534	0.15841748	0.000135354258280633
GCB	INTS3	ENSG00000143624.14	chr1	153472841	T	G	0.0627969409967797	-0.34190997	0.18106405	0.000135303734525171
GCB	INTS3	ENSG00000143624.14	chr1	154693130	T	C	0.0501867412706194	0.41797772	0.21003798	0.000135083249476119
GCB	INTS3	ENSG00000143624.14	chr1	154503759	CG	C	0.0114712552043843	0.8754634	0.3378991	0.00013506724596394
GCB	INTS3	ENSG00000143624.14	chr1	154505638	A	T	0.0114712552043843	0.8754634	0.3378991	0.00013506724596394
GCB	INTS3	ENSG00000143624.14	chr1	153725593	A	G	0.0528717846437956	-0.40371683	0.20527901	0.000134614013941585
GCB	INTS3	ENSG00000143624.14	chr1	154459566	G	C	0.081410854084526	-0.24006517	0.1359368	0.000134445533285149
GCB	INTS3	ENSG00000143624.14	chr1	153081175	G	A	0.0778845335751759	0.26306275	0.1471888	0.000134386074004616
GCB	INTS3	ENSG00000143624.14	chr1	153372160	A	C	0.0582436865038714	-0.37364048	0.19431452	0.000134255662413761
GCB	INTS3	ENSG00000143624.14	chr1	153383118	C	T	0.0582436865038714	-0.37364048	0.19431452	0.000134255662413761
GCB	INTS3	ENSG00000143624.14	chr1	153775743	C	T	0.0588393289253316	-0.3704175	0.19310476	0.000134217229927327
GCB	INTS3	ENSG00000143624.14	chr1	153215204	T	G	0.0540995495056891	0.3988609	0.20388137	0.000134143703579714
GCB	INTS3	ENSG00000143624.14	chr1	153462902	A	C	0.0623501351494441	-0.351605	0.1858741	0.000134025832200807
GCB	INTS3	ENSG00000143624.14	chr1	153464249	A	G	0.0623501351494441	-0.351605	0.1858741	0.000134025832200807
GCB	INTS3	ENSG00000143624.14	chr1	153467622	G	A	0.0623501351494441	-0.351605	0.1858741	0.000134025832200807
GCB	INTS3	ENSG00000143624.14	chr1	153468712	G	A	0.0623501351494441	-0.351605	0.1858741	0.000134025832200807
GCB	INTS3	ENSG00000143624.14	chr1	153474321	T	C	0.0623501351494441	-0.351605	0.1858741	0.000134025832200807
GCB	INTS3	ENSG00000143624.14	chr1	153477098	T	C	0.0623501351494441	-0.351605	0.1858741	0.000134025832200807
GCB	INTS3	ENSG00000143624.14	chr1	153059655	T	A	0.0774026655656708	0.27018145	0.15092154	0.000133747869877793
GCB	INTS3	ENSG00000143624.14	chr1	153062025	T	A	0.0774026655656708	0.27018145	0.15092154	0.000133747869877793
GCB	INTS3	ENSG00000143624.14	chr1	153066691	G	T	0.0774026655656708	0.27018145	0.15092154	0.000133747869877793
GCB	INTS3	ENSG00000143624.14	chr1	153071533	G	A	0.0774026655656708	0.27018145	0.15092154	0.000133747869877793
GCB	INTS3	ENSG00000143624.14	chr1	153071595	C	A	0.0774026655656708	0.27018145	0.15092154	0.000133747869877793
GCB	INTS3	ENSG00000143624.14	chr1	153073108	G	T	0.0774026655656708	0.27018145	0.15092154	0.000133747869877793
GCB	INTS3	ENSG00000143624.14	chr1	153074327	A	T	0.0774026655656708	0.27018145	0.15092154	0.000133747869877793
GCB	INTS3	ENSG00000143624.14	chr1	153075563	G	A	0.0774026655656708	0.27018145	0.15092154	0.000133747869877793
GCB	INTS3	ENSG00000143624.14	chr1	153076676	G	A	0.0774026655656708	0.27018145	0.15092154	0.000133747869877793
GCB	INTS3	ENSG00000143624.14	chr1	153078040	G	A	0.0774026655656708	0.27018145	0.15092154	0.000133747869877793
GCB	INTS3	ENSG00000143624.14	chr1	153078953	C	G	0.0774026655656708	0.27018145	0.15092154	0.000133747869877793
GCB	INTS3	ENSG00000143624.14	chr1	153079253	T	C	0.0774026655656708	0.27018145	0.15092154	0.000133747869877793
GCB	INTS3	ENSG00000143624.14	chr1	153079618	A	G	0.0774026655656708	0.27018145	0.15092154	0.000133747869877793
GCB	INTS3	ENSG00000143624.14	chr1	153079740	C	A	0.0774026655656708	0.27018145	0.15092154	0.000133747869877793
GCB	INTS3	ENSG00000143624.14	chr1	153079742	G	C	0.0774026655656708	0.27018145	0.15092154	0.000133747869877793
GCB	INTS3	ENSG00000143624.14	chr1	153080847	T	C	0.0774026655656708	0.27018145	0.15092154	0.000133747869877793
GCB	INTS3	ENSG00000143624.14	chr1	153081169	A	T	0.0774026655656708	0.27018145	0.15092154	0.000133747869877793
GCB	INTS3	ENSG00000143624.14	chr1	154278782	TA	T	0.0782690360898581	0.26574978	0.14888838	0.000133653179085923
GCB	INTS3	ENSG00000143624.14	chr1	154279732	G	A	0.0782690360898581	0.26574978	0.14888838	0.000133653179085923
GCB	INTS3	ENSG00000143624.14	chr1	153484909	G	A	0.0726069423367867	-0.29890633	0.16418177	0.000133446869290392
GCB	INTS3	ENSG00000143624.14	chr1	154333367	C	T	0.0783109622330366	-0.27124414	0.15198845	0.000132805346511016
GCB	INTS3	ENSG00000143624.14	chr1	153945553	GAC	G	0.0834989127406248	-0.24068387	0.13723685	0.000132594890699724
GCB	INTS3	ENSG00000143624.14	chr1	153384545	G	A	0.0464574369976926	-0.46015832	0.22732162	0.000132148221716001
GCB	INTS3	ENSG00000143624.14	chr1	153824760	A	G	0.0409002870827779	-0.50287664	0.24177162	0.000131836493097693
GCB	INTS3	ENSG00000143624.14	chr1	153626910	T	C	0.00592338252795083	1.1199375	0.395502	0.00013164995846268
GCB	INTS3	ENSG00000143624.14	chr1	153167201	G	C	0.0407993032989396	-0.5082567	0.24423243	0.000131133297975384
GCB	INTS3	ENSG00000143624.14	chr1	154356067	C	T	0.0801896520051763	-0.27470198	0.15491232	0.000130745246380647
GCB	INTS3	ENSG00000143624.14	chr1	154300615	AT	A	0.0893167733430749	0.215246	0.12506917	0.000130464727933231
GCB	INTS3	ENSG00000143624.14	chr1	153169852	C	T	0.088536597319208	0.22762766	0.13193466	0.000129992154510376
GCB	INTS3	ENSG00000143624.14	chr1	153350098	C	T	0.0845161944993613	-0.2551849	0.1459933	0.000129977131896276
GCB	INTS3	ENSG00000143624.14	chr1	153774134	G	A	0.0636068666280546	-0.3693586	0.19621494	0.000129875280903764
GCB	INTS3	ENSG00000143624.14	chr1	153774305	G	A	0.0636068666280546	-0.3693586	0.19621494	0.000129875280903764
GCB	INTS3	ENSG00000143624.14	chr1	154473027	T	C	0.0854053526171089	-0.25144055	0.14427018	0.000129759355476615
GCB	INTS3	ENSG00000143624.14	chr1	153380693	G	A	0.0633545912390503	-0.37160042	0.19721344	0.000129739290189211
GCB	INTS3	ENSG00000143624.14	chr1	153380975	G	T	0.0633545912390503	-0.37160042	0.19721344	0.000129739290189211
GCB	INTS3	ENSG00000143624.14	chr1	153385221	GC	G	0.0633545912390503	-0.37160042	0.19721344	0.000129739290189211
GCB	INTS3	ENSG00000143624.14	chr1	153329198	AT	A	0.0894487362775587	-0.2244754	0.13048671	0.000129589672156803
GCB	INTS3	ENSG00000143624.14	chr1	153167484	AAAAAAG	A	0.0921425244108491	0.19808887	0.116131485	0.000129283332983988
GCB	INTS3	ENSG00000143624.14	chr1	153793205	G	A	0.0712865637843332	-0.33339673	0.18226004	0.000129046282098047
GCB	INTS3	ENSG00000143624.14	chr1	154421821	G	A	0.0903177850865692	0.22510575	0.13121447	0.000128880024822868
GCB	INTS3	ENSG00000143624.14	chr1	153726725	G	A	0.0487403155626689	-0.46675286	0.23302373	0.000128707471824968
GCB	INTS3	ENSG00000143624.14	chr1	153739907	G	T	0.0487403155626689	-0.46675286	0.23302373	0.000128707471824968
GCB	INTS3	ENSG00000143624.14	chr1	153119307	A	G	0.072084850532236	-0.33336052	0.18276463	0.000128406524034889
GCB	INTS3	ENSG00000143624.14	chr1	153122891	C	T	0.072084850532236	-0.33336052	0.18276463	0.000128406524034889
GCB	INTS3	ENSG00000143624.14	chr1	153126869	G	A	0.072084850532236	-0.33336052	0.18276463	0.000128406524034889
GCB	INTS3	ENSG00000143624.14	chr1	153129985	T	C	0.072084850532236	-0.33336052	0.18276463	0.000128406524034889
GCB	INTS3	ENSG00000143624.14	chr1	153130155	A	G	0.072084850532236	-0.33336052	0.18276463	0.000128406524034889
GCB	INTS3	ENSG00000143624.14	chr1	153133389	C	G	0.072084850532236	-0.33336052	0.18276463	0.000128406524034889
GCB	INTS3	ENSG00000143624.14	chr1	153136919	A	C	0.072084850532236	-0.33336052	0.18276463	0.000128406524034889
GCB	INTS3	ENSG00000143624.14	chr1	153137154	T	C	0.072084850532236	-0.33336052	0.18276463	0.000128406524034889
GCB	INTS3	ENSG00000143624.14	chr1	153141601	G	T	0.072084850532236	-0.33336052	0.18276463	0.000128406524034889
GCB	INTS3	ENSG00000143624.14	chr1	154328770	C	A	0.0887326958543279	-0.24195956	0.14032947	0.00012836292402032
GCB	INTS3	ENSG00000143624.14	chr1	153371241	GC	G	0.0494446188685585	-0.4653044	0.23304276	0.000128221761428228
GCB	INTS3	ENSG00000143624.14	chr1	153371405	A	G	0.0494446188685585	-0.4653044	0.23304276	0.000128221761428228
GCB	INTS3	ENSG00000143624.14	chr1	153372439	A	G	0.0494446188685585	-0.4653044	0.23304276	0.000128221761428228
GCB	INTS3	ENSG00000143624.14	chr1	153373206	T	C	0.0494446188685585	-0.4653044	0.23304276	0.000128221761428228
GCB	INTS3	ENSG00000143624.14	chr1	153380884	G	A	0.0494446188685585	-0.4653044	0.23304276	0.000128221761428228
GCB	INTS3	ENSG00000143624.14	chr1	153381974	G	T	0.0494446188685585	-0.4653044	0.23304276	0.000128221761428228
GCB	INTS3	ENSG00000143624.14	chr1	153546307	T	A	0.0636802136736771	-0.37974435	0.2017893	0.000128179828005417
GCB	INTS3	ENSG00000143624.14	chr1	153800617	C	A	0.0528252464740719	0.44421598	0.22582628	0.000128086028811624
GCB	INTS3	ENSG00000143624.14	chr1	153398400	G	A	0.0753850298297646	-0.32106414	0.1780927	0.000127674617208503
GCB	INTS3	ENSG00000143624.14	chr1	153219684	C	A	0.00662268607666685	-1.1374718	0.4074058	0.000127089122045885
GCB	INTS3	ENSG00000143624.14	chr1	153376634	C	A	0.0691760126384291	-0.35762513	0.19400789	0.000127040295986173
GCB	INTS3	ENSG00000143624.14	chr1	154279038	T	C	0.0892120260521221	0.25070524	0.14562425	0.000127036312823177
GCB	INTS3	ENSG00000143624.14	chr1	154280384	T	C	0.0892120260521221	0.25070524	0.14562425	0.000127036312823177
GCB	INTS3	ENSG00000143624.14	chr1	154286073	C	T	0.0892120260521221	0.25070524	0.14562425	0.000127036312823177
GCB	INTS3	ENSG00000143624.14	chr1	153813706	G	A	0.0913833644486265	0.23980454	0.14025314	0.000126691822182314
GCB	INTS3	ENSG00000143624.14	chr1	153813838	C	T	0.0913833644486265	0.23980454	0.14025314	0.000126691822182314
GCB	INTS3	ENSG00000143624.14	chr1	153820482	G	A	0.0913833644486265	0.23980454	0.14025314	0.000126691822182314
GCB	INTS3	ENSG00000143624.14	chr1	153820716	A	C	0.0913833644486265	0.23980454	0.14025314	0.000126691822182314
GCB	INTS3	ENSG00000143624.14	chr1	153822221	T	C	0.0913833644486265	0.23980454	0.14025314	0.000126691822182314
GCB	INTS3	ENSG00000143624.14	chr1	153833201	T	G	0.0913833644486265	0.23980454	0.14025314	0.000126691822182314
GCB	INTS3	ENSG00000143624.14	chr1	153839643	C	T	0.0913833644486265	0.23980454	0.14025314	0.000126691822182314
GCB	INTS3	ENSG00000143624.14	chr1	153840345	AT	A	0.0913833644486265	0.23980454	0.14025314	0.000126691822182314
GCB	INTS3	ENSG00000143624.14	chr1	153840689	A	C	0.0913833644486265	0.23980454	0.14025314	0.000126691822182314
GCB	INTS3	ENSG00000143624.14	chr1	153842067	G	A	0.0913833644486265	0.23980454	0.14025314	0.000126691822182314
GCB	INTS3	ENSG00000143624.14	chr1	153842541	TTAA	T	0.0913833644486265	0.23980454	0.14025314	0.000126691822182314
GCB	INTS3	ENSG00000143624.14	chr1	153844679	G	A	0.0913833644486265	0.23980454	0.14025314	0.000126691822182314
GCB	INTS3	ENSG00000143624.14	chr1	153844862	T	C	0.0913833644486265	0.23980454	0.14025314	0.000126691822182314
GCB	INTS3	ENSG00000143624.14	chr1	153845279	G	A	0.0913833644486265	0.23980454	0.14025314	0.000126691822182314
GCB	INTS3	ENSG00000143624.14	chr1	153398183	C	G	0.0773608144188532	-0.31962526	0.17851476	0.000126398131980474
GCB	INTS3	ENSG00000143624.14	chr1	153549456	G	A	0.0568282226980427	0.43144652	0.22307774	0.000126341474332047
GCB	INTS3	ENSG00000143624.14	chr1	153845954	C	T	0.0573958245142002	-0.42814302	0.22188812	0.000126327329583251
GCB	INTS3	ENSG00000143624.14	chr1	153071399	A	T	0.0887176606571083	0.26182184	0.15184171	0.000126077887530611
GCB	INTS3	ENSG00000143624.14	chr1	153078368	G	GT	0.0887176606571083	0.26182184	0.15184171	0.000126077887530611
GCB	INTS3	ENSG00000143624.14	chr1	153392186	C	T	0.0512763509819612	-0.4716704	0.2381675	0.000125595915480139
GCB	INTS3	ENSG00000143624.14	chr1	153392450	G	T	0.0512763509819612	-0.4716704	0.2381675	0.000125595915480139
GCB	INTS3	ENSG00000143624.14	chr1	153392834	T	C	0.0512763509819612	-0.4716704	0.2381675	0.000125595915480139
GCB	INTS3	ENSG00000143624.14	chr1	153395977	C	T	0.0512763509819612	-0.4716704	0.2381675	0.000125595915480139
GCB	INTS3	ENSG00000143624.14	chr1	153399068	G	A	0.0512763509819612	-0.4716704	0.2381675	0.000125595915480139
GCB	INTS3	ENSG00000143624.14	chr1	153399519	A	T	0.0512763509819612	-0.4716704	0.2381675	0.000125595915480139
GCB	INTS3	ENSG00000143624.14	chr1	153404331	T	C	0.0512763509819612	-0.4716704	0.2381675	0.000125595915480139
GCB	INTS3	ENSG00000143624.14	chr1	153404332	G	C	0.0512763509819612	-0.4716704	0.2381675	0.000125595915480139
GCB	INTS3	ENSG00000143624.14	chr1	153411601	G	C	0.0512763509819612	-0.4716704	0.2381675	0.000125595915480139
GCB	INTS3	ENSG00000143624.14	chr1	153417113	G	A	0.0512763509819612	-0.4716704	0.2381675	0.000125595915480139
GCB	INTS3	ENSG00000143624.14	chr1	154616756	C	T	0.0927129738735316	-0.24294284	0.14268178	0.000125458242975565
GCB	INTS3	ENSG00000143624.14	chr1	154622214	A	G	0.0927129738735316	-0.24294284	0.14268178	0.000125458242975565
GCB	INTS3	ENSG00000143624.14	chr1	153147043	G	A	0.0953208277327856	0.22418417	0.13273285	0.000125420791721449
GCB	INTS3	ENSG00000143624.14	chr1	153153826	G	A	0.0953208277327856	0.22418417	0.13273285	0.000125420791721449
GCB	INTS3	ENSG00000143624.14	chr1	153167883	A	T	0.0372122295102383	-0.58248687	0.2746719	0.000125113626395283
GCB	INTS3	ENSG00000143624.14	chr1	153168751	G	A	0.0372122295102383	-0.58248687	0.2746719	0.000125113626395283
GCB	INTS3	ENSG00000143624.14	chr1	153090361	A	C	0.0972298679365959	0.22544113	0.13425907	0.000124065822278764
GCB	INTS3	ENSG00000143624.14	chr1	153090518	A	G	0.0972298679365959	0.22544113	0.13425907	0.000124065822278764
GCB	INTS3	ENSG00000143624.14	chr1	153090930	T	C	0.0972298679365959	0.22544113	0.13425907	0.000124065822278764
GCB	INTS3	ENSG00000143624.14	chr1	153090931	C	A	0.0972298679365959	0.22544113	0.13425907	0.000124065822278764
GCB	INTS3	ENSG00000143624.14	chr1	153091962	A	G	0.0972298679365959	0.22544113	0.13425907	0.000124065822278764
GCB	INTS3	ENSG00000143624.14	chr1	154599979	C	T	0.0129504909564529	0.9485503	0.37269336	0.00012391707161053
GCB	INTS3	ENSG00000143624.14	chr1	153379651	C	T	0.0751780249557451	-0.35522678	0.19689986	0.000122973721386368
GCB	INTS3	ENSG00000143624.14	chr1	153089958	G	A	0.097498695076175	0.23765773	0.14165033	0.000122871094423711
GCB	INTS3	ENSG00000143624.14	chr1	153749706	T	C	0.0470455976278603	0.52249646	0.2588274	0.000122814111767742
GCB	INTS3	ENSG00000143624.14	chr1	153148830	C	T	0.0489554833429265	-0.51089805	0.25531244	0.00012256744383326
GCB	INTS3	ENSG00000143624.14	chr1	153155956	T	C	0.0489554833429265	-0.51089805	0.25531244	0.00012256744383326
GCB	INTS3	ENSG00000143624.14	chr1	153158890	C	A	0.0489554833429265	-0.51089805	0.25531244	0.00012256744383326
GCB	INTS3	ENSG00000143624.14	chr1	153163879	T	C	0.0489554833429265	-0.51089805	0.25531244	0.00012256744383326
GCB	INTS3	ENSG00000143624.14	chr1	153166693	C	A	0.0489554833429265	-0.51089805	0.25531244	0.00012256744383326
GCB	INTS3	ENSG00000143624.14	chr1	153397609	G	T	0.0851851040169607	-0.3139798	0.18002413	0.000121849279369984
GCB	INTS3	ENSG00000143624.14	chr1	153057889	G	T	0.0960589200606694	0.2576196	0.15287496	0.000121810656423461
GCB	INTS3	ENSG00000143624.14	chr1	153073252	C	T	0.0960589200606694	0.2576196	0.15287496	0.000121810656423461
GCB	INTS3	ENSG00000143624.14	chr1	153966654	C	T	0.099071134542695	-0.2402141	0.14385717	0.000121686597217141
GCB	INTS3	ENSG00000143624.14	chr1	153377731	AG	A	0.0563713792636805	-0.4695929	0.24234195	0.000121635259091469
GCB	INTS3	ENSG00000143624.14	chr1	154351908	C	G	0.095900593636691	-0.26091465	0.15475519	0.000121561625792397
GCB	INTS3	ENSG00000143624.14	chr1	154352673	A	C	0.095900593636691	-0.26091465	0.15475519	0.000121561625792397
GCB	INTS3	ENSG00000143624.14	chr1	153568097	T	C	0.0401623945883996	0.5877212	0.28149638	0.000121536150931159
GCB	INTS3	ENSG00000143624.14	chr1	154703044	G	A	0.0352564250970045	-0.6346769	0.29606768	0.0001212979259848
GCB	INTS3	ENSG00000143624.14	chr1	153165981	G	A	0.00328194968114336	-1.4803225	0.48757797	0.00012107908937818
GCB	INTS3	ENSG00000143624.14	chr1	154471705	C	G	0.103714540927901	-0.23158933	0.14062421	0.000119704853787572
GCB	INTS3	ENSG00000143624.14	chr1	154471733	T	C	0.103714540927901	-0.23158933	0.14062421	0.000119704853787572
GCB	INTS3	ENSG00000143624.14	chr1	154472115	A	G	0.103714540927901	-0.23158933	0.14062421	0.000119704853787572
GCB	INTS3	ENSG00000143624.14	chr1	153160648	G	A	0.106354768271363	0.2053348	0.12564923	0.000119690868750801
GCB	INTS3	ENSG00000143624.14	chr1	153746425	C	T	0.103652339310682	-0.23405193	0.1420935	0.000119554625494813
GCB	INTS3	ENSG00000143624.14	chr1	153135930	T	G	0.0308328079779278	-0.6995853	0.3179678	0.000119497469768896
GCB	INTS3	ENSG00000143624.14	chr1	153139140	T	A	0.0308328079779278	-0.6995853	0.3179678	0.000119497469768896
GCB	INTS3	ENSG00000143624.14	chr1	153397056	G	A	0.0883334990018684	-0.3196138	0.1851301	0.000119275651894016
GCB	INTS3	ENSG00000143624.14	chr1	153397357	A	C	0.0883334990018684	-0.3196138	0.1851301	0.000119275651894016
GCB	INTS3	ENSG00000143624.14	chr1	154555196	C	T	0.100020295527949	-0.26119497	0.15686916	0.000119171973638967
GCB	INTS3	ENSG00000143624.14	chr1	153020388	A	T	0.00753427331059738	-1.2127881	0.44171286	0.000118905478057006
GCB	INTS3	ENSG00000143624.14	chr1	154610626	T	C	0.105567179764535	-0.22943273	0.14007352	0.000118837664746591
GCB	INTS3	ENSG00000143624.14	chr1	154667947	T	G	0.0956107764227078	0.28990752	0.17179875	0.000118598495922893
GCB	INTS3	ENSG00000143624.14	chr1	153155793	C	T	0.10859393251698	0.2058511	0.12678386	0.000118430074181826
GCB	INTS3	ENSG00000143624.14	chr1	153161824	T	G	0.10859393251698	0.2058511	0.12678386	0.000118430074181826
GCB	INTS3	ENSG00000143624.14	chr1	153163577	G	A	0.10859393251698	0.2058511	0.12678386	0.000118430074181826
GCB	INTS3	ENSG00000143624.14	chr1	153700245	CG	C	0.075311556177317	-0.39523494	0.21917856	0.000117883764473684
GCB	INTS3	ENSG00000143624.14	chr1	153702311	GT	G	0.075311556177317	-0.39523494	0.21917856	0.000117883764473684
GCB	INTS3	ENSG00000143624.14	chr1	153703053	G	A	0.075311556177317	-0.39523494	0.21917856	0.000117883764473684
GCB	INTS3	ENSG00000143624.14	chr1	153704580	A	G	0.075311556177317	-0.39523494	0.21917856	0.000117883764473684
GCB	INTS3	ENSG00000143624.14	chr1	153704822	C	T	0.075311556177317	-0.39523494	0.21917856	0.000117883764473684
GCB	INTS3	ENSG00000143624.14	chr1	153705093	G	C	0.075311556177317	-0.39523494	0.21917856	0.000117883764473684
GCB	INTS3	ENSG00000143624.14	chr1	153705373	G	T	0.075311556177317	-0.39523494	0.21917856	0.000117883764473684
GCB	INTS3	ENSG00000143624.14	chr1	153706712	C	T	0.075311556177317	-0.39523494	0.21917856	0.000117883764473684
GCB	INTS3	ENSG00000143624.14	chr1	153016845	T	C	0.107230352382251	0.23184922	0.14223504	0.000117783524018319
GCB	INTS3	ENSG00000143624.14	chr1	153028887	A	C	0.107230352382251	0.23184922	0.14223504	0.000117783524018319
GCB	INTS3	ENSG00000143624.14	chr1	153047799	C	T	0.107230352382251	0.23184922	0.14223504	0.000117783524018319
GCB	INTS3	ENSG00000143624.14	chr1	153427828	C	T	0.0683242268680188	-0.4340622	0.23473565	0.000117645793341452
GCB	INTS3	ENSG00000143624.14	chr1	154679643	G	A	0.111289873517821	-0.19774202	0.122732475	0.000117182032395898
GCB	INTS3	ENSG00000143624.14	chr1	153840407	G	A	0.109864694993404	0.22409548	0.1385249	0.000116914408495024
GCB	INTS3	ENSG00000143624.14	chr1	153852732	A	G	0.108946231139547	0.23212337	0.14310992	0.000116880623894352
GCB	INTS3	ENSG00000143624.14	chr1	153863907	G	A	0.108946231139547	0.23212337	0.14310992	0.000116880623894352
GCB	INTS3	ENSG00000143624.14	chr1	153873010	TAAAG	T	0.108946231139547	0.23212337	0.14310992	0.000116880623894352
GCB	INTS3	ENSG00000143624.14	chr1	153873648	A	C	0.108946231139547	0.23212337	0.14310992	0.000116880623894352
GCB	INTS3	ENSG00000143624.14	chr1	153886859	G	A	0.108946231139547	0.23212337	0.14310992	0.000116880623894352
GCB	INTS3	ENSG00000143624.14	chr1	153928504	A	G	0.108946231139547	-0.23212337	0.14310992	0.000116880623894352
GCB	INTS3	ENSG00000143624.14	chr1	153933921	A	G	0.108946231139547	-0.23212337	0.14310992	0.000116880623894352
GCB	INTS3	ENSG00000143624.14	chr1	153444992	C	T	0.0887695430911313	-0.33857986	0.19638954	0.000116855101697072
GCB	INTS3	ENSG00000143624.14	chr1	153446686	C	T	0.0887695430911313	-0.33857986	0.19638954	0.000116855101697072
GCB	INTS3	ENSG00000143624.14	chr1	153452947	G	T	0.0887695430911313	-0.33857986	0.19638954	0.000116855101697072
GCB	INTS3	ENSG00000143624.14	chr1	153460592	G	A	0.0887695430911313	-0.33857986	0.19638954	0.000116855101697072
GCB	INTS3	ENSG00000143624.14	chr1	153315031	A	G	0.0719388476678517	-0.4219242	0.23119839	0.000116840575721238
GCB	INTS3	ENSG00000143624.14	chr1	153335181	C	CA	0.0719388476678517	-0.4219242	0.23119839	0.000116840575721238
[truncated: 140,073 more rows]
