# Supplementary material for: Tonsillar expression quantitative trait loci verify and expand genetic contributors to childhood atopic diseases
Source: bioRxiv. 2026 Mar 17:2026.03.13.711667. Preprint. [Version 1] doi: 10.64898/2026.03.13.711667 (PMC13015460; doi:10.64898/2026.03.13.711667)
Supplement: Supplement 11 [file media-11.txt]

ENSG	gene_name	gene_biotype	NTNB_lfc	GT_lfc	NBG_lfc	NTT_lfc
ENSG00000228794.10	LINC01128	processed_transcript	2.6524476420421	2.43122116191712	-0.792284994471546	-1.02976006088014
ENSG00000187961.14	KLHL17	protein_coding	0.896261109246581	0.881132862320924	-0.193691032287862	-0.230703615359009
ENSG00000188290.11	HES4	protein_coding	4.44001573471491	5.85211601668803	-3.30394370428359	-1.94034984821575
ENSG00000186827.11	TNFRSF4	protein_coding	3.54789899281507	6.71945144627984	0.471534265053548	3.61525754070906
ENSG00000162572.21	SCNN1D	protein_coding	1.34555667978318	2.0345709716403	-1.83233107592306	-1.16681752350421
ENSG00000131584.19	ACAP3	protein_coding	0.913591757540722	0.48288435273971	0.115518828556076	-0.33815727375031
ENSG00000107404.20	DVL1	protein_coding	0.797699239596707	0.695968503233256	-0.481442455258899	-0.604010521881021
ENSG00000221978.12	CCNL2	protein_coding	0.604134615115789	1.23768831984881	-0.569891260570714	0.0405903795292538
ENSG00000008130.15	NADK	protein_coding	-1.47240656590902	-0.867838331418291	0.363787450982397	0.941868078161843
ENSG00000078369.18	GNB1	protein_coding	-0.568801913665636	-0.714215270800396	0.562080034905361	0.390809555150988
ENSG00000182873.5	RP11-181G12.2	antisense	1.66779134645895	1.27639762087873	-0.291322920021019	-0.710262061886625
ENSG00000157911.11	PEX10	protein_coding	-0.588100745111702	-0.549803348552606	0.332332286200133	0.34422803060906
ENSG00000238164.6	RP3-395M20.8	antisense	-1.94278238806841	0.71513644508338	-1.2855615512301	1.34198280253314
ENSG00000162591.16	MEGF6	protein_coding	1.36549003184617	4.54230344729196	-5.17038786793789	-2.02173245576583
ENSG00000131697.18	NPHP4	protein_coding	0.961529405441322	0.203171307824264	0.507868860146167	-0.27494347160377
ENSG00000215788.10	TNFRSF25	protein_coding	7.10498284284358	7.28150560730689	-0.551301184784672	-0.380339534540676
ENSG00000171680.22	PLEKHG5	protein_coding	3.66193420070181	0.705689448441489	1.01840437920317	-1.96289439503298
ENSG00000162413.16	KLHL21	protein_coding	1.06144003546977	1.68887973821599	-0.872156071041145	-0.26543818434605
ENSG00000142599.19	RERE	protein_coding	-0.874646398353366	0.314510465218438	-0.135997616523191	1.02963442887843
ENSG00000142583.18	SLC2A5	protein_coding	-8.36105687338209	-11.7691035564376	2.53267483802202	-0.86099674153537
ENSG00000171608.16	PIK3CD	protein_coding	0.556490965636687	0.339344801718461	-0.0840062863940003	-0.325982985878545
ENSG00000142655.13	PEX14	protein_coding	0.728481730340606	-0.208344302415508	0.444093368038778	-0.519897544757936
ENSG00000130940.15	CASZ1	protein_coding	-1.40986291517508	-0.730234224940976	-0.212403733178815	0.436367988294998
ENSG00000177674.16	AGTRAP	protein_coding	0.850393338702618	1.14397302384724	-1.4962804447676	-1.22786677006512
ENSG00000177000.13	MTHFR	protein_coding	-1.07728635758587	-0.234064195222078	-0.886741667117557	-0.0658821686242959
ENSG00000011021.23	CLCN6	protein_coding	-1.99265554694608	-1.46204980099179	-0.774682584823865	-0.263644938696759
ENSG00000116685.16	KIAA2013	protein_coding	-0.709465590056758	-0.129411346828074	0.144306970892466	0.697095017086648
ENSG00000083444.17	PLOD1	protein_coding	-2.04710351154377	-0.612881899741611	0.508327278273059	1.90699827559855
ENSG00000162496.9	DHRS3	protein_coding	6.19086321600923	1.07666658652187	-0.782376824045036	-5.88056449560911
ENSG00000132906.18	CASP9	protein_coding	-0.737755807342028	1.26051858277987	0.231588048786219	2.20195074124763
ENSG00000116786.13	PLEKHM2	protein_coding	-0.488519806666305	-0.0627142304881883	-0.575559627015557	-0.174032208223747
ENSG00000055070.17	SZRD1	protein_coding	-0.513697351717401	0.312813575564537	NA	0.776707921968857
ENSG00000157191.20	NECAP2	protein_coding	0.562219197360912	0.256593948737477	0.369542912933371	NA
ENSG00000179051.14	RCC2	protein_coding	-1.00843437521316	-1.46867388347052	1.16294306041891	0.671603036202854
ENSG00000169991.11	IFFO2	protein_coding	1.08318397360012	3.84552343792948	-1.6047443172651	1.13566208688705
ENSG00000040487.13	PQLC2	protein_coding	-1.67122339323925	-0.615775372108446	0.0689501122558525	1.10437667125969
ENSG00000158828.8	PINK1	protein_coding	0.826088319205984	0.609829891000622	0.767695641434048	0.523253948600942
ENSG00000075151.20	EIF4G3	protein_coding	-1.79574617917421	-0.403056731389441	-0.327121604559894	1.03493098933211
ENSG00000162551.14	ALPL	protein_coding	-12.3924158971555	-9.58751528093608	-2.64524326484334	NA
ENSG00000204219.11	TCEA3	protein_coding	10.0210703877198	3.4153570215686	2.48167497169959	-4.11800797925221
ENSG00000197880.8	MDS2	protein_coding	2.95027959514805	3.9149730498895	-1.41793794751846	-0.477864664473808
ENSG00000188822.8	CNR2	protein_coding	-6.96416778132092	-8.38280366701095	-0.971308417955003	-2.45034666460125
ENSG00000229106.1	BTBD6P1	processed_pseudogene	-7.24363777635773	-8.29244070249939	-1.41783236316682	-2.50570180272759
ENSG00000189266.13	PNRC2	protein_coding	-0.606480776386727	-0.251800864112864	0.420340033439222	0.74200251166964
ENSG00000185436.12	IFNLR1	protein_coding	-5.52326711660305	-3.14826479333998	0.42506345892391	2.74777328986913
ENSG00000001461.17	NIPAL3	protein_coding	0.803257417591007	0.585996248169852	-0.582380219098987	-0.825368053861163
ENSG00000286061.1	NA	NA	2.84481521482169	NA	NA	-3.26688194567479
ENSG00000117602.12	RCAN3	protein_coding	2.33522852375204	-0.205114466517239	-0.374747820381119	-2.94250920033152
ENSG00000169504.15	CLIC4	protein_coding	-7.30353800762604	-7.64915551349899	1.68697205489609	1.31354213103643
ENSG00000157978.12	LDLRAP1	protein_coding	5.70341531568441	5.34518203233852	-1.36805183968056	-1.7457933897489
ENSG00000117643.14	MAN1C1	protein_coding	7.95425848712049	6.76350423940012	-0.839757875763533	-2.04075973318387
ENSG00000162430.17	SEPN1	protein_coding	2.02103455916194	6.28028761251161	-3.19300998062218	1.04791742660831
ENSG00000158006.14	PAFAH2	protein_coding	1.46214304206919	1.34855448313863	-0.908642684135811	-1.05217548424831
ENSG00000169442.9	CD52	protein_coding	-1.02618891895196	0.548523721757788	-1.20469618395025	0.352885346804632
ENSG00000117676.14	RPS6KA1	protein_coding	-0.882789475731228	-0.155062301613921	-0.395253020722252	0.303579822892417
ENSG00000204160.12	ZDHHC18	protein_coding	1.77662508134528	1.27195024014029	0.870738545769086	0.335708496048246
ENSG00000090020.11	SLC9A1	protein_coding	0.764979845353849	2.29864534932876	-0.339970790142895	1.16420316154812
ENSG00000142784.16	WDTC1	protein_coding	-0.425331658361994	-0.298488233707597	0.471054605665386	0.568064666604299
ENSG00000117758.14	STX12	protein_coding	-0.863104646100656	-0.890036826192144	NA	NA
ENSG00000228589.3	SPCS2P4	processed_pseudogene	-0.794595166355046	0.216911494690643	0.536031899078742	1.51845500023469
ENSG00000270605.1	RP5-1092A3.4	antisense	-1.59999588220256	-0.882537669040932	-0.326703896614381	0.371283210036625
ENSG00000159023.21	EPB41	protein_coding	1.03964874644642	1.92374604223529	-0.505475969294878	0.355567384920836
ENSG00000162511.8	LAPTM5	protein_coding	-0.953065702730296	-1.78036048315368	0.373812495178017	-0.47910583461554
ENSG00000182866.17	LCK	protein_coding	2.41292982249366	1.69388952985344	0.97283231331963	0.23089384009217
ENSG00000116478.12	HDAC1	protein_coding	-0.544534201713512	-1.52522363167537	0.873380589040616	-0.130992676327466
ENSG00000175130.7	MARCKSL1	protein_coding	-1.97920826932983	-4.06918008238404	1.75162244688413	-0.360890699154877
ENSG00000162521.19	RBBP4	protein_coding	-0.413934441827565	-1.61594149635383	1.50468655415698	0.276710043468475
ENSG00000162522.11	KIAA1522	protein_coding	5.29132112226802	1.69739792668681	0.3990929370302	-3.23895031915293
ENSG00000116497.18	S100PBP	protein_coding	-0.57053735781951	-0.399536994735681	NA	0.15855452729913
ENSG00000004455.17	AK2	protein_coding	-0.651926908492832	-0.496524576279114	0.141529050614323	0.272726001069358
ENSG00000160094.15	ZNF362	protein_coding	0.563589785999328	1.65363083365927	-0.673349594356312	0.388856602597031
ENSG00000116544.12	DLGAP3	protein_coding	-3.48521708077182	-1.77929390536578	-2.96417726980883	-1.27464885506466
ENSG00000142687.18	KIAA0319L	protein_coding	0.541838967217872	2.22978770449009	-0.313754994962567	1.34480872488037
ENSG00000020129.16	NCDN	protein_coding	0.913850622969842	1.77578128219951	0.402829880869623	1.23109597806585
ENSG00000134698.11	AGO4	protein_coding	-1.03562752023385	0.2177977967693	-0.371550559107628	0.857926271518885
ENSG00000116871.15	MAP7D1	protein_coding	1.43543228436117	0.396263238230914	0.484456480816967	-0.577982505500942
ENSG00000196182.11	STK40	protein_coding	-0.751449144609833	-1.89351225000788	1.30265228975393	0.13470497225867
ENSG00000181817.6	LSM10	protein_coding	-1.01117410433878	-1.95620192766935	1.00956344929197	NA
ENSG00000233621.2	LINC01137	antisense	2.17096072987957	1.79997494466364	-0.674039915534046	-1.08150740071091
ENSG00000185090.14	MANEAL	protein_coding	-2.28975294397195	0.839503593001716	-1.53713265069779	1.57120255272949
ENSG00000204084.13	INPP5B	protein_coding	-0.846229363141117	-0.835809311146176	0.808918871705465	0.793615020851392
ENSG00000116954.8	RRAGC	protein_coding	-0.674667786081058	-0.456367696327334	NA	0.147631357571776
ENSG00000174574.16	AKIRIN1	protein_coding	0.662929515014181	0.0734577808463952	0.278644886698921	-0.334079685990797
ENSG00000116983.13	HPCAL4	protein_coding	8.87452487775448	7.96601482408431	0.938874657645875	NA
ENSG00000168389.18	MFSD2A	protein_coding	-2.40481016710845	-2.55909212906925	1.61367227105844	1.4373427026388
ENSG00000131238.17	PPT1	protein_coding	0.643054982023084	0.155577274597761	-0.293369071853775	-0.805935684898704
ENSG00000049089.15	COL9A2	protein_coding	-3.600811635988	0.231498029510019	-0.754061763074984	3.03885196202342
ENSG00000272145.1	NFYC-AS1	antisense	-1.50165863204856	-1.65204527652781	NA	-0.27054234525713
ENSG00000066136.20	NFYC	protein_coding	-0.533604249466713	-0.555543840839516	0.442027501048718	0.394514144496287
ENSG00000179862.7	CITED4	protein_coding	4.99058358921916	2.45756122936893	-0.779352422968841	-3.34013391629312
ENSG00000117394.23	SLC2A1	protein_coding	-1.14743760908882	-0.592863930865616	-0.921427922010826	-0.38885445417067
ENSG00000066322.15	ELOVL1	protein_coding	-0.762002687692243	-0.0982930249479119	0.0506576791825695	0.686572034049257
ENSG00000117410.14	ATP6V0B	protein_coding	-0.726313236584853	-0.427771871786366	0.147095083723679	0.420217605894257
ENSG00000159214.13	CCDC24	protein_coding	-2.48997177279345	-2.34467220403684	1.23203860890395	1.33611320845057
ENSG00000173846.13	PLK3	protein_coding	1.58438122084096	2.88438943968152	-1.27706487208887	NA
ENSG00000117425.14	PTCH2	protein_coding	1.40468136579202	1.09173285483522	-1.1242760102515	-1.45691948903475
ENSG00000132781.18	MUTYH	protein_coding	0.582554030897247	NA	0.180168353540536	-0.460730667192583
ENSG00000117450.14	PRDX1	protein_coding	-1.32155303114786	-1.96615399563898	1.37722648225402	0.701690041579988
ENSG00000117448.13	AKR1A1	protein_coding	-1.1875724343402	-0.724317306495336	-0.463541475897299	NA
ENSG00000132780.17	NASP	protein_coding	-0.76989193787492	-1.41671549870147	0.684262319347069	NA
ENSG00000159596.7	TMEM69	protein_coding	-0.582468763164073	-0.684417341491749	0.194145896849203	0.0675830261842094
ENSG00000085998.14	POMGNT1	protein_coding	0.6733425051543	1.88870137818921	-0.997676887690238	0.192173600027943
ENSG00000162368.13	CMPK1	protein_coding	0.564290695657707	0.325162530430676	-0.115572882101502	-0.379334944790432
ENSG00000162373.13	BEND5	protein_coding	-2.81196080407112	-7.49265266136287	-1.86873061037379	-6.57248884250276
ENSG00000123091.5	RNF11	protein_coding	1.43556195814124	3.37550061872843	-1.68664271667207	0.222948867828679
ENSG00000085832.17	EPS15	protein_coding	-1.17282749795253	-1.80403690950818	1.56673023916139	0.907275044044794
ENSG00000117859.19	OSBPL9	protein_coding	-0.405695391797024	-0.946244345953894	1.21160924973312	0.643032267316725
ENSG00000157077.14	ZFYVE9	protein_coding	2.34088875349286	7.85243682133399	-3.49117004118091	1.97222630888366
ENSG00000154222.14	CC2D1B	protein_coding	0.416433613418375	0.846306407731698	-0.35303050103907	0.0516579629954939
ENSG00000182183.15	FAM159A	protein_coding	-1.0763457654495	-0.861680501178853	-2.74704431356853	-2.5458250645354
ENSG00000157216.15	SSBP3	protein_coding	3.39225263008456	0.725580544982011	3.38326577228523	0.69088773758351
ENSG00000225632.1	RP5-997D24.3	antisense	9.86269179376314	NA	NA	-9.26849943096579
ENSG00000006555.11	TTC22	protein_coding	0.969870259300074	4.32341849109276	-2.29616552066996	1.03002262629686
ENSG00000162407.9	PLPP3	protein_coding	-5.97345751417645	-7.8450548783638	0.644131270559877	-1.32069917196252
ENSG00000172456.18	FGGY	protein_coding	-1.68358339759422	-1.64838550788541	-0.122587394959773	NA
ENSG00000134709.12	HOOK1	protein_coding	1.41537479303272	2.14003803545734	-1.38649396006289	-0.697163056221557
ENSG00000162599.17	NFIA	protein_coding	2.84287651878993	3.47593176972727	2.47704268930487	3.08021875857377
ENSG00000125703.15	ATG4C	protein_coding	-1.22599439834302	-0.541859218471201	-1.05798187023026	-0.399695260572729
ENSG00000142856.16	ITGB3BP	protein_coding	-0.546420763437471	-1.08331933222216	0.712323064921904	0.156886423175519
ENSG00000158966.16	CACHD1	protein_coding	7.20631557711417	1.13387888278268	-0.968027270174566	-7.07386587296502
ENSG00000184588.18	PDE4B	protein_coding	-1.3661793618439	-0.192251951460838	-2.84538941305372	-1.69300115807974
ENSG00000116791.14	CRYZ	protein_coding	-0.822893305834002	-0.224064170114919	0.207840538820915	0.782057809956754
ENSG00000117054.14	ACADM	protein_coding	-0.64365796578148	-2.01498882048614	1.56018648712268	0.161071820295536
ENSG00000142892.15	PIGK	protein_coding	1.39348677207172	1.10242049742437	-0.0615534565607008	-0.379028556737504
ENSG00000154027.19	AK5	protein_coding	9.19861689924144	1.00530516467325	NA	-8.19941217076425
ENSG00000142875.19	PRKACB	protein_coding	0.717263240414323	1.84833738794171	-0.661068047552831	0.445091763986846
ENSG00000117155.16	SSX2IP	protein_coding	1.78477760545387	1.1606479174601	1.44043570509282	0.793645193747702
ENSG00000153898.13	MCOLN2	protein_coding	-4.33645834931387	-4.05739814185789	2.48008577242607	2.72065069764263
ENSG00000097096.9	SYDE2	protein_coding	4.38559583675072	1.73230346574125	-2.15722519663434	-4.83780527551942
ENSG00000142867.14	BCL10	protein_coding	-1.01199277739638	-0.390917033657866	0.338320299415157	0.928072575029011
ENSG00000143013.13	LMO4	protein_coding	-1.69983569028914	-6.17383591234798	1.71313179586837	-2.80524523432497
ENSG00000234518.2	PTGES3P1	processed_pseudogene	2.00811175131315	5.38908511665764	-3.04843712072242	0.32100994653995
ENSG00000171488.15	LRRC8C	protein_coding	1.88222145135827	3.07486564396634	-1.57414262209908	-0.409096158172812
ENSG00000069702.11	TGFBR3	protein_coding	6.70831812640605	2.06639307799984	3.06786219243328	-1.59438327240673
ENSG00000189195.14	BTBD8	protein_coding	2.81968130322521	3.79704812781135	-0.866722101406398	NA
ENSG00000122484.9	RPAP2	protein_coding	0.928940509685146	1.05342226740337	-0.246192014030708	-0.144380054216426
ENSG00000162676.12	GFI1	protein_coding	5.00592192002163	3.15672695464179	3.2816994344956	1.41758141643427
ENSG00000067208.14	EVI5	protein_coding	-3.56984055885417	NA	-0.111977130601714	3.35059172678451
ENSG00000122483.17	CCDC18	protein_coding	-1.4460705266817	-1.54421584318225	0.767817145331829	0.64521229151799
ENSG00000137942.16	FNBP1L	protein_coding	-1.59426631631921	1.87096258100786	-4.49739625499595	-1.06434892493371
ENSG00000137936.18	BCAR3	protein_coding	-5.63430351875684	-8.68438075163158	1.97038096689486	-1.12953023907199
ENSG00000117528.14	ABCD3	protein_coding	0.848042265855678	-0.120199133426854	0.6198735724427	-0.373939358543629
ENSG00000188641.14	DPYD	protein_coding	1.31810657772229	2.63762968995076	-1.68567777825933	-0.379833316450601
ENSG00000079335.20	CDC14A	protein_coding	2.18729705408527	2.13454905518171	-1.7320218763537	-1.81522632959013
ENSG00000134215.16	VAV3	protein_coding	-3.2032071127238	-0.154366915489036	-1.56808509649329	1.44705709876718
ENSG00000230489.1	VAV3-AS1	antisense	-8.41633398375971	-3.75949486634777	-1.66614187194973	2.85938721348019
ENSG00000226822.3	RP11-356N1.2	lincRNA	-7.73915667044741	-4.08057977977109	-1.14646808294425	2.5391907947159
ENSG00000085491.17	SLC25A24	protein_coding	-1.58267044342035	NA	-0.851622991228772	0.790551273344046
ENSG00000162639.16	HENMT1	protein_coding	0.929289548019332	1.24406653761553	0.821618983788787	1.1123090677809
ENSG00000121957.14	GPSM2	protein_coding	-2.45068035816934	-3.89310789734502	3.64604061835845	2.18043488381666
ENSG00000116299.17	KIAA1324	protein_coding	4.04022416297592	4.69507252724149	3.45140889461024	4.06624626291723
ENSG00000143126.8	CELSR2	protein_coding	2.74303587118248	0.318252631831355	1.34630471909035	-1.10566764599472
ENSG00000174151.14	CYB561D1	protein_coding	0.655441163007633	0.941638526432091	-0.838122381982503	-0.577455842622168
ENSG00000181754.7	AMIGO1	protein_coding	6.46787533237007	5.21930459344777	-1.62849481054769	-2.90695054524894
ENSG00000116337.19	AMPD2	protein_coding	0.902948033138168	0.691170167044143	-0.683754957524713	-0.912579679239618
ENSG00000213366.13	GSTM2	protein_coding	2.20579636932699	1.41300524617762	-1.66413923847191	-2.47515039043138
ENSG00000134202.11	GSTM3	protein_coding	5.65376234442208	3.02041460688521	-2.81946566595968	-5.50259810254343
ENSG00000259834.1	RP11-284N8.3	lincRNA	2.06078547020252	2.69667305679646	-1.69551852717719	-1.09168369181898
ENSG00000177272.9	KCNA3	protein_coding	1.9456185792608	2.78560406322131	-1.66088253825444	-0.852439238113147
ENSG00000143119.14	CD53	protein_coding	-1.2039629141305	-1.25979221580554	0.37478591192819	0.293202152042191
ENSG00000156171.14	DRAM2	protein_coding	-1.85737274993026	-1.00884138345951	-1.18187416830083	-0.354299176050441
ENSG00000134255.14	CEPT1	protein_coding	-2.21559643824581	-1.26460032999336	-1.25492336872457	-0.323346132039171
ENSG00000273221.1	RP5-1180E21.5	antisense	2.56096087530182	2.49348385384019	-0.867185358454557	-0.952179417250504
ENSG00000162777.17	DENND2D	protein_coding	2.62676839678351	2.51295894825948	-0.221833440320907	-0.35821994849405
ENSG00000243960.1	RP11-552M11.4	sense_overlapping	-0.730456717175	-0.789831574563108	-0.0465533107339049	-0.132505071425222
ENSG00000116455.14	WDR77	protein_coding	-0.725079088638069	-0.81182181304749	NA	-0.108550033664292
ENSG00000197852.12	FAM212B	protein_coding	-2.25249787199462	-2.09674163056145	1.04339660633281	1.19090699540339
ENSG00000116489.13	CAPZA1	protein_coding	-0.876733943415181	-0.989942515212235	1.01789450567429	0.877100328855198
ENSG00000155363.18	MOV10	protein_coding	1.33675338309858	2.20220503042545	-1.24131217661003	-0.399526614807439
ENSG00000081026.19	MAGI3	protein_coding	3.35047860457768	1.33790373467283	0.749627057402121	-1.29427743750767
ENSG00000116793.16	PHTF1	protein_coding	-2.53693856790289	0.72252283732309	-0.318882969783914	2.90591832231515
ENSG00000163349.22	HIPK1	protein_coding	1.39576657403853	1.44515607004052	-0.109064295124215	NA
ENSG00000213281.5	NRAS	protein_coding	-0.714562654306533	-0.466188458228141	0.271531106265586	0.492602050653338
ENSG00000163399.16	ATP1A1	protein_coding	1.8511897948681	1.0406202260146	0.749559421209822	-0.0858357208013242
ENSG00000224950.2	RP5-1086K13.1	lincRNA	-3.48570310165734	0.495413199623711	0.310181924751824	4.26679040781094
ENSG00000116815.16	CD58	protein_coding	-2.57548969787805	0.826066912341574	0.481297438922814	3.84551653458264
ENSG00000116824.5	CD2	protein_coding	8.48400687270327	8.29263379597633	1.2624694190017	1.14050692338736
ENSG00000134247.10	PTGFRN	protein_coding	6.351674582558	6.13177677669787	NA	NA
ENSG00000134256.12	CD101	protein_coding	4.0291195144847	3.24317747820082	-2.58839965702012	-3.5220391786461
ENSG00000183508.5	FAM46C	protein_coding	-4.59556970418669	2.10576412197482	-2.36148536819461	4.3139201360877
ENSG00000134193.15	REG4	protein_coding	8.80455583726369	2.82521094560747	NA	-5.40424015646492
ENSG00000171943.12	SRGAP2C	protein_coding	-0.952135388072077	0.286798879996878	-0.283041601490852	0.917824601883322
ENSG00000273213.3	RP5-998N21.10	processed_transcript	-3.43886021396084	-0.787907565676121	-1.60572882330639	1.01119493058197
ENSG00000196369.11	SRGAP2B	protein_coding	-1.91068568264653	-0.334917823253839	-0.192347983357871	1.36608965304967
ENSG00000272419.6	RP11-403I13.8	processed_transcript	1.23376368927849	0.395935648077999	-0.475154518907071	-1.33799072303495
ENSG00000186141.9	POLR3C	protein_coding	-0.58158401144593	-0.856686702012298	0.204385361900809	-0.095990319399413
ENSG00000271601.4	LIX1L	protein_coding	0.587503464741758	0.542785117009069	-0.619568737674975	-0.6890114425733
ENSG00000277406.2	CH17-385C13.2	unprocessed_pseudogene	1.83441209290891	1.29150951930107	-1.05900569021763	-1.62547611253532
ENSG00000287978.1	NA	NA	1.91577843832574	0.663582416987981	0.49359393022788	-0.770461675055347
ENSG00000180867.11	PDIA3P1	processed_pseudogene	-0.925482645448015	-0.0738776711400267	-0.381111674358098	0.442925237770313
ENSG00000131781.13	FMO5	protein_coding	-5.52836625409337	1.02275147510309	-3.91085643235713	2.61652623683487
ENSG00000131778.19	CHD1L	protein_coding	-0.734377502533836	-0.771046297164888	-0.630679787622214	-0.695483879951404
ENSG00000116128.11	BCL9	protein_coding	1.96581225659826	1.10288957291932	0.372909939205304	-0.518993328164173
ENSG00000286219.1	NA	NA	2.08646824264525	1.52115514367151	-1.28515477604916	-1.87697428454748
ENSG00000271383.7	NBPF19	protein_coding	2.27328937694548	1.58925257857971	-1.21007109363421	-1.91748961199834
ENSG00000277147.6	LINC00869	lincRNA	1.85987438228228	NA	0.458362125508266	-1.4056116709599
ENSG00000220323.4	HIST2H2BD	processed_pseudogene	-1.56950641081518	-0.60087569983201	-0.792357119464	0.170509546242172
ENSG00000159164.10	SV2A	protein_coding	4.67017340201032	5.53505746957588	NA	0.609281817524752
ENSG00000264522.6	OTUD7B	protein_coding	2.55342338718235	4.12510371329674	0.371580176844995	1.92034731785832
ENSG00000023902.14	PLEKHO1	protein_coding	-1.74874475889784	0.464957040587086	-2.00275707908048	0.182329490901696
ENSG00000117362.13	APH1A	protein_coding	-0.503564175411141	-0.168337982508974	-0.179668052366155	0.12875635467525
ENSG00000143374.17	TARS2	protein_coding	-0.603876218408359	-0.259289186198417	0.252201314436369	0.568364015905602
ENSG00000163131.11	CTSS	protein_coding	-2.01810459787121	-0.798839244877309	-1.21198062893653	NA
ENSG00000143379.12	SETDB1	protein_coding	-0.514747333804361	-0.278719197234774	-0.311907067585336	-0.100548175272135
ENSG00000143409.15	FAM63A	protein_coding	2.2355160744721	-0.179596003497533	-0.832547301279281	-3.25778605791689
ENSG00000143363.17	PRUNE1	protein_coding	0.706281307225152	0.266508431237149	-0.0379014481329883	-0.505021942412055
ENSG00000163141.20	BNIPL	protein_coding	1.34674963022789	-0.668773800430515	0.250606810692857	-1.78376584886432
ENSG00000197622.13	CDC42SE1	protein_coding	0.95708204467297	1.02417860351652	-1.31065614089477	-1.26481134845295
ENSG00000213190.4	MLLT11	protein_coding	2.092902626077	0.181326404533644	-0.172836070034928	-2.11289633820554
ENSG00000143458.12	GABPB2	protein_coding	1.0283547321835	-0.188005945722731	0.500059264852754	-0.736236246033796
ENSG00000143434.15	SEMA6C	protein_coding	3.00195299310789	-1.40453041584201	1.79493693884094	-2.62163599815335
ENSG00000143373.18	ZNF687	protein_coding	-0.627895230145901	-0.163513096323545	-0.11542482515153	0.322474643580402
ENSG00000143393.16	PI4KB	protein_coding	-0.478061321867022	0.473400635949402	-0.609218673783467	0.314795073102318
ENSG00000143390.17	RFX5	protein_coding	-1.88378177217723	-1.1437097742066	-0.0804444290407585	0.630117783548225
ENSG00000159445.13	THEM4	protein_coding	3.05748838884655	-0.797456944957274	1.56890900722415	-2.31412080077657
ENSG00000197956.10	S100A6	protein_coding	2.19468079989756	3.58106928422776	-2.72810703659577	-1.35572199888784
ENSG00000189171.14	S100A13	protein_coding	-1.37657504887065	-0.905166399370681	0.76526147115106	1.2077179850431
ENSG00000143570.18	SLC39A1	protein_coding	-0.749252981387002	NA	-0.332524041946653	0.387302835132099
ENSG00000143578.16	CREB3L4	protein_coding	-1.52510868625666	-1.15576780482441	0.272326209487523	0.610204204948482
ENSG00000143515.18	ATP8B2	protein_coding	2.91696383629803	3.18783422697213	-1.31948386631319	-1.07551939426681
ENSG00000160712.13	IL6R	protein_coding	4.59859586143641	5.87785898541689	NA	1.3548519631056
ENSG00000163346.17	PBXIP1	protein_coding	1.12077617157201	2.71530251909262	-0.892238852445264	0.673492526423355
ENSG00000169242.12	EFNA1	protein_coding	8.03292348692393	2.48649083213217	NA	-6.23767558219557
ENSG00000169241.19	SLC50A1	protein_coding	-1.64953618492449	-1.12213374099602	-0.75285525642504	-0.250408850135037
ENSG00000169231.13	THBS3	protein_coding	0.801640988930314	0.626930352426657	-0.387509405703358	-0.59114858461314
ENSG00000143630.10	HCN3	protein_coding	-1.06810290429332	-2.01085976015613	0.689061430765746	-0.266164803309769
ENSG00000125459.17	MSTO1	protein_coding	0.507545399386529	0.261530975096701	-0.317462677950892	-0.588549795533818
ENSG00000132676.16	DAP3	protein_coding	0.574519675518736	0.334862707831359	0.0385210983756432	-0.228229786833346
ENSG00000187862.12	TTC24	protein_coding	-1.48656348785289	-0.109421730701449	-1.02109883107114	0.336763585534194
ENSG00000143303.12	RRNAD1	protein_coding	-1.48765138225587	-0.345880897292259	-0.210272007696445	0.90647112284788
ENSG00000027869.11	SH2D2A	protein_coding	2.76799985985821	2.88162609912741	0.239509792865092	0.322267101611403
ENSG00000132694.18	ARHGEF11	protein_coding	3.65807166643641	1.21151781935931	-1.4682269963824	-3.94702771661263
ENSG00000143297.19	FCRL5	protein_coding	-13.2519850913175	-11.3853050038179	-1.78896451998286	NA
ENSG00000163518.11	FCRL4	protein_coding	-12.4808208710416	-10.4663716334501	-1.93394337089876	NA
ENSG00000160856.21	FCRL3	protein_coding	-7.31827871534939	-6.04411596074365	NA	1.23284987757082
ENSG00000132704.16	FCRL2	protein_coding	-12.4495473201926	-12.6082697496836	-0.60181437431241	NA
ENSG00000163534.15	FCRL1	protein_coding	-13.1940172818585	-12.1224230184561	-1.65996656175165	-0.674032825365476
ENSG00000158473.8	CD1D	protein_coding	-8.20537380323851	-10.7267221125719	-2.53187949964802	-5.00113330796694
ENSG00000158477.7	CD1A	protein_coding	-6.79696313155424	-8.99710922462053	-2.42607126218215	-4.87793143487583
ENSG00000158481.13	CD1C	protein_coding	-8.61937448019442	-9.99689722945231	-2.06782837983762	-3.55926484767393
ENSG00000163565.18	IFI16	protein_coding	-1.70309202517529	0.435818619755797	-0.640042465431312	1.47207516894099
ENSG00000163568.15	AIM2	protein_coding	-6.9632296458828	-2.37448609753149	2.63221142067642	7.14266700694039
ENSG00000272668.2	RP11-190A12.8	antisense	3.64619121627109	5.7416399538799	-1.85833479804292	0.21952385883901
ENSG00000162734.13	PEA15	protein_coding	-1.73823769217351	-1.7969598175157	0.878363508655082	0.786799878606663
ENSG00000162736.17	NCSTN	protein_coding	-0.506935953980714	0.360880090975888	-0.521472050400686	0.320716079689381
ENSG00000162739.14	SLAMF6	protein_coding	-1.58277370906471	0.564062573268446	-0.376604582739514	1.73350499809101
ENSG00000117090.15	SLAMF1	protein_coding	-1.28898634252635	0.586519974425065	-1.42233369116729	0.428743203164034
ENSG00000228863.8	RP11-404F10.2	antisense	-2.23146663372499	0.666937809455206	-1.56267596858818	1.32240661010749
ENSG00000275801.1	RP11-404F10.6	unprocessed_pseudogene	-8.5510409734058	-7.73702907022619	-1.14168025246756	NA
ENSG00000122223.13	CD244	protein_coding	7.59205309906819	1.30375850416507	NA	-6.29313418079343
ENSG00000158773.14	USF1	protein_coding	-1.14332650127741	-0.663186095536526	-0.576323856992229	-0.120032212720627
ENSG00000158859.10	ADAMTS4	protein_coding	2.99130598505938	1.26770392391191	-0.409498883800619	-2.14969476537641
ENSG00000072694.21	FCGR2B	protein_coding	-10.0749388157732	-5.82112827599612	-2.1075938003231	2.15390600209615
ENSG00000132185.17	FCRLA	protein_coding	-12.7752921364039	-13.5453742051311	0.781197975658091	NA
ENSG00000162746.14	FCRLB	protein_coding	-5.3856722107664	-7.59326037505796	2.2539526836196	NA
ENSG00000143179.16	UCK2	protein_coding	-2.67528118141421	0.567370946894542	-0.583723097134233	2.62072694485436
ENSG00000143167.12	GPA33	protein_coding	5.19811797872856	3.6060509408495	-2.34391655970131	-3.91889082417499
ENSG00000198821.10	CD247	protein_coding	8.32797060943319	5.43042193691804	2.42148314193166	-0.466300428661974
ENSG00000143162.9	CREG1	protein_coding	1.39655173883235	-0.436339883071042	1.13169092936871	-0.728313563909421
ENSG00000241666.2	RP3-455J7.4	antisense	-3.82937187349004	-3.66311349911661	-1.30348879784517	-1.18792946536316
ENSG00000198771.11	RCSD1	protein_coding	-1.66568907808773	-2.66018714612724	-0.268770724576125	-1.28924354866437
ENSG00000197965.12	MPZL1	protein_coding	-1.52353037074779	-1.57175828117536	1.29111545724074	1.21816819696384
ENSG00000213064.10	SFT2D2	protein_coding	-0.985483657762661	NA	-0.511211300045243	0.389795151103292
ENSG00000198734.12	F5	protein_coding	5.9073769244418	5.09187303702158	1.53366954871627	0.692680199125323
ENSG00000235750.10	KIAA0040	protein_coding	-1.39968180625964	-1.13139852466971	-0.458153640556421	-0.207607151120903
ENSG00000188585.9	LINC00083	protein_coding	-10.0642436437763	-7.41817769366416	-2.75262004116057	NA
ENSG00000240021.10	TEX35	protein_coding	-5.45667372880103	-3.28362174723156	-0.944324490329011	1.19912332760522
ENSG00000213057.5	C1orf220	lincRNA	-5.41881577519378	-3.42541910130864	-0.921457130760204	1.04766211959883
ENSG00000273062.1	RP11-428K3.1	antisense	-4.49169731270999	-4.95607305892757	-0.842364361026363	-1.33312020346662
ENSG00000116191.17	RALGPS2	protein_coding	-4.62943714049324	-3.89789793066277	-1.18367023358297	-0.47249042094936
ENSG00000186283.14	TOR3A	protein_coding	-1.52710979467124	-1.6362035409912	1.11512809551	0.981499097324542
ENSG00000162783.11	IER5	protein_coding	-2.03366619199198	-0.480540988109645	-1.38111317314151	0.144635298068605
ENSG00000135862.6	LAMC1	protein_coding	-10.9338205332797	-7.36592310871728	-3.0928912250437	NA
ENSG00000143344.15	RGL1	protein_coding	3.15085220696487	1.1627663038059	NA	-1.92802237253114
ENSG00000198860.13	TSEN15	protein_coding	0.617187358454184	0.909365398708322	-0.278736849258333	NA
ENSG00000121486.12	TRMT1L	protein_coding	-0.58253852447763	0.073332447082674	-0.16982559485127	0.459087007404889
ENSG00000127074.14	RGS13	protein_coding	-5.99045498398935	-11.3296264357391	5.71527237249139	NA
ENSG00000118200.14	CAMSAP2	protein_coding	5.13069974010734	3.58199406348	-1.80885641238659	-3.39350691280676
ENSG00000117153.16	KLHL12	protein_coding	-0.636297329154812	-0.53141217042444	0.254991036527275	0.336384211048866
ENSG00000133063.16	CHIT1	protein_coding	-3.75127401392016	-2.48767788519866	-0.379989894810623	0.854932179825697
ENSG00000058668.14	ATP2B4	protein_coding	2.73299322273488	3.71043527034188	-0.800338705486254	0.147287618914597
ENSG00000122188.13	LAX1	protein_coding	1.30065046732137	2.12135841202167	NA	0.86389759763226
ENSG00000133056.13	PIK3C2B	protein_coding	-3.27890036061052	-3.58765180283981	-0.863983175987963	-1.1949775900059
ENSG00000133059.17	DSTYK	protein_coding	0.729953643333094	1.34058949737898	-0.385139902340282	0.198808658827211
ENSG00000158715.6	SLC45A3	protein_coding	-5.49727646561691	-6.92271540753687	-0.346601488256809	-1.85964353034676
ENSG00000285417.1	NA	NA	-7.69808393029284	-5.17117587103744	-0.210508592231732	2.33065162232653
ENSG00000266028.7	SRGAP2	protein_coding	-3.07648104830812	-1.67564484887019	NA	1.30627202459991
ENSG00000263528.8	IKBKE	protein_coding	0.976766144158359	0.582041061944173	1.33203374939958	0.902266303651669
ENSG00000266094.8	RASSF5	protein_coding	0.725233608540003	1.623657471243	-0.771499115985072	0.0998871707777558
ENSG00000162894.12	FCMR	protein_coding	-0.962362328775912	3.93350152152839	-4.54472639745623	0.329367505681799
ENSG00000117322.18	CR2	protein_coding	-4.90963962747693	-11.0411565332221	-1.28276839541448	-7.48246908873885
ENSG00000203710.11	CR1	protein_coding	-4.39933183037483	-10.2897805238625	-2.24850680910147	-8.271020269404
ENSG00000076356.7	PLXNA2	protein_coding	-4.11660061851565	1.56019797634647	-1.35823891043851	4.25040390334585
ENSG00000009790.15	TRAF3IP3	protein_coding	0.761640965504511	2.24661937617836	-1.99434603105867	-0.530896802999324
ENSG00000162757.4	C1orf74	protein_coding	-1.3834956250513	-1.83975378734629	0.79138391127045	0.311502672400589
ENSG00000082512.15	TRAF5	protein_coding	-1.13836667654323	0.590029907325035	-0.634114938118369	1.07368002940013
ENSG00000153363.13	LINC00467	lincRNA	-1.28661061796248	-1.17433919073265	1.49328165107467	1.57250970271994
ENSG00000123684.13	LPGAT1	protein_coding	-2.19695847403412	-0.276792454766347	-1.06025834252939	0.828645656001105
ENSG00000203705.11	TATDN3	protein_coding	-1.2201879597893	0.123161589904961	-0.463309034299907	0.851163141820792
ENSG00000143499.14	SMYD2	protein_coding	0.659729151510813	1.0580150883785	-0.427794875932413	-0.0512323407846432
ENSG00000143353.12	LYPLAL1	protein_coding	-0.931971542778347	-2.72908127240951	1.84008752743134	NA
ENSG00000162817.7	C1orf115	protein_coding	-5.26617937231539	-8.12314235509022	NA	-2.94059826547656
ENSG00000143507.18	DUSP10	protein_coding	-2.16834880302463	-0.903141200436196	0.214463066269288	1.45468401965166
ENSG00000143498.18	TAF1A	protein_coding	-1.10538795426524	-0.628869899330777	-0.749002876777843	-0.291202327826402
ENSG00000186063.13	AIDA	protein_coding	-1.23002034583292	-0.364905680295467	-1.26366524307343	-0.422328034500281
ENSG00000197520.10	FAM177B	protein_coding	-9.28126158230436	-4.73712040634849	-5.64109347271769	-1.13200614414003
ENSG00000154309.8	DISP1	protein_coding	-1.28375708356784	1.44140151941313	-2.60801322634026	0.0923273713050798
ENSG00000187554.14	TLR5	protein_coding	8.26398236745282	6.03677720952841	-1.72943867595604	-4.06689866867118
ENSG00000143502.15	SUSD4	protein_coding	9.67315909684211	4.89824145272767	NA	-4.42869673942003
ENSG00000143771.12	CNIH4	protein_coding	0.859109897033687	0.757409760586189	-0.0718135455014031	-0.190447952973714
ENSG00000154380.17	ENAH	protein_coding	-6.78101561686856	-4.71229692172025	-2.40590072398121	NA
ENSG00000242861.1	RP11-285F7.2	antisense	1.74011319746215	2.53822995258388	-3.27103196016155	-2.48888628846498
ENSG00000196187.12	TMEM63A	protein_coding	1.75231620972349	1.45945802016224	-2.18684233070764	-2.4945729027682
ENSG00000163041.12	H3F3A	protein_coding	-0.513523281906302	-1.23409046365422	0.982398091250162	0.236680860816817
ENSG00000182827.9	ACBD3	protein_coding	-0.725383203553606	-0.609501684981315	0.0806602641402695	0.170843179004203
ENSG00000143799.13	PARP1	protein_coding	-1.5853157309975	-1.84876364090102	1.6173468285793	1.32599011312539
ENSG00000203685.10	STUM	protein_coding	-10.0316365498639	-4.97845835704545	-4.29276610505593	NA
ENSG00000143772.9	ITPKB	protein_coding	1.36655281880901	1.53434609934113	0.706511865655311	0.849993106013872
ENSG00000143801.17	PSEN2	protein_coding	-3.23306965116482	0.416353183274666	-0.79725198057581	2.79916639109251
ENSG00000154358.21	OBSCN	protein_coding	2.15164149044697	3.53074456723427	-2.87317752868244	-1.51264722991886
ENSG00000116574.6	RHOU	protein_coding	7.68511506306715	NA	1.75905120613301	-5.76294368707198
ENSG00000119280.17	C1orf198	protein_coding	1.21487757971456	2.44164824111882	1.45822084971553	2.65445978545198
ENSG00000162946.23	DISC1	protein_coding	1.54515546524652	6.51912616289748	-5.09846745345036	-0.162320672703771
ENSG00000135749.19	PCNX2	protein_coding	1.77605614656272	3.66067742413323	0.349982464830384	2.20141006504159
ENSG00000059588.10	TARBP1	protein_coding	0.933329961998832	0.779417030403794	NA	-0.112458933498916
ENSG00000233355.7	CHRM3-AS2	antisense	9.99834738498743	6.56569683025	NA	-3.28629730736602
ENSG00000117009.12	KMO	protein_coding	-9.7905564129986	-11.4270546138268	-2.23828048022227	-3.71618920610669
ENSG00000054277.14	OPN3	protein_coding	-2.32941509785461	-1.21016144963594	-4.80915679760949	-3.7261328765832
ENSG00000203668.2	CHML	protein_coding	-1.47133415173655	-0.923879066456631	-3.64846117818774	-3.12759941133292
ENSG00000143702.16	CEP170	protein_coding	-1.05969253222481	-0.164815704810574	-0.660864882491914	0.207603554485732
ENSG00000162852.14	CNST	protein_coding	0.489792102645653	0.519576657818381	-0.275862358074582	-0.269101668360461
ENSG00000153207.16	AHCTF1	protein_coding	0.637609604569516	0.282180884373204	-0.11737573402444	-0.496234005432185
ENSG00000171161.13	ZNF672	protein_coding	-1.38671576818123	-0.842300357725543	0.0579278471913843	0.572906349155086
ENSG00000185220.12	PGBD2	protein_coding	-1.36794115291828	-0.993451777676957	-0.396454942625938	NA
ENSG00000182551.14	ADI1	protein_coding	1.12734988371283	0.727462245083122	0.872731844230928	0.44610701192473
ENSG00000151692.15	RNF144A	protein_coding	4.69280351635634	2.08281780672732	0.263170497261622	-2.3763162283075
ENSG00000115738.10	ID2	protein_coding	6.16852325210934	2.44021717314905	2.65599263101091	-1.09828382973865
ENSG00000151694.14	ADAM17	protein_coding	-0.59731340818795	-0.451531298559327	0.600471050239039	0.721985714198277
ENSG00000134308.14	YWHAQ	protein_coding	-0.652579397305072	-0.199042741482939	1.02075276854319	1.44647127171685
ENSG00000260077.1	RP11-254F7.2	lincRNA	-2.29371682407499	0.905622155970697	-3.9271094464307	-0.729974920977477
ENSG00000115758.13	ODC1	protein_coding	-1.70784636971216	-1.60218339682997	1.6086577205407	1.68712368489182
ENSG00000143870.13	PDIA6	protein_coding	-1.36366412900255	-0.996077601517151	0.910527574711983	1.25126772347843
ENSG00000150873.12	C2orf50	protein_coding	3.24864434564814	4.50827932832094	-0.680922577812786	0.547054302436004
ENSG00000197872.11	FAM49A	protein_coding	-5.16815837327813	-8.48853543743013	-0.427305047114912	-3.77718465436943
ENSG00000163029.16	SMC6	protein_coding	-2.73762845116816	-0.979561769938681	-1.25628224156969	0.476474862626153
ENSG00000178295.15	GEN1	protein_coding	-3.11272617642836	-3.897401897402	1.66207942412756	0.852180238213851
ENSG00000228784.9	LINC00954	lincRNA	1.12115792059583	1.24763948202886	-0.334736107368933	-0.23379053957645
ENSG00000068697.7	LAPTM4A	protein_coding	-0.827814285794262	0.76598259116824	-0.874151915768951	0.694887451737144
ENSG00000198399.14	ITSN2	protein_coding	-0.887709487531438	-1.34597334262241	0.461233742488819	NA
ENSG00000138031.14	ADCY3	protein_coding	-1.58510421433253	-2.27821793066712	0.887659226140028	0.16204561155475
ENSG00000138101.18	DTNB	protein_coding	0.811078904859646	1.35874338811568	-0.550635111113593	NA
ENSG00000157833.13	GAREM2	protein_coding	2.13215607991366	0.724928755032256	1.69981755577418	0.25923969057841
ENSG00000213699.9	SLC35F6	protein_coding	0.637478796544955	0.632754810154699	0.222800035372231	0.192443954344913
ENSG00000119777.20	TMEM214	protein_coding	-0.634160012928025	-0.092295255235479	NA	0.484680924192664
ENSG00000115204.15	MPV17	protein_coding	-0.390605538054821	0.047423659189059	-0.289784134933272	0.120005341826904
ENSG00000115295.20	CLIP4	protein_coding	3.00396037020273	1.44258898194295	2.08054896037934	0.498379961208158
ENSG00000158089.15	GALNT14	protein_coding	-5.08715784217044	-7.7190006334905	4.3096362535085	1.7578520301014
ENSG00000214711.10	CAPN14	protein_coding	-2.65127771370304	-5.05847797510145	0.98048307662403	-1.44289653693526
ENSG00000013016.16	EHD3	protein_coding	-2.09428632205528	-2.17908220186594	0.386288018308877	0.271346529573097
ENSG00000152689.18	RASGRP3	protein_coding	-5.24741958513314	-8.68403417234717	1.79748415347721	-1.65086573197885
ENSG00000115825.10	PRKD3	protein_coding	-1.32538998572471	-3.79167044784907	0.956565503988875	-1.53171417829317
ENSG00000115828.17	QPCT	protein_coding	-3.85714338371205	-6.45636115104958	2.58352626711454	NA
ENSG00000115841.21	RMDN2	protein_coding	-1.68178452448054	-1.99918136795391	-0.398607192138106	-0.730938677010063
ENSG00000143889.16	HNRNPLL	protein_coding	2.00757254864528	3.81056898467708	1.28312965824598	3.05670847665559
ENSG00000011566.15	MAP4K3	protein_coding	1.54114778792572	0.578050865266626	1.30894474905014	0.326521825588757
ENSG00000224875.2	AC083949.1	antisense	-5.25017430432469	-1.80954664255022	-3.27070124978277	NA
ENSG00000057935.13	MTA3	protein_coding	1.87871618251178	-1.85196771689053	2.82931499582067	-0.927264240106407
ENSG00000171132.14	PRKCE	protein_coding	-2.74266724589504	-3.16408102906619	-0.173924372395187	-0.620903742727188
ENSG00000119729.12	RHOQ	protein_coding	-3.08164721377649	-4.62306118238869	0.671148526343676	-0.890280801201692
ENSG00000068724.17	TTC7A	protein_coding	-1.38663483175016	-0.719130421171249	0.179659780735526	0.82174414142712
ENSG00000214595.12	EML6	protein_coding	-5.16626543507602	-7.57737070760841	4.58735889585801	2.13856637322815
ENSG00000163001.11	CFAP36	protein_coding	1.8429160923739	3.02899113063942	-1.01222200741263	0.141507387642225
ENSG00000028116.17	VRK2	protein_coding	-1.45831339638265	-0.360063807176911	-0.414312421604681	0.655560182754928
ENSG00000115392.12	FANCL	protein_coding	-3.98055047019066	-1.57618557197253	0.700701277845509	3.05694752182567
ENSG00000228590.2	AC007381.3	lincRNA	-6.27278151733808	-9.72588566237511	-1.07398651817984	-4.66513159193466
ENSG00000119866.22	BCL11A	protein_coding	-4.79480636677727	-9.97176749808885	-0.587150853643587	-5.788720727667
ENSG00000115421.13	PAPOLG	protein_coding	0.466146415144022	0.57164354727792	-0.417472433974285	-0.340183795717413
ENSG00000162924.15	REL	protein_coding	-2.58151888335961	-2.22515968089446	NA	0.318426252750143
ENSG00000267520.2	RP11-373L24.1	3prime_overlapping_ncRNA	-2.60119102352312	-2.31267998842549	NA	0.265306018711568
ENSG00000212978.6	AC016747.3	processed_transcript	-1.16994062657546	-1.79233549969839	0.855693628084062	0.205879493986838
ENSG00000260101.1	RP11-568N6.1	lincRNA	-3.00571765240962	-1.69226085072622	2.63306314413849	3.89835665398677
ENSG00000119844.15	AFTPH	protein_coding	-0.786421406867801	-0.183503807023781	0.159782797059016	0.733884659095218
ENSG00000234572.1	AC007880.1	lincRNA	-9.48457822639268	-8.48508202463824	-1.49946592244373	NA
ENSG00000237638.2	AC007386.2	lincRNA	-3.31124227717121	-3.94055197972934	-0.554029038531411	-1.21128311115827
ENSG00000115902.11	SLC1A4	protein_coding	-3.73639812668281	-3.14630103789136	2.66161627929093	3.20098959977274
ENSG00000232613.6	AC007386.4	antisense	-9.3966176695311	-11.4331569428734	2.31898581511817	NA
ENSG00000138071.13	ACTR2	protein_coding	-0.746780488520848	-1.11351024109698	0.914799313001355	0.520338900902424
ENSG00000243667.7	WDR92	protein_coding	-0.549396118115604	-0.509898236165097	0.104487395059731	0.117943969311438
ENSG00000115956.10	PLEK	protein_coding	-5.65604123882746	-7.65641768434215	1.40340996722862	-0.643599123992516
ENSG00000163219.12	ARHGAP25	protein_coding	-0.742686491717485	0.229702906586551	-0.532301185900635	0.409166265938292
ENSG00000115977.19	AAK1	protein_coding	6.58632395160777	4.43600537543342	NA	-2.05312547234211
ENSG00000196975.16	ANXA4	protein_coding	-2.90368080951352	NA	-1.89037299408975	1.12441920585141
ENSG00000116005.12	PCYOX1	protein_coding	1.39003514011672	1.55699495978242	NA	NA
ENSG00000163235.16	TGFA	protein_coding	6.94444840198122	1.56001198206868	0.946449834160892	-4.49146343412855
ENSG00000124357.13	NAGK	protein_coding	-1.20511820306821	-0.286720505849029	-0.673535085881899	0.214008007913463
ENSG00000135631.17	RAB11FIP5	protein_coding	1.50370071069387	5.87580105796768	-3.57957818874089	0.757989195194064
ENSG00000114978.18	MOB1A	protein_coding	-1.2956847348637	-1.42960820771923	0.603174434334287	0.440737488489963
ENSG00000114993.17	RTKN	protein_coding	-3.6962922814388	-1.42984894145469	-0.972393493809477	1.24632145122158
ENSG00000115317.11	HTRA2	protein_coding	-1.22979562069832	-0.676615881701683	-0.159683633553897	0.370475852171501
ENSG00000115325.13	DOK1	protein_coding	-1.49531408511739	-0.843303514705447	-0.272634163495634	0.348894019951355
ENSG00000005436.14	GCFC2	protein_coding	0.570887691658053	0.434573979966173	NA	-0.200815697078133
ENSG00000186854.11	TRABD2A	protein_coding	5.52547934968074	NA	-2.57296737477424	-7.98338453165594
ENSG00000176407.18	KCMF1	protein_coding	-0.450014693601605	-0.288887459734067	0.10885171650054	0.245805471546637
ENSG00000042493.16	CAPG	protein_coding	-2.57557546516279	-2.25156930004965	-3.48712679657413	-3.19471944791086
ENSG00000168906.13	MAT2A	protein_coding	-0.998055648350227	-0.665763253179408	-0.211725750370137	0.0957115623035772
ENSG00000115548.17	KDM3A	protein_coding	0.917226594472457	0.310897756173682	0.649425292389866	NA
ENSG00000172086.9	KRCC1	protein_coding	-0.624531826812415	-0.169482178480457	0.0562764421999249	0.484876528508638
ENSG00000172071.14	EIF2AK3	protein_coding	-0.883217146841403	-1.5316783567337	0.836550103732414	0.165296688903011
ENSG00000211592.8	IGKC	IG_C_gene	-6.1220987173611	-6.92368973677558	0.882644625358353	NA
ENSG00000239862.1	IGKV1-37	IG_V_gene	-8.08044630386758	-8.22677736925751	NA	NA
ENSG00000233850.1	AC103563.8	antisense	9.45057776844595	5.05864835009744	NA	-4.31287486402369
ENSG00000172005.11	MAL	protein_coding	7.86090566577212	5.79866083676734	-0.532329820942784	-2.53416445204435
ENSG00000287362.1	NA	NA	4.11041179299214	2.71251567932915	NA	-1.57053517060836
ENSG00000115042.10	FAHD2A	protein_coding	0.718428388822793	0.31805213230303	0.099243031977313	-0.32716432365613
ENSG00000231584.8	FAHD2CP	transcribed_unprocessed_pseudogene	2.40833640084169	1.53097163285065	0.694768111025358	-0.207726014077662
ENSG00000084090.13	STARD7	protein_coding	-0.851474224843515	-1.19356786180353	0.769637661826935	0.400310838133998
ENSG00000196843.17	ARID5A	protein_coding	1.98601686207023	3.81825330522921	-1.11728524086995	0.681105899396466
ENSG00000158158.12	CNNM4	protein_coding	-0.987724788930621	-0.490234388375381	0.0935895689274698	0.566385133630791
ENSG00000168758.11	SEMA4C	protein_coding	7.44652016896077	1.13726458020368	-0.699784300055431	-7.06687242701036
ENSG00000115085.13	ZAP70	protein_coding	4.35319271536652	6.06888036899416	-1.10617759246562	0.595534917603895
ENSG00000075568.17	TMEM131	protein_coding	-1.61111748230864	-1.87373942257298	0.525969356954875	0.235466605734531
ENSG00000040933.16	INPP4A	protein_coding	3.71014179861431	1.94519382842904	-0.138913943969711	-1.92316048650463
ENSG00000071073.13	MGAT4A	protein_coding	2.47336587719746	0.354194454373717	NA	-2.21961012053989
ENSG00000226791.7	AC109826.1	lincRNA	3.94757389672601	3.12889198567362	NA	-1.02389077847585
ENSG00000144218.19	AFF3	protein_coding	-3.01880232423956	-1.56818226408468	-0.304446633985943	1.1193484476044
ENSG00000115526.11	CHST10	protein_coding	-2.08159084523765	-1.70629535153572	NA	0.328058121364469
ENSG00000170485.17	NPAS2	protein_coding	8.34916377489416	8.72334078689635	NA	NA
ENSG00000163162.9	RNF149	protein_coding	1.33639438165201	1.99677829060255	-0.792078589792946	-0.154538155489584
ENSG00000071054.16	MAP4K4	protein_coding	-0.6103375817196	-2.21854255536756	1.23005407361537	-0.401972900082616
ENSG00000071051.14	NCK2	protein_coding	1.01383437810758	0.947491500892947	-0.470173462474619	-0.558411364902021
ENSG00000115652.14	UXS1	protein_coding	1.19672385351273	2.76931091774624	-1.69472944766258	-0.141047289005143
ENSG00000135960.10	EDAR	protein_coding	11.0685668486331	8.72175116631004	NA	-1.67958748419542
ENSG00000169679.15	BUB1	protein_coding	-2.47844260928471	-4.56875090495495	3.29828699134272	1.18144188093591
ENSG00000144152.13	FBLN7	protein_coding	5.07911279677462	8.27144844390485	-1.13352942381335	2.05783062032292
ENSG00000278962.1	RP11-399B17.1	TEC	5.59790803551842	8.38048661600117	-1.33860951169606	1.42224393211499
ENSG00000286545.1	NA	NA	5.83635792194805	8.74190887470436	-1.42446686892957	1.50210937761346
ENSG00000237753.2	AC079922.3	lincRNA	3.34721753011152	-0.302540174408171	0.670776010165442	-3.00533982893636
ENSG00000144136.11	SLC20A1	protein_coding	1.47870596002664	-0.654990732556607	1.35439622600519	-0.802513636862798
ENSG00000240356.6	RPL23AP7	transcribed_processed_pseudogene	-1.44293559649181	-0.619350670094549	-0.921876048930639	-0.120790238295897
ENSG00000115084.15	SLC35F5	protein_coding	-1.2787786745925	-1.1016773755694	NA	0.178159046267338
ENSG00000155368.16	DBI	protein_coding	-1.10135080058003	-1.41741023997239	1.30986494467088	0.968922775502552
ENSG00000088179.9	PTPN4	protein_coding	1.08073568841405	0.901984976307681	-1.09706638857346	-1.29883190892884
ENSG00000144118.14	RALB	protein_coding	-1.2568270853221	0.527602869461457	-1.29256050621441	0.462872361132409
ENSG00000169994.18	MYO7B	protein_coding	-6.68386024382803	-6.21550710512917	-3.08785127051638	-2.77472679518744
ENSG00000136710.10	CCDC115	protein_coding	-0.479672977663266	-0.485286492396899	0.47364799880134	0.439390105482227
ENSG00000072135.13	PTPN18	protein_coding	-1.15600005262315	-2.87469185042373	1.90502926217169	0.15835593736119
ENSG00000152127.9	MGAT5	protein_coding	-2.65694830480092	0.523330284494121	-1.56190833115108	1.57959729092561
ENSG00000115866.11	DARS	protein_coding	-0.601860217765209	-0.221683111174193	0.236292724792135	0.590535104127361
ENSG00000144228.9	SPOPL	protein_coding	-2.5664796041861	-1.21642727053371	NA	1.35665358027154
ENSG00000241772.2	AC092620.2	3prime_overlapping_ncRNA	-2.60226534846984	-1.18120543696158	NA	1.34559123463691
ENSG00000115919.15	KYNU	protein_coding	-6.34795938933304	-7.36698725618111	-0.97093820722881	-2.11215179811608
ENSG00000121964.14	GTDC1	protein_coding	-1.17706046329759	-1.02763366538998	1.3827466409031	1.50081023836186
ENSG00000169554.21	ZEB2	protein_coding	-6.90187825876391	-0.850813888304398	-2.83239127592839	3.2053079102692
ENSG00000121989.15	ACVR2A	protein_coding	1.56793580700746	1.3025615496118	-0.166861012176568	-0.458656311987321
ENSG00000184898.7	RBM43	protein_coding	1.06932251438668	2.28125059654108	-1.4753091124139	-0.292471588332479
ENSG00000115145.10	STAM2	protein_coding	-0.657318236802371	0.0795474969521169	-0.145203268384338	0.563948844249149
ENSG00000115165.10	CYTIP	protein_coding	1.16110007780767	0.24606222682248	-0.188365610567398	-1.12404945110383
ENSG00000123612.16	ACVR1C	protein_coding	4.97967588525441	2.07420801310832	-3.60743155053984	-6.53596060027785
ENSG00000115170.15	ACVR1	protein_coding	1.65778562889089	3.73870627110567	-1.99181640746927	NA
ENSG00000153250.20	RBMS1	protein_coding	0.965970860234518	1.99060100389092	-2.13365059489551	-1.12993250626299
ENSG00000136560.14	TANK	protein_coding	-0.862582647183094	-0.343554684742008	0.388803295123298	0.875693830336
ENSG00000197635.10	DPP4	protein_coding	8.25610087081174	1.66822084535516	-0.773424213401393	-7.39253450733047
ENSG00000230918.2	AC008063.2	antisense	8.51045878068829	NA	NA	-7.24070697057688
ENSG00000115267.8	IFIH1	protein_coding	-1.01757350452931	0.150444773317505	-1.26751991149936	-0.12835327054107
ENSG00000115271.11	GCA	protein_coding	-2.27366438958151	-2.21212510748198	-0.714041816337639	-0.680964474274884
ENSG00000082438.17	COBLL1	protein_coding	-9.19880931747828	-3.30796237052762	0.512544629808729	6.37419959254863
ENSG00000236283.5	AC013463.2	antisense	-9.55223270854709	-2.23441721744402	-1.62395423889062	5.53912384545159
ENSG00000169507.9	SLC38A11	protein_coding	-11.2333442512068	NA	-10.551052829221	NA
ENSG00000153253.18	SCN3A	protein_coding	-6.0570015329848	-5.88112906022046	-7.19528210132993	-7.03138448882487
ENSG00000115339.14	GALNT3	protein_coding	-2.67174587352932	-2.04699645591504	-1.37310147647635	-0.75655738111692
ENSG00000091409.15	ITGA6	protein_coding	9.30168731525392	2.23367059606541	2.10159441770211	-4.97844099447549
ENSG00000091436.17	AC013461.1	protein_coding	-3.98806623960904	-3.49411589075133	1.26434634871302	1.72059550956911
ENSG00000163328.13	GPR155	protein_coding	3.44704384337733	3.69546042692549	-1.97130212677821	-1.73554727796654
ENSG00000144320.14	LNPK	protein_coding	0.724951828244318	0.143264327757818	0.771362530080531	0.164246654721377
ENSG00000204311.15	DFNB59	protein_coding	1.10506052632345	-0.59597960466276	1.34972522989261	-0.385559545014726
ENSG00000187231.14	SESTD1	protein_coding	-3.04639952855908	-1.83650727884581	-1.41031197192067	-0.23797700737164
ENSG00000234663.7	AC104820.2	lincRNA	7.46463089999657	7.35415644414245	NA	-0.157644472486969
ENSG00000115232.14	ITGA4	protein_coding	-1.23653707014385	0.768604023133353	-2.76265534767973	-0.780586612609705
ENSG00000077232.18	DNAJC10	protein_coding	-1.75132322367803	-2.48083160228419	0.957350515132668	0.201995198354166
ENSG00000061676.15	NCKAP1	protein_coding	4.2647143272168	4.42138900899924	3.04600360417109	3.17772387177625
ENSG00000138449.11	SLC40A1	protein_coding	5.95620802175379	4.03799213792399	NA	-2.08438186481957
ENSG00000138378.19	STAT4	protein_coding	4.08564143710281	5.00655237779841	-2.8827054314173	-1.99523648324253
ENSG00000128641.19	MYO1B	protein_coding	-5.00868576096851	-7.7327966470076	-0.71461940080537	-3.49931075306669
ENSG00000223466.2	AC064834.2	lincRNA	2.02028469289474	2.24988863185166	-1.96615939257284	-1.7333081747246
ENSG00000229056.2	AC020571.3	antisense	6.04041582086609	1.06648899860523	0.49231593545904	-4.5149236264572
ENSG00000197121.15	PGAP1	protein_coding	2.37983247977242	0.950995090055716	-0.982983732117941	-2.43880726148989
ENSG00000231621.1	AC013264.2	antisense	5.79824365783094	6.34167199768025	-1.89721539771987	-1.35232985541613
ENSG00000115896.16	PLCL1	protein_coding	9.74314581888719	6.57344585337278	1.3850446285663	-1.72721703173554
ENSG00000003402.20	CFLAR	protein_coding	0.9601817691548	1.88183443189155	-0.315371851955375	0.580584603526847
ENSG00000234431.2	AC007283.5	3prime_overlapping_ncRNA	1.00331088930828	1.75993082155712	-0.157374295152164	0.573550908633444
ENSG00000003400.15	CASP10	protein_coding	2.58534429534498	0.377515298756201	-3.39098624769278	-5.61737123632042
ENSG00000155755.19	TMEM237	protein_coding	1.49580882416685	-0.761205305423903	1.42305074902976	-0.871485107708575
ENSG00000138443.16	ABI2	protein_coding	1.0598067457356	1.89458538022533	-0.828873770615569	NA
ENSG00000173166.18	RAPH1	protein_coding	4.17428343808833	-1.89317172320626	6.32899550205419	0.273795042786476
ENSG00000178562.18	CD28	protein_coding	8.88848958113636	8.42718017278872	1.21363811402749	0.803450674831741
ENSG00000163599.17	CTLA4	protein_coding	5.75466077289168	7.60500546857485	1.43646317548129	3.37394009629367
ENSG00000163600.13	ICOS	protein_coding	7.26520685124314	8.59755506538641	1.30682758467823	2.72291327067691
ENSG00000144401.14	METTL21A	protein_coding	-0.786076409630895	-1.81247798105247	0.179067051415372	-0.872921235945767
ENSG00000224137.1	AC079767.4	lincRNA	-10.5442267097359	-11.2717776045996	0.694825906274566	NA
ENSG00000138413.13	IDH1	protein_coding	-1.68173815537134	-0.564106334471784	-0.345568393742625	0.743254614066166
ENSG00000078018.20	MAP2	protein_coding	-4.50857922791843	-6.38040108215822	2.58323131189865	0.690909285472242
ENSG00000138376.11	BARD1	protein_coding	-1.58338662184587	-1.40299369386613	1.11918956453065	1.27630172534077
ENSG00000163449.11	TMEM169	protein_coding	1.52141589357309	6.01900634056117	-5.08165120132355	-0.651460298788589
ENSG00000260804.3	PKI55	lincRNA	0.960344538202719	-0.471338155147187	0.480595148592197	-0.972766461300411
ENSG00000135925.9	WNT10A	protein_coding	-2.032113035901	2.87575669263517	-1.99363088998243	2.88837252561591
ENSG00000115649.16	CNPPD1	protein_coding	-1.05902662272205	-0.15558848979153	0.0386127466942722	0.915909583772623
ENSG00000198925.12	ATG9A	protein_coding	0.564690030993084	0.636498662592371	0.11315142763137	0.159465095914524
ENSG00000072195.15	SPEG	protein_coding	7.75858385801513	7.73142592354905	-1.00421159778015	-1.07878287478656
ENSG00000123989.14	CHPF	protein_coding	2.52979556901215	0.751739141333101	3.53385147882753	1.73604306397212
ENSG00000144589.22	STK11IP	protein_coding	-0.542941004363994	0.145429358718118	-0.0984346116883211	0.561387782212657
ENSG00000152056.17	AP1S3	protein_coding	-3.76589105273208	-3.84987397319277	0.714781084078155	0.607307399015553
ENSG00000085449.15	WDFY1	protein_coding	-1.04462586470742	1.20295766321616	-1.17864917263153	1.03849822360283
ENSG00000135919.13	SERPINE2	protein_coding	3.24805020744793	5.36082924930836	-4.64286394167374	-2.56382802893042
ENSG00000144468.17	RHBDD1	protein_coding	-1.0822807665022	-0.829895874950175	-0.293699218890354	-0.0667227318416373
ENSG00000081052.13	COL4A4	protein_coding	-7.00119130116403	-6.61169065418226	1.5419944695321	1.8731345693049
ENSG00000169031.20	COL4A3	protein_coding	-11.735976159019	-7.96867204064253	0.279623843357041	3.82984902934177
ENSG00000153832.12	FBXO36	protein_coding	1.53744895164539	1.07021961962205	-0.705258020529302	-1.19813847843046
ENSG00000135899.17	SP110	protein_coding	-0.722019442994617	0.427393680848672	-1.84868745783274	-0.722910337930962
ENSG00000079263.19	SP140	protein_coding	-2.98820687305475	-1.66622964796045	-0.157943659910681	1.13806301970812
ENSG00000067066.17	SP100	protein_coding	-1.29878063250003	0.100456245792809	-1.68100861808853	-0.303719426374887
ENSG00000250011.1	HMGB1P3	processed_pseudogene	-1.43034852360584	-0.980851652842593	-0.547277092186962	-0.117755003430845
ENSG00000135898.10	GPR55	protein_coding	2.227427152326	-2.63990051712318	1.77107274027999	-3.12017303527985
ENSG00000156966.7	B3GNT7	protein_coding	-5.14400311571768	-6.09782432679263	-0.200206941889676	-1.18405457515486
ENSG00000251485.1	AC068134.10	processed_pseudogene	0.938183292954369	0.347725655702407	NA	-0.634003152708368
ENSG00000221944.8	TIGD1	protein_coding	0.742877065804999	0.26066581835053	-0.113378245647718	-0.616008637801321
ENSG00000168918.14	INPP5D	protein_coding	-1.42443295512658	-2.00142520295553	NA	-0.576835274231095
ENSG00000085978.22	ATG16L1	protein_coding	0.748116263513401	0.710902335723665	-0.405376955554278	-0.466626027757833
ENSG00000259793.1	RP11-400N9.1	antisense	-4.88185021650408	-8.66145441883205	-0.548843912956863	-4.27196444921964
ENSG00000077044.10	DGKD	protein_coding	-1.13073468852195	-3.67402579964205	-0.218404071717259	-2.78300136971151
ENSG00000231682.1	AC097713.4	lincRNA	3.69359509754688	6.75613772599672	-5.62118622351785	-2.55480503990745
ENSG00000188042.8	ARL4C	protein_coding	2.20322814366251	5.60690841623916	-4.76208576786986	-1.38528711191197
ENSG00000163359.16	COL6A3	protein_coding	6.66399185417761	7.52915195301379	1.07772158802504	1.98356362308309
ENSG00000184182.18	UBE2F	protein_coding	0.913058396567765	0.350292970509951	-0.317053420989077	-0.908671224412358
ENSG00000068024.16	HDAC4	protein_coding	0.964228865146869	2.2179522670663	-0.986527314477435	0.234875483242352
ENSG00000178623.12	GPR35	protein_coding	1.39986637822562	1.84374129874518	-1.42740169944466	-0.990719748302923
ENSG00000006607.14	FARP2	protein_coding	-2.06966491714889	-2.65945472394679	0.370665280724893	-0.244931426443455
ENSG00000226423.1	AC093642.4	lincRNA	7.01722173528332	4.94825234625917	-3.2728471667005	-5.46487498882542
ENSG00000134121.10	CHL1	protein_coding	-8.06031727948299	-5.80938589552961	-2.31816789516567	NA
ENSG00000113851.14	CRBN	protein_coding	1.05499249864234	0.70955759149993	-0.50570117909889	-0.873915586329282
ENSG00000170364.12	SETMAR	protein_coding	1.04965430283803	0.787221621954871	NA	-0.321031662407764
ENSG00000150995.19	ITPR1	protein_coding	-2.00223101474897	-2.61335193039651	-0.301748507118507	-0.934063485541204
ENSG00000070950.10	RAD18	protein_coding	-0.878452505497321	-1.04790878963396	0.401866958604561	0.202394997187564
ENSG00000134077.16	THUMPD3	protein_coding	0.467857225420593	0.290781295937356	0.255268408885942	0.0516216763864058
ENSG00000163719.20	MTMR14	protein_coding	-1.09875015829366	-1.89730361509638	0.889713116590369	0.0652116800272266
ENSG00000114026.21	OGG1	protein_coding	-1.57582978540704	-2.51196079689463	1.01673144133377	0.0590941475502319
ENSG00000241553.12	ARPC4	protein_coding	-0.835939268129391	-0.770512196335261	0.461783271771686	0.502728271436914
ENSG00000163704.12	PRRT3	protein_coding	1.63685983695631	1.13962399856586	0.408274069875532	-0.12583849863378
ENSG00000180385.8	EMC3-AS1	transcribed_unprocessed_pseudogene	-1.01927942410971	-1.71918551145148	0.441334165050766	-0.275837979555863
ENSG00000144554.10	FANCD2	protein_coding	-1.29475581517331	-1.40192492352603	0.638619064397034	0.505921069019083
ENSG00000134086.8	VHL	protein_coding	-0.792894718701407	-0.455818222177951	NA	0.33289546711082
ENSG00000134070.5	IRAK2	protein_coding	-1.63155047361768	-0.230547508759452	-1.61332466539828	-0.237626025034591
ENSG00000240288.8	GHRLOS	antisense	1.44219678563276	0.706055301116675	0.736598142684478	NA
ENSG00000144712.12	CAND2	protein_coding	4.44611440887685	-0.951664700488303	4.28268647080046	-1.12459497777701
ENSG00000144711.16	IQSEC1	protein_coding	-1.14437795031104	-0.372237776193375	-1.95922487591027	-1.20934118304351
ENSG00000163517.15	HDAC11	protein_coding	1.5499284953358	1.24353068105816	-0.1952503873405	-0.527493621518157
ENSG00000163520.14	FBLN2	protein_coding	-5.59811383405823	-6.19391823686547	-5.80698716906735	-6.23050529576057
ENSG00000154764.6	WNT7A	protein_coding	7.33805213460709	1.7681151168027	-1.28077192001549	-6.9248126207645
ENSG00000154767.15	XPC	protein_coding	0.435325103967001	0.468075014604549	0.279641741532569	0.284159806957737
ENSG00000131370.16	SH3BP5	protein_coding	-1.57438184392056	-4.56135894869785	-0.615462451389158	-3.62057112289202
ENSG00000206562.11	METTL6	protein_coding	-0.626397543983775	-0.175544844078316	-0.416439065701541	NA
ENSG00000154813.10	DPH3	protein_coding	0.715168590137345	0.689026377190404	0.286618207959964	0.230330305030699
ENSG00000154814.14	OXNAD1	protein_coding	4.93957925654522	3.16916085520622	NA	-1.84265163240634
ENSG00000131378.14	RFTN1	protein_coding	-2.651801281824	-4.08245693725675	1.62084740628512	0.156264828098615
ENSG00000271964.1	RP11-415F23.2	antisense	5.83634194237472	4.64564981448779	-1.2838443003414	-2.49509390002085
ENSG00000272498.1	RP11-415F23.3	antisense	6.54895150418668	6.79594749409276	-1.90814347551048	-1.70133465488287
ENSG00000272529.1	RP11-415F23.4	antisense	6.4382425539925	6.60442712979617	-1.92840186944574	-1.92457646847994
ENSG00000131374.14	TBC1D5	protein_coding	-1.82978882694483	-0.770719294140588	-0.110586303391284	0.916673374092508
ENSG00000182568.17	SATB1	protein_coding	1.89455680543407	1.76685694421392	-1.67910193537891	-1.82204648836388
ENSG00000228956.8	SATB1-AS1	processed_transcript	1.53131268464262	3.17101553298475	-3.7704607539642	-2.13932702786163
ENSG00000183960.9	KCNH8	protein_coding	-8.35165237575591	-11.9558324824325	-0.262452431580065	-3.78150551083293
ENSG00000129810.15	SGO1	protein_coding	-4.66065477106454	-4.31157647239973	1.96258676304147	2.29987445230576
ENSG00000182247.10	UBE2E2	protein_coding	-2.19511005461873	-4.7807062180676	0.101847528007045	-2.50697079752016
ENSG00000170142.12	UBE2E1	protein_coding	-0.735831442331584	-1.3451858016619	1.05594099702921	0.424322220367678
ENSG00000151092.17	NGLY1	protein_coding	-0.611058151250701	-0.708346712871084	0.170823937542925	0.049563087815768
ENSG00000163508.13	EOMES	protein_coding	6.09529979898416	2.69709114688767	1.29925709961252	-2.22373547406995
ENSG00000163512.14	AZI2	protein_coding	0.670681322019584	0.514676267900342	0.166496393194131	NA
ENSG00000163527.10	STT3B	protein_coding	0.603116359678335	0.138264367983667	0.770000394717472	0.282447125040692
ENSG00000144645.14	OSBPL10	protein_coding	-10.6712688872417	-10.3165842170034	1.3848454147345	1.76423856601817
ENSG00000197385.6	ZNF860	protein_coding	-11.2603301960858	-9.07558961455728	0.582369227085177	2.74408565022219
ENSG00000170293.9	CMTM8	protein_coding	4.75683580946147	5.34001085721024	NA	0.817471879202012
ENSG00000091317.8	CMTM6	protein_coding	-0.984273493790518	-0.231636638937472	0.160931408566283	0.879523608896665
ENSG00000183813.7	CCR4	protein_coding	5.11130823906547	6.93454453170734	0.949277801933789	2.7931717738367
ENSG00000170266.16	GLB1	protein_coding	-1.35334783971421	0.0651198439676001	NA	1.38455716957206
ENSG00000170248.15	PDCD6IP	protein_coding	-0.394509204187094	-0.308915899519005	-0.0872397032839231	NA
ENSG00000168016.14	TRANK1	protein_coding	-1.24405312370098	-1.21655500683118	0.24346853732344	0.247049656106269
ENSG00000076242.16	MLH1	protein_coding	-0.483225930569812	-0.686653894912115	0.814807783765132	0.583196512265317
ENSG00000144677.15	CTDSPL	protein_coding	6.7470970979463	3.40258899939943	1.57444900131844	-1.96999284718442
ENSG00000187091.13	PLCD1	protein_coding	1.83884082501965	3.03835871943455	-0.123567955258714	1.04791308556335
ENSG00000008226.20	DLEC1	protein_coding	3.16983152987486	4.72528784857321	-2.75100841430137	-1.23645038907416
ENSG00000172936.15	MYD88	protein_coding	-0.635081638222514	NA	-0.573171448670443	0.0485076171918685
ENSG00000114739.14	ACVR2B	protein_coding	3.37904173432372	0.204155739822484	1.61432776684699	-1.58214804774816
ENSG00000114745.13	GORASP1	protein_coding	-0.780950153665175	-0.828990447996657	0.163035077772185	0.092377845410326
ENSG00000168026.18	TTC21A	protein_coding	-3.36748607085168	-3.54962045759328	-0.666698592488435	-0.874965608641449
ENSG00000144659.13	SLC25A38	protein_coding	-0.532843080227345	-0.129403312632094	-0.4396706212979	-0.0648148648041257
ENSG00000114784.4	EIF1B	protein_coding	-0.842519136563406	-0.456905682893	0.230940766045279	0.596254896578784
ENSG00000177873.14	ZNF619	protein_coding	-1.00708737720956	NA	-0.605143213305866	0.434509375760605
ENSG00000182606.16	TRAK1	protein_coding	-2.73910673255959	-1.44824215180139	-0.294514209103694	0.968413164776688
ENSG00000114812.13	VIPR1	protein_coding	5.284658077084	3.15399999065151	-1.67312943338305	-3.83437185086627
ENSG00000093183.14	SEC22C	protein_coding	0.518664090450162	0.558206860447724	NA	NA
ENSG00000144648.16	ACKR2	protein_coding	-2.84754729881257	-1.51123875043056	-2.37184154850689	-1.05412553922011
ENSG00000144647.6	POMGNT2	protein_coding	1.74610070190907	2.07167284924852	NA	0.276754332778354
ENSG00000163788.14	SNRK	protein_coding	1.31006961460876	1.77060194188783	-0.94582568833096	-0.511426840007655
ENSG00000234617.2	SNRK-AS1	antisense	2.84732262410744	7.04757385986333	-4.34443582085853	-0.147532915204751
ENSG00000160746.13	ANO10	protein_coding	1.49523199120793	4.50152718037745	-2.68165099064123	0.302373896775214
ENSG00000196345.13	ZKSCAN7	protein_coding	-1.32242097646392	-0.250312137773627	-0.188999412968915	0.853153774762391
ENSG00000144792.9	ZNF660	protein_coding	-2.73217648547235	-2.46915171075922	0.585204513170583	0.843190249893196
ENSG00000169981.11	ZNF35	protein_coding	-2.0322457037224	-1.20072700045517	0.476776031458317	1.28684192551446
ENSG00000163808.17	KIF15	protein_coding	-3.24396520238914	-3.6285505250312	3.30137594084441	2.89600261258136
ENSG00000144791.10	LIMD1	protein_coding	-2.11170980474734	1.41969555606911	-3.36044409048713	0.151454749403917
ENSG00000211456.13	SACM1L	protein_coding	0.762721732612263	0.135233357108757	0.110290609796457	-0.539632122859097
ENSG00000178038.17	ALS2CL	protein_coding	8.03929808972279	6.01961125274624	-2.7528346409187	-4.83685514224521
ENSG00000181585.7	TMIE	protein_coding	7.44752028924835	5.10339416175199	-1.53906285903728	-3.9153158068582
ENSG00000047849.21	MAP4	protein_coding	-0.841905588428801	0.282380392357132	NA	1.06076088283838
ENSG00000213689.14	TREX1	protein_coding	-1.08670247653422	-0.357822247730844	-0.476132577809792	0.222834320008303
ENSG00000225697.13	SLC26A6	protein_coding	1.77831331523727	0.658756006441894	1.52100352664934	0.379139762233708
ENSG00000178537.10	SLC25A20	protein_coding	1.29508258627809	0.185969836741184	1.6463084256566	0.505664108883678
ENSG00000178467.18	P4HTM	protein_coding	0.912820382593657	1.62984701174921	-0.288608319582663	0.40106511599354
ENSG00000185909.15	KLHDC8B	protein_coding	2.05027102321649	-0.540455248881913	-0.437392606972683	-3.04443277076443
ENSG00000233276.6	GPX1	protein_coding	-1.34768137687198	1.82881254618162	-1.6308338299098	1.52001634185577
ENSG00000067560.12	RHOA	protein_coding	-0.544364701769126	-0.63249362976277	0.818665841931283	0.701811097276606
ENSG00000185614.7	FAM212A	protein_coding	-5.46335077521953	-5.69742686269514	-1.06918717395641	-1.36880578201813
ENSG00000164077.14	MON1A	protein_coding	0.734288656483015	-0.511709595259766	1.14293209962899	-0.131434205679527
ENSG00000068028.17	RASSF1	protein_coding	-1.32920489556066	-0.868425231920316	-0.214944727521642	0.220737913507177
ENSG00000007402.11	CACNA2D2	protein_coding	2.60999673717532	5.17034679499703	-2.03428116430508	0.468624868540496
ENSG00000088543.15	C3orf18	protein_coding	1.3771414324075	2.00496370593581	-2.11388902741154	-1.49828063467656
ENSG00000114737.15	CISH	protein_coding	4.20976403261446	4.30971041381333	-3.74084515981853	-3.66306197505448
ENSG00000114738.11	MAPKAPK3	protein_coding	0.991205560795736	4.05292485541115	-1.72859746865287	1.2997807827054
ENSG00000088538.13	DOCK3	protein_coding	4.58228783493538	6.16151298561865	-0.568815308807697	0.888857400956473
ENSG00000248487.9	ABHD14A	protein_coding	1.39354810277638	2.5005878558965	-0.126952319708043	0.954221635750351
ENSG00000243989.9	ACY1	protein_coding	-1.0394789935046	0.544157623161001	-0.620425399137485	0.936746763418248
ENSG00000164086.10	DUSP7	protein_coding	2.26406618383679	1.19838609795999	-0.250425917675849	-1.33645242198036
ENSG00000280003.1	RP11-330H6.6	TEC	-3.76766427043122	-2.55240394092604	0.953108713332999	2.15624482133623
ENSG00000239732.3	TLR9	protein_coding	-4.20060318318743	-2.26295245525932	0.569494161983774	2.4737837986124
ENSG00000164088.18	PPM1M	protein_coding	1.18350487630747	2.93773136472384	-0.853440779196206	0.878967910635809
ENSG00000164091.12	WDR82	protein_coding	0.859541493547594	1.04138125826646	-0.103619392749672	NA
ENSG00000010322.16	NISCH	protein_coding	0.425595812961977	0.765294579996908	-0.163587399740173	0.152466448901251
ENSG00000016864.18	GLT8D1	protein_coding	0.53450775583957	1.16232415841754	-0.29185627813703	0.311756667299593
ENSG00000055955.17	ITIH4	protein_coding	0.965877925487094	1.39426467055636	-1.03016576131266	-0.632121920743431
ENSG00000163932.15	PRKCD	protein_coding	-1.88861825912795	-3.79233346283564	2.25570148155834	0.322788335162607
ENSG00000180376.17	CCDC66	protein_coding	1.53749061322504	0.992533534864181	NA	-0.536005924578151
ENSG00000163947.11	ARHGEF3	protein_coding	1.68471126741009	5.41647057857338	-2.52062444969223	1.17730069838462
ENSG00000157500.12	APPL1	protein_coding	-1.19669914888686	-0.771349575339247	-0.685831032668869	-0.283494657100871
ENSG00000136068.15	FLNB	protein_coding	2.50851532625414	-0.15915363235128	0.804161590426654	-1.8850267259355
ENSG00000163686.15	ABHD6	protein_coding	-2.38443362165619	0.60367944213773	-1.92077605484969	1.03880411924028
ENSG00000168297.16	PXK	protein_coding	-3.21674166696089	-3.38539152007063	0.426583862218392	0.227601300547587
ENSG00000272182.1	RP11-802O23.3	antisense	-3.06696385268567	-3.21300480661266	-0.403164627391906	-0.57437010469153
ENSG00000189283.10	FHIT	protein_coding	5.93563582313591	-0.754276544516195	0.270774729747274	-6.43478808485568
ENSG00000285399.3	NA	NA	-1.31885804898208	-0.725698945467422	-0.28247105919538	0.286802538988227
ENSG00000163376.11	KBTBD8	protein_coding	-4.44066414213024	-4.35866614999876	0.757214216424362	0.810350676775319
ENSG00000144747.17	TMF1	protein_coding	-0.896759797414872	-0.137503256097073	-0.873155239783648	-0.140521365617642
ENSG00000114541.15	FRMD4B	protein_coding	5.11971207879669	7.48606349749892	0.642967859425652	3.01895487895126
ENSG00000270562.1	RP11-154H23.3	lincRNA	-2.46640008105884	-3.66092055958682	NA	-1.3439975248502
ENSG00000163412.13	EIF4E3	protein_coding	4.23585087293369	4.89262122045548	-0.875438401865225	-0.227718069079473
ENSG00000287595.1	NA	NA	5.8592901935791	NA	1.73291740938393	-3.93416001516979
ENSG00000114480.13	GBE1	protein_coding	-0.894342449776775	-1.91888380743457	0.710911429384128	-0.340913128352305
ENSG00000083937.9	CHMP2B	protein_coding	-0.469121473269744	0.327029791827218	-0.333745794188381	0.435342964193816
ENSG00000081148.12	IMPG2	protein_coding	1.58201081217946	0.35874597117885	0.269197719198891	-0.983907196616206
ENSG00000138468.16	SENP7	protein_coding	0.916904004257917	1.37365893117868	-0.692538074853353	-0.262170419771933
ENSG00000144815.16	NXPE3	protein_coding	1.53548951755176	-0.181712333537581	0.517331146826673	-1.22498372273054
ENSG00000170017.12	ALCAM	protein_coding	-4.05928393889508	-2.66982647804511	0.909830268951756	2.26528927256569
ENSG00000271856.1	LINC01215	lincRNA	-1.28078679172405	-2.62173731378941	-0.623346859063277	-1.98677868955331
ENSG00000114446.5	IFT57	protein_coding	-1.23927981235999	-1.21388935205151	0.160390150320953	0.161198208254546
ENSG00000163519.14	TRAT1	protein_coding	9.77953164772169	8.39376145303395	0.7887899221346	-0.501605355812044
ENSG00000177494.6	ZBED2	protein_coding	-6.6088605938796	-2.57188697306314	-1.59056499286886	2.43975125851583
ENSG00000144824.21	PHLDB2	protein_coding	-3.8280601203518	-1.23602230101521	-3.25343292656957	-0.677744901588491
ENSG00000186265.10	BTLA	protein_coding	-1.2408663109755	4.54520478091611	-4.19557503466454	1.56166227607402
ENSG00000138459.9	SLC35A5	protein_coding	-0.85243215781906	-1.07209324056804	0.148660022243756	-0.0946683427677625
ENSG00000163606.11	CD200R1	protein_coding	3.20515098089107	0.955666709985318	0.380262961696994	-1.90860354210225
ENSG00000163607.17	GTPBP8	protein_coding	1.62809054353543	-0.132291957203316	0.801274737378401	-0.982110269260128
ENSG00000163608.15	NEPRO	protein_coding	0.554257386454594	-0.074068838456931	0.123553570840589	-0.531426852030367
ENSG00000176542.10	USF3	protein_coding	-1.30661870347535	-0.151495189568138	-1.30847443820379	-0.178533660867636
ENSG00000121579.13	NAA50	protein_coding	-0.684389062118435	-1.75183270342491	1.24661820660627	0.155517360541382
ENSG00000114573.10	ATP6V1A	protein_coding	-0.645529822836486	-1.06507491403458	1.08448184447651	0.636533386376213
ENSG00000178075.20	GRAMD1C	protein_coding	-5.40952663655382	-7.53706968159431	1.79355856419984	NA
ENSG00000184307.16	ZDHHC23	protein_coding	-2.83616206959751	-2.08607235857454	-0.133892490064975	0.589614510904417
ENSG00000163617.11	CCDC191	protein_coding	-1.13975459273238	0.70497401208666	-1.04785815605298	0.770729927006085
ENSG00000151576.10	QTRT2	protein_coding	-0.752559439611561	-0.831496080319135	-0.244079714426951	-0.347313052620844
ENSG00000121578.13	B4GALT4	protein_coding	1.42253963223416	-0.452556402661172	0.319798344858977	-1.57462942916888
ENSG00000144843.11	ADPRH	protein_coding	-5.92861215625588	-3.31839336845955	1.17466657784811	3.74376920051383
ENSG00000051341.14	POLQ	protein_coding	-2.29953952193312	-4.3617229407197	3.58096962155806	1.50634137913685
ENSG00000180353.11	HCLS1	protein_coding	-0.3889457008499	-0.504397175850332	0.362806487370496	0.218261676574785
ENSG00000173226.17	IQCB1	protein_coding	-0.783190403833171	-0.998073778953805	0.336068219495264	0.0958722951492636
ENSG00000145088.9	EAF2	protein_coding	-3.96190045093314	-5.29564707332491	0.970781443108938	-0.395656378738924
ENSG00000163406.11	SLC15A2	protein_coding	-3.71023221582105	-4.48000694233016	0.194995842130152	-0.608251095727429
ENSG00000163840.10	DTX3L	protein_coding	-1.13956116180531	0.892371371679116	-2.47677702080102	-0.469923489100117
ENSG00000173200.13	PARP15	protein_coding	-2.51322365227096	NA	-4.98416118419538	-2.35690927037849
ENSG00000173193.15	PARP14	protein_coding	-2.88794217458386	-1.00364300512	-2.40689825381302	-0.543439757127916
ENSG00000273033.2	RP11-67L2.2	lincRNA	0.909883085975823	1.60455149438874	-1.37303496566907	-0.700923518232143
ENSG00000206527.10	HACD2	protein_coding	-0.826905671722118	-1.30382797734546	1.30851912920366	0.803591136194208
ENSG00000144909.8	OSBPL11	protein_coding	-1.1858770906592	-0.955360366605383	0.131995647366837	0.335857942513159
ENSG00000197763.18	TXNRD3	protein_coding	3.91524665928947	4.55563788115446	-2.99416031207341	-2.3885986804053
ENSG00000073111.14	MCM2	protein_coding	-2.08229963945805	-3.21324352154572	2.14650613307601	0.990096749983773
ENSG00000114626.18	ABTB1	protein_coding	0.756455551704234	1.72747058775081	-0.541940711879297	0.405542557084827
ENSG00000172780.17	RAB43	protein_coding	2.35031665825028	3.32347197222923	-1.57127073372764	-0.615149608032451
ENSG00000251474.6	RPL32P3	transcribed_unprocessed_pseudogene	-0.974192662637487	-0.557296775429399	-0.379475731375278	NA
ENSG00000172771.12	EFCAB12	protein_coding	-2.10991590973848	-2.43413797712818	NA	-0.246614486864981
ENSG00000129071.9	MBD4	protein_coding	-2.01347080111748	-2.28393624481481	0.529399759269409	0.230337425014994
ENSG00000158092.7	NCK1	protein_coding	0.541207003524959	0.634493413377479	0.371150637308085	0.438597118993766
ENSG00000114107.9	CEP70	protein_coding	2.39510888213426	NA	1.0318260855633	-1.38591369428143
ENSG00000051382.9	PIK3CB	protein_coding	1.15223641916416	1.03537596452794	0.240397594711693	0.0998139850918552
ENSG00000155893.13	PXYLP1	protein_coding	3.93552882639903	2.88015681286167	-0.747479118361882	-1.82510456214258
ENSG00000114126.17	TFDP2	protein_coding	0.769040945544863	1.16189986799369	-0.140327449309452	0.229644444121326
ENSG00000175066.16	GK5	protein_coding	0.863979838864537	0.682799310488593	-0.711781131711074	-0.913930943622825
ENSG00000120756.13	PLS1	protein_coding	2.91096496832708	-2.32344618061087	3.10044532344646	-2.15743385938115
ENSG00000188313.13	PLSCR1	protein_coding	-1.22871533268702	1.47255127441035	-0.78417453107674	1.89095629806364
ENSG00000163755.9	HPS3	protein_coding	-1.29046621824636	-0.760759148066643	-0.263577490952525	0.240693937093146
ENSG00000198843.13	SELT	protein_coding	-0.848022001131357	-0.737012987407314	1.0481177758708	1.13052501966205
ENSG00000181788.4	SIAH2	protein_coding	-0.919633050489023	-1.85929485113833	2.38147727544953	1.4118488210939
ENSG00000174946.7	GPR171	protein_coding	8.47663310354721	5.64545001743269	-1.52382210512635	-4.40161072588187
ENSG00000229619.4	MBNL1-AS1	antisense	1.46527887068515	-0.192729181729273	0.873028958281028	-0.795619244889687
ENSG00000181467.5	RAP2B	protein_coding	0.872866047330848	0.826834692366676	0.292831952846471	0.22570782294934
ENSG00000196549.11	MME	protein_coding	-4.77105583504594	-4.7954949044778	5.90045138758015	5.89685256844597
ENSG00000174928.16	C3orf33	protein_coding	1.71535364287211	1.17443614683688	-1.26358996239902	-1.81731976450803
ENSG00000118855.21	MFSD1	protein_coding	-0.705397285815205	0.425408458398567	-0.576636679802758	0.526756108710102
ENSG00000168811.7	IL12A	protein_coding	-4.41195793028009	-4.57856191192855	-2.70895820512875	-2.80115217126801
ENSG00000163536.12	SERPINI1	protein_coding	-1.53299842503475	-0.968036603693176	-0.444473312308467	NA
ENSG00000173905.9	GOLIM4	protein_coding	-4.03288162760209	-1.45090689173498	0.81994534745944	3.37005696850398
ENSG00000171757.17	LRRC34	protein_coding	-3.37179692616	-3.26925390735167	0.455729985656449	0.528680541680628
ENSG00000163558.13	PRKCI	protein_coding	2.73288299490897	0.751966712780799	1.5433714295629	-0.465307586130288
ENSG00000136603.14	SKIL	protein_coding	-1.57704454154428	-1.41342122034084	-1.02593673305161	-0.888006727413994
ENSG00000163577.8	EIF5A2	protein_coding	1.21036091991515	0.258966215186705	1.0156370956685	NA
ENSG00000154310.17	TNIK	protein_coding	5.12031694369495	5.71223847267454	-0.386042014980218	0.166813577240048
ENSG00000075420.13	FNDC3B	protein_coding	2.26162350642957	-0.383180639725984	1.48327142015046	-1.18273166838222
ENSG00000144959.11	NCEH1	protein_coding	-1.16373033258861	-0.198866703141587	-0.485001438411885	0.447261292184834
ENSG00000171121.16	KCNMB3	protein_coding	-2.93553970039684	-3.04132918144007	0.931099079152324	0.793263409007199
ENSG00000240429.1	LRRFIP1P1	processed_pseudogene	-2.78716311661754	-2.75039887903129	0.924281304407297	0.929077028937696
ENSG00000171109.19	MFN1	protein_coding	-1.35397801551385	-0.45458208025062	-0.824487685628542	0.0478320473215279
ENSG00000114450.10	GNB4	protein_coding	-6.45381620275231	-8.08004298999965	-0.110733679053763	-1.79130479386701
ENSG00000078081.8	LAMP3	protein_coding	4.09261170582006	NA	2.96242385517826	-1.29360669661553
ENSG00000073849.15	ST6GAL1	protein_coding	-0.611808117496171	-0.591504062518145	0.295557652150869	0.286184181127157
ENSG00000113916.18	BCL6	protein_coding	-1.36599571320383	-0.640052458616437	2.94481472564372	3.64092321587379
ENSG00000270959.1	LPP-AS2	antisense	-3.18030246322248	-3.95415040081112	1.74391494314352	0.943248785318005
ENSG00000152492.15	CCDC50	protein_coding	-4.61754914297766	2.13364669108472	-2.56803846367661	4.14530347094564
ENSG00000178732.5	GP5	protein_coding	6.08439799041541	1.30419495889651	-2.08062742529028	-6.92784987358212
ENSG00000145014.17	TMEM44	protein_coding	-2.96519583830418	-3.79376847767527	1.22469742355195	0.385984244706573
ENSG00000185112.6	FAM43A	protein_coding	-4.86312726080929	2.55450296513856	-0.969306807382611	6.39808446727315
ENSG00000184203.8	PPP1R2	protein_coding	1.31266068002579	1.50657215068835	-0.64760644780501	-0.478196916136709
ENSG00000176945.17	MUC20	protein_coding	1.27380078581703	2.03045894693439	-1.78337752667722	-1.05314506156879
ENSG00000174007.8	CEP19	protein_coding	1.90019561569785	0.453705776062545	0.966347554110974	-0.514081220490499
ENSG00000163975.12	MELTF	protein_coding	-3.39870490295609	-4.16258102497049	0.902074388216205	NA
ENSG00000161267.12	BDH1	protein_coding	1.29344497508097	0.999134573984297	NA	-0.368971886203213
ENSG00000145016.16	RUBCN	protein_coding	-1.1156165992799	-1.00829126864323	0.330009433060178	0.410798838260608
ENSG00000185621.11	LMLN	protein_coding	1.38759194246161	1.18940894682512	-0.716629473578897	-0.940400188751751
ENSG00000185619.18	PCGF3	protein_coding	-0.570512764664824	0.291881005406863	-0.586435680139165	0.255862200801636
ENSG00000168993.15	CPLX1	protein_coding	6.5302743952877	NA	5.42977970211367	-1.05062222445973
ENSG00000127415.13	IDUA	protein_coding	1.56697652678178	1.88361738375448	-0.568786878428303	-0.273285909834913
ENSG00000127418.15	FGFRL1	protein_coding	1.10129549937848	4.02290263743297	-2.37743317427647	0.524700735971045
ENSG00000159674.12	SPON2	protein_coding	1.81123752825582	4.87277135207648	-0.96766732318058	2.06942908154922
ENSG00000270195.2	RP11-572O17.1	lincRNA	-1.68556598283859	-0.979473174781444	-0.160472153171648	0.521029982927748
ENSG00000013810.19	TACC3	protein_coding	1.14317543651206	-1.26817135889311	2.41421560298945	NA
ENSG00000159733.14	ZFYVE28	protein_coding	2.54788645749571	4.65360391149909	-1.11304840638199	0.950473068692567
ENSG00000087266.17	SH3BP2	protein_coding	-1.99445699633895	1.0813317223937	-2.68900348630896	0.363894052841185
ENSG00000087274.17	ADD1	protein_coding	-0.474175123194297	0.0720668922613486	-0.464692053396802	0.054874650408348
ENSG00000159788.19	RGS12	protein_coding	2.53666243800277	-1.14871348994758	1.6726407403541	-2.02655119954215
ENSG00000170846.17	AC093323.3	lincRNA	0.835471615758578	1.22527172607178	-0.585142985719032	-0.22067280934161
ENSG00000196526.10	AFAP1	protein_coding	7.42308900995289	6.72373097238797	0.817416647044682	NA
ENSG00000125089.17	SH3TC1	protein_coding	-1.56409503910033	1.18744827986307	0.346608173886384	3.06991342182489
ENSG00000205959.4	RP11-689P11.2	lincRNA	1.56349321896824	2.77298819159809	-2.11168172008971	-0.921296478673464
ENSG00000109667.12	SLC2A9	protein_coding	2.60874812255859	0.846579571710765	-0.212992286398304	-2.0028870922958
ENSG00000261490.1	RP11-448G15.3	sense_overlapping	1.23168685317255	0.282747046888382	-1.09531799072148	-2.0621379227697
ENSG00000071127.17	WDR1	protein_coding	0.675434145893047	-0.129940544128154	0.776964893673581	-0.0556934810298288
ENSG00000109684.15	CLNK	protein_coding	-5.2969315165092	3.61563670504562	-3.92398590160647	4.99136452373216
ENSG00000002587.10	HS3ST1	protein_coding	-7.76352063940664	NA	-6.66458191193031	1.1428558934972
ENSG00000287778.1	NA	NA	-8.33407716947674	NA	-6.55571069005835	1.47533148778163
ENSG00000151552.12	QDPR	protein_coding	1.87629259224436	0.734926251565363	0.450975396219758	-0.733906731518417
ENSG00000152990.14	ADGRA3	protein_coding	6.96379817904383	-1.61086459913267	4.12315385112498	-4.49581328694381
ENSG00000091490.11	SEL1L3	protein_coding	-3.38498726832855	-2.95860216360681	1.68167022785789	2.07058595540356
ENSG00000168214.20	RBPJ	protein_coding	0.382413817494927	0.298716088118578	0.385499420515817	0.277918659748332
ENSG00000181826.10	RELL1	protein_coding	3.93487387660123	-0.182959916632836	2.15693316928913	-1.98975287876332
ENSG00000065882.16	TBC1D1	protein_coding	-1.38211543866676	-2.15578922531553	0.9574362364486	0.155146514861972
ENSG00000231160.10	KLF3-AS1	processed_transcript	2.73001327466299	5.58663923131168	-6.1931036296227	-3.36608220958548
ENSG00000109787.13	KLF3	protein_coding	1.551850256203	6.01719794357988	-6.36690375715124	-1.92501495414836
ENSG00000174123.11	TLR10	protein_coding	-8.56896205186607	-11.4290262661826	-0.596355238014911	-3.59271796880284
ENSG00000174125.8	TLR1	protein_coding	-3.66291758945343	-2.57884516229613	-0.871404871150975	0.189909571196579
ENSG00000174130.12	TLR6	protein_coding	-8.28660349303937	-4.57344377987625	-0.832854388963431	2.88773036871275
ENSG00000121895.8	TMEM156	protein_coding	-1.98911418767189	-1.67695686796082	0.693766537240705	0.980487775610461
ENSG00000109790.16	KLHL5	protein_coding	-1.36604248693086	-1.4600119921888	1.30820603169406	1.18872507862733
ENSG00000249685.1	RP11-360F5.3	lincRNA	-1.6933725109774	-0.227941715024786	-0.443122678371329	1.00372325159946
ENSG00000109814.12	UGDH	protein_coding	-1.59844092570842	-0.555755662223417	-0.517869077290885	0.503691454689975
ENSG00000287262.1	NA	NA	-4.2395755613309	-5.62006201201038	-0.849598449671832	-2.26723645735157
ENSG00000163683.12	SMIM14	protein_coding	-4.88359034020531	-6.25643657797312	NA	-1.49499405757755
ENSG00000179299.17	NSUN7	protein_coding	-4.9120826035949	-7.07490413820198	-1.05823083147171	-3.19677133511048
ENSG00000163697.17	APBB2	protein_coding	-4.01173034224591	-0.914404429750204	2.49300302374514	5.54014518759888
ENSG00000188848.16	BEND4	protein_coding	-7.25482838509844	-4.02606538642644	-1.12528343388977	2.07085915112754
ENSG00000163281.12	GNPDA2	protein_coding	-0.592943579839616	0.473984390943851	-0.858873622277044	0.181568535026653
ENSG00000145246.14	ATP10D	protein_coding	-4.21851452591335	-6.5394569726382	0.273622032083231	-2.05133296276975
ENSG00000074966.11	TXK	protein_coding	5.98169724314816	2.40898153536315	0.773167553521934	-2.81840647993366
ENSG00000135605.13	TEC	protein_coding	-1.81322143795088	-3.17183230272452	1.35720634354441	NA
ENSG00000145247.12	OCIAD2	protein_coding	0.906336709686276	0.56290770086894	-0.118058718468777	-0.479422858335382
ENSG00000109220.11	CHIC2	protein_coding	0.753784621794959	-0.0793332211175357	1.1814119563403	0.325727502381282
ENSG00000134851.13	TMEM165	protein_coding	-0.764425556162941	-0.518223924872307	0.281323375252161	0.503950692201456
ENSG00000171476.22	HOPX	protein_coding	-4.70184257081886	-7.51642527517784	2.22952257134169	-0.591524239443035
ENSG00000035720.8	STAP1	protein_coding	-3.67415878967211	-6.4563180158572	0.0878541372574438	-2.72282008849017
ENSG00000173597.9	SULT1B1	protein_coding	11.315112577346	7.01009586355213	NA	-3.8383225391922
ENSG00000132463.14	GRSF1	protein_coding	0.531786568157941	0.0908109640287679	0.880401561553283	0.412606673249434
ENSG00000156136.10	DCK	protein_coding	-0.888142396580608	-2.35358151375068	1.59507546415838	0.101939084856935
ENSG00000138744.16	NAAA	protein_coding	0.858648692446534	2.03375187885667	-2.18391434552733	-1.03937732941744
ENSG00000138764.15	CCNG2	protein_coding	-2.71202779732132	-1.31395365197422	-0.114291598919494	1.25002288927661
ENSG00000138756.17	BMP2K	protein_coding	-1.95095136570607	-1.49656853029247	-0.105836800027117	0.315015652997691
ENSG00000138670.17	RASGEF1B	protein_coding	-1.98762033081242	-1.30133565291727	-0.407023519207805	0.253877062967134
ENSG00000173085.15	COQ2	protein_coding	-1.09492788953602	NA	-0.876099469162674	0.193355766906757
ENSG00000138639.18	ARHGAP24	protein_coding	-11.1148002708013	-8.10655093098258	-0.955971022135934	2.01795495138441
ENSG00000163644.15	PPM1K	protein_coding	-1.51198532695948	-1.13626014807375	-1.3805696488873	-1.02849814078871
ENSG00000138640.15	FAM13A	protein_coding	4.51595218016416	3.11535104629016	NA	-1.10704066779125
ENSG00000185477.5	GPRIN3	protein_coding	3.05263734467683	3.93659266885579	0.437859217394275	1.29226211602947
ENSG00000184305.15	CCSER1	protein_coding	-6.28371970268169	-7.78372903832375	-3.6429500005484	-5.19296888817864
ENSG00000138698.15	RAP1GDS1	protein_coding	-0.793443630736674	1.12626047760549	-0.724999352020492	1.16824281467952
ENSG00000070190.13	DAPP1	protein_coding	-2.35063023015054	-1.31730229838099	NA	0.986247995971573
ENSG00000138814.17	PPP3CA	protein_coding	-2.71190344781396	-2.07137903370515	-1.19172181717401	-0.572545197120146
ENSG00000254531.1	FLJ20021	lincRNA	-2.65893217208862	-2.7641972505654	NA	NA
ENSG00000153064.12	BANK1	protein_coding	-11.79456080567	-10.9702242121137	-2.89812148990652	-2.02112407989214
ENSG00000109323.11	MANBA	protein_coding	-1.73795175982598	-0.989352242097916	-0.857587738428436	-0.138624993653077
ENSG00000230069.3	LRRC37A15P	processed_pseudogene	-1.92052948337932	-2.22305210034493	-0.300408498008198	-0.631499972170225
ENSG00000248971.2	KRT8P46	processed_pseudogene	-1.94115294735464	-2.21502303564486	-0.327850191801415	-0.629420485351866
ENSG00000155016.18	CYP2U1	protein_coding	-1.03180471476224	-1.45708766150329	-0.526494837306284	-0.981882512709422
ENSG00000138795.10	LEF1	protein_coding	9.37621307048841	5.44194204487983	1.12460515869173	-2.80834514584991
ENSG00000232021.7	LEF1-AS1	processed_transcript	10.8698998790522	3.6832814158057	NA	-6.71789865071937
ENSG00000005059.16	MCUB	protein_coding	1.33158685502933	0.340800267412208	0.962079672551907	NA
ENSG00000138794.10	CASP6	protein_coding	1.54432857163926	1.45215434850992	0.682822608706358	0.564084218527773
ENSG00000123739.11	PLA2G12A	protein_coding	1.08632531377592	-0.409602294348568	0.299695940665367	-1.21891999024755
ENSG00000174749.6	C4orf32	protein_coding	1.34406059439366	-2.37005652740486	3.21900443948608	-0.517059201132684
ENSG00000145349.17	CAMK2D	protein_coding	-1.57684375848445	-1.09325174339008	-0.176292773782341	0.281276039161532
ENSG00000174607.11	UGT8	protein_coding	-11.3538517865607	-10.7297710234282	-0.105479597833799	NA
ENSG00000245958.6	RP11-33B1.1	transcribed_unprocessed_pseudogene	0.685986370879582	0.60992546304789	0.0677870804821228	NA
ENSG00000050730.16	TNIP3	protein_coding	6.71301282179779	3.47084876891746	1.66187773075708	-1.58349196836725
ENSG00000164056.11	SPRY1	protein_coding	-3.74980695944691	4.1408823365456	-7.96220154533101	NA
ENSG00000077684.16	JADE1	protein_coding	0.798076677357943	0.339408059242177	0.399115694498714	-0.0869572292674184
ENSG00000145391.13	SETD7	protein_coding	-2.83998179662705	-2.06077714479833	0.758430209223673	1.51931292498148
ENSG00000109436.8	TBC1D9	protein_coding	-6.25913107034643	-5.89369356042744	-4.82806651300029	-4.6276828710733
ENSG00000273472.1	RP11-102N12.3	lincRNA	-9.97579823371298	-6.37137052750668	-4.40413130013434	NA
ENSG00000164136.17	IL15	protein_coding	-2.97634414814808	NA	-6.05984221360221	-3.09191979312496
ENSG00000109452.12	INPP4B	protein_coding	8.70465572182845	8.41637458639097	0.658741644517359	0.39907670826031
ENSG00000109458.8	GAB1	protein_coding	-7.76650119623936	-4.12087249363224	-3.70521348739717	NA
ENSG00000151611.16	MMAA	protein_coding	0.969253158541543	1.2008312050463	-0.400138491139678	-0.193904666620777
ENSG00000245954.8	RP11-18H21.1	lincRNA	5.9397944731094	3.45037044356037	-0.84404002853974	-3.35369869436343
ENSG00000170006.12	TMEM154	protein_coding	-2.02620120617214	-0.796159110430127	-1.33649658857846	-0.131344259000904
ENSG00000164144.16	ARFIP1	protein_coding	-0.908237835602009	0.685670867314459	-0.325162977625781	1.24262700997069
ENSG00000145428.15	RNF175	protein_coding	7.30427059658321	-6.76616961687604	5.7499615443602	-8.30900477247762
ENSG00000256043.3	CTSO	protein_coding	-0.827784150496406	1.4314662099364	-2.36279206741755	-0.131540411421394
ENSG00000171503.12	ETFDH	protein_coding	0.855977445494807	0.1034432238642	0.820565218907789	NA
ENSG00000052795.13	FNIP2	protein_coding	7.81018162408968	5.01886583640508	3.02562427370953	0.179833420465519
ENSG00000198498.10	TMA16	protein_coding	-1.30865616223911	-1.33716920006823	NA	NA
ENSG00000145416.13	MARCH1	protein_coding	-8.03002676004316	-11.3117648194048	-0.610188610557084	-4.12247281859356
ENSG00000170088.14	TMEM192	protein_coding	-1.31047458950728	-0.193564722373758	-1.1947108819909	-0.100466941735038
ENSG00000052802.13	MSMO1	protein_coding	-0.851739041816924	0.500491661465234	-0.415299808724084	0.909974229052113
ENSG00000154447.15	SH3RF1	protein_coding	-4.48464728072849	-9.79573811381349	2.99154885157849	-2.39741521471767
ENSG00000245213.7	RP11-10K16.1	antisense	-1.51854099145026	-0.410296250884767	-1.1844296446687	NA
ENSG00000164120.14	HPGD	protein_coding	4.85851672979918	-1.62384429400076	NA	-6.74110317207876
ENSG00000151718.16	WWC2	protein_coding	5.59447287574413	2.65295383835831	-1.36188269918272	-4.40819292256767
ENSG00000168310.11	IRF2	protein_coding	-0.596969549675752	-0.103814070088811	-0.38870505283996	0.0766516634276028
ENSG00000151729.11	SLC25A4	protein_coding	-3.13257370606804	-5.24772464811078	1.68782436649407	-0.457141753452636
ENSG00000109762.16	SNX25	protein_coding	-2.49313985381944	-1.26557054730995	-0.134345194101128	1.06367500374487
ENSG00000145476.16	CYP4V2	protein_coding	1.12824875987971	1.26958165061417	NA	NA
ENSG00000164344.16	KLKB1	protein_coding	1.52393876586709	1.43872739665984	-0.312009475586835	-0.434924706700687
ENSG00000164366.4	CCDC127	protein_coding	0.578382387857189	0.104674433983459	0.0702086955894768	-0.424545893149365
ENSG00000188242.4	PP7080	antisense	1.6613409799164	1.03600275336794	-0.30298891023252	-0.950523886254116
ENSG00000066230.12	SLC9A3	protein_coding	1.65233552041565	1.01910318442673	-0.29133192965165	-0.947635535457691
ENSG00000225138.8	CTD-2228K2.7	processed_transcript	1.45784098864334	-1.2138813616472	1.47689762215086	-1.20828617177355
ENSG00000188818.12	ZDHHC11	protein_coding	2.09132610440063	-0.216062221999502	1.35498167413617	-0.970368818443365
ENSG00000028310.18	BRD9	protein_coding	0.382552713983793	0.209012760697598	NA	-0.165299336899418
ENSG00000071539.14	TRIP13	protein_coding	-2.75510989417725	-4.13094610006123	2.82251170341414	1.42877621946642
ENSG00000279908.1	RP11-325I22.3	TEC	1.80996469493455	2.28649222212658	-0.674000292363641	-0.224550391922675
ENSG00000153395.10	LPCAT1	protein_coding	-1.80166803298852	-2.02126588575961	0.700345750502879	0.452441343134842
ENSG00000185986.12	SDHAP3	transcribed_unprocessed_pseudogene	-1.14442002104178	-1.1803488790746	-0.239281962631359	-0.295486699759626
ENSG00000145545.12	SRD5A1	protein_coding	-1.27864019280691	-0.301861078967176	0.231884089097669	1.1807233694429
ENSG00000164236.12	ANKRD33B	protein_coding	-5.41977557634227	-5.89629150265473	1.00248130934326	0.487713664438337
ENSG00000038382.20	TRIO	protein_coding	-4.5594355869873	-2.74716497485017	-0.496449964156837	1.30644534892477
ENSG00000145569.6	FAM105A	protein_coding	5.5590129948095	1.99805596184152	2.84614296196605	-0.767397103454624
ENSG00000154122.14	ANKH	protein_coding	1.65164794106557	1.81090892657452	0.198330536409397	0.335156059132548
ENSG00000154153.13	FAM134B	protein_coding	3.17033719048899	8.02499914564177	-4.79892977693401	NA
ENSG00000176788.9	BASP1	protein_coding	-7.37129355922906	-8.9115953941995	1.28294043318349	NA
ENSG00000152582.14	SPEF2	protein_coding	2.3455429033222	2.97599852560642	-4.84726533194054	-4.30988787526573
ENSG00000168685.15	IL7R	protein_coding	9.46614184298673	7.76570469790653	NA	-1.56431488182205
ENSG00000250155.2	CTD-2353F22.1	antisense	-2.78980560651741	-5.74795353428631	-0.606257828029413	-3.5472655198783
ENSG00000082074.18	FYB	protein_coding	8.06636995905786	8.62592219356519	-0.304449235636076	0.28349992722119
ENSG00000112972.15	HMGCS1	protein_coding	-1.01495135488283	-0.307460651486848	-0.437662211873162	0.240371378229032
ENSG00000152684.11	PELO	protein_coding	1.41101099103642	0.192358792866887	NA	-1.20833161989118
ENSG00000213949.10	ITGA1	protein_coding	8.25740157805368	1.93630337627655	-0.763445878435269	-7.12471455535464
ENSG00000178996.14	SNX18	protein_coding	-2.00354302215596	2.97330331770797	-3.72390148922244	1.22730343790148
ENSG00000134352.20	IL6ST	protein_coding	3.65204424525177	6.3042493164565	-1.89803547300676	0.734416171451243
ENSG00000227908.3	FLJ31104	antisense	3.74960088705339	4.83839984667215	-1.72523202765794	-0.732177213072402
ENSG00000164512.18	ANKRD55	protein_coding	9.33835039272033	8.77913800700997	NA	0.163868293893075
ENSG00000095015.6	MAP3K1	protein_coding	-1.38128431715454	-0.212147957441459	-1.57614788990587	-0.433253891847313
ENSG00000175857.8	GAPT	protein_coding	-8.39351627386541	-9.63031499427059	-3.48760321734112	-4.85476778223448
ENSG00000113448.19	PDE4D	protein_coding	3.8344850867895	2.21383791191336	2.22164896104263	0.566243480345988
ENSG00000068796.18	KIF2A	protein_coding	0.885562495466802	0.139267675145438	0.767868226473693	NA
ENSG00000113593.12	PPWD1	protein_coding	0.513222446447933	0.439437799341262	-0.0990007033920223	-0.197419706109706
ENSG00000197860.10	SGTB	protein_coding	2.22245550346706	NA	NA	-2.22503982272868
ENSG00000069020.18	MAST4	protein_coding	3.14396013721938	0.842354124785014	1.20143297859187	-1.12792578663874
ENSG00000134061.5	CD180	protein_coding	-9.37463996899232	-12.2941552982549	0.195934670777573	-2.8228692034029
ENSG00000145675.15	PIK3R1	protein_coding	0.730467200789736	0.449557883665286	-0.247160311964052	-0.553947319404853
ENSG00000134057.15	CCNB1	protein_coding	-2.3837106140208	-4.39229507932286	3.87767754359366	1.83805607038204
ENSG00000157107.14	FCHO2	protein_coding	-2.57372654996138	-0.627297146039558	-2.39287642075549	-0.46471921474792
ENSG00000176928.7	GCNT4	protein_coding	8.13345754257961	8.65817087287928	NA	0.233918353639368
ENSG00000145703.16	IQGAP2	protein_coding	2.68343527262179	3.93478658183298	-0.582727608695692	0.649037701319803
ENSG00000164251.5	F2RL1	protein_coding	5.1091618697111	3.21641678096079	-2.50488855736254	-4.43412190555561
ENSG00000132846.6	ZBED3	protein_coding	1.93959210613441	-2.71260824559657	0.952257741954378	-3.72690919336842
ENSG00000164253.14	WDR41	protein_coding	-1.36910325413688	-2.15250938229652	1.0148875052626	0.209374377585821
ENSG00000145685.14	LHFPL2	protein_coding	-6.42190194487385	-1.88671666266353	3.37668888914435	7.87072116453374
ENSG00000152409.9	JMY	protein_coding	1.42175249185128	2.03657040513789	-0.474579380750021	0.110463027559333
ENSG00000249825.6	CTD-2201I18.1	antisense	4.75939003710834	5.87566880228051	-1.62095334250008	-0.558506981191947
ENSG00000164300.17	SERINC5	protein_coding	3.66191251293704	4.92186350805588	-0.913316056290423	0.324757434603369
ENSG00000251450.2	RASGRF2-AS1	antisense	9.65113897105396	8.54994197799086	NA	-0.633002427442565
ENSG00000113319.13	RASGRF2	protein_coding	8.15292006908005	7.890657149364	NA	-0.23218527532013
ENSG00000081189.16	MEF2C	protein_coding	-10.1554081258987	-10.7576379273604	-0.230255976779315	-0.924793168239817
ENSG00000248309.7	MEF2C-AS1	antisense	-8.0155263255395	-7.62629910826824	-0.696713692604582	NA
ENSG00000164291.17	ARSK	protein_coding	1.05965285211592	0.367834887410878	-0.489811840205428	-1.20083600345703
ENSG00000178015.5	GPR150	protein_coding	2.98764758720733	0.449031428961891	-0.897165669765166	-3.44881515920845
ENSG00000175449.14	RFESD	protein_coding	1.62633651495441	-0.3722782597672	0.50827305282638	-1.50392398667043
ENSG00000118985.16	ELL2	protein_coding	-1.01518928392301	-2.07024630741531	0.240166058220405	-0.846669636305558
ENSG00000164307.13	ERAP1	protein_coding	0.872563289841613	0.792515795801693	-0.373470258429232	-0.476070784923552
ENSG00000251513.2	CTD-2215E18.1	lincRNA	-4.95417544462964	0.537138858184727	-5.84595879429437	-0.360502323889498
ENSG00000152495.11	CAMK4	protein_coding	7.52027548655106	2.3101680303708	3.10410738930024	-2.11434954014716
ENSG00000129595.13	EPB41L4A	protein_coding	-4.83852918596662	-3.08536670022951	NA	1.93911700029865
ENSG00000129625.13	REEP5	protein_coding	-1.39525077048622	-0.632613087150798	-0.189801732455795	0.547501620572614
ENSG00000171444.18	MCC	protein_coding	4.59906319186841	4.74061847043722	2.18948645437019	2.29826927732132
ENSG00000243414.6	TICAM2	protein_coding	-2.23371462883969	-2.86305004313047	0.562156185488944	NA
ENSG00000249249.2	AC010226.4	antisense	-2.89329199621712	-2.91270029539984	0.706449418079702	0.683506282975654
ENSG00000145782.13	ATG12	protein_coding	-0.659276813443301	-0.394071412710694	-0.321008561033445	-0.075138097365946
ENSG00000172869.14	DMXL1	protein_coding	-1.7525218679415	-1.14349236599287	-0.423661339410127	0.155710224670012
ENSG00000133835.17	HSD17B4	protein_coding	-1.1013193583531	-0.372405098493623	-0.804166148362833	-0.0989549736057466
ENSG00000205302.7	SNX2	protein_coding	-2.61211627699287	-1.43115514144347	-1.14549044607426	NA
ENSG00000260686.1	CTB-36H16.2	sense_overlapping	-1.98416684082917	-0.958700324403891	-2.60051647466724	-1.60351089567734
ENSG00000151292.17	CSNK1G3	protein_coding	-0.780586344499424	1.04111797727162	-0.988782429198103	0.800827651303311
ENSG00000168916.15	ZNF608	protein_coding	-7.63815036519997	-5.14665134101914	2.04993395001302	4.50324353578566
ENSG00000155324.10	GRAMD3	protein_coding	1.86447487821645	2.62359713104903	1.13777944646574	1.87347333595009
ENSG00000173926.6	MARCH3	protein_coding	-2.65182658211042	0.695228816772164	-2.80871783664524	0.518069179742914
ENSG00000064651.14	SLC12A2	protein_coding	-1.56282327667173	-1.72728918684957	0.436054756449338	0.24468007781557
ENSG00000158985.13	CDC42SE2	protein_coding	0.719770264555829	0.901491093227684	-0.0825808946133649	0.0721139655947332
ENSG00000158987.21	RAPGEF6	protein_coding	1.13500122810981	1.77970685255533	-0.54512937733894	NA
ENSG00000164398.15	ACSL6	protein_coding	8.51881331584026	9.08048853063531	NA	0.67583004204932
ENSG00000131437.15	KIF3A	protein_coding	1.058134415121	0.388611674618253	1.40471137000445	0.706768979331152
ENSG00000205089.7	CCNI2	protein_coding	4.43989421965402	1.59206887308857	3.66453521210227	0.77706484288476
ENSG00000170606.15	HSPA4	protein_coding	-0.550679619543279	-1.01647946154755	0.889883061608258	0.395632867368411
ENSG00000113583.8	C5orf15	protein_coding	-0.959911988708029	-0.804371771013215	NA	0.115667947891024
ENSG00000081059.20	TCF7	protein_coding	8.46774950466637	7.88721290238755	0.611951842097558	0.0438903193515573
ENSG00000152700.14	SAR1B	protein_coding	0.60576670098077	0.395837151242202	0.0955332217948416	-0.13551207713338
ENSG00000146021.15	KLHL3	protein_coding	2.51573274115036	-0.656770414283819	1.32673383679732	-1.8524646047147
ENSG00000250159.7	RP11-381K20.2	antisense	-1.46043401725444	-2.28926012480706	0.299732299341216	-0.554756982898454
ENSG00000031003.10	FAM13B	protein_coding	-1.20395479942991	-1.21189650294775	0.20683592701439	0.173791681024538
ENSG00000044115.21	CTNNA1	protein_coding	-4.96756555502077	-0.17439171505521	-0.85661933737959	3.91439360575117
ENSG00000281398.4	SNHG4	processed_transcript	-1.64534248896624	-2.50105196314984	NA	-0.93043834566342
ENSG00000170482.17	SLC23A1	protein_coding	-5.38614094271507	-8.84568965145615	0.729600165827841	-2.69812982716123
ENSG00000170476.16	MZB1	protein_coding	-5.99021857985964	-8.70148489683203	1.704123555315	-1.0253415198316
ENSG00000228672.4	PROB1	protein_coding	-2.28239462279312	-2.79219986224881	0.311286157116851	-0.204662813059238
ENSG00000184584.13	TMEM173	protein_coding	8.59861594324254	7.02344744086116	NA	-1.43674530454723
ENSG00000272255.1	CTD-3224K15.3	lincRNA	-8.76332417485668	-2.77563170277329	-0.759480377235439	5.12609621644259
ENSG00000171604.12	CXXC5	protein_coding	-5.66754720265155	-0.592494398556265	0.176104331916478	5.21305081715485
ENSG00000113070.8	HBEGF	protein_coding	3.29072931063997	0.840985060712675	NA	-2.2820557313226
ENSG00000131504.17	DIAPH1	protein_coding	0.722361408081919	-0.102750134133313	0.196851457894665	-0.656253463069853
ENSG00000197948.11	FCHSD1	protein_coding	-0.719222675921325	1.01803584471574	-1.41535480793463	0.296985138628192
ENSG00000081791.9	KIAA0141	protein_coding	-0.394474579496817	-0.0961857861955236	-0.325276825005209	-0.0526523296027453
ENSG00000113552.16	GNPDA1	protein_coding	1.818443412763	3.53561911883089	-2.21118923097196	-0.528985336146071
ENSG00000131507.11	NDFIP1	protein_coding	2.48361768953245	2.96880365051406	-0.574913348957853	-0.112666383186354
ENSG00000280047.1	CTC-463A16.1	TEC	2.64215501834829	3.88823546846823	-2.24689778002216	-0.997192442907601
ENSG00000145819.18	ARHGAP26	protein_coding	1.16023149428428	0.714698212995003	NA	-0.459526481117689
ENSG00000169252.5	ADRB2	protein_coding	-3.53720740272332	-4.34786122211236	-1.23577315399632	-2.07661268865248
ENSG00000164284.15	GRPEL2	protein_coding	1.62260967093633	0.532704072430999	0.897697973138205	-0.212565430030201
ENSG00000145882.11	PCYOX1L	protein_coding	1.24179932918017	1.53036550596208	0.237085154290078	0.503605928618893
ENSG00000171992.13	SYNPO	protein_coding	-3.05429091691139	0.755570924587789	-3.8445205146626	NA
ENSG00000145908.12	ZNF300	protein_coding	-1.69608178029175	-3.40329453475584	-1.02918367120184	-2.74928000250542
ENSG00000145901.15	TNIP1	protein_coding	-1.03120782467973	0.334213404309933	-0.0713781384120927	1.25981178900638
ENSG00000197043.14	ANXA6	protein_coding	-0.855980871607323	0.520992283196859	-2.12724880542475	-0.771731787545428
ENSG00000198624.13	CCDC69	protein_coding	-0.592170493612567	-1.68416093225304	1.26096252614628	0.144267557019114
ENSG00000196743.9	GM2A	protein_coding	-4.12819247531304	-2.00569339104954	-1.42656117752736	0.668298601446852
ENSG00000164574.16	GALNT10	protein_coding	-1.11990937529724	3.32313753062928	-2.30415692391527	2.11152448965671
ENSG00000113263.13	ITK	protein_coding	8.9803814276989	5.78923225521103	3.4921703579345	0.32619344650003
ENSG00000135074.16	ADAM19	protein_coding	-5.68634849866827	-2.3250623483978	-0.59209688880673	2.72665694250601
ENSG00000172548.14	NIPAL4	protein_coding	-8.44494718762491	0.881713069667799	-5.79305963118691	3.45351191808944
ENSG00000164330.17	EBF1	protein_coding	-8.69562758150249	-9.06962744553588	1.06041356306528	0.669406913365849
ENSG00000245812.3	RP11-175K6.1	lincRNA	-7.805003020604	-10.2414356755593	1.59062634632007	NA
ENSG00000113328.19	CCNG1	protein_coding	0.503474757399604	-0.470757748828079	0.721491302295045	-0.279291899135827
ENSG00000134516.18	DOCK2	protein_coding	-0.619310017030721	-0.844799412571278	0.481342672385676	0.226089438349863
ENSG00000043462.12	LCP2	protein_coding	5.44036069584636	6.46686768850741	-0.396325736882311	0.599602125269023
ENSG00000072803.17	FBXW11	protein_coding	-0.997519847394554	-0.130378293932157	-0.350048757311311	0.489509580445325
ENSG00000113719.16	ERGIC1	protein_coding	-1.12771426306579	0.0878873096010085	-0.177586157496527	1.01248052164038
ENSG00000164466.13	SFXN1	protein_coding	1.15222042878239	0.513838816359938	1.10334921785487	0.4381796828564
ENSG00000113749.7	HRH2	protein_coding	10.3092845142539	6.86033272106422	NA	-3.35708154652157
ENSG00000182230.12	FAM153B	protein_coding	5.91830902030159	5.39517673563735	-2.88490132397007	-3.47846326469821
ENSG00000074276.10	CDHR2	protein_coding	3.10250698880386	1.76039009586656	-1.05692707646057	-2.43346306564629
ENSG00000169228.14	RAB24	protein_coding	-1.4884105522984	-0.638409063202053	-1.80869539602579	-0.979869548790621
ENSG00000169220.18	RGS14	protein_coding	1.22352083080878	2.19896163766777	-1.49460398144297	-0.544585458301087
ENSG00000198055.11	GRK6	protein_coding	0.596911636129833	0.474069435343444	-0.623268302227077	-0.769509457887765
ENSG00000113758.13	DBN1	protein_coding	3.04217636883705	0.35991218313198	2.25832666554178	-0.459932011044833
ENSG00000196923.14	PDLIM7	protein_coding	-1.49997992892466	NA	0.641625816524881	2.1218722870984
ENSG00000146094.14	DOK3	protein_coding	-8.53605071667666	-5.60802306929056	NA	2.92673821571096
ENSG00000183258.12	DDX41	protein_coding	-0.592904946942486	-0.423200211637603	NA	0.158642602191857
ENSG00000170074.19	FAM153A	protein_coding	5.62122898051679	4.25228952351763	-2.49432494866048	-3.91955039564984
ENSG00000145911.6	N4BP3	protein_coding	-2.51408907718615	-2.67061461732891	1.53631704564772	1.35102076080839
ENSG00000176783.15	RUFY1	protein_coding	-0.938654962560991	-0.553421289164048	-0.163727902554246	0.197841820689951
ENSG00000169045.17	HNRNPH1	protein_coding	0.405407972954909	-0.217356006087514	0.241511621635796	-0.401033332081075
ENSG00000146054.18	TRIM7	protein_coding	2.54125654140476	0.450145982881722	-0.880019479814349	-3.00517155291263
ENSG00000287265.1	NA	NA	-1.67329376753738	-1.86041888690615	-2.44380994998592	-2.64513748576369
ENSG00000112679.14	DUSP22	protein_coding	-1.45389627248695	-0.850851819795291	-1.3095702801874	-0.728158966893285
ENSG00000230438.7	SERPINB9P1	lincRNA	-3.62537944909651	-2.85140644246087	-2.58930161995927	-1.85200514803111
ENSG00000137275.14	RIPK1	protein_coding	0.648348634604528	0.714538223555545	0.0724117771723099	0.113126824247284
ENSG00000137266.14	SLC22A23	protein_coding	6.33442751063151	2.29910506322166	0.868841579443576	-3.20823235540809
ENSG00000153046.18	CDYL	protein_coding	-0.689561458043447	NA	-0.732350071885783	NA
ENSG00000216863.10	LY86-AS1	antisense	-5.29953105020751	-10.5523979419287	-0.700912156305857	-5.97930028352227
ENSG00000112799.9	LY86	protein_coding	-5.6143912308478	-12.0728311693043	NA	-6.53070802929669
ENSG00000239264.9	TXNDC5	protein_coding	-1.99510191572025	-2.77098774812754	1.87017486958735	1.06536250743384
ENSG00000111846.18	GCNT2	protein_coding	-2.73363235933075	-2.30777129158635	1.14913646780889	1.5401303831696
ENSG00000111859.17	NEDD9	protein_coding	-1.57491306040516	NA	-0.519582227635564	0.975125615659
ENSG00000111863.12	ADTRP	protein_coding	6.98434396978685	5.93738966311765	NA	-0.785068380439089
ENSG00000112137.17	PHACTR1	protein_coding	-9.08094379332981	-8.12848557753713	-3.2510445000911	-2.38938143550697
ENSG00000112149.10	CD83	protein_coding	-6.66363643356455	-6.90725515448801	-1.01470702356745	-1.31032094434231
ENSG00000047579.20	DTNBP1	protein_coding	-1.23273925080912	NA	-0.211761933230021	1.04169287172293
ENSG00000137414.6	FAM8A1	protein_coding	1.59071847150453	0.75754223708971	0.385565182408386	-0.4683397896736
ENSG00000272269.1	RP11-500C11.3	antisense	-1.51980230140971	-1.73519626888756	0.932272927449855	0.679943417490959
ENSG00000137177.20	KIF13A	protein_coding	-6.31834856708873	-3.33883024049832	-3.208736387049	NA
ENSG00000165097.16	KDM1B	protein_coding	-0.995083534018948	-2.10603605210044	1.15103379594912	NA
ENSG00000272168.8	CASC15	lincRNA	5.11590549733672	3.23930146734967	NA	-2.02573483991132
ENSG00000260455.2	NBAT1	lincRNA	8.45131161708382	5.56924836543799	NA	-2.79753395579973
ENSG00000112293.15	GPLD1	protein_coding	-2.03058459296788	-2.30570985118459	1.2416881909632	0.935101675464881
ENSG00000111913.20	FAM65B	protein_coding	0.7552870124992	-1.29039865051042	-0.104938720983545	-2.17757137803042
ENSG00000112343.11	TRIM38	protein_coding	-1.32915851894767	-0.631158545457111	-0.948189471902378	-0.272905171291315
ENSG00000010704.18	HFE	protein_coding	-2.594454562403	-3.52975277172983	-0.203787324733976	-1.14951933875866
ENSG00000158406.4	HIST1H4H	protein_coding	-1.19340964108826	-0.224262510107476	-0.970759302665879	NA
ENSG00000124508.17	BTN2A2	protein_coding	-3.09417563501622	-1.73844569040358	-0.919756438009179	0.414424144777987
ENSG00000026950.17	BTN3A1	protein_coding	1.00719267042391	2.48554010167609	-2.27490819680922	-0.812234374785416
ENSG00000124549.14	BTN2A3P	transcribed_unprocessed_pseudogene	-1.88063604834772	-0.853546220789329	-0.888979111635521	NA
ENSG00000111801.16	BTN3A3	protein_coding	0.785299270590391	2.12476033945944	-2.29623365623966	-0.9766537501937
ENSG00000228223.3	HCG11	lincRNA	-1.32118557703093	-0.371046739484863	-0.909097973376386	NA
ENSG00000197903.8	HIST1H2BK	protein_coding	-1.38102347055736	-0.247503430719473	-0.64995386627003	0.469037473995317
ENSG00000204789.4	ZNF204P	processed_pseudogene	2.40605887306489	3.26934997278892	-4.65249532457876	-3.87652183942545
ENSG00000281706.3	LINC01012	lincRNA	-1.4152522154408	0.229871704564138	-0.419338176672812	1.1953135413272
ENSG00000197279.4	ZNF165	protein_coding	-3.0061888600608	-3.13609398478599	-0.793895808564737	-0.954459803604914
ENSG00000137185.12	ZSCAN9	protein_coding	-5.55100296297963	NA	-1.26633074580591	4.27497691702726
ENSG00000234127.9	TRIM26	protein_coding	-0.963254497824581	-1.01968641951437	0.769171722980683	0.684302393213591
ENSG00000243753.5	HLA-L	transcribed_unprocessed_pseudogene	-3.57530687063784	-1.25524219298541	-0.600817477448768	1.68733877106884
ENSG00000204564.12	C6orf136	protein_coding	0.649997430590691	0.57213581560162	-0.125440912062232	-0.225459586413948
ENSG00000146112.12	PPP1R18	protein_coding	-0.753495022390464	-0.263053269996095	-0.218504220339708	0.245798036099793
ENSG00000137404.14	NRM	protein_coding	-2.64270776403489	-3.57390272322408	0.488491822677416	-0.454807041063377
ENSG00000137331.12	IER3	protein_coding	3.77185393398937	-0.275369180020434	1.2370792806658	-2.8309098381474
ENSG00000214894.6	LINC00243	lincRNA	5.81483618895082	5.78453765165126	-4.55431346506344	-4.61771442188956
ENSG00000204516.10	MICB	protein_coding	-1.36116014203064	-0.636784089445347	0.377501567167071	1.07362086259545
ENSG00000204475.10	NCR3	protein_coding	-2.845268130828	-1.32022872922204	-1.65408707394776	NA
ENSG00000204472.13	AIF1	protein_coding	3.38586130349745	-3.39106633481224	1.17986541755361	-5.61064144194396
ENSG00000204439.4	C6orf47	protein_coding	-0.682598021530361	0.811650197097857	-0.758390936089523	0.711092484706652
ENSG00000213722.9	DDAH2	protein_coding	-1.88477182588799	-1.59302044309706	-2.04817677514377	-1.78066799179805
ENSG00000213719.8	CLIC1	protein_coding	-1.76240786683037	-0.28075736235122	-0.208367544146122	1.24486092186452
ENSG00000204410.16	MSH5	protein_coding	-1.03849255170106	-1.48350583039369	0.408000495266505	NA
ENSG00000204394.13	VARS	protein_coding	-0.529118143414902	-0.171621403936148	-0.464323843815906	-0.134545976691727
ENSG00000204387.14	C6orf48	protein_coding	0.921187109089243	-0.228821828240785	0.389792583629012	-0.782738171096972
ENSG00000168477.19	TNXB	protein_coding	1.69265014582975	3.82514289701963	-2.06565499465395	NA
ENSG00000213676.13	ATF6B	protein_coding	-0.517006741495606	0.250325611669476	-0.146386390130118	0.594211839535946
ENSG00000204314.12	PRRT1	protein_coding	7.15200426174903	2.06902385051836	0.555335858613331	-4.48704673668329
ENSG00000221988.13	PPT2	protein_coding	3.13754938032233	1.5585388716522	-0.412629973180988	-2.0090727594313
ENSG00000241404.7	EGFL8	protein_coding	3.22843843260352	2.14957781994921	-0.769602967850266	-1.864567228943
ENSG00000204305.14	AGER	protein_coding	0.963400154390669	0.787232168252927	-0.452412088134836	-0.650108736957707
ENSG00000204301.6	NOTCH4	protein_coding	-3.445596383608	-4.47993824954677	NA	-0.968271925821008
ENSG00000225914.3	XXbac-BPG154L12.4	antisense	-4.85461640100611	-6.20003919306899	0.637295375630851	-0.679329733627566
ENSG00000196126.11	HLA-DRB1	protein_coding	-5.75448352603129	-6.27569756183654	-0.549374282601788	-1.13002853516751
ENSG00000196735.13	HLA-DQA1	protein_coding	-6.87339803683701	-8.2701826092492	-0.816133366488459	-2.30912169174741
ENSG00000179344.16	HLA-DQB1	protein_coding	-6.67724759341991	-6.51181861784175	-0.823782766317561	-0.742395947869006
ENSG00000241106.8	HLA-DOB	protein_coding	-5.79531535931247	-6.65960522030324	-0.358972869177668	-1.21748110675281
ENSG00000204261.9	PSMB8-AS1	lincRNA	-0.70982973549312	NA	-1.06800610952604	-0.418678659657645
ENSG00000242574.9	HLA-DMB	protein_coding	-5.971776088436	-8.10424598876562	-0.185549797559289	-2.35325934547908
ENSG00000204257.15	HLA-DMA	protein_coding	-5.27742311737238	-3.984781453827	-0.137013267579002	1.12689213837303
ENSG00000204256.13	BRD2	protein_coding	-0.4457420511085	-0.0913529193738324	-0.21029519781803	0.119419921933347
ENSG00000204252.14	HLA-DOA	protein_coding	-6.46443055610385	-8.8931876855003	-0.970794660516571	-3.413892664117
ENSG00000231389.7	HLA-DPA1	protein_coding	-5.92281962809734	-5.92902437844558	-0.939681285485045	-0.964284121161339
ENSG00000223865.11	HLA-DPB1	protein_coding	-5.75732431682679	-5.61168712427053	-1.08338698275327	-0.968945901634512
ENSG00000224796.1	RPL32P1	processed_pseudogene	-6.10480162006503	-5.69517470659955	-1.30956379048143	-0.912932274541193
ENSG00000204228.4	HSD17B8	protein_coding	1.18907126190003	1.02652783613911	-0.145059253295381	-0.336165993799168
ENSG00000237441.10	RGL2	protein_coding	-0.887373728572592	-0.455540510172174	-0.63318632691073	-0.224167831236433
ENSG00000231925.12	TAPBP	protein_coding	-0.506284831565618	-0.0865055012356199	-0.684425039996575	-0.292561703322131
ENSG00000204209.13	DAXX	protein_coding	-0.482080258793228	-0.699330892406897	NA	-0.234566523668749
ENSG00000197283.17	SYNGAP1	protein_coding	1.29334396990812	2.40026722292955	-1.29317784005548	-0.20393904403544
ENSG00000186577.14	C6orf1	protein_coding	-0.892504180123518	0.890451182303859	-1.20133753824247	0.553900543398525
ENSG00000272325.2	NUDT3	protein_coding	-0.603318391537175	-0.203974969932034	-0.383449047819328	NA
ENSG00000196821.10	C6orf106	protein_coding	-0.743413619730891	NA	NA	0.742880600642928
ENSG00000096060.14	FKBP5	protein_coding	3.19008433744385	2.47436573562877	2.58653634659471	1.84519245983896
ENSG00000112079.9	STK38	protein_coding	1.43207175051148	-0.360297995703942	0.335101750316488	-1.47708002682321
ENSG00000124762.14	CDKN1A	protein_coding	-4.33766645808989	1.02738895834768	-4.16966413498787	1.17458037583253
ENSG00000124772.12	CPNE5	protein_coding	-7.20005727403649	-9.47280726685278	1.49279526164336	-0.797332928937861
ENSG00000146192.15	FGD2	protein_coding	-7.50911013295519	-9.5242509023653	-2.01215925863821	-4.17105411897839
ENSG00000124602.10	UNC5CL	protein_coding	0.833439338446262	1.67777889522692	-1.26298111733996	-0.435585442730285
ENSG00000112195.9	TREML2	protein_coding	-3.74262714420286	-3.31100506092891	-3.27877597433748	-2.84975371582867
ENSG00000137166.15	FOXP4	protein_coding	-2.41887951097899	0.538731190512997	-0.831623571196862	2.09269920671219
ENSG00000112561.18	TFEB	protein_coding	-3.95117390770818	-4.99257225382135	-0.117851402239459	-1.18694698480972
ENSG00000164663.14	USP49	protein_coding	-1.02912494653509	-2.97638872634344	2.06764318939731	NA
ENSG00000124641.16	MED20	protein_coding	-1.38465672567315	-1.84163675105183	0.813747252471812	0.334002222736424
ENSG00000112576.13	CCND3	protein_coding	1.58272565489228	-0.902358719851974	1.75623883775437	-0.748791942824905
ENSG00000124496.12	TRERF1	protein_coding	5.40589745445167	1.66862738685866	4.624180252534	0.851424608083542
ENSG00000137161.17	CNPY3	protein_coding	-1.21550694519279	-0.245825097646071	-1.17222303107357	-0.230336713753394
ENSG00000112655.16	PTK7	protein_coding	6.00044681083384	1.41972588682721	3.00332980994216	-1.60901668911733
ENSG00000146215.13	CRIP3	protein_coding	-3.7669104016134	-4.64786972984214	-1.61875529767394	-2.50933936000001
ENSG00000171467.16	ZNF318	protein_coding	-1.67834041981918	-1.63541031870683	-0.596952537617435	-0.573952349012674
ENSG00000170734.12	POLH	protein_coding	-1.26817928265081	-2.54002985093944	1.20425339595852	-0.0960685574203423
ENSG00000157593.19	SLC35B2	protein_coding	-0.755397550470369	-0.667403555234447	0.0940075161318507	0.159844497048275
ENSG00000146232.17	NFKBIE	protein_coding	-3.14075127243602	-1.28301910728652	-0.593865448533565	1.23169391752904
ENSG00000170915.9	PAQR8	protein_coding	1.6991379676857	0.828839857478824	-0.182217994239218	-1.08132111485745
ENSG00000096093.16	EFHC1	protein_coding	-1.39596251629268	-0.895377377797963	-0.0792323267398571	0.390850938707015
ENSG00000225791.7	TRAM2-AS1	lincRNA	-1.16005146728591	-1.65172923937651	-0.201246005148408	-0.725526232269912
ENSG00000170899.11	GSTA4	protein_coding	-3.46994670689654	-7.11142280730961	2.34061500862678	-1.29977470610202
ENSG00000012660.14	ELOVL5	protein_coding	-1.92823902440764	-0.203789381530888	-0.306668256586014	1.39378657248185
ENSG00000112232.9	KHDRBS2	protein_coding	-7.1877094631622	-4.34676950240349	-3.16072254215533	NA
ENSG00000168216.13	LMBRD1	protein_coding	-0.963805977598394	0.277242441802511	-0.990764731596757	0.223863544071285
ENSG00000082293.13	COL19A1	protein_coding	-9.22881718847529	-3.3453135126078	-6.86473532656202	-0.986521547317369
ENSG00000119900.9	OGFRL1	protein_coding	-3.95754739403428	-3.41622258649347	-0.207963247617304	0.317624381881201
ENSG00000164430.16	MB21D1	protein_coding	-2.73506346403295	-1.03120386722589	-0.682261951343044	0.984392138111488
ENSG00000156508.18	EEF1A1	protein_coding	0.509806918850303	0.220203267446769	-0.332922369170247	-0.649363300010437
ENSG00000156535.15	CD109	protein_coding	6.63470934621105	4.01736075272584	1.5038567887765	-1.13557307230476
ENSG00000065615.14	CYB5R4	protein_coding	-1.39706118972115	-0.882684322383118	-0.228159201919816	0.260861473440946
ENSG00000135318.12	NT5E	protein_coding	-4.01798217087499	-4.01644643679458	-7.82102255627583	-7.79781330976698
ENSG00000135334.9	AKIRIN2	protein_coding	-0.913804971839074	-0.608565092448463	0.20901169455932	0.487025955102043
ENSG00000118432.12	CNR1	protein_coding	-11.7990994727516	-11.6918062035738	-0.175870665268373	NA
ENSG00000198833.7	UBE2J1	protein_coding	-1.68488952242577	-3.86694955663228	2.53666181918092	0.327881239880666
ENSG00000186231.17	KLHL32	protein_coding	2.37097424454948	1.72000220206415	-0.302520816291415	-0.979304188363353
ENSG00000130348.11	QRSL1	protein_coding	-2.11263826620621	-1.95380741738438	-0.505674649997784	-0.373194811928284
ENSG00000272398.6	CD24	protein_coding	-10.3934068033781	-8.53235792748784	-1.85492254089903	NA
ENSG00000112320.12	SOBP	protein_coding	-5.58970460181837	-4.14067816890143	-0.466592545096521	0.965097079764655
ENSG00000280135.1	RP1-47M23.3	TEC	3.4436069396315	5.68838571238497	-4.09117773999042	-1.88287876096082
ENSG00000146285.14	SCML4	protein_coding	2.80197078835951	5.31092692145336	-4.02551922796789	-1.54972419346344
ENSG00000112335.15	SNX3	protein_coding	-1.44042759881857	-1.49683949285753	NA	-0.0579234107050467
ENSG00000135587.9	SMPD2	protein_coding	-1.92320317785159	-0.728416623693838	-1.33111958343836	-0.160320363853721
ENSG00000112367.11	FIG4	protein_coding	-1.44854636928584	0.135754131587114	-0.506389489686563	1.05108356650471
ENSG00000112290.13	WASF1	protein_coding	-3.30081461073981	-7.21191712576676	1.12175541825941	-2.80569948872294
ENSG00000168438.15	CDC40	protein_coding	-0.63009380072436	-0.389641053575772	-0.265647155576507	-0.0518555086375772
ENSG00000155111.15	CDK19	protein_coding	-1.19700851137772	-0.985331664704305	0.778174475901036	0.959628048350499
ENSG00000112394.17	SLC16A10	protein_coding	6.9831458824432	0.687081346892402	2.09685970478738	-4.22878580894169
ENSG00000010810.17	FYN	protein_coding	2.67310123016599	3.75354620061689	NA	1.11018878712586
ENSG00000074935.14	TUBE1	protein_coding	1.04993348241945	1.56167339387936	-0.9661912713977	-0.480510478632807
ENSG00000277443.3	MARCKS	protein_coding	-4.93862701677119	-4.92696748961732	-2.16628285569463	-2.1948194549213
ENSG00000164465.19	DCBLD1	protein_coding	4.33109623004125	6.42021713016658	1.68080147326053	3.74037294166564
ENSG00000111875.8	ASF1A	protein_coding	1.03130816890649	0.591060453556579	0.849515628607033	0.382802563273416
ENSG00000111879.20	FAM184A	protein_coding	6.08693502156073	NA	5.75200946949547	-0.413751540257573
ENSG00000025156.13	HSF2	protein_coding	1.56802958940953	0.206237857949774	0.535466104505049	-0.848588572508114
ENSG00000111897.7	SERINC1	protein_coding	0.577163233400227	1.39199234937918	-0.581015027708601	0.207813337369111
ENSG00000118518.15	RNF146	protein_coding	-0.825025835151013	0.430875472812511	-0.587142894931456	0.647162492095524
ENSG00000093144.19	ECHDC1	protein_coding	-0.73592809579238	-0.507782486098387	-0.353247830117116	-0.150708523554306
ENSG00000172673.10	THEMIS	protein_coding	9.53863292145513	8.77814374946547	0.763550848146849	0.0850748952252187
ENSG00000152894.14	PTPRK	protein_coding	-3.41611132485044	-0.690865797014231	-7.87929905617265	-5.19242958040126
ENSG00000146376.11	ARHGAP18	protein_coding	-2.61130383353371	2.91476582588875	-2.19497237366837	3.29810050602874
ENSG00000164483.17	SAMD3	protein_coding	8.65308617021185	2.59435171824964	NA	-5.75464884697512
ENSG00000079819.19	EPB41L2	protein_coding	-2.37673131460993	-3.68207530449485	-0.394999798730973	-1.71323784615657
ENSG00000228495.2	LINC01013	lincRNA	-7.2969222292575	-7.12719317648863	-0.677357541849928	NA
ENSG00000079931.15	MOXD1	protein_coding	-8.86058856817295	-2.76068737231771	-2.68995050290658	3.39773327451483
ENSG00000079950.14	STX7	protein_coding	-4.62084925472915	-3.86866991094923	-0.27176416579045	0.461275472049876
ENSG00000118514.14	ALDH8A1	protein_coding	2.22352631140176	2.73986417955173	-2.09139085500383	-1.58424270404862
ENSG00000118513.19	MYB	protein_coding	5.07395682814061	2.13858559461828	3.85512168630978	0.908163264779959
ENSG00000197442.10	MAP3K5	protein_coding	-1.57722165215326	4.04938143931854	-2.96900887764464	2.63055957809883
ENSG00000027697.15	IFNGR1	protein_coding	-2.58096722634027	-0.873465830293552	-2.56651795211837	-0.88439835949298
ENSG00000112406.5	HECA	protein_coding	0.791928335037653	0.822855971134325	-0.286948925542942	-0.276792750710687
ENSG00000226571.2	RP11-445F6.2	antisense	-7.81091598216361	-6.9307599302773	1.75123766150713	2.62320704761117
ENSG00000164442.10	CITED2	protein_coding	1.99607150065688	1.59810890753008	0.276951126615937	-0.147235237629462
ENSG00000010818.10	HIVEP2	protein_coding	1.03891434704125	2.17616952328403	-0.259654836589034	0.853300506214515
ENSG00000146416.19	AIG1	protein_coding	0.915488556985799	-0.706822808305328	1.05032497607782	-0.603356334477948
ENSG00000189007.16	ADAT2	protein_coding	0.753894316150268	1.24178355022082	-1.44213610610976	-0.973994175473739
ENSG00000112419.14	PHACTR2	protein_coding	2.20644131537603	5.32438812611204	NA	3.0687964359819
ENSG00000118495.20	PLAGL1	protein_coding	-2.40727698302717	-0.592771555545463	-0.655558786767205	1.13216341499398
ENSG00000118496.5	FBXO30	protein_coding	-0.874663974334424	-0.994552385128691	1.23039979236136	1.08804308704661
ENSG00000111962.8	UST	protein_coding	-5.43163490079591	5.40510039482848	-5.68888025858919	5.09463405731713
ENSG00000178199.14	ZC3H12D	protein_coding	-2.49568840123508	-0.912272120274455	0.597764234191926	2.14082987571198
ENSG00000120278.16	PLEKHG1	protein_coding	-6.87116750331293	-4.84880896581346	-0.682728292483119	1.29427706478247
ENSG00000213089.4	PDCL3P5	processed_pseudogene	-6.40343944389005	-4.72922745242436	-0.893240123985146	0.719286993271746
ENSG00000074706.13	IPCEF1	protein_coding	7.18084788503066	8.09181129975878	-0.626677239896852	0.294938374279705
ENSG00000049618.24	ARID1B	protein_coding	-0.935448886667157	-0.470234582982534	NA	0.413670729906832
ENSG00000175048.17	ZDHHC14	protein_coding	-4.7132028325898	-4.73112315599767	-2.23513152349781	-2.27759264374231
ENSG00000078269.15	SYNJ2	protein_coding	1.55943569056425	-1.47297967897571	-0.403476954894422	-3.46551980632778
ENSG00000272047.3	GTF2H5	protein_coding	0.674800959746483	NA	-0.13838670214185	-0.908485929216821
ENSG00000146433.8	TMEM181	protein_coding	1.16034209889537	1.37909458472608	-0.77431924746324	-0.576751549756061
ENSG00000164674.15	SYTL3	protein_coding	4.8097849687042	0.523530608112226	0.704922095343332	-3.60948131533013
ENSG00000092820.18	EZR	protein_coding	-1.65872913226407	-1.93257310456121	1.81804505901134	1.51412742364266
ENSG00000203711.14	C6orf99	lincRNA	2.40705607023003	-0.427114306551925	1.89341043014751	-0.942633296657231
ENSG00000224478.3	RP11-13P5.1	lincRNA	-3.14320389747218	-4.62449785012446	0.454121595547729	-1.06864554252809
ENSG00000112096.18	SOD2	protein_coding	0.713800218617515	0.563062285234563	-0.502239395053693	-0.678981308372188
ENSG00000198818.10	SFT2D1	protein_coding	-0.904020478960474	-0.606362833481729	-0.0915822910023383	0.186876276341534
ENSG00000213066.13	FGFR1OP	protein_coding	-1.39690279058109	-0.926175220203033	-0.291839883405986	0.160243478657246
ENSG00000112486.16	CCR6	protein_coding	-8.2241662696994	-2.21178783661917	-4.89595290229789	1.07403579346658
ENSG00000284825.1	NA	NA	-6.26481945431564	-1.17600094020298	-4.22632213892301	0.817365397235004
ENSG00000197461.13	PDGFA	protein_coding	-4.08802970221742	1.23438876487598	-2.71049051810349	2.59321576776237
ENSG00000188191.15	PRKAR1B	protein_coding	1.46472608866268	-0.333900966708889	0.260157528732613	-1.56415014383767
ENSG00000164828.18	SUN1	protein_coding	0.421573682501819	0.224919855883831	-0.323253037263959	-0.541941825548964
ENSG00000146540.15	C7orf50	protein_coding	-1.07958636589407	-1.11129213778983	0.642855727344226	0.579829861042966
ENSG00000164849.10	GPR146	protein_coding	4.462138655714	0.852049320094058	NA	-3.76421058849337
ENSG00000164877.19	MICALL2	protein_coding	3.72465507657124	2.96960592371998	1.04760516081378	0.256425475192568
ENSG00000122687.19	MRM2	protein_coding	-0.726410802621906	-0.843312002953054	0.367191495373106	0.224702551931103
ENSG00000106266.11	SNX8	protein_coding	-3.41523972429138	-2.3996736637303	-0.0697232796974774	0.914305932350958
ENSG00000106012.18	IQCE	protein_coding	1.07954811833322	2.53580104584746	-0.165226050815955	1.2610508048954
ENSG00000136295.15	TTYH3	protein_coding	-1.76495905237634	NA	-1.39235718732549	0.312196148017482
ENSG00000146535.14	GNA12	protein_coding	-1.18150916258247	-0.119103224293575	-0.488217354823402	0.543473826559067
ENSG00000146555.19	SDK1	protein_coding	5.86095444179445	2.85128134094745	3.08631855782382	NA
ENSG00000011275.18	RNF216	protein_coding	0.739225736735155	1.11168805313347	-1.15930659327781	-0.806460761028999
ENSG00000235944.8	ZNF815P	transcribed_unprocessed_pseudogene	2.39130736322059	2.87562267870471	-1.97463551770203	-1.51295888723633
ENSG00000272894.5	RP5-1159O4.1	lincRNA	-1.62516096253542	1.16024044906183	-1.58910896798769	1.17175329567946
ENSG00000164654.16	MIOS	protein_coding	-1.42174665002191	-0.92805291816025	-0.484188308427739	NA
ENSG00000106537.8	TSPAN13	protein_coding	-8.17565437846402	-7.75426954620067	-1.00559378838847	-0.634006220679436
ENSG00000048052.21	HDAC9	protein_coding	-7.35938309183219	-7.09453276405349	0.664161100074866	0.902217132611137
ENSG00000183742.13	MACC1	protein_coding	-3.75396785065032	-6.74644439086496	-0.362058948476165	-3.41730636976565
ENSG00000164649.20	CDCA7L	protein_coding	-2.28081122832431	-3.18509474681899	NA	-0.930455782242009
ENSG00000136237.19	RAPGEF5	protein_coding	-3.95220136500286	-6.52808387192372	4.67536948007181	2.10128776907044
ENSG00000105889.15	STEAP1B	protein_coding	-9.62548867000477	-5.21764134225131	-5.60453569526147	-1.34798318785075
ENSG00000232759.1	AC002480.3	antisense	-9.08500215246061	-1.8269697855548	-4.27559113064921	NA
ENSG00000179428.2	AC073072.5	antisense	-10.2791993356522	-5.32856823939007	-5.3546558986275	NA
ENSG00000136244.12	IL6	protein_coding	-10.5598808157268	-5.84809190395071	-6.69135874120968	NA
ENSG00000228649.9	AC005682.5	processed_transcript	-1.19565391936357	-2.16603629731117	-0.75863676840673	-1.74331025948606
ENSG00000122591.12	FAM126A	protein_coding	-2.98707567208063	-1.54316639810741	-0.599591847315855	0.818845791792044
ENSG00000136243.17	NUPL2	protein_coding	-0.446964520421883	-0.119578697641587	0.204073163040857	0.50797797404106
ENSG00000136231.14	IGF2BP3	protein_coding	-3.99723443650276	-10.8488062229514	3.49663758917701	-3.51255111623162
ENSG00000223561.7	AC003090.1	lincRNA	-3.38158351563443	-5.27354354405808	-3.3086934573979	-5.22697284790223
ENSG00000050344.9	NFE2L3	protein_coding	1.83333646545637	-0.4696087365205	1.91951121534029	-0.419747582170081
ENSG00000086300.16	SNX10	protein_coding	-3.18984196303404	-2.12601557063552	-0.239709687602833	0.798348931079067
ENSG00000005020.13	SKAP2	protein_coding	-4.99498979768047	-3.64856925789625	0.205707360051134	1.52539813065424
ENSG00000153814.13	JAZF1	protein_coding	-2.93984340347804	0.199358195959814	-1.3297495080301	1.78241026776473
ENSG00000136193.17	SCRN1	protein_coding	-2.2184991657736	-8.79378326840283	1.98996531255104	-4.59006496253285
ENSG00000180233.11	ZNRF2	protein_coding	-1.01189780652942	0.567820283970747	0.0763919188933013	1.63195987357821
ENSG00000235859.5	AC006978.6	processed_pseudogene	-0.810431775485313	0.614629865311096	-0.275076952111412	1.12632181390468
ENSG00000281404.2	LINC01176	lincRNA	-1.3434716109208	1.26594655084714	-1.14755046590822	1.44630101298746
ENSG00000106100.11	NOD1	protein_coding	-1.00534477768053	0.479123272194572	-2.19549297834907	-0.734523766742509
ENSG00000205763.13	RP9P	transcribed_unprocessed_pseudogene	-3.94667292311693	2.51504542884938	-6.56306846418745	NA
ENSG00000122643.22	NT5C3A	protein_coding	-1.38687359830327	-0.267898367031228	-1.3108040312027	-0.217242207529219
ENSG00000164610.9	RP9	protein_coding	-1.54216144684157	-0.100150776818069	-1.94257694280439	-0.523460391120047
ENSG00000173852.14	DPY19L1	protein_coding	-1.34067189297687	0.585492309419572	0.394990150105588	2.29813640162593
ENSG00000122545.20	SEPT7	protein_coding	-0.626079484990874	NA	-0.164845447234124	0.427365972144698
ENSG00000122547.11	EEPD1	protein_coding	3.48041930051078	-2.28898568284466	5.78272166184368	NA
ENSG00000136250.12	AOAH	protein_coding	4.68567965529166	5.7412269537204	-2.80393645015885	-1.70491690416563
ENSG00000006715.16	VPS41	protein_coding	-1.04681649125391	-0.108347837580909	-0.359574772155016	0.553920544246348
ENSG00000106605.11	BLVRA	protein_coding	2.26789078035829	2.21500980494332	0.95423915364381	0.861295280213848
ENSG00000106608.16	URGCP	protein_coding	0.662840344233099	0.865705587983669	-0.0563591521103662	0.119919838875652
ENSG00000228903.7	RASA4CP	transcribed_unprocessed_pseudogene	0.87075960789257	NA	-0.398998920290336	-1.32451484200345
ENSG00000136279.20	DBNL	protein_coding	-1.26160823777344	-1.01061308284186	-0.539450533483199	-0.315812959461289
ENSG00000239775.1	AC017116.11	sense_overlapping	-1.15211959529538	-0.275882164666988	-1.92305329519022	-1.07204365298109
ENSG00000122678.17	POLM	protein_coding	-0.597866211969428	-0.238979636751086	-0.549443482773704	-0.214504288865675
ENSG00000158604.15	TMED4	protein_coding	0.385100393818824	0.653078749484684	-0.357622917921384	-0.112125643888851
ENSG00000122515.15	ZMIZ2	protein_coding	-0.940332968161295	0.442450126920893	-0.899663017273622	0.456582589797208
ENSG00000136270.14	TBRG4	protein_coding	0.521304803758075	0.227983706828693	-0.30902958420533	-0.627574344126903
ENSG00000136205.17	TNS3	protein_coding	-5.73912132197575	-4.80739447444327	1.27066012240269	2.184995326513
ENSG00000183696.14	UPP1	protein_coding	4.32651724954625	0.324789706913005	1.79811188230093	-2.22833073025368
ENSG00000185811.19	IKZF1	protein_coding	1.05505625488943	0.290591148489369	0.264640044732936	-0.526823571430574
ENSG00000106070.20	GRB10	protein_coding	7.65673070434187	8.41573474395955	NA	0.188726280928635
ENSG00000129103.18	SUMF2	protein_coding	0.531703744790814	0.984672225406337	-0.254541489324672	0.171135760530279
ENSG00000234444.10	ZNF736	protein_coding	-0.948511494511182	-0.56207882213415	-0.6351969329102	-0.273292511585815
ENSG00000173041.12	ZNF680	protein_coding	-0.772077712241049	-0.298952248837959	-0.129921295551324	0.315434031060421
ENSG00000198039.11	ZNF273	protein_coding	-0.662337973850234	-0.318077882713453	-0.449739487596878	-0.135928553029237
ENSG00000152926.15	ZNF117	protein_coding	-1.33960049109649	-1.31237386997257	0.219286578672165	0.220038644586967
ENSG00000213462.5	ERV3-1	protein_coding	-1.32882985010325	-1.02086414197327	NA	0.279208904634458
ENSG00000146757.14	ZNF92	protein_coding	-1.19609548114731	-1.01528004027562	0.0798925331143265	0.232923984865689
ENSG00000126522.17	ASL	protein_coding	-1.09304201782055	NA	0.124167022766621	1.18867088854806
ENSG00000169902.15	TPST1	protein_coding	-2.75721108418717	-0.555788663668913	-2.70565141822425	-0.541442630447096
ENSG00000154710.17	RABGEF1	protein_coding	-0.888803397668998	-0.823474083155612	0.231142225785524	0.271970223313003
ENSG00000182487.12	NCF1B	transcribed_unprocessed_pseudogene	-3.94128603360048	-4.9676048011879	-0.529865939497632	-1.58329112067502
ENSG00000106089.12	STX1A	protein_coding	2.6701390504195	0.40242296258348	1.07653802493054	-1.21932936313034
ENSG00000106683.15	LIMK1	protein_coding	-1.86272860025288	-2.36975506566126	1.24323052495521	0.698687067441698
ENSG00000086730.17	LAT2	protein_coding	-7.29038650870167	-5.18924201755243	0.162257466524688	2.23847893120444
ENSG00000049541.11	RFC2	protein_coding	-1.34375354365008	-2.13444880846765	1.24827497764521	0.433361160937647
ENSG00000106665.16	CLIP2	protein_coding	-3.51376105914423	-4.7179805036563	1.89950672136488	0.667696333632724
ENSG00000263001.6	GTF2I	protein_coding	-1.00051601359144	-1.46883751384133	0.130178151973753	-0.366911848702694
ENSG00000158517.15	NCF1	protein_coding	-5.75391423082153	-6.51915804839001	-0.0993333366013558	-0.890157598281999
ENSG00000274070.2	GATSL2	protein_coding	1.8673006505471	1.20408726095576	1.45924716630218	0.76821712778935
ENSG00000165178.9	NCF1C	unprocessed_pseudogene	-5.95516267114564	-6.85560961373851	-0.208375880913194	-1.13998289360207
ENSG00000178809.11	TRIM73	protein_coding	1.24315752420145	1.97787423854509	-1.23369371262924	-0.528609598881741
ENSG00000127946.17	HIP1	protein_coding	-2.41526182567003	-0.884921296822834	1.65715591356724	3.14472497038766
ENSG00000005486.17	RHBDD2	protein_coding	0.960172457484901	2.37066352793218	-0.371472831553369	1.01070936409754
ENSG00000135205.15	CCDC146	protein_coding	1.27997931986531	0.254550534976161	0.55817035091473	-0.499825159162652
ENSG00000186088.16	GSAP	protein_coding	-2.14291392170502	-4.66879375485285	-2.26452832687318	-4.80116672532765
ENSG00000135211.6	TMEM60	protein_coding	-0.996491749873888	-0.264604424612403	0.413285094209674	1.11938271106883
ENSG00000006576.16	PHTF2	protein_coding	-1.07343126763268	0.228553363617093	0.411085449778009	1.68303222210651
ENSG00000127955.17	GNAI1	protein_coding	4.2997575346243	1.07655957315666	-1.73189167407948	-4.96855852104207
ENSG00000135185.12	TMEM243	protein_coding	-0.691918511866227	-0.801286659413148	0.0649498197742334	-0.0671402681421124
ENSG00000005469.12	CROT	protein_coding	0.893498578481081	0.615866142752729	0.115978081663594	-0.182247311562413
ENSG00000005471.18	ABCB4	protein_coding	-9.95162743682736	-10.2225573000811	-3.74804966539753	-3.83980760584013
ENSG00000008277.14	ADAM22	protein_coding	2.6481601036526	NA	NA	-2.8132207853679
ENSG00000058091.17	CDK14	protein_coding	-8.23754376482294	-4.13582723611453	0.230629586926249	4.31834974293779
ENSG00000223969.6	AC002456.2	antisense	-9.07117751169781	-3.99109710883881	-2.52095686820095	2.51558707833689
ENSG00000157240.4	FZD1	protein_coding	4.05517394495955	-2.46932303671943	3.35206551430296	-3.18098179751075
ENSG00000001630.17	CYP51A1	protein_coding	-1.5188829166051	-1.33904196020986	0.117131099180095	0.272202991743949
ENSG00000157259.8	GATAD1	protein_coding	-0.828695880830679	0.5878169399786	-1.36278745453391	NA
ENSG00000127980.16	PEX1	protein_coding	0.689141020276678	0.42539914152848	-0.119780638845456	-0.405458643850978
ENSG00000105829.13	BET1	protein_coding	-0.946862243213488	-0.469174242794331	-0.563612736818069	-0.110736311188488
ENSG00000127990.19	SGCE	protein_coding	-6.10762397630731	NA	1.02967639623697	6.97404797071107
ENSG00000242265.5	PEG10	protein_coding	-5.52985482642782	NA	2.99890693274649	8.58581478901556
ENSG00000158528.12	PPP1R9A	protein_coding	-5.57506035104143	1.85102558732599	-4.66625372039506	2.76010393855698
ENSG00000004864.14	SLC25A13	protein_coding	-0.696167104416505	-0.369256973538861	0.901334462701311	1.20178550415178
ENSG00000164715.6	LMTK2	protein_coding	1.3814153586576	0.552924405748646	0.920887455373489	NA
ENSG00000205356.10	TECPR1	protein_coding	2.39939426904634	2.20914045419645	-0.43508149430109	-0.652832472579647
ENSG00000197037.11	ZSCAN25	protein_coding	0.730263632876694	1.12009118240244	-0.324081850765688	NA
ENSG00000166997.8	CNPY4	protein_coding	1.8312439037763	1.68510283751876	NA	-0.175948959383072
ENSG00000197093.11	GAL3ST4	protein_coding	4.84262978430108	3.52258317033616	-1.39136866918014	-2.72623287834112
ENSG00000213420.8	GPC2	protein_coding	1.93838056685372	0.51398212417851	-0.489913737901036	-1.93075103819889
ENSG00000146834.14	MEPCE	protein_coding	-0.564716743761622	-0.714696887243212	0.200130461319214	NA
ENSG00000106351.13	AGFG2	protein_coding	0.935321194158334	1.28303116180618	0.644696772335127	0.965801552256004
ENSG00000205307.12	SAP25	protein_coding	1.12884704042455	1.39819334905611	-0.712531362167531	-0.464874451509861
ENSG00000077454.16	LRCH4	protein_coding	0.703561362478393	0.943024431848166	-0.544174633083775	-0.3283296893088
ENSG00000106327.13	TFR2	protein_coding	-1.4042704896085	0.252068157330096	-0.931589087167951	0.697112026025715
ENSG00000196411.10	EPHB4	protein_coding	1.4437064774011	-0.595013257354386	-1.19059107845042	-3.24787869896777
ENSG00000106404.13	CLDN15	protein_coding	0.773842635881774	0.534691690385202	-0.0841959307276622	-0.3480514647109
ENSG00000160999.10	SH2B2	protein_coding	-4.98302272193669	-4.28739137318515	1.68236093700053	2.3481977426207
ENSG00000160991.16	ORAI2	protein_coding	-2.82362339418686	-2.60639209791078	-0.452540274708704	-0.269883819642501
ENSG00000237513.2	RP11-325F22.2	lincRNA	-3.22116940395193	-2.23115070785853	-0.803319157825669	0.165467900834307
ENSG00000146776.14	ATXN7L1	protein_coding	1.24816248771577	1.95801644234567	-0.81701740284352	-0.127988362095559
ENSG00000008282.8	SYPL1	protein_coding	-1.8337708604039	-1.96951792398862	0.93979897735101	0.777788990103052
ENSG00000253276.4	CCDC71L	protein_coding	-1.41831371245613	0.47724387950109	-0.244964579865983	1.62508243076619
ENSG00000105851.11	PIK3CG	protein_coding	-0.905683078761926	-1.8937012827767	1.31284662631503	0.298905933044361
ENSG00000288558.1	NA	NA	-0.873785626265709	0.883002561712637	-1.43053934447265	0.302781521411135
ENSG00000075790.10	BCAP29	protein_coding	-1.00233840598294	1.13937627062042	-1.67888629730496	0.438605727880185
ENSG00000135241.17	PNPLA8	protein_coding	-0.874967382433419	-0.297211951190295	-0.229711632993829	0.315916160977586
ENSG00000173114.13	LRRN3	protein_coding	10.9689878380766	1.61511924556791	3.49383194684021	-5.86952041002518
ENSG00000198839.10	ZNF277	protein_coding	0.630912361763881	0.42422767930881	NA	-0.241834824594222
ENSG00000279086.1	RP11-667F14.1	TEC	2.25423554311346	1.22388397901874	-2.20889362447877	-3.26178473632841
ENSG00000002745.13	WNT16	protein_coding	-10.3951549430142	NA	-9.22701147956467	NA
ENSG00000196937.11	FAM3C	protein_coding	-2.56812962420354	-2.78946987294497	0.585962626064189	0.338466346378726
ENSG00000197157.11	SND1	protein_coding	-0.5239581503942	-0.884264952051154	0.674290780301756	0.283834016418995
ENSG00000128596.17	CCDC136	protein_coding	1.83431205427946	1.79076522214845	1.5338386614818	1.45828807403742
ENSG00000128604.20	IRF5	protein_coding	-6.95893648686654	-0.785838163082923	-1.34156910413161	4.77569244647193
ENSG00000158457.6	TSPAN33	protein_coding	-4.36634564894669	-6.60107710431181	-0.753343191429146	-3.01358864518188
ENSG00000128602.11	SMO	protein_coding	-3.52493781557252	-5.8968819354094	1.12393133997631	-1.31556341483765
ENSG00000106477.19	CEP41	protein_coding	1.40232947870504	-0.326955518967071	1.21878176452516	-0.53330582166737
ENSG00000231721.7	LINC-PINT	antisense	-0.868860134934263	0.153128847685773	-0.29492630946544	0.705098236628403
ENSG00000105887.11	MTPN	protein_coding	-1.60580799401271	-1.03044214167952	-0.100237416572069	0.445910314343002
ENSG00000122779.18	TRIM24	protein_coding	0.991692546945254	0.424884441189878	0.561292028778888	NA
ENSG00000105939.13	ZC3HAV1	protein_coding	0.895452339575107	0.816765577918016	-0.753776729271181	-0.852686332435804
ENSG00000064393.16	HIPK2	protein_coding	2.1926255359789	2.95408117645263	-0.976407863558483	-0.234360006289358
ENSG00000157800.18	SLC37A3	protein_coding	1.4368070495378	3.22200624799903	-2.23273028447008	-0.478323915532911
ENSG00000146955.11	RAB19	protein_coding	2.41380141376229	3.92020980879394	-1.14514068125865	0.313710208115609
ENSG00000133597.11	ADCK2	protein_coding	-1.26506529904934	-0.909314675024718	NA	0.351793258141888
ENSG00000090263.16	MRPS33	protein_coding	0.860456963113526	-0.507782115283444	0.831451424812724	-0.564958385091045
ENSG00000226660.2	TRBV2	TR_V_gene	8.22761969548533	8.32558299748883	0.683353211150472	0.76592797114127
ENSG00000237702.2	TRBV3-1	TR_V_gene	7.96120048400024	8.65530857593115	NA	0.877234252722362
ENSG00000211710.3	TRBV4-1	TR_V_gene	9.13284441694722	8.19341545705602	0.849185800335648	NA
ENSG00000211734.3	TRBV5-1	TR_V_gene	8.60020687101158	8.45669819118158	0.971602264740938	0.921724070492278
ENSG00000211706.2	TRBV6-1	TR_V_gene	8.2566481701338	8.50970678946682	0.8536448051279	1.19344778509895
ENSG00000211745.3	TRBV4-2	TR_V_gene	8.10164863327723	8.82412719921853	NA	1.46163412153388
ENSG00000283063.1	TRBV6-2	TR_V_gene	8.64836827310596	8.47965508593987	NA	0.438619218263871
ENSG00000282939.1	TRBV7-2	TR_V_gene	8.17683076169815	8.29702122378773	0.884098951468893	1.02329790053258
ENSG00000211714.3	TRBV7-3	TR_V_gene	7.47464357540531	8.37159738284529	NA	1.00093213823772
ENSG00000211716.2	TRBV9	TR_V_gene	8.43528647478147	8.70786020335359	NA	0.732925204834994
ENSG00000241657.1	TRBV11-2	lincRNA	8.78477018466604	8.57277878546148	NA	0.685359783779787
ENSG00000211721.2	TRBV6-5	TR_V_gene	8.44366119576879	8.66673692149438	NA	0.637705350103956
ENSG00000230099.2	TRBV5-4	TR_V_gene	8.7315422586464	8.63025288578349	NA	0.493485319172143
ENSG00000211724.3	TRBV6-6	TR_V_gene	8.88618685255429	8.54481667628015	1.00105275823088	0.783756138077386
ENSG00000211728.2	TRBV5-6	TR_V_gene	8.48743732808971	8.48184437140681	0.871833650424458	0.907491148743743
ENSG00000278030.1	TRBV7-9	TR_V_gene	8.85492390096358	8.49547816417503	0.716819098031676	0.392650577882617
ENSG00000275791.1	TRBV10-3	TR_V_gene	7.9518081790714	8.5629388274539	NA	0.967060931215845
ENSG00000276953.1	TRBV12-4	TR_V_gene	8.81646869310368	8.92443002480142	NA	0.575171909809643
ENSG00000275743.1	TRBV14	TR_V_gene	7.17389812796044	8.87851466812054	NA	0.783608904193504
ENSG00000276819.1	TRBV15	TR_V_gene	8.59940842124283	8.6073952242167	NA	0.736142394432585
ENSG00000276557.1	TRBV18	TR_V_gene	7.97160563133611	8.650941798507	NA	0.92314555994478
ENSG00000211746.3	TRBV19	TR_V_gene	8.88286152729319	8.49103344612349	0.59069656242514	0.2466021734238
ENSG00000211747.3	TRBV20-1	TR_V_gene	8.08975076343758	8.30323003807888	0.4742985415601	0.688490231849928
ENSG00000251578.1	TRBV21-1	TR_V_pseudogene	6.100308717258	8.91001053337913	-2.4476903282919	0.29843204056373
ENSG00000211749.1	TRBV23-1	TR_V_gene	5.81552372598922	8.15762509024797	-2.37992813244975	-0.106079714623539
ENSG00000211750.2	TRBV24-1	TR_V_gene	8.52637573965095	8.7209096957324	NA	0.71598493711826
ENSG00000282499.1	TRBV25-1	TR_V_gene	6.98762883480346	8.27708651751614	-0.951476301985792	0.30381517341837
ENSG00000211752.3	TRBV27	TR_V_gene	7.76122074688239	8.44303978774415	NA	0.554782871172266
ENSG00000211753.4	TRBV28	TR_V_gene	7.48974248332462	8.70466827408486	NA	1.19979119693835
ENSG00000232869.2	TRBV29-1	TR_V_gene	4.3670701032434	6.83792186708412	-1.95098175920342	0.516203873459753
ENSG00000211751.9	TRBC1	TR_C_gene	7.58873132061642	8.37757653657108	NA	0.661824904960474
ENSG00000211764.1	TRBJ2-1	TR_J_gene	7.33942716818853	8.39079759014981	NA	0.670281757111163
ENSG00000211767.1	TRBJ2-3	TR_J_gene	6.54613141434833	7.89813950317451	NA	0.669339160157647
ENSG00000211769.1	TRBJ2-5	TR_J_gene	6.56024955552438	7.95658022975432	NA	0.692606090970637
ENSG00000211771.1	TRBJ2-7	TR_J_gene	7.01547944760833	8.09046763172837	NA	0.537619126655958
ENSG00000211772.11	TRBC2	TR_C_gene	2.27205425046527	6.11633640187699	-3.19204058050856	0.623198730670438
ENSG00000237254.2	TRBV30	TR_V_gene	7.51792786999484	8.67711860557926	NA	0.98850579917923
ENSG00000106123.12	EPHB6	protein_coding	1.3075686788081	6.8107485678277	-5.34090380922798	0.135274152250515
ENSG00000197448.14	GSTK1	protein_coding	0.814197867541804	0.556676727230833	0.168099875672942	-0.114936726653556
ENSG00000106144.20	CASP2	protein_coding	-0.819311363782437	-0.884151755071099	0.245165887096758	0.155525898728575
ENSG00000146904.9	EPHA1	protein_coding	9.98979788086834	3.9276248331247	NA	-6.18238397381481
ENSG00000229153.5	EPHA1-AS1	antisense	9.4861819161145	2.73229842419623	NA	-7.39833093595712
ENSG00000170379.20	TCAF2	protein_coding	1.57088654057857	3.19931260023292	-1.09769614886002	0.511130296791784
ENSG00000174469.23	CNTNAP2	protein_coding	-7.41955059263282	-3.78870272756823	-3.34168354451999	NA
ENSG00000055130.17	CUL1	protein_coding	0.442847576782445	0.181007449973423	0.303300570909292	NA
ENSG00000181444.13	ZNF467	protein_coding	4.27255856246849	4.69295145349558	-2.13795091081579	-1.71695742923283
ENSG00000197558.13	SSPO	protein_coding	3.76519070864625	3.93145271407696	-2.54744169544955	-2.38329643102658
ENSG00000106479.11	ZNF862	protein_coding	1.70489883028322	2.83159518869402	-1.58982648804681	-0.484288256215998
ENSG00000280149.1	RP4-751H13.5	TEC	1.67342432352258	2.28512230642335	-1.52767560341954	-0.928872100478942
ENSG00000273419.1	RP4-751H13.7	antisense	4.78714058609964	5.11072536715427	-1.58578252063877	-1.26183651338261
ENSG00000204934.10	ATP6V0E2-AS1	antisense	4.17997498369556	2.88577676936621	0.606159133411137	-0.710854035708844
ENSG00000171130.18	ATP6V0E2	protein_coding	2.15610181210686	2.0415854758847	0.20146714213152	0.0655893771827742
ENSG00000171115.4	GIMAP8	protein_coding	8.48199244985441	8.26514045840872	NA	-0.239313297889753
ENSG00000179144.5	GIMAP7	protein_coding	9.38936760597416	8.40489304675623	NA	-0.544347033222071
ENSG00000133574.10	GIMAP4	protein_coding	9.08214006490678	8.40494920389503	0.425182541023222	-0.215550778473334
ENSG00000133561.15	GIMAP6	protein_coding	7.70942752582204	8.46634191519817	NA	0.644759703532325
ENSG00000106560.11	GIMAP2	protein_coding	2.70224221745992	4.15908814655836	-1.83019631483581	-0.399959448245663
ENSG00000213203.3	GIMAP1	protein_coding	6.19087419743057	7.6453910052733	-2.71421912940228	-1.26529825639997
ENSG00000196329.11	GIMAP5	protein_coding	9.26947852792226	8.03581280270921	0.458277760144164	-0.745549835741586
ENSG00000241134.3	BET1P1	processed_pseudogene	9.03043740189394	7.34492377844229	NA	-1.78692301851949
ENSG00000055118.15	KCNH2	protein_coding	4.29531954958863	0.422312910481786	2.5971103895521	-1.2983827646429
ENSG00000164867.11	NOS3	protein_coding	5.95712016702003	0.805795895962336	0.306748255847191	-4.87516076947023
ENSG00000181652.19	ATG9B	protein_coding	3.36340405130722	1.25077214180974	-0.113374971759257	-2.2493638181321
ENSG00000197150.12	ABCB8	protein_coding	1.14846079387323	0.35941004721962	0.257056174809332	-0.55736699813596
ENSG00000213199.8	ASIC3	protein_coding	3.26975632500183	2.25190582044062	-0.163055156993086	-1.20819358400987
ENSG00000164889.14	SLC4A2	protein_coding	-0.394547760850416	-0.416884741468631	-0.0905617924235949	-0.135416455145842
ENSG00000133612.19	AGAP3	protein_coding	3.49385591705486	6.10304753124401	-0.563199348300443	2.02117369935477
ENSG00000082014.16	SMARCD3	protein_coding	4.76859583149183	7.31376689402737	-1.33430891982484	1.17576934769198
ENSG00000106617.15	PRKAG2	protein_coding	0.783255725004567	4.36710010828806	-3.8214526962386	-0.263657841897288
ENSG00000178234.13	GALNT11	protein_coding	0.935480281058635	3.5408674750428	-3.04060253320418	-0.47056642812546
ENSG00000186480.13	INSIG1	protein_coding	-1.15629781239968	0.992788722119081	-0.35716337781904	1.7662186553724
ENSG00000117868.17	ESYT2	protein_coding	2.19390582242218	1.28384713894802	0.605671406604804	-0.332024985039039
ENSG00000253764.3	RP11-439C15.4	lincRNA	4.12308832017987	NA	1.73859408460675	-2.52170082676373
ENSG00000176595.4	KBTBD11	protein_coding	2.74913131599995	0.256415528442898	2.06411247212727	-0.449440743763111
ENSG00000154319.16	FAM167A	protein_coding	-6.87527451234129	-1.36816843627846	0.655209646911143	6.10787850186514
ENSG00000136573.14	BLK	protein_coding	-7.36945019136355	-5.00842891929234	-0.411412084316345	1.92336490133413
ENSG00000154328.16	NEIL2	protein_coding	-0.872648858110631	2.23851230495393	-3.51682343795649	-0.434549911441174
ENSG00000079459.13	FDFT1	protein_coding	-1.27328628755708	-0.2543697768168	-0.408551020841469	0.57675210351467
ENSG00000154359.13	LONRF1	protein_coding	-2.73518257995252	-1.60182613481663	0.529476332147109	1.63254823766553
ENSG00000129422.14	MTUS1	protein_coding	4.63173120967183	7.54802933008832	-0.974252771548848	1.96662361428709
ENSG00000104763.19	ASAH1	protein_coding	-0.760812607960545	1.27613533997956	-2.04822797044111	-0.0370140515784788
ENSG00000156011.17	PSD3	protein_coding	-3.31862771241891	-1.05370873081275	-2.56819711913266	-0.323179178063125
ENSG00000147408.14	CSGALNACT1	protein_coding	4.09606069035176	3.37729603864682	-3.89797386718379	-4.64959572061963
ENSG00000147443.13	DOK2	protein_coding	3.22798115170421	3.90465668968518	-1.71536563098237	-1.05993869611811
ENSG00000158856.18	DMTN	protein_coding	6.97144000276794	6.79176576645995	-0.670992801380616	-0.883768026031738
ENSG00000120896.13	SORBS3	protein_coding	1.29917320689442	2.3728497642907	-2.49918750936028	-1.44901770110345
ENSG00000008853.17	RHOBTB2	protein_coding	-4.77103342527953	-2.88063421123032	-0.413954005766454	1.4452142170636
ENSG00000173530.6	TNFRSF10D	protein_coding	1.79902129835463	1.80368847753975	-2.80440988383828	-2.82156379619894
ENSG00000246582.3	RP11-1149O23.3	processed_transcript	-1.33173687971357	0.561400153183773	-1.07897234099363	0.800268730697293
ENSG00000147457.14	CHMP7	protein_coding	0.988326971395164	0.997507287340165	-0.363370955399012	-0.374664126515174
ENSG00000042980.13	ADAM28	protein_coding	-9.40134459984225	-9.96445352239997	-2.17941725212741	-2.85690382141779
ENSG00000253535.5	RP11-624C23.1	antisense	-8.01295649192987	-5.14208954451938	-2.85968746221063	NA
ENSG00000104228.13	TRIM35	protein_coding	1.18105974602742	0.844801976845886	0.153971923341607	-0.208490338616996
ENSG00000120899.18	PTK2B	protein_coding	-0.775842355218098	-1.00154503820301	0.332440100451631	0.0828698691843625
ENSG00000120915.14	EPHX2	protein_coding	6.96969645544628	4.73074660961631	0.674672975381657	-1.56350579946447
ENSG00000189233.12	NUGGC	protein_coding	-6.51367835117892	-8.57289168989968	5.77462007215516	3.69772046202713
ENSG00000134014.17	ELP3	protein_coding	-0.527534400100665	-0.907647252211568	0.319039289238064	-0.0864250184759899
ENSG00000168081.9	PNOC	protein_coding	-10.8549899243291	-11.8241681324953	0.367814193055577	NA
ENSG00000186918.14	ZNF395	protein_coding	-2.18475176036924	-1.48707815894159	-0.821749606560195	-0.138876186997116
ENSG00000214050.8	FBXO16	protein_coding	-2.19715398784898	-1.53642827352849	-0.753834043876089	-0.109271707243323
ENSG00000104299.15	INTS9	protein_coding	-0.848490525811156	-0.403921425649194	-0.114505345867335	0.300786427718074
ENSG00000197892.13	KIF13B	protein_coding	-0.724588012589585	2.04101571543553	-2.46806337403734	0.268036880874453
ENSG00000133872.14	SARAF	protein_coding	1.27070875933314	3.45113645534793	-3.15447758292679	-0.995664603844118
ENSG00000104660.19	LEPROTL1	protein_coding	2.84385248044374	3.47402140220035	-1.3870139045805	-0.777094176127014
ENSG00000271869.1	RP11-51J9.5	lincRNA	2.98534336310746	2.21246510937699	-0.810741624710557	-1.60603476845366
ENSG00000104687.14	GSR	protein_coding	-0.715943858729261	0.756835520991282	0.224174530646267	1.66767283575552
ENSG00000133874.2	RNF122	protein_coding	-1.27751927875889	-0.101930637665051	-0.985360387137061	0.161576204978063
ENSG00000156675.16	RAB11FIP1	protein_coding	-2.55879739204659	-0.21197634778246	0.738163904608243	3.0560691626166
ENSG00000187840.5	EIF4EBP1	protein_coding	-1.92568265299101	-0.587354115255374	-0.772148325181109	0.534422157009662
ENSG00000147535.17	PLPP5	protein_coding	-3.09178181299769	1.73036590870104	-3.6620843311794	1.12671745328448
ENSG00000169499.15	PLEKHA2	protein_coding	-3.08725899562659	-2.77142206271103	0.363059156275443	0.659099436986085
ENSG00000147533.17	GOLGA7	protein_coding	0.63448586965275	1.45831222633565	-0.053223520828399	0.743414762075998
ENSG00000147536.12	GINS4	protein_coding	-1.21422945309249	-2.19364697913269	1.82568261143623	0.823620514358127
ENSG00000070718.12	AP3M2	protein_coding	1.32254160556778	1.52085638857152	-0.202208446058746	NA
ENSG00000104365.15	IKBKB	protein_coding	-0.442978352444029	0.659820403621401	-0.839062074481433	0.239209004133565
ENSG00000168575.10	SLC20A2	protein_coding	0.704205184297942	0.970017116024269	-0.667811785698076	-0.42160309728832
ENSG00000120925.16	RNF170	protein_coding	-0.618061580050557	0.0547032020153587	-0.251323405110885	0.397826221844958
ENSG00000164808.17	SPIDR	protein_coding	-0.962196033609535	0.228262473104902	-0.48045440114134	0.683410669343135
ENSG00000228801.6	RP11-110G21.1	antisense	-0.963622398311149	-1.70696332088431	0.602549554501335	-0.168105891206371
ENSG00000253924.2	RP11-1023P17.2	lincRNA	-9.95565568035758	-9.37855516767531	-1.10504624083331	NA
ENSG00000120992.18	LYPLA1	protein_coding	-0.965608203444866	-1.69556858067725	1.36621253291868	0.606134127632551
ENSG00000254087.8	LYN	protein_coding	-7.40709099892583	-3.91399066571885	0.133388604103899	3.61020305432192
ENSG00000137563.12	GGH	protein_coding	-1.88875534627647	-4.082576552452	2.27466162425085	NA
ENSG00000205268.11	PDE7A	protein_coding	1.06172080426711	-0.596706651777804	-0.626157244638141	-2.30943247937288
ENSG00000137571.11	SLCO5A1	protein_coding	-5.69861959676006	-3.19974152036437	NA	2.4463212315873
ENSG00000121039.10	RDH10	protein_coding	1.91683612297127	3.32075897647426	1.29593399802091	2.66701002755816
ENSG00000171033.13	PKIA	protein_coding	1.5000433391606	NA	-0.0826666179983398	-1.67333814294234
ENSG00000104432.14	IL7	protein_coding	-9.48044909637709	-3.62432065923527	-0.786223956570241	5.0520334250062
ENSG00000285744.1	NA	NA	-7.0485248879046	-2.83702858958134	-1.91883131313585	2.24731518952799
ENSG00000272264.1	RP11-92K15.3	lincRNA	-3.44391500081801	-4.98209896835938	-0.170724387305902	-1.73322015994562
ENSG00000076554.15	TPD52	protein_coding	-3.35440060223483	-4.11616599226086	0.954943627655436	0.175300169482185
ENSG00000164684.13	ZNF704	protein_coding	4.57646326711272	2.08014574086162	0.880339781981902	-1.63008129895479
ENSG00000104231.11	ZFAND1	protein_coding	0.683587560279018	-0.0862165539669601	0.280029775136213	-0.513829177401127
ENSG00000133740.11	E2F5	protein_coding	-3.41160172182038	-5.28685182995047	1.21146894365865	-0.685187406453754
ENSG00000185015.8	CA13	protein_coding	-2.08232140571248	-1.79584932573362	-0.90393677278446	-0.639753985271561
ENSG00000254231.3	CTD-2284J15.1	processed_transcript	3.56348217601542	4.47437148231354	0.364137680692852	1.25460076149683
ENSG00000123124.14	WWP1	protein_coding	1.61848115017206	2.32804899291094	-0.25405809808486	0.432499406188996
ENSG00000251136.9	RP11-37B2.1	lincRNA	-2.36197845272814	-2.52759910440986	0.227325157225685	NA
ENSG00000104320.14	NBN	protein_coding	-0.837288753923861	-1.07917306863934	0.413465656960289	0.145084162657791
ENSG00000180694.14	TMEM64	protein_coding	-2.23402320684824	0.405676273721527	-0.0628722123385089	2.53674922661049
ENSG00000205133.12	TRIQK	protein_coding	-3.57720731121733	-5.62468427726746	-1.16320372338045	-3.21158448404559
ENSG00000156170.13	NDUFAF6	protein_coding	-0.715590352098887	-0.73549571137162	0.279502114462101	0.238555319789154
ENSG00000164938.14	TP53INP1	protein_coding	-2.79346258936263	0.869276081818771	-0.351699198696695	3.2807835068185
ENSG00000175895.4	PLEKHF2	protein_coding	-3.47044932323034	-3.39771400318916	NA	NA
ENSG00000156172.6	C8orf37	protein_coding	-2.19608711402499	-1.57350497596097	-1.42879417782743	-0.826708266890324
ENSG00000156471.13	PTDSS1	protein_coding	-0.53009562247832	-0.315756746851823	0.0907314018095374	0.278688677512687
ENSG00000180543.5	TSPYL5	protein_coding	-3.24405156406977	-3.42213313434219	0.927887879041113	0.720042197537239
ENSG00000104361.10	NIPAL2	protein_coding	-5.72661601987713	1.90395619788562	-1.56828495073886	5.98794494372747
ENSG00000034677.13	RNF19A	protein_coding	-1.14891245580791	2.36406180779366	-0.925380540080036	2.55774122527331
ENSG00000048392.12	RRM2B	protein_coding	-1.75988049911046	-2.51299165675976	1.80149615855834	1.0210789266543
ENSG00000246263.3	UBR5-AS1	antisense	-3.30574580766267	-3.06547179521645	-0.0821634207519363	0.135193937649917
ENSG00000253320.7	AZIN1-AS1	antisense	-2.24392670171378	-0.825638107193962	0.460141598408105	1.85350813738823
ENSG00000155097.12	ATP6V1C1	protein_coding	-0.52202539941811	-0.642330418639452	0.19450401253301	0.0518833455776692
ENSG00000164933.12	SLC25A32	protein_coding	-0.612539921293185	-0.624044079516749	-0.0622014438982519	-0.100412697095387
ENSG00000164934.14	DCAF13	protein_coding	-0.477942203417082	-0.678853684082029	0.311434642397741	0.086616931503669
ENSG00000147650.11	LRP12	protein_coding	4.87508603473917	5.23110494739965	NA	NA
ENSG00000254615.3	RP11-395G23.3	lincRNA	2.61037187151769	3.40958675376052	-3.2246222578679	-2.46854710671588
ENSG00000104408.10	EIF3E	protein_coding	0.559178821901483	-0.18304219429368	NA	-0.797889226389994
ENSG00000205038.12	PKHD1L1	protein_coding	-8.92764546314679	-10.8893311692927	1.02949056736819	-1.10719876776065
ENSG00000182197.12	EXT1	protein_coding	1.07597030672068	0.202689815559489	2.60974727148927	1.71826165371937
ENSG00000136960.12	ENPP2	protein_coding	3.11666134937021	3.88912140034045	-2.04818969382313	-1.2702078767741
ENSG00000172164.15	SNTB1	protein_coding	3.31250072108067	1.71652981475071	-1.28629476864974	-2.91914544710052
ENSG00000272502.1	RP11-713M15.2	antisense	4.46660274911637	NA	-0.527540687869228	-5.39805977209667
ENSG00000178764.8	ZHX2	protein_coding	-1.05089245941242	-0.477770880259153	0.336123587688772	0.880737007487853
ENSG00000136986.10	DERL1	protein_coding	-0.554667467969867	-0.188554369101318	0.0685330788395082	0.409353999332665
ENSG00000156787.17	TBC1D31	protein_coding	1.23520959404961	0.107391165335415	-0.223028221017425	-1.37681926222752
ENSG00000156804.7	FBXO32	protein_coding	2.78019023824463	4.70998290936962	-0.846521760426508	1.04981409287804
ENSG00000176853.16	FAM91A1	protein_coding	-0.961244469261343	-0.563967784428832	-0.351569751911161	NA
ENSG00000170873.18	MTSS1	protein_coding	-2.54445958998629	2.20824604584779	-3.98441013616424	0.74407942932264
ENSG00000180938.6	ZNF572	protein_coding	-1.51201378011954	-2.55392527024436	-0.138588239895714	-1.20504543805396
ENSG00000104549.12	SQLE	protein_coding	-1.8963382471064	-1.172263376862	0.117900464629433	0.816081540434079
ENSG00000245164.8	LINC00861	lincRNA	10.5106231204063	5.96384791258682	NA	-4.33992199306003
ENSG00000249859.11	PVT1	lincRNA	2.0980549795753	1.04098722871021	2.08455759590697	1.00039248208147
ENSG00000165071.14	TMEM71	protein_coding	2.41295223355135	4.08072541917843	-3.65603491436918	-2.01300829010635
ENSG00000129292.20	PHF20L1	protein_coding	0.559707347001142	0.550573981153968	NA	-0.0509801923974724
ENSG00000104419.16	NDRG1	protein_coding	0.896467645429281	5.38779948717369	-3.37838487430146	1.08489000023587
ENSG00000282164.3	PEG13	sense_intronic	1.86893376803372	2.55695433479443	-2.70567950338236	-2.03760416396359
ENSG00000169398.19	PTK2	protein_coding	-1.58642744488321	-2.70054018236877	0.846406502537113	-0.290387081180845
ENSG00000105339.10	DENND3	protein_coding	-6.15387548799091	-7.92485556865604	-0.694607732782743	-2.50833872297577
ENSG00000022567.9	SLC45A4	protein_coding	1.92846055251538	1.76855330366248	0.226324335039897	NA
ENSG00000130193.8	THEM6	protein_coding	1.22707620452534	0.723141127942027	0.251345059276253	-0.277812059543178
ENSG00000184428.13	TOP1MT	protein_coding	1.09406279824544	1.14604188270192	-0.911029455502664	-0.890111370750198
ENSG00000158106.14	RHPN1	protein_coding	4.28751189694722	5.40914302421339	-1.35835544917495	-0.266915704374874
ENSG00000104524.14	PYCRL	protein_coding	-1.83957697284475	-1.57369271567429	-0.204598951758697	NA
ENSG00000185189.18	NRBP2	protein_coding	1.64882717874429	1.12160848104717	-0.81818397576225	-1.36710711694745
ENSG00000261150.3	EPPK1	protein_coding	4.77629935787307	2.69351740264782	-4.32058165455944	-6.42560714293665
ENSG00000178209.15	PLEC	protein_coding	1.04912530351469	1.96971914676476	-1.41384421763389	-0.515597124496426
ENSG00000178719.17	GRINA	protein_coding	-0.702096714756096	NA	-0.816095548965168	-0.127966463254466
ENSG00000186583.12	SPATC1	protein_coding	-6.51753445547706	-8.46499300417102	-1.10530522448844	-3.17797479048067
ENSG00000204791.10	SMPD5	antisense	-5.13137315339595	0.578591071556229	-0.796938761115405	4.86949537560378
ENSG00000178814.17	OPLAH	protein_coding	2.69731526310998	2.08709335748338	0.562361742763153	NA
ENSG00000160949.17	TONSL	protein_coding	-1.51930046411848	-1.80700521494878	1.28401003084967	0.970659033836844
ENSG00000170619.10	COMMD5	protein_coding	-0.691182468010752	0.33414399238428	NA	0.983811017405539
ENSG00000196150.13	ZNF250	protein_coding	-0.784665165732279	-0.23213078804044	-0.249062561565637	0.278299914554477
ENSG00000096968.14	JAK2	protein_coding	-1.35475582116953	0.103186034582991	-0.938907189112898	0.491998536275304
ENSG00000147854.17	UHRF2	protein_coding	-0.715519375167275	-1.23565886367385	0.596814799235532	0.0542376525063409
ENSG00000178445.10	GLDC	protein_coding	-7.00615391283274	NA	-1.35698115469739	5.8005743137439
ENSG00000225489.7	RP11-390F4.3	lincRNA	-2.4242360863967	-1.89405760612032	0.891441154721833	1.39667157202911
ENSG00000107077.18	KDM4C	protein_coding	-0.926399906222752	NA	-1.05171445953468	-0.102475752698432
ENSG00000272871.1	RP11-408A13.4	lincRNA	-2.39160563762755	0.458943685196339	-1.52191608481044	1.30423146874645
ENSG00000175893.11	ZDHHC21	protein_coding	-2.50659077413444	-0.213746744463292	-0.637473885526833	1.62661445917542
ENSG00000164985.15	PSIP1	protein_coding	0.950903227681154	-0.688694995614168	1.84632308186565	0.181097058400786
ENSG00000147872.10	PLIN2	protein_coding	2.3982269207661	2.12537944413438	0.740134826955892	0.428378102699131
ENSG00000171843.16	MLLT3	protein_coding	4.37552523789643	4.27293555806806	-0.88373662783673	-1.00309762230028
ENSG00000188352.12	FOCAD	protein_coding	1.35642580063221	0.524634776917131	0.820414558993462	NA
ENSG00000147889.17	CDKN2A	protein_coding	-4.5930366423219	NA	0.955581929853717	5.37712041992001
ENSG00000240498.9	CDKN2B-AS1	antisense	-4.47127922505097	-0.761784060057621	-0.21979695652683	3.46294404548095
ENSG00000120162.10	MOB3B	protein_coding	-5.62948623814223	-2.48478146457865	-4.75065529383886	-1.62221109529493
ENSG00000086062.12	B4GALT1	protein_coding	-1.55851755052504	NA	-0.863601540160166	0.647160759348878
ENSG00000165272.16	AQP3	protein_coding	7.23006223203896	3.65931425357613	3.48351609917113	-0.0974996243464734
ENSG00000147955.17	SIGMAR1	protein_coding	0.958696711006254	0.763056749433888	0.250290363679529	NA
ENSG00000213930.12	GALT	protein_coding	1.0587694754948	1.01277869547172	-0.77335259596406	-0.840145276234058
ENSG00000137070.18	IL11RA	protein_coding	1.92104503386473	2.75419650008537	-2.01262831904402	-1.19330129599846
ENSG00000165280.16	VCP	protein_coding	-0.748375151103992	-0.190559617739199	0.466644166396594	0.993544244637204
ENSG00000137101.13	CD72	protein_coding	-7.53355702234242	-5.71532382022773	-1.86979220157836	NA
ENSG00000198467.16	TPM2	protein_coding	3.39074236617038	0.491305466758894	-1.31499997773376	-4.26353644806137
ENSG00000137076.21	TLN1	protein_coding	-0.972080931507905	-0.246857057023788	-0.289846427989572	0.406175312129224
ENSG00000070610.14	GBA2	protein_coding	-1.1077848124894	-0.0970125615538441	-0.0965234078365351	0.887666824170452
ENSG00000122707.12	RECK	protein_coding	1.21174817517641	NA	-0.56182194401507	-1.80931125961355
ENSG00000196092.14	PAX5	protein_coding	-12.9857613702978	-11.1080952172385	-0.110600762469752	1.58916374235312
ENSG00000250850.2	RP11-297B17.3	antisense	-10.8278466236648	-9.44814464150155	-1.43018501395325	NA
ENSG00000281649.2	EBLN3P	lincRNA	-1.38117034919237	-1.35077921603809	-0.205528114728084	-0.19827903701676
ENSG00000147905.17	ZCCHC7	protein_coding	-1.65781838790409	-2.24712467216699	0.300997509016047	-0.311809100770829
ENSG00000168795.5	ZBTB5	protein_coding	-0.856827198438366	-0.775653360106354	0.121856719733209	0.176765110558167
ENSG00000147912.13	FBXO10	protein_coding	-2.69764365757008	-1.37619341203478	1.61365853296634	2.90345772283627
ENSG00000278175.4	GLIDR	lincRNA	-3.49265947131117	-2.34561198995583	0.806926782098894	1.93415652644267
ENSG00000276291.5	FRG1HP	transcribed_unprocessed_pseudogene	-0.836518862908059	-0.247024126817038	-0.480991709636911	0.0825352312692486
ENSG00000280077.1	RP11-87H9.4	TEC	-1.44373855712082	-0.436765071136511	-0.939081276876145	NA
ENSG00000238113.7	LINC01410	lincRNA	-6.94786934582849	-10.8152912037193	1.40893986046772	-2.46014219287677
ENSG00000287168.1	NA	NA	-6.12464726456736	-9.00374737521521	2.2177436241382	-0.742716992704621
ENSG00000170161.7	RP11-262H14.4	lincRNA	-3.77182645784655	-2.32489179011303	0.484224958882418	1.90518242906873
ENSG00000107242.20	PIP5K1B	protein_coding	-6.19617407313432	-5.6217807303408	-2.53987017912814	-1.97708347782022
ENSG00000165060.14	FXN	protein_coding	1.50903678202245	0.16942353158954	-0.271904095512873	-1.62936456995596
ENSG00000285130.2	NA	NA	1.40157092270181	NA	-0.173697693818308	-1.48671372413554
ENSG00000107362.13	ABHD17B	protein_coding	-0.818580778730216	0.40316098125115	-0.811654009289343	0.382496492714638
ENSG00000135046.14	ANXA1	protein_coding	7.27776124421491	3.05714984061803	-1.09729600930659	-5.34067657164864
ENSG00000135045.7	C9orf40	protein_coding	-0.782748573064136	-2.09156853892206	1.19368535721483	-0.138308311407682
ENSG00000106733.21	NMRK1	protein_coding	2.25921627206847	2.46049386464772	-0.130027969918963	NA
ENSG00000099139.14	PCSK5	protein_coding	10.2967660742122	NA	1.32188730713118	-8.65260962605767
ENSG00000187210.14	GCNT1	protein_coding	-5.00710183831908	-6.59500756878802	-0.454278161189188	-2.08200867746264
ENSG00000156052.11	GNAQ	protein_coding	7.49168011175018	7.14390949683911	-1.64543166631225	-1.96016683124839
ENSG00000148019.14	CEP78	protein_coding	0.790558396233366	-0.366147137851833	0.911836332791333	-0.271265170169529
ENSG00000135069.14	PSAT1	protein_coding	2.25341845248207	-1.21725915439382	3.16114697378153	-0.334252516035583
ENSG00000196781.16	TLE1	protein_coding	-5.46904453123719	-4.77498630461094	-2.4111512841378	-1.74274476197059
ENSG00000178966.16	RMI1	protein_coding	-0.922069317603246	-1.91164658327767	1.83938253848155	0.824506249149925
ENSG00000135049.15	AGTPBP1	protein_coding	1.16432347435883	NA	0.310780278023582	-0.88179407691337
ENSG00000196730.13	DAPK1	protein_coding	6.33699075936836	1.75237792157886	1.60088421294169	-3.00575079823004
ENSG00000135047.15	CTSL	protein_coding	8.44334157312236	5.09556880593754	-0.454660654295951	-3.77454657004112
ENSG00000156345.17	CDK20	protein_coding	4.96964378165371	1.53222379306196	1.91364320378579	-1.57177994468695
ENSG00000106723.17	SPIN1	protein_coding	0.873763301465221	0.569313946669892	NA	-0.355695293663098
ENSG00000187764.11	SEMA4D	protein_coding	1.28591397622457	1.78140794692899	-0.125030553878288	0.337911590339805
ENSG00000165025.15	SYK	protein_coding	-7.82439302334202	-11.6464107151262	0.666086309491282	-3.20957166856555
ENSG00000127084.19	FGD3	protein_coding	0.963293969603351	2.10738503325321	-1.64521070393967	-0.526603412268137
ENSG00000157303.11	SUSD3	protein_coding	1.78810314599005	-0.974909517453945	2.4822421556218	-0.301278378784131
ENSG00000165233.18	CARD19	protein_coding	1.59026762965103	0.717803723622218	NA	-0.950734748672417
ENSG00000131669.10	NINJ1	protein_coding	2.49974602372805	0.521556696215868	1.67461868661246	-0.338181464391955
ENSG00000197724.11	PHF2	protein_coding	0.845859107627897	0.69764442239725	-0.0891657903477704	-0.260313668788141
ENSG00000130956.14	HABP4	protein_coding	1.85405686353562	2.1637110395795	-0.170952363604339	0.105548034885964
ENSG00000196116.8	TDRD7	protein_coding	-0.665303938624161	-0.324073929981101	0.0833172194244965	0.396641271032918
ENSG00000136932.14	TRMO	protein_coding	1.00538196554597	0.770260947008896	NA	-0.266158806396195
ENSG00000136929.13	HEMGN	protein_coding	6.48034452409303	-3.51807522719864	6.78328055405056	-3.21821982361058
ENSG00000106785.15	TRIM14	protein_coding	1.10805627633802	0.693109747847969	0.749986246454028	0.307059330856501
ENSG00000106789.13	CORO2A	protein_coding	3.03516567339984	1.41666326330591	2.15836364492537	0.50404587591594
ENSG00000165138.18	ANKS6	protein_coding	0.998131676795414	-0.311155032886426	-0.744474426910782	-2.080487640554
ENSG00000119514.7	GALNT12	protein_coding	2.43386059992185	1.20328752097943	0.310700150800018	-0.946710069650825
ENSG00000136874.11	STX17	protein_coding	0.718192597037906	0.601097361432601	-0.408358400457655	-0.550196617676536
ENSG00000023318.8	ERP44	protein_coding	-0.692502629805351	-1.05802102445905	0.699650062343312	0.307811868587556
ENSG00000165028.12	NIPSNAP3B	protein_coding	-3.59256911433941	-2.98101781883964	-1.16132388325009	-0.583318595397079
ENSG00000106701.12	FSD1L	protein_coding	-3.05566775339602	-2.55896684104139	-0.320323891205606	NA
ENSG00000070061.15	IKBKAP	protein_coding	0.45363144308487	0.593201122554753	-0.336611645143277	-0.223155925226352
ENSG00000119328.12	FAM206A	protein_coding	0.882255057652014	0.729501206551968	0.23826277137225	0.0611275547341483
ENSG00000106771.13	TMEM245	protein_coding	0.768617001401412	0.165100405718059	0.270600908930404	-0.357879286297427
ENSG00000157654.19	PALM2-AKAP2	protein_coding	-4.62699340505113	-2.30908075149484	-0.580374734823735	1.71888671710574
ENSG00000173258.13	ZNF483	protein_coding	1.9643154910154	1.88138283150322	0.384478392525063	0.262638082108756
ENSG00000148154.10	UGCG	protein_coding	-1.35327432025609	0.126124730617379	-0.303346698829946	1.15464296921237
ENSG00000119321.9	FKBP15	protein_coding	-0.493723764899971	-0.543136573142664	0.41504945563659	0.3392474341013
ENSG00000148218.16	ALAD	protein_coding	0.565481255321514	0.445990551707575	-0.312343833329687	-0.45685840578808
ENSG00000157693.15	TMEM268	protein_coding	-1.35655393550137	-0.721746655896721	-0.880627722469724	-0.269806179896872
ENSG00000106952.7	TNFSF8	protein_coding	2.08624061937751	1.21869551500579	2.75136347526211	1.86988768990193
ENSG00000119403.15	PHF19	protein_coding	1.66296618398117	-0.233041680625132	2.6688974985669	0.747138856593983
ENSG00000056558.11	TRAF1	protein_coding	2.25621694144522	1.41658658576774	1.74033709602751	0.869114982149797
ENSG00000106804.8	C5	protein_coding	-1.26065345871964	-1.86373251459032	1.13441124664788	0.502081599749595
ENSG00000095303.17	PTGS1	protein_coding	-7.0713791014977	-7.40141616748538	-1.4286377653765	-1.90319188497128
ENSG00000171448.9	ZBTB26	protein_coding	-1.13946378921936	-0.20490747903751	-0.584936660570441	0.325133339157675
ENSG00000236901.6	MIR600HG	sense_intronic	-3.09675701044881	-1.63572566212623	-1.98866620252797	-0.544064715630745
ENSG00000165209.19	STRBP	protein_coding	-2.63851695533273	-2.33694962446994	NA	0.254431239963382
ENSG00000148204.12	CRB2	protein_coding	-7.85377126576391	-6.95351983889434	1.13583702861772	2.05845621230149
ENSG00000119522.16	DENND1A	protein_coding	-0.608681331406394	-0.235661949985381	-0.168267912967802	0.173220752826351
ENSG00000119408.16	NEK6	protein_coding	-5.86700005732285	-5.95269152850634	2.0139112986038	1.87920525781942
ENSG00000185585.20	OLFML2A	protein_coding	-7.53572653696053	-6.09833878331734	-1.39324674451794	NA
ENSG00000136950.13	ARPC5L	protein_coding	-0.967661156147954	-0.7906097077653	0.249104602579856	0.39962879221472
ENSG00000173611.18	SCAI	protein_coding	1.1864036897893	0.274472359560394	NA	-0.900601505818754
ENSG00000136933.17	RABEPK	protein_coding	1.057222135114	0.705128925913779	-0.35497851952548	-0.733352781741833
ENSG00000136828.19	RALGPS1	protein_coding	-1.88596821389387	-1.03120599830767	0.429716162964761	1.25913489219202
ENSG00000136856.18	SLC2A8	protein_coding	-6.47496317493927	-3.35005623115274	0.560618125558698	3.62310023890276
ENSG00000148356.13	LRSAM1	protein_coding	-0.794326283684107	-0.10011196759447	-0.766388720127901	-0.0987637007601067
ENSG00000136830.12	FAM129B	protein_coding	3.01726569089399	2.4351716924996	-0.643847235042345	-1.25047403154963
ENSG00000167094.16	TTC16	protein_coding	9.95995327767441	2.14422110360583	NA	-7.18550524321967
ENSG00000136840.19	ST6GALNAC4	protein_coding	-1.52042738626792	-0.946342644896427	-0.226914420093374	0.321934236612015
ENSG00000167106.12	FAM102A	protein_coding	2.13355027620424	0.99798174211492	0.678420353687456	-0.484301139034366
ENSG00000234771.3	SLC25A25-AS1	antisense	1.02163906953246	0.427508341339668	-0.65065336976405	-1.26476880582285
ENSG00000148334.15	PTGES2	protein_coding	0.494382484873105	0.352115243288601	-0.323838821046905	-0.490181442489374
ENSG00000167114.13	SLC27A4	protein_coding	0.672776809026299	0.838043109044232	NA	0.0839151362920117
ENSG00000167123.19	CERCAM	protein_coding	-4.23936134164452	-4.94102025542437	-0.154109985399189	-0.869612324287342
ENSG00000119333.11	WDR34	protein_coding	-4.2893940138387	-3.065963043327	0.711683691220843	1.90136314159975
ENSG00000119335.17	SET	protein_coding	-0.425988170833523	-0.719162039547952	0.400559487928425	0.0814442133135278
ENSG00000136802.11	LRRC8A	protein_coding	1.36724303156478	0.138741825646688	0.46782527820936	-0.785742430254788
ENSG00000167130.18	DOLPP1	protein_coding	0.707244714377312	0.136862750835655	0.551677867594141	NA
ENSG00000148331.12	ASB6	protein_coding	0.454634316503648	0.286315212754288	-0.123672257398768	-0.31565898036813
ENSG00000136819.15	C9orf78	protein_coding	1.10729517591338	0.730071949614864	-0.0504119053811926	-0.453168779669473
ENSG00000136878.13	USP20	protein_coding	2.05205479688329	1.83468541440998	-0.43828784270935	-0.680138246330986
ENSG00000126882.13	FAM78A	protein_coding	0.643930342361967	1.76343554829871	-0.921951618032756	0.174330608837642
ENSG00000130714.17	POMT1	protein_coding	1.18419979658281	3.39100123632697	-0.675428788503468	1.5058770123704
ENSG00000107263.18	RAPGEF1	protein_coding	-1.28403353298056	-0.517593627220831	0.471825041635495	1.20809571842282
ENSG00000107290.14	SETX	protein_coding	-1.46622267049673	-0.083485383352199	-0.993657712430616	0.362720080856824
ENSG00000170835.16	CEL	protein_coding	1.76093819851479	-0.52619313907492	1.28163471660938	-1.02761409113739
ENSG00000148288.13	GBGT1	protein_coding	-4.29369352275609	NA	-1.24729371476212	2.98613131095648
ENSG00000148297.16	MED22	protein_coding	-0.908140677519386	-0.311003151480006	-0.993756232790995	-0.421979102670038
ENSG00000148248.14	SURF4	protein_coding	0.494015052976357	1.45194200977493	0.342251041091694	1.27231021524666
ENSG00000160325.14	CACFD1	protein_coding	-2.2923897946913	-0.159018339031879	-0.658732356765634	1.44431439435319
ENSG00000160326.14	SLC2A6	protein_coding	-3.57741015386905	-4.15754374753713	-0.159404575472246	-0.772131222140192
ENSG00000197859.11	ADAMTSL2	protein_coding	5.06250349027787	3.4846207845403	-0.577635477172628	-2.20601775274681
ENSG00000123454.12	DBH	protein_coding	9.56705599927924	7.68422919279177	NA	-1.66268286799353
ENSG00000225756.1	DBH-AS1	antisense	6.89999597631978	8.88741204518753	NA	1.96508954170546
ENSG00000123453.18	SARDH	protein_coding	5.37491787951021	8.5172436763516	-1.47253780160694	1.6797689566332
ENSG00000160293.17	VAV2	protein_coding	-5.08524879181523	-2.15780890577416	-1.50123005947498	1.3867471725814
ENSG00000235106.10	LINC00094	protein_coding	-1.27883917925607	-0.985446469208882	-0.359730866287649	-0.0926855902527038
ENSG00000196422.11	PPP1R26	protein_coding	-5.10373896556108	1.92887269095991	0.328603927134191	7.29848132849264
ENSG00000148411.8	NACC2	protein_coding	3.78159325627596	7.62296907177142	-1.12066877256096	2.71528052321642
ENSG00000238227.8	C9orf69	protein_coding	1.14146274624364	1.57219302213307	-0.198084494715006	0.205808788632476
ENSG00000165661.17	QSOX2	protein_coding	-1.98288196454441	-1.05852814986809	0.143780927983735	1.04045286069031
ENSG00000187922.14	LCN10	protein_coding	-5.31773781903092	1.30113259805292	-7.44728610490779	-0.869513281288568
ENSG00000204001.9	LCN8	protein_coding	-8.11600987674371	-5.51211464516924	-2.21812994161133	NA
ENSG00000180539.8	C9orf139	antisense	-5.72148385339133	-1.13172400364004	-1.4739087593527	3.09143918255405
ENSG00000197355.11	UAP1L1	protein_coding	-2.36262301690732	-1.58380574526364	-1.20361127339022	-0.446893746253698
ENSG00000198113.3	TOR4A	protein_coding	-5.43753029149862	-1.26135148770227	-0.215787291672373	3.9204652029872
ENSG00000130653.16	PNPLA7	protein_coding	-2.74659089402632	-2.50852796218709	-2.53252238810235	-2.29013896151613
ENSG00000067064.11	IDI1	protein_coding	-1.37896770982112	-0.647406318458216	-0.371939900576593	0.331212490731908
ENSG00000107959.16	PITRM1	protein_coding	0.376253579973329	NA	0.190855166655283	-0.24705078312114
ENSG00000165568.18	AKR1E2	protein_coding	4.95925464428499	-0.406607867323774	1.15845897733441	-4.23365464640675
ENSG00000187134.14	AKR1C1	protein_coding	5.82426940230349	3.67989534873964	NA	-2.96905530712989
ENSG00000057608.17	GDI2	protein_coding	-1.55070489432378	-1.59387850617042	0.469892858758508	0.404451948338202
ENSG00000065675.15	PRKCQ	protein_coding	8.18397409028305	8.30880163777316	0.723168004747449	0.895401135924356
ENSG00000237943.7	PRKCQ-AS1	processed_transcript	6.27862629980716	6.88110100405179	-0.792464411364875	-0.190899275682175
ENSG00000225948.2	RP11-554I8.1	lincRNA	7.78068666994086	7.82508940821439	-1.39738911334043	-1.25875412672892
ENSG00000198879.12	SFMBT2	protein_coding	2.24445119636314	2.18652606106709	NA	-0.160242273983189
ENSG00000107485.18	GATA3	protein_coding	6.56022757428332	7.26984613435597	NA	0.760811154544535
ENSG00000148429.14	USP6NL	protein_coding	-3.36095448899436	-4.83172711977508	0.809891785568863	-0.681104215951525
ENSG00000148426.13	PROSER2	protein_coding	6.07574612639556	-1.6017912614993	2.56934632933489	-5.17156990736139
ENSG00000151461.20	UPF2	protein_coding	-0.50856600937786	-0.213343853202927	-0.275687052743423	NA
ENSG00000181192.12	DHTKD1	protein_coding	-1.889525624958	-1.97606017977979	NA	-0.0634026369458695
ENSG00000165609.13	NUDT5	protein_coding	0.466618854415971	0.125400181431634	0.353480703120356	NA
ENSG00000151465.14	CDC123	protein_coding	-0.761050308284077	-0.794484732062028	0.40564241222683	0.344597028804074
ENSG00000183049.12	CAMK1D	protein_coding	-1.28769674728386	2.53465215631693	-4.53798883762342	-0.741197675282771
ENSG00000107537.14	PHYH	protein_coding	1.48379863477923	-1.03577686451694	0.170665179458203	-2.37435952130408
ENSG00000086475.15	SEPHS1	protein_coding	0.725425352837466	-0.928761640031776	1.21210083635958	-0.468552118441457
ENSG00000152457.18	DCLRE1C	protein_coding	-1.46307238018009	-0.950350472237619	-0.478502049222831	NA
ENSG00000152465.18	NMT2	protein_coding	3.20453023780902	6.61560836355272	-3.94790180864279	-0.568190939272538
ENSG00000148468.17	FAM171A1	protein_coding	8.52828017833572	5.76915093493448	1.47180332904445	-1.38975943588976
ENSG00000107611.16	CUBN	protein_coding	2.24327231661294	4.50304179394952	-4.31112405388188	-2.08584723214647
ENSG00000026025.16	VIM	protein_coding	1.72709288204101	-1.27834308638525	-0.788761730654538	-3.84022234718656
ENSG00000241058.4	NSUN6	protein_coding	0.509193651720177	-0.280317150418801	0.341779159301756	-0.470152949666708
ENSG00000165312.6	OTUD1	protein_coding	-2.08972058198606	-1.1177044216157	-0.531689565035002	0.414915337496084
ENSG00000136754.17	ABI1	protein_coding	-0.442378221783694	-0.336103475652989	0.526750297858527	0.606257314193929
ENSG00000150054.18	MPP7	protein_coding	3.67676230582941	4.42744533630313	-1.93689036462381	-1.22188555068206
ENSG00000197321.15	SVIL	protein_coding	5.63866367145579	1.42110963548225	NA	-4.33581031111075
ENSG00000107968.10	MAP3K8	protein_coding	-5.92208835305041	-1.99992882777991	-0.541084673228034	3.34776763510519
ENSG00000148498.16	PARD3	protein_coding	5.22383356918103	3.68289213117468	3.53134678284337	1.92420593405015
ENSG00000175395.16	ZNF25	protein_coding	0.80299103821009	1.36877713899592	-0.738958080461473	-0.198063091917372
ENSG00000215146.5	RP11-313J2.1	transcribed_unprocessed_pseudogene	-4.24973035107563	-4.13470083625176	0.125505323892509	NA
ENSG00000169826.8	CSGALNACT2	protein_coding	0.991348651403093	-0.249768139653705	0.230065824826905	-1.03317387207157
ENSG00000165511.6	C10orf25	antisense	-2.25477331277303	-4.07622783173488	-1.44630237947758	-3.30591709059891
ENSG00000012779.11	ALOX5	protein_coding	-6.40568042971429	-11.8100142062944	0.653876390013085	-4.8355291890813
ENSG00000165406.16	MARCH8	protein_coding	-0.828053279640329	-0.449980930211868	-0.163848444842475	0.188904036999412
ENSG00000107643.16	MAPK8	protein_coding	0.912905639146724	-0.100914732055828	0.361433146203717	-0.675702573250551
ENSG00000128815.19	WDFY4	protein_coding	-7.81874692175216	-11.1004501125194	-0.439088638982887	-3.76924990062529
ENSG00000204161.14	C10orf128	protein_coding	-5.552541861114	-4.76166996158191	-3.66810137158839	-3.04418496382787
ENSG00000204149.12	AGAP6	protein_coding	0.574124939116323	0.854776266199838	-0.685982697953929	-0.429838011738772
ENSG00000226200.7	SGMS1-AS1	antisense	-1.63853028812001	-0.932056125175636	NA	0.643787298763768
ENSG00000151150.22	ANK3	protein_coding	5.26516993245441	1.30275464311011	2.52854444381685	-1.46832661521221
ENSG00000181915.5	ADO	protein_coding	-0.75550190108827	-0.596836125892479	-0.0629045937855831	0.0701144910288471
ENSG00000138336.9	TET1	protein_coding	1.77212505270407	0.35094003481891	1.01342625509345	-0.423581140605542
ENSG00000198954.8	KIF1BP	protein_coding	0.668500315667417	0.173862135486214	0.673886677728399	0.156294669622514
ENSG00000122862.5	SRGN	protein_coding	2.41373585351281	4.55000078541028	0.544319632804154	2.6509425506457
ENSG00000156510.13	HKDC1	protein_coding	8.50383994643673	1.72033429116917	-0.706153869112461	-7.51281597909403
ENSG00000156515.23	HK1	protein_coding	0.669978650271381	0.856910370924266	0.178090554629531	0.340290707402628
ENSG00000171224.9	C10orf35	protein_coding	4.36318603415779	4.61813635152351	-0.587766532322858	-0.357636887341864
ENSG00000099284.14	H2AFY2	protein_coding	7.54582801242986	7.4591485544065	NA	-0.462622388222232
ENSG00000079332.15	SAR1A	protein_coding	0.614646570252695	NA	0.213712927962326	-0.453738974704931
ENSG00000180644.8	PRF1	protein_coding	6.94974446308836	6.40669687057433	1.1218478893458	0.615408088750978
ENSG00000107736.21	CDH23	protein_coding	3.98646043709548	2.41712770413484	-1.26309633615709	-2.85326002663001
ENSG00000107738.20	C10orf54	protein_coding	2.18530969314712	4.33477428571062	-2.4367218467237	-0.305499835893165
ENSG00000197746.14	PSAP	protein_coding	-0.559627455270424	0.86859563509783	-0.853329328833486	0.545298994265793
ENSG00000107742.13	SPOCK2	protein_coding	2.35987431480559	7.37961540190862	-4.1897277249754	0.808615613522818
ENSG00000138303.18	ASCC1	protein_coding	-0.487338504265358	-0.307135496048265	-0.0596802234603711	0.0956815594926075
ENSG00000122884.12	P4HA1	protein_coding	-1.20459944697764	0.107530857065124	-0.711252933849833	0.584027352526623
ENSG00000196968.11	FUT11	protein_coding	-0.682344803267926	0.288555123296288	-0.462412209452794	0.483379582507786
ENSG00000272589.1	ZSWIM8-AS1	antisense	1.54922402346167	0.980917783600294	-0.398169273762913	-0.982992236026495
ENSG00000166507.19	NDST2	protein_coding	0.750622346288461	0.810038723895262	-0.515708366503896	-0.480674227389
ENSG00000148660.20	CAMK2G	protein_coding	1.12302864333046	0.288334114671537	-0.475390351895373	-1.33684149262835
ENSG00000185009.12	AP3M1	protein_coding	-0.681022840855322	-0.156684875170874	-0.184884645721466	0.312795666728095
ENSG00000156110.14	ADK	protein_coding	-1.57625497756927	-0.408525930889893	-1.23388194593384	-0.0934542524449644
ENSG00000156671.15	SAMD8	protein_coding	-0.601948793625338	NA	-0.809153599764115	-0.234186940819948
ENSG00000108175.17	ZMIZ1	protein_coding	-2.06686155134314	-0.153503537292172	0.125471635876748	2.00965997227723
ENSG00000122359.18	ANXA11	protein_coding	0.598435514157161	0.337559753341982	-0.04551701763298	-0.331589342614629
ENSG00000108219.15	TSPAN14	protein_coding	3.10465028190221	2.22815814200828	0.760000576269669	-0.14093146238328
ENSG00000226659.1	RP11-137H2.4	antisense	3.27138762496866	3.36279682495986	-1.78164520286472	-1.72235652780743
ENSG00000148600.15	CDHR1	protein_coding	4.90717753680186	1.77409987901475	0.949358341704952	-2.19965199909085
ENSG00000107771.17	CCSER2	protein_coding	1.60637263612303	1.57923587923328	NA	NA
ENSG00000107798.18	LIPA	protein_coding	-0.608007064519483	0.796108794723804	-1.17326310882075	0.215340641277414
ENSG00000119922.10	IFIT2	protein_coding	-2.1791382868511	0.539425550318853	-2.61084983133899	NA
ENSG00000165338.16	HECTD2	protein_coding	-2.13016780505863	-0.996742943554573	-0.575340102174521	0.572100385371962
ENSG00000107864.15	CPEB3	protein_coding	-1.2987326007527	-1.43172598998949	0.0971763680345791	NA
ENSG00000198060.10	MARCH5	protein_coding	0.444974101841055	-0.0567255203365361	0.249627825689349	-0.275250990571188
ENSG00000152804.11	HHEX	protein_coding	-8.61502713257596	-7.55200382240331	-1.06736135665534	NA
ENSG00000138190.17	EXOC6	protein_coding	-0.942512090188437	-0.488022184181358	-0.172930329622151	0.255638994048906
ENSG00000176273.15	SLC35G1	protein_coding	2.29886126305022	-0.256968468342775	1.27011729813079	-1.31709646619934
ENSG00000173145.11	NOC3L	protein_coding	-0.982381902050704	-0.480899299856212	-0.699770910605067	-0.225254347099301
ENSG00000107438.9	PDLIM1	protein_coding	-7.9172749414824	-2.58346957969001	-1.90563308247312	3.37335352785147
ENSG00000138185.20	ENTPD1	protein_coding	-6.92452722541734	-4.59216714531611	-2.58867254280387	NA
ENSG00000240527.1	RP11-429G19.3	sense_intronic	-7.47335464750048	-4.59437193538138	-2.62100588964571	NA
ENSG00000188649.14	CC2D2B	protein_coding	-5.72341651588573	-3.60991072170456	-2.44095953537372	NA
ENSG00000095585.17	BLNK	protein_coding	-9.97781297719533	-11.1562082689537	-0.0933934173321466	-1.34382588592362
ENSG00000229417.1	NPM1P25	processed_pseudogene	-9.26021997537218	-9.15972364073525	-0.617672970034458	NA
ENSG00000155629.15	PIK3AP1	protein_coding	-7.8733775034194	-6.45241971056858	0.335375179459099	1.68887468845741
ENSG00000213390.11	ARHGAP19	protein_coding	-0.66346363404283	-1.27518964329028	1.04407337788374	0.405880589132446
ENSG00000155265.11	GOLGA7B	protein_coding	8.06422975531506	6.52652679477251	-0.962215551163585	-2.49436679366159
ENSG00000107521.19	HPS1	protein_coding	-0.771410006023493	-0.486080066768101	-0.0579815008830058	0.199228613432387
ENSG00000014919.13	COX15	protein_coding	-0.697153992751612	-0.661046293169058	0.632563552999573	0.640051658952069
ENSG00000107554.17	DNMBP	protein_coding	-1.96316560536101	-5.40999167693555	0.576887697440703	-2.86393441094474
ENSG00000196072.12	BLOC1S2	protein_coding	-1.74920384557819	-0.772100707412169	-0.45493444856653	0.498849587125127
ENSG00000075826.17	SEC31B	protein_coding	1.20715930748602	0.725996549016354	-0.216123149753805	-0.715131486306343
ENSG00000095539.15	SEMA4G	protein_coding	2.46375740852151	3.13331704881658	-1.85223090940821	-1.22280979989894
ENSG00000107819.13	SFXN3	protein_coding	1.71982458325245	4.71099537631144	-2.59959811589157	0.362783462849472
ENSG00000120049.19	KCNIP2	protein_coding	-4.27665966396623	-1.22855239620084	-2.64175587320431	0.40368008333012
ENSG00000059915.17	PSD	protein_coding	5.00996186944519	3.36369147117264	0.753120129978985	-0.919114933241602
ENSG00000156398.13	SFXN2	protein_coding	0.818368537456879	0.573511982112618	NA	-0.209098729063005
ENSG00000107954.10	NEURL1	protein_coding	1.73888964312788	0.833888353046317	NA	-0.799449178572431
ENSG00000107960.11	OBFC1	protein_coding	0.867940046477435	1.1158276014612	-0.764381842396008	-0.542304216696515
ENSG00000148700.15	ADD3	protein_coding	0.957787192767997	1.30044579240747	-0.682477623767124	-0.359187560741012
ENSG00000203867.8	RBM20	protein_coding	5.41179961316673	3.94037682429985	-1.56291960294913	-3.09392039512898
ENSG00000203497.2	PDCD4-AS1	antisense	1.22859397363397	1.11905246910044	-1.84584549336306	-1.98119039768206
ENSG00000108061.12	SHOC2	protein_coding	-0.874825619659043	-0.645783318671348	0.311731018937876	0.511171907322411
ENSG00000197142.10	ACSL5	protein_coding	-1.02821748057282	-0.527833793243537	0.130795285501247	0.607443757246648
ENSG00000151532.13	VTI1A	protein_coding	-0.368773976563279	-0.148076230704855	0.121841792997406	0.319605025113094
ENSG00000148737.17	TCF7L2	protein_coding	2.30834743829246	1.24561949926034	-0.933438282576697	-2.01607514909106
ENSG00000165806.21	CASP7	protein_coding	-0.72897654729079	-0.622489002261107	-0.189946682646221	-0.107626037080582
ENSG00000196865.4	NHLRC2	protein_coding	-1.31859360369689	-1.01685343286816	-0.212554149810546	NA
ENSG00000169129.15	AFAP1L2	protein_coding	-1.2434022731219	1.4128267900786	-0.778070817413528	1.84148630234232
ENSG00000099204.20	ABLIM1	protein_coding	1.40332040474269	0.200986944654979	-0.242799255995596	-1.47253838230152
ENSG00000148908.15	RGS10	protein_coding	2.72382119223321	0.953543268620369	1.44543741104451	-0.350119610955067
ENSG00000151929.10	BAG3	protein_coding	4.21074826831558	1.11088624249519	1.86978515558825	-1.25661852748994
ENSG00000198825.15	INPP5F	protein_coding	-2.21878850222259	NA	-0.589694502134805	1.5774715893323
ENSG00000120008.16	WDR11	protein_coding	-1.48449249633963	-0.445474241401915	NA	0.999831677624936
ENSG00000196177.13	ACADSB	protein_coding	0.669630057549722	1.02305955227199	-0.725886602680014	-0.397785640061568
ENSG00000182022.18	CHST15	protein_coding	-4.6077055817907	-5.43917294809215	-0.806408274585669	-1.67223825876307
ENSG00000189319.14	FAM53B	protein_coding	-3.16068357716125	-0.227166314197094	-0.882865772667092	2.02420521527674
ENSG00000132334.16	PTPRE	protein_coding	0.922397519611178	0.957981076011815	-0.444815742854392	-0.430121684758719
ENSG00000237489.5	LINC00959	protein_coding	0.940324740692587	0.249609352986528	-0.089030044138331	-0.809561322487938
ENSG00000175470.20	PPP2R2D	protein_coding	0.801463685987885	0.426632044421711	NA	-0.427232725701297
ENSG00000176171.11	BNIP3	protein_coding	1.94156786806527	-0.527700741145945	0.950326187019821	-1.52962000091298
ENSG00000148832.16	PAOX	protein_coding	-2.61022128327286	NA	-1.84622495787828	0.76244773110796
ENSG00000148824.19	MTG1	protein_coding	-0.662639207563113	-0.502595841121874	-0.150707777705818	NA
ENSG00000174885.12	NLRP6	protein_coding	3.42421241067508	6.87478299692091	-2.88973591381506	0.568419367808779
ENSG00000255026.1	RP11-326C3.2	antisense	6.21511242684164	7.62678238808579	-2.37680919524273	-0.9267303777204
ENSG00000142102.16	PGGHG	protein_coding	2.58442084817223	6.26268924618602	-4.62778910482956	-0.968919130644763
ENSG00000185885.16	IFITM1	protein_coding	2.10302732342119	6.13408943474086	-3.73586059107384	0.27327182408719
ENSG00000182272.12	B4GALNT4	protein_coding	6.13852032888521	4.34283951050697	-1.43892331559712	-3.21268813592676
ENSG00000185187.13	SIGIRR	protein_coding	3.02650620704049	4.41094944134213	-2.53869926530024	-1.17521179671875
ENSG00000185101.13	ANO9	protein_coding	1.04173841410821	2.60223577364434	-1.3017208572354	0.228758641706282
ENSG00000247095.3	MIR210HG	lincRNA	-2.65404497114165	NA	-0.170546986187709	2.47488779369638
ENSG00000177030.17	DEAF1	protein_coding	0.943036204206854	1.68630439361129	-0.395817019366722	0.319476629993076
ENSG00000183020.14	AP2A2	protein_coding	0.904171600691599	1.27614195628832	-0.0560050387844293	0.287753263213021
ENSG00000078902.16	TOLLIP	protein_coding	-0.633275605411191	0.681282984782043	-0.550941747214932	0.739636000957388
ENSG00000184545.11	DUSP8	protein_coding	3.29612225320369	4.41502894947426	-1.54003962662309	-0.461194603370008
ENSG00000117984.14	CTSD	protein_coding	1.43019600910083	2.43467913927833	-0.824677361600418	0.147472396053937
ENSG00000130598.16	TNNI2	protein_coding	-5.8542836831076	-7.58817234798097	-2.47044659137289	-4.24595393588627
ENSG00000110651.12	CD81	protein_coding	-1.0847813162313	-1.28554095872374	1.16663342375915	0.94555722237893
ENSG00000070985.13	TRPM5	protein_coding	5.66703019059477	1.9028682166158	-2.58010054947545	-6.42465265244315
ENSG00000053918.18	KCNQ1	protein_coding	1.17915648284526	NA	-1.91465260942809	-3.04215418011107
ENSG00000129757.13	CDKN1C	protein_coding	3.75354566247071	1.2508231334435	0.478347497417465	-2.00138525653348
ENSG00000110628.16	SLC22A18	protein_coding	1.37184615946223	2.71728636388052	-0.846011971342151	0.468546614622324
ENSG00000021762.20	OSBPL5	protein_coding	7.25148907055953	7.42391564720956	1.20515362038955	1.37159293045181
ENSG00000258659.6	TRIM34	protein_coding	-1.52284803078821	-0.932098712187592	-0.772907731394644	-0.207361804421872
ENSG00000132274.16	TRIM22	protein_coding	-1.08724930071643	0.505667034070016	-1.99236227265285	-0.42520528300643
ENSG00000181074.4	OR52N4	protein_coding	-1.75791981329105	1.86158486462619	-5.3741716402716	-1.78154914202604
ENSG00000051009.11	FAM160A2	protein_coding	0.552850242079774	1.21492558003242	-0.638665671156576	NA
ENSG00000166311.10	SMPD1	protein_coding	1.64301184267865	0.449875170883606	-0.855227754341238	-2.07472089491207
ENSG00000166313.19	APBB1	protein_coding	2.47861522308446	1.15749060432397	-0.61332154673515	-1.95863578781738
ENSG00000166340.17	TPP1	protein_coding	-1.20307656104229	1.11193234701567	-0.680438067834968	1.60806745912271
ENSG00000166341.8	DCHS1	protein_coding	4.8590410167495	NA	-0.899095027709986	-5.71436401924406
ENSG00000251364.7	CTD-2516F10.2	antisense	-2.85494939581167	-3.41363288004049	-1.1704920406419	-1.75332642123052
ENSG00000130413.15	STK33	protein_coding	-4.69450409344713	-4.44407543585636	0.725246154585637	0.954227759396956
ENSG00000184014.8	DENND5A	protein_coding	1.06004896556599	NA	-1.13716952660911	-2.11227859217502
ENSG00000166483.11	WEE1	protein_coding	-4.07876976355755	-5.22352312649624	3.03984624736143	1.87282141409336
ENSG00000133789.15	SWAP70	protein_coding	-5.83048873554648	-8.14729483115259	0.838357477538622	-1.50344231986528
ENSG00000246273.8	SBF2-AS1	antisense	-1.57227549809951	-3.40837243336296	0.163037470400931	-1.69355201034643
ENSG00000133805.15	AMPD3	protein_coding	-1.22674811714234	1.02719913069023	-1.19574902100416	1.02932782224276
ENSG00000110315.7	RNF141	protein_coding	-1.68738755812564	-0.986327026712462	-1.01748573777792	-0.342901344697482
ENSG00000170242.19	USP47	protein_coding	0.502968217217547	0.502619423304513	0.0830108971169155	0.0585728369818068
ENSG00000133816.15	MICAL2	protein_coding	6.81740642139424	7.11464287069386	1.02609420589455	1.36621514344042
ENSG00000133794.19	ARNTL	protein_coding	1.18860800555225	2.44685299381648	-0.472761218608384	0.758064516689554
ENSG00000262655.4	SPON1	protein_coding	4.45565368929379	6.31616294631378	-4.94916287909013	-3.14121522334134
ENSG00000133818.14	RRAS2	protein_coding	-2.32719453890999	-3.42098124527022	1.87607825065944	0.754067025837498
ENSG00000152270.9	PDE3B	protein_coding	3.99220466327438	4.52221303724126	-4.05651788526274	-3.57303608789783
ENSG00000070081.17	NUCB2	protein_coding	4.7207872862544	3.06093318520281	1.68053657791346	NA
ENSG00000110756.18	HPS5	protein_coding	-1.25258083737748	-0.971050896690453	NA	0.223360443539196
ENSG00000151116.17	UEVLD	protein_coding	-1.34636173169625	-0.51371692676679	0.210753085983631	1.01919425688322
ENSG00000198168.9	SVIP	protein_coding	1.16020382726415	1.65663235457231	-1.06895523732849	-0.597697846241464
ENSG00000121621.7	KIF18A	protein_coding	-2.67198636569538	-3.62330080212818	2.86500401603196	1.88568577424055
ENSG00000121690.11	DEPDC7	protein_coding	5.87254043640004	-3.1627835303843	3.25090074392833	-5.75476934675434
ENSG00000135363.12	LMO2	protein_coding	-7.36470139304904	-10.8885673610225	2.6250732092718	-0.981076695812168
ENSG00000121691.7	CAT	protein_coding	-0.895928703532908	-0.846997629795458	-0.0945018140885649	-0.071581049561141
ENSG00000151348.15	EXT2	protein_coding	0.495025580411072	1.09033715664008	-0.441350138000662	0.125412833523715
ENSG00000085117.12	CD82	protein_coding	-2.0940383030766	NA	0.531544678078163	2.57375731275644
ENSG00000157570.12	TSPAN18	protein_coding	3.76745873965709	-4.25567693620113	1.24317130362369	-6.82688032782522
ENSG00000175274.18	TP53I11	protein_coding	-4.60949513113565	0.5514214329182	-2.83950279466534	2.28885231321839
ENSG00000019485.13	PRDM11	protein_coding	-1.45684124728817	0.243782346314664	-1.03168622255525	0.64242672061102
ENSG00000165905.18	LARGE2	protein_coding	-7.6532683295078	-8.3678424365726	-4.2690732804832	-5.11637539965534
ENSG00000135365.15	PHF21A	protein_coding	-0.631856854511462	1.0832062984955	-0.117857980587103	1.57554557910763
ENSG00000149091.15	DGKZ	protein_coding	2.41748630650428	1.94600622474817	0.908446543603351	0.407962059457574
ENSG00000110492.15	MDK	protein_coding	3.91655623595221	0.188100801578495	2.73834959113069	-1.00437173512092
ENSG00000110497.14	AMBRA1	protein_coding	0.52926454450494	0.885273752635023	0.0628635859999349	0.38983498622259
ENSG00000175224.16	ATG13	protein_coding	0.469017406943363	0.410740490255436	0.42757665152387	0.339817894098495
ENSG00000066336.12	SPI1	protein_coding	-5.3918138761883	-10.20823962727	0.678607056661485	-4.26709781452876
ENSG00000165915.14	SLC39A13	protein_coding	0.781670136311844	0.548984713468054	-0.0572079322343251	-0.315843737489787
ENSG00000149115.14	TNKS1BP1	protein_coding	1.29249035128113	1.38456877598408	-0.425083156721075	-0.35748047913893
ENSG00000211450.10	C11orf31	protein_coding	-0.832152209829211	-0.857938645547886	-0.317298569328933	-0.36313272291689
ENSG00000198561.15	CTNND1	protein_coding	-2.07216502225295	-1.22122738594709	-1.70927332142404	-0.883457774640093
ENSG00000255240.6	RP11-142C4.6	antisense	-8.27740107265779	-10.1717582309335	-1.02787193961991	-2.91775804293926
ENSG00000189057.11	FAM111B	protein_coding	-6.63391914357246	-4.65966869851781	1.88122193586257	3.80859652557645
ENSG00000245571.7	AP001258.4	lincRNA	-1.29206378304806	0.164721145054954	-1.20659389006611	0.226433657840497
ENSG00000110042.8	DTX4	protein_coding	-5.31132452402271	-6.13521171428579	-1.63351788285533	-2.50318558827794
ENSG00000197629.6	MPEG1	protein_coding	-6.96900808417182	-8.54555261964114	-3.29280992042192	-4.99257935005439
ENSG00000166927.13	MS4A7	protein_coding	-8.19948798579567	-7.24523375638456	-1.00851936974792	NA
ENSG00000166928.11	MS4A14	protein_coding	-8.84292459869354	-7.55589505815255	-1.34034359316314	NA
ENSG00000156738.18	MS4A1	protein_coding	-13.5805820094082	-8.60314747581585	-0.683451221562677	4.21891581672085
ENSG00000110108.10	TMEM109	protein_coding	-1.14917407004979	0.065833761909172	-0.952337860223116	0.2319319568746
ENSG00000006118.14	TMEM132A	protein_coding	-5.57958905953053	-6.95308264374324	NA	-1.48284572201298
ENSG00000110446.11	SLC15A3	protein_coding	-4.66720700442051	-10.4781470030984	-0.670995302308447	-6.51806966004552
ENSG00000013725.14	CD6	protein_coding	3.77689617737612	8.26434185209557	-4.29161332392155	0.19351550187853
ENSG00000110448.11	CD5	protein_coding	5.12223975092753	8.30496249621037	-2.99938864836003	0.17080850355073
ENSG00000167992.13	VWCE	protein_coding	-2.96859271854056	-3.47956235736903	-0.365884874921165	-0.919406522438077
ENSG00000162144.10	CYB561A3	protein_coding	-3.51212293338239	-3.12586785406213	-0.253890415508307	0.105556098158302
ENSG00000149485.19	FADS1	protein_coding	-2.8687562721743	NA	-1.15838362639369	1.68571055849615
ENSG00000221968.9	FADS3	protein_coding	-6.75990401697162	-5.13596960122655	-0.115753630718355	1.47902162411046
ENSG00000162222.14	TTC9C	protein_coding	-0.809343097806272	-0.613128138904489	-0.228859212608439	-0.0545942162925058
ENSG00000133321.11	RARRES3	protein_coding	2.36080794282627	5.0484178561883	-2.65034822454765	NA
ENSG00000188070.9	C11orf95	protein_coding	-1.19681018392348	-2.18488225745654	0.146369729640962	-0.866502730040314
ENSG00000110583.13	NAA40	protein_coding	-0.890914271923477	-0.191642923824139	-0.233675334285062	0.441480168480568
ENSG00000110011.13	DNAJC4	protein_coding	-0.66628824966242	0.339810528917287	-0.377599989994649	0.600059164642879
ENSG00000173457.11	PPP1R14B	protein_coding	-1.35249726806048	-1.12575190985475	0.267752686979074	0.471370523571507
ENSG00000068976.14	PYGM	protein_coding	0.989999361358303	-0.562753257698105	-1.28204822922051	-2.85181859148569
ENSG00000162298.18	SYVN1	protein_coding	-2.57572250624523	-3.46424445753894	1.15201362088768	0.239439860424853
ENSG00000255200.1	AP003068.18	transcribed_processed_pseudogene	-3.91705739964261	-3.77370609397737	0.266212940752479	0.375922236037107
ENSG00000254614.2	AP003068.23	antisense	-3.24778058925509	-2.88965682151532	0.0839336632198934	0.411240902033356
ENSG00000014216.16	CAPN1	protein_coding	-1.16738125617924	-1.16653875307257	0.707941480401508	0.678288191445119
ENSG00000014138.9	POLA2	protein_coding	-0.853629547199697	-1.50173976840319	1.3416437737226	0.668912100991919
ENSG00000173727.12	CMB9-22P13.1	transcribed_unprocessed_pseudogene	-2.3410772889906	-3.03139528402796	0.797252621285767	NA
ENSG00000168056.16	LTBP3	protein_coding	2.91952553530063	5.16368329263455	-2.1503638492925	NA
ENSG00000173465.8	SSSCA1	protein_coding	0.831373909640244	1.22687936039307	-0.211929293591393	0.155538434660906
ENSG00000176973.8	FAM89B	protein_coding	1.04598105049951	1.74585406321331	-0.438315000204855	0.232585049000945
ENSG00000213445.10	SIPA1	protein_coding	-1.05224768163551	NA	-1.24755355181187	-0.254631321565446
ENSG00000172543.8	CTSW	protein_coding	3.1263253298845	1.13005945502563	-2.35756423209586	-4.41433854196101
ENSG00000174996.11	KLC2	protein_coding	0.717852854032072	1.02555748299871	0.170680700777136	0.452202464705531
ENSG00000174807.4	CD248	protein_coding	3.67709144495862	-1.94495672485829	-1.70626869328989	-7.35669265840635
ENSG00000174791.11	RIN1	protein_coding	2.90368821322076	-1.30457929483857	1.42761109684843	-2.81291320308836
ENSG00000174684.7	B4GAT1	protein_coding	1.595341573452	1.26648408034534	0.185217381595895	-0.168882756315528
ENSG00000255468.7	RP11-867G23.8	antisense	1.62566549548006	1.00205953803789	NA	-0.713282620903649
ENSG00000174165.8	ZDHHC24	protein_coding	-0.610506876216557	1.17014689896759	-0.651858739708487	1.09934876429256
ENSG00000174080.11	CTSF	protein_coding	1.44366416491343	3.77511963231362	-2.29177235155879	NA
ENSG00000173914.12	RBM4B	protein_coding	-1.34214868668002	-1.09563423901466	0.0928434955295484	0.317198735775093
ENSG00000173715.17	C11orf80	protein_coding	-2.24704228500694	-2.02601470787454	-0.388716723373628	-0.187542741667056
ENSG00000173599.15	PC	protein_coding	1.64845757743121	2.91167619401066	-0.386490172644646	0.841768278809093
ENSG00000172932.16	ANKRD13D	protein_coding	0.614874133949081	0.714291525346625	-0.423635766477124	-0.348833145047634
ENSG00000175482.9	POLD4	protein_coding	-2.01772921716208	-2.51257901722054	0.831263753607126	0.308787311216595
ENSG00000175505.11	CLCF1	protein_coding	-9.08147183241419	-4.09905482331284	-2.40757806763199	2.56084991974255
ENSG00000175463.12	TBC1D10C	protein_coding	0.832940856943098	0.89913169491531	-0.591404857605976	-0.548500438609977
ENSG00000110057.8	UNC93B1	protein_coding	-4.20480229344634	-1.61247918004742	-1.61594746974666	0.945442340068424
ENSG00000110721.12	CHKA	protein_coding	-0.960309055173285	-0.195884788382657	0.360767579433573	1.09820313050445
ENSG00000171067.11	C11orf24	protein_coding	-2.53291429948396	-1.39618097175494	-1.07135699672736	NA
ENSG00000132749.11	TESMIN	protein_coding	1.39027377289878	-0.740578654700946	0.728878352204412	-1.42753533949991
ENSG00000110090.13	CPT1A	protein_coding	1.91445625623023	3.11440446482322	0.8467778872211	2.01948711448328
ENSG00000162341.18	TPCN2	protein_coding	-0.832677124774661	-1.13423014364585	0.376280435648839	NA
ENSG00000254682.1	RP11-660L16.2	antisense	1.3844330837385	2.13617429600745	-1.41991789877253	-0.682811393405468
ENSG00000149357.10	LAMTOR1	protein_coding	-0.580724854063611	-0.17630712869299	NA	0.420566476714799
ENSG00000165458.14	INPPL1	protein_coding	-0.956319363400329	-0.118263426559401	0.19418158140434	1.00588494036654
ENSG00000186635.14	ARAP1	protein_coding	-0.86025336570828	NA	-0.675238334112535	0.166683582038061
ENSG00000137478.15	FCHSD2	protein_coding	-2.79204145306994	-1.46507280104033	-0.681598059685146	0.616817714921894
ENSG00000054967.13	RELT	protein_coding	-2.88439770090703	-3.03170788946185	-0.696392927727615	-0.867072027186825
ENSG00000021300.14	PLEKHB1	protein_coding	4.11131169915756	2.92460031952957	NA	-1.13217756691945
ENSG00000214517.10	PPME1	protein_coding	0.737229926663841	1.16278627802279	0.938617921055759	1.33768290386478
ENSG00000254837.2	AP001372.2	lincRNA	1.0885124441837	1.36472683207316	-0.494106230283622	-0.239560719325752
ENSG00000118363.12	SPCS2	protein_coding	-0.785039866999897	0.14676769322428	0.518338393364725	1.42350407209841
ENSG00000137486.17	ARRB1	protein_coding	7.49904416453459	7.08453295019418	-1.80022640444277	-2.18890404694586
ENSG00000279117.1	CTD-2562J17.6	TEC	7.8364612760946	7.70729203665204	-2.25282668814082	-2.32715772350007
ENSG00000149257.15	SERPINH1	protein_coding	1.48177391521514	2.99985452493217	-1.1782435820745	0.301296619285699
ENSG00000062282.15	DGAT2	protein_coding	-3.66647683367831	-4.43758621220131	NA	-0.855407047872158
ENSG00000198382.9	UVRAG	protein_coding	-1.65674875198023	-1.66776019720491	0.227481024065992	0.190551091270043
ENSG00000149260.18	CAPN5	protein_coding	3.34871146796004	1.8508852937388	0.412862860820608	-1.12170020672677
ENSG00000188997.8	KCTD21	protein_coding	0.878801089454687	2.37225866353871	-0.808115702991563	0.654494098554083
ENSG00000118369.13	USP35	protein_coding	2.08780563148394	1.85476824223331	NA	-0.325254582013023
ENSG00000033327.13	GAB2	protein_coding	-3.62980429421031	1.01799635604258	-1.26209777752157	3.3640238290193
ENSG00000288538.1	NA	NA	2.25974031910944	2.59383885122141	-0.873327266933224	-0.563944541451629
ENSG00000137509.11	PRCP	protein_coding	-1.60089168391603	0.31742742166871	-1.48327541553454	0.405025479792509
ENSG00000165490.13	DDIAS	protein_coding	-1.74902688512376	-2.70065232833346	1.44503941760699	0.461773970684355
ENSG00000137502.10	RAB30	protein_coding	-2.87190742099837	-3.14297435573525	0.44007231882904	0.14331129221046
ENSG00000137500.9	CCDC90B	protein_coding	-0.438518128077308	-0.406788373465488	0.170097952099773	0.177816911176544
ENSG00000137501.17	SYTL2	protein_coding	5.53549244656654	-3.67544260859334	5.75742539993772	-3.45079564103555
ENSG00000151376.16	ME3	protein_coding	4.34617142142483	5.95593224890045	-4.81551062687903	-3.21462378779201
ENSG00000166575.17	TMEM135	protein_coding	0.791259231746451	0.631378500005755	0.300486110551993	0.119399633777417
ENSG00000109861.16	CTSC	protein_coding	1.02592367160167	3.18215831957103	-0.996096199396463	1.13191478408701
ENSG00000196371.3	FUT4	protein_coding	1.20225796163113	2.59523073356766	-1.6285460718879	-0.26354022457502
ENSG00000134627.12	PIWIL4	protein_coding	1.33632579535342	3.14021892862235	-2.38572439020811	-0.612832200923954
ENSG00000149218.5	ENDOD1	protein_coding	-1.98016627327008	-1.99873808946851	-0.121357064036437	-0.172263723217934
ENSG00000087053.19	MTMR2	protein_coding	-0.758267334448175	-0.327284361691604	0.83038529502921	1.23258041632425
ENSG00000184384.14	MAML2	protein_coding	1.42765661905108	4.66330129066413	-4.46484667105755	-1.25779739470585
ENSG00000165895.19	ARHGAP42	protein_coding	-6.79892988899924	-2.39133418627824	-1.59244176010241	2.81093079207208
ENSG00000023445.16	BIRC3	protein_coding	-1.69975119900535	-2.36605283078164	NA	-0.681366254204155
ENSG00000235505.7	RP11-693N9.2	transcribed_unprocessed_pseudogene	-2.78882815561558	6.78813350557558	-6.1997460979817	3.37134705527141
ENSG00000196954.14	CASP4	protein_coding	-1.03597242862742	1.3196452341389	-1.49812921837517	0.833145654540131
ENSG00000137752.24	CASP1	protein_coding	-0.978596960698289	1.41694903084993	-3.21723896192421	-0.840808863818922
ENSG00000149311.18	ATM	protein_coding	1.01263075231058	0.532499813816125	-0.32718998883499	-0.833898916640274
ENSG00000178202.13	KDELC2	protein_coding	0.931273262392915	-0.12922251094442	0.111185042008895	-0.974636801845152
ENSG00000110723.12	EXPH5	protein_coding	2.61786335677361	0.829931544538842	-1.99693256036516	-3.81881252797744
ENSG00000110777.12	POU2AF1	protein_coding	-5.67852879081445	-1.89294358542066	1.90293337708215	5.63786561975514
ENSG00000137720.8	C11orf1	protein_coding	1.41745836144165	-0.858788338683285	0.478860057337378	-1.82012862399691
ENSG00000048028.11	USP28	protein_coding	-1.73779608452498	-2.08261148668664	0.326597236897231	NA
ENSG00000166736.11	HTR3A	protein_coding	-10.0155232983195	-12.6075089225187	2.89669084516583	NA
ENSG00000255274.9	TMPRSS4-AS1	protein_coding	-5.58447682460818	-7.27306444769799	NA	-1.74337945290874
ENSG00000160593.19	JAML	protein_coding	8.45540224025014	1.68135111939567	4.43001793877875	-2.37703654052974
ENSG00000160588.10	MPZL3	protein_coding	2.28322064033702	1.26073862087549	1.3858471677683	0.344897294729879
ENSG00000198851.10	CD3E	protein_coding	9.23960497978954	8.11248893016045	0.899073035572972	-0.163082209692
ENSG00000167286.9	CD3D	protein_coding	9.25828883249623	8.1233437054133	1.19283090183996	0.129582689757165
ENSG00000160654.11	CD3G	protein_coding	9.01973792354406	8.09570956086779	0.623631407384499	-0.270322859744352
ENSG00000149582.16	TMEM25	protein_coding	1.52473905228016	1.14616244717396	-1.06156909751184	-1.46614647157776
ENSG00000019144.19	PHLDB1	protein_coding	2.23008381029367	1.29305348885943	-2.43984740192687	-3.38680593361364
ENSG00000160683.5	CXCR5	protein_coding	-5.61174617593721	2.12404155933615	-0.494471059605847	7.17624277027721
ENSG00000186174.12	BCL9L	protein_coding	1.77907036025793	2.35255205744119	-2.47028415484472	-1.92137126386838
ENSG00000186166.9	CCDC84	protein_coding	0.827224200148502	0.921243050204503	-0.55316921722709	-0.474871764152205
ENSG00000172375.13	C2CD2L	protein_coding	2.21444439349185	0.607223893505788	0.922378551393208	-0.708045699377898
ENSG00000160703.16	NLRX1	protein_coding	0.955797618755835	NA	0.976324012995229	NA
ENSG00000196914.9	ARHGEF12	protein_coding	-2.37347209123248	-0.57870834404595	0.49217676159768	2.25334573844551
ENSG00000154127.10	UBASH3B	protein_coding	3.42798071391487	0.878663927238437	1.06237649018555	-1.52297293279709
ENSG00000109943.9	CRTAM	protein_coding	7.16809614384213	4.42315683408407	NA	-2.53693648469865
ENSG00000110013.13	SIAE	protein_coding	0.94369087823273	0.558672309241497	-0.828136195094211	-1.23994500927279
ENSG00000149564.12	ESAM	protein_coding	-4.27158930400457	-1.76640490124361	-5.53450323711871	-3.07569706113885
ENSG00000154134.15	ROBO3	protein_coding	4.82474723662624	2.84228734173417	-1.14787671255561	-3.16782183783118
ENSG00000134955.12	SLC37A2	protein_coding	-4.7360584219997	1.09072295681025	-3.97318247608086	1.82659120077991
ENSG00000064309.14	CDON	protein_coding	4.74353725464191	-0.332809475236516	1.13765344850407	-3.96997236334027
ENSG00000134954.14	ETS1	protein_coding	0.810997662190283	0.703260504053869	0.349214926044239	0.214422220596657
ENSG00000170322.14	NFRKB	protein_coding	0.932449598088381	0.776931724445436	NA	-0.214060046846568
ENSG00000084234.17	APLP2	protein_coding	-2.21652708770148	-0.93674091329598	NA	1.21350919601559
ENSG00000080854.15	IGSF9B	protein_coding	7.22683467496346	3.90898311759642	0.960628386943482	-2.32279022489533
ENSG00000166086.13	JAM3	protein_coding	-1.78238294297377	1.93415021595315	-5.8971561071854	-2.23347278230501
ENSG00000151503.13	NCAPD3	protein_coding	0.786280492126486	-0.894461007307422	1.58782006112909	-0.116944640874704
ENSG00000151502.11	VPS26B	protein_coding	2.66296453445034	3.42314807157801	-0.529681610989978	0.208787293284862
ENSG00000151500.15	THYN1	protein_coding	0.938626567216822	0.884910523737171	0.240190774810376	0.159802732540409
ENSG00000151498.12	ACAD8	protein_coding	0.539672007227542	1.36464992729372	-0.695689648249778	0.106058314845635
ENSG00000166105.16	GLB1L3	protein_coding	6.97759122483864	7.97784049080145	NA	0.468281484892834
ENSG00000006831.10	ADIPOR2	protein_coding	-0.41505804002385	-0.173273459928568	0.168288294178321	0.385311763042578
ENSG00000256271.1	CACNA1C-AS2	antisense	2.47559435044542	4.60090456735422	-3.12645285551259	-1.05874992513947
ENSG00000246627.6	CACNA1C-AS1	antisense	2.21940360815588	4.08320573619178	-3.18031074987467	-1.31480772695273
ENSG00000256862.3	RP11-664D1.1	antisense	10.3924482441241	5.77312980620415	NA	-3.76421413526255
ENSG00000111247.14	RAD51AP1	protein_coding	-3.78657344432755	-4.051048859464	1.94278116218588	1.64437916171133
ENSG00000010219.13	DYRK4	protein_coding	-1.44963380659692	-0.386587177963669	-1.08936417551345	NA
ENSG00000130035.8	GALNT8	protein_coding	-3.55001665203541	3.64595585907552	-2.66054770335867	4.48352161748932
ENSG00000151079.7	KCNA6	protein_coding	-4.94515713375546	4.23451797921709	-3.15220905609457	5.95774464547111
ENSG00000067182.8	TNFRSF1A	protein_coding	7.05286706986948	6.61540389804846	-0.96540176707556	-1.38589695125946
ENSG00000215039.7	CD27-AS1	processed_transcript	-3.46694272533001	-1.80259220781738	-1.17350387150836	0.478620013006666
ENSG00000139193.3	CD27	protein_coding	3.46755018603943	0.212663639516987	3.43352548921287	0.149823574631964
ENSG00000010295.19	IFFO1	protein_coding	0.650633235761109	0.770977452014749	0.174725179850781	0.269966050024366
ENSG00000111642.16	CHD4	protein_coding	-0.658000128102319	0.0729248039947361	0.236608040994692	0.93677386975244
ENSG00000184574.10	LPAR5	protein_coding	-3.34272844091849	-0.867760293492033	-1.27618270587473	1.16965298530337
ENSG00000111652.10	COPS7A	protein_coding	-0.375052739029622	-0.627225778685202	0.37020610323943	0.0903678648880245
ENSG00000010610.10	CD4	protein_coding	8.55150608546073	8.35290537527414	1.13353661634898	1.00799531056266
ENSG00000111674.9	ENO2	protein_coding	2.44023620612833	-1.34938437655485	3.06098528938372	-0.751645552609268
ENSG00000111678.11	C12orf57	protein_coding	1.39844643904224	1.54833295217816	-0.336923972556053	-0.218225255405929
ENSG00000111679.17	PTPN6	protein_coding	-1.37714357536354	-1.10396834661337	-0.86341821436145	-0.617153617097466
ENSG00000089818.18	NECAP1	protein_coding	0.532852728914664	0.572222323339174	-0.396522414378542	-0.378549957819639
ENSG00000284634.1	NA	NA	0.8069794815918	0.221955106458711	-0.147054040937183	-0.754666763081223
[truncated: 24,409 more rows]
